# Supplementary material for: Systematic analysis of prophage elements in actinobacterial genomes reveals a remarkable phylogenetic diversity
Source: Sci Rep. 2023 Mar 17;13:4410. doi: 10.1038/s41598-023-30829-z (PMC10023795; doi:10.1038/s41598-023-30829-z)
Supplement: Supplementary file 2 — Supplementary Information 2. [file 41598_2023_30829_MOESM2_ESM.zip]

Archive with 12 entries (11 files):
- final-tables/
- final-tables/S.table1.xlsx
- final-tables/S.Table 2.xlsx
- final-tables/S.Table 3.xlsx
- final-tables/S.Table 4.xlsx
- final-tables/S.Table 5.xlsx
- final-tables/S.Table 6.xlsx
- final-tables/S.Table 7.xlsx
- final-tables/S.Table 8.xlsx
- final-tables/S.Table 9.xlsx
- final-tables/S.Table 10.xlsx
- final-tables/S.Table 11.xlsx
