# Supplementary material for: Systematic analysis of prophage elements in actinobacterial genomes reveals a remarkable phylogenetic diversity
Source: Sci Rep. 2023 Mar 17;13:4410. doi: 10.1038/s41598-023-30829-z (PMC10023795; doi:10.1038/s41598-023-30829-z)
Supplement: Supplementary file 2 — Supplementary Information 2. [file 41598_2023_30829_MOESM2_ESM.zip › final-tables/S.table1.xlsx]

## Sheet: Sheet1
	S.Table 1: List of 2406 Actinobacterial genomes used for the screening of prophages.
	S.no	Assembly1	Acc2	Chromosome3	Organism Name4	Organism Groups	Strain5	Size(Mb)6	GC%7	Size-cal8	Prophage-count (Virsorter2)9	checV (Virsorter2)10	Pro-percent (Virsorter2)11	Prophage-count (VIBRANT)12	checV (VIBRANT)13	Pro-percent (VIBRANT)14
	1	GCA_900097165.1	LT618778.1	bacteria	Propionibacterium_freudenreichii	Bacteria;Terrabacteria group;Actinobacteria	PFRJS7	5.47684	67.1341	37936	1	37936	100	1	37936	100
	2	GCA_900097255.1	LT618794.1	bacteria	Propionibacterium_freudenreichii	Bacteria;Terrabacteria group;Actinobacteria	PFRJS-23	2.67342	67.2664	42723	1	42437	99.3306	1	42723	100
	3	GCA_900097245.1	LT618784.1	bacteria	Propionibacterium_freudenreichii	Bacteria;Terrabacteria group;Actinobacteria	PFRJS25	2.70216	67.2618	35640	1	35237	98.8692	0	0	0
	4	GCA_001953155.1	CP019058.1	bacteria	Gardnerella_vaginalis	Bacteria;Terrabacteria group;Actinobacteria	GV37	1.74672	41.8	1746718	3	123747	7.08454	1	33456	1.91536
	5	GCA_011299575.1	CP049863.1	bacteria	Leucobacter_viscericola	Bacteria;Terrabacteria group;Actinobacteria	HDW9C	3.69713	61.5	3697133	6	260807	7.0543	6	240492	6.50482
	6	GCA_900312965.1	LT990688.1	bacteria	Corynebacterium_diphtheriae_subsp._lausannense	Bacteria;Terrabacteria group;Actinobacteria	CHUV2995	3.06036	53.9	3060363	7	214396	7.00557	3	120686	3.94352
	7	GCA_017189435.1	CP065279.1	bacteria	Mycobacteroides_abscessus_subsp._abscessus	Bacteria;Terrabacteria group;Actinobacteria	GD43A	5.37779	64	5377795	6	369011	6.86175	6	360745	6.70805
	8	GCA_014931645.1	CP063212.1	bacteria	Trueperella_pecoris	Bacteria;Terrabacteria group;Actinobacteria	19OD0592	2.37309	62.2	2373092	3	144647	6.0953	4	155147	6.53776
	9	GCA_017183915.1	CP065265.1	bacteria	Mycobacteroides_abscessus_subsp._bolletii	Bacteria;Terrabacteria group;Actinobacteria	GD91	5.31286	63.9	5312857	6	317892	5.98345	5	276584	5.20594
	10	GCA_001610675.1	CP014961.1	bacteria	Mycobacteroides_abscessus	Bacteria;Terrabacteria group;Actinobacteria	FLAC054	5.33095	64	5330954	6	317548	5.95668	8	515486	9.66968
	11	GCA_001677215.1	CP016193.1	bacteria	Mycobacteroides_abscessus	Bacteria;Terrabacteria group;Actinobacteria	FLAC055	5.33113	64	5331134	6	317548	5.95648	8	515486	9.66935
	12	GCA_004028235.1	CP035037.1	bacteria	Leucobacter_muris	Bacteria;Terrabacteria group;Actinobacteria	DSM 101948	3.21198	70.5	3211982	6	185603	5.77846	6	188862	5.87992
	13	GCA_004135085.1	CP035464.1	bacteria	Bifidobacterium_pullorum_subsp._gallinarum	Bacteria;Terrabacteria group;Actinobacteria	CACC 514	2.41446	63.9011	2405742	3	137148	5.70086	4	144742	6.01652
	14	GCA_002838505.1	CP021553.1	bacteria	Bifidobacterium_breve	Bacteria;Terrabacteria group;Actinobacteria	DRBB28	2.46217	59	2462170	4	134970	5.48175	3	135042	5.48467
	15	GCA_000215665.1	CP002791.1	bacteria	Corynebacterium_ulcerans_BR-AD22	Bacteria;Terrabacteria group;Actinobacteria	BR-AD22	2.60637	53.4	2606374	4	142418	5.46422	4	129386	4.96421
	16	GCA_001605725.1	CP011530.1	bacteria	Mycobacteroides_immunogenum	Bacteria;Terrabacteria group;Actinobacteria	CCUG 47286	5.57378	64.3	5573781	3	296616	5.32163	5	275655	4.94557
	17	GCA_017183855.1	CP065033.1	bacteria	Mycobacteroides_abscessus_subsp._massiliense	Bacteria;Terrabacteria group;Actinobacteria	GD53	4.64287	64.2	4642874	4	242501	5.22308	5	418293	9.00935
	18	GCA_017189415.1	CP065278.1	bacteria	Mycobacteroides_abscessus_subsp._abscessus	Bacteria;Terrabacteria group;Actinobacteria	GD43B	5.28695	64.1	5286951	4	275165	5.20461	4	267114	5.05233
	19	GCA_001677135.1	CP016189.1	bacteria	Mycobacteroides_immunogenum	Bacteria;Terrabacteria group;Actinobacteria	FLAC016	5.60485	64.3	5604845	3	291112	5.19393	5	271064	4.83624
	20	GCA_000470775.1	CP006734.1	bacteria	Leifsonia_xyli_subsp._cynodontis_DSM_46306	Bacteria;Terrabacteria group;Actinobacteria	DSM 46306	2.68642	68.3	2686418	5	138063	5.1393	4	117039	4.35669
	21	GCA_014863525.1	CP062262.1	bacteria	Brevibacterium_sp._JNUCC-42	Bacteria;Terrabacteria group;Actinobacteria	JNUCC-42	4.94223	40.6826	4925472	6	252044	5.11715	6	259709	5.27277
	22	GCA_002162115.1	CP021417.1	bacteria	Corynebacterium_silvaticum	Bacteria;Terrabacteria group;Actinobacteria	PO100/5	2.57241	54.4	2572413	4	131604	5.11597	4	116280	4.52027
	23	GCA_008995395.1	AP019662.1	bacteria	Corynebacterium_ulcerans	Bacteria;Terrabacteria group;Actinobacteria	211	2.57908	53.4	2579078	3	128058	4.96526	3	123153	4.77508
	24	GCA_000306825.1	AP012284.1	bacteria	Corynebacterium_ulcerans_0102	Bacteria;Terrabacteria group;Actinobacteria	102	2.57919	53.4	2579188	3	128057	4.96501	3	123152	4.77484
	25	GCA_016726965.1	CP068112.1	bacteria	Mobiluncus_curtisii	Bacteria;Terrabacteria group;Actinobacteria	FDAARGOS_1128	2.16424	55.4	2164237	3	107035	4.94562	2	93389	4.3151
	26	GCA_009002285.1	AP019663.1	bacteria	Corynebacterium_ulcerans	Bacteria;Terrabacteria group;Actinobacteria	FH2016-1	2.57913	53.4	2579134	3	127362	4.93817	3	123805	4.80025
	27	GCA_000269965.1	AP010889.1	bacteria	Bifidobacterium_longum_subsp._infantis_ATCC_15697_=_JCM_1222_=_DSM_20088	Bacteria;Terrabacteria group;Actinobacteria	JCM 1222	2.82896	59.9	2828958	3	139130	4.91807	6	327335	11.5709
	28	GCA_000020425.1	CP001095.1	bacteria	Bifidobacterium_longum_subsp._infantis_ATCC_15697_=_JCM_1222_=_DSM_20088	Bacteria;Terrabacteria group;Actinobacteria	ATCC 15697	2.83275	59.9	2832748	3	139132	4.91156	6	327337	11.5555
	29	GCA_902381625.1	LR698953.1	bacteria	Bifidobacterium_longum	Bacteria;Terrabacteria group;Actinobacteria	MGYG-HGUT-01292	2.83275	59.9	2832748	3	139132	4.91156	6	327337	11.5555
	30	GCA_900637215.1	LR134354.1	bacteria	Bifidobacterium_longum_subsp._infantis	Bacteria;Terrabacteria group;Actinobacteria	NCTC11817	2.83275	59.9	2832748	3	139131	4.91152	6	327337	11.5555
	31	GCA_017190875.1	CP065284.1	bacteria	Mycobacteroides_abscessus_subsp._abscessus	Bacteria;Terrabacteria group;Actinobacteria	GD21	5.48677	63.9019	5218527	5	252036	4.82964	4	214343	4.10735
	32	GCA_000445035.1	CP004374.1	bacteria	Mycobacteroides_abscessus_subsp._bolletii_50594	Bacteria;Terrabacteria group;Actinobacteria	50594	5.27053	64.176	5000473	5	238159	4.76273	5	233601	4.67158
	33	GCA_018388605.1	CP074413.1	bacteria	Corynebacterium_diphtheriae	Bacteria;Terrabacteria group;Actinobacteria	Dongyang	2.99628	53.7917	2960965	4	139479	4.71059	4	128615	4.34369
	34	GCA_902167885.1	LR655210.1	bacteria	Bifidobacterium_longum_subsp._infantis	Bacteria;Terrabacteria group;Actinobacteria	B.longum_ssp_infantis_6	2.83285	59.9	2832850	4	131663	4.64772	6	323322	11.4133
	35	GCA_001610615.1	CP014958.1	bacteria	Mycobacteroides_abscessus	Bacteria;Terrabacteria group;Actinobacteria	FLAC045	5.21791	64.1	5217908	4	241890	4.63577	6	425649	8.15746
	36	GCA_016127615.1	CP066023.1	bacteria	Corynebacterium_amycolatum	Bacteria;Terrabacteria group;Actinobacteria	FDAARGOS_991	2.82895	58.6	2828947	3	130914	4.62766	3	133344	4.71356
	37	GCA_001606215.1	CP014951.1	bacteria	Mycobacteroides_abscessus	Bacteria;Terrabacteria group;Actinobacteria	FLAC004	5.24237	64.1	5242371	4	242501	4.62579	6	433951	8.27776
	38	GCA_000817995.1	CP010437.1	bacteria	Bifidobacterium_adolescentis	Bacteria;Terrabacteria group;Actinobacteria	BBMN23	2.17372	59.3	2173720	3	100461	4.62162	2	75808	3.48748
	39	GCA_902386735.1	LR698990.1	bacteria	Bifidobacterium_adolescentis	Bacteria;Terrabacteria group;Actinobacteria	MGYG-HGUT-02395	2.17372	59.3	2173720	3	100461	4.62162	2	75808	3.48748
	40	GCA_003609875.1	AP018530.1	bacteria	Olsenella_sp._GAM18	Bacteria;Terrabacteria group;Actinobacteria	GAM18	2.10054	65.6	2100540	3	93734	4.46238	3	112578	5.35948
	41	GCA_016127395.1	CP066007.1	bacteria	Corynebacterium_glucuronolyticum	Bacteria;Terrabacteria group;Actinobacteria	FDAARGOS_1053	2.91481	59	2914813	2	129910	4.45689	2	129716	4.45023
	42	GCA_001856685.1	CP017812.1	bacteria	Boudabousia_tangfeifanii	Bacteria;Terrabacteria group;Actinobacteria	VUL4_3	2.20783	51.9	2207832	2	96072	4.35142	2	89895	4.07164
	43	GCA_002838585.1	CP021559.1	bacteria	Bifidobacterium_breve	Bacteria;Terrabacteria group;Actinobacteria	CNCM I-4321	2.46485	59	2464852	5	107105	4.34529	3	100670	4.08422
	44	GCA_002209185.2	CP022054.2	bacteria	Corynebacterium_jeikeium	Bacteria;Terrabacteria group;Actinobacteria	FDAARGOS_328	2.65088	58.6	2650878	1	114753	4.32887	2	121012	4.56498
	45	GCA_000732945.1	CP008944.1	bacteria	Corynebacterium_atypicum	Bacteria;Terrabacteria group;Actinobacteria	R2070	2.35945	65.3513	2311380	2	100015	4.32707	2	94662	4.09548
	46	GCA_017815835.1	CP053072.1	bacteria	Bifidobacterium_adolescentis	Bacteria;Terrabacteria group;Actinobacteria	PRL2019	2.21248	59.2	2212477	3	95052	4.29618	3	85403	3.86006
	47	GCA_002761235.1	CP018044.1	bacteria	Bifidobacterium_choerinum	Bacteria;Terrabacteria group;Actinobacteria	FMB-1	2.25729	65.5517	2246282	4	96461	4.29425	3	76919	3.42428
	48	GCA_002838725.1	CP023199.1	bacteria	Bifidobacterium_breve	Bacteria;Terrabacteria group;Actinobacteria	DRBB30	2.47112	58.9	2471118	5	105710	4.27782	3	100671	4.07391
	49	GCA_001886355.1	CP018063.1	bacteria	Rhodococcus_sp._2G	Bacteria;Terrabacteria group;Actinobacteria	2G	5.59651	67.5064	5231430	4	222094	4.24538	5	240062	4.58884
	50	GCA_002209145.2	CP022038.2	bacteria	Jonesia_denitrificans	Bacteria;Terrabacteria group;Actinobacteria	FDAARGOS_301	2.7888	58.4	2788798	1	118069	4.23369	2	119160	4.27281
	51	GCA_016725225.1	CP068113.1	bacteria	Mobiluncus_curtisii	Bacteria;Terrabacteria group;Actinobacteria	FDAARGOS_1127	2.15311	55.6	2153109	2	90859	4.2199	1	53438	2.4819
	52	GCA_002893965.1	CP025959.1	bacteria	Rhodococcus_qingshengii	Bacteria;Terrabacteria group;Actinobacteria	djl-6-2	6.70001	62.3856	6518575	6	273779	4.19998	8	260516	3.99652
	53	GCA_001314225.1	CP012697.1	bacteria	Microbacterium_sp._No._7	Bacteria;Terrabacteria group;Actinobacteria	No. 7	4.82796	70.9793	4599046	5	191315	4.15988	3	153097	3.32889
	54	GCA_015100215.1	AP022379.1	bacteria	Bifidobacterium_longum_subsp._longum	Bacteria;Terrabacteria group;Actinobacteria	JCM 7052	2.27363	59.9	2273627	3	94357	4.15007	3	91706	4.03347
	55	GCA_900637955.1	LR134476.1	bacteria	Trueperella_bialowiezensis	Bacteria;Terrabacteria group;Actinobacteria	NCTC13354	2.04325	59.6	2043249	2	84693	4.14502	2	104994	5.13858
	56	GCA_001643775.1	CP011402.1	bacteria	Denitrobacterium_detoxificans	Bacteria;Terrabacteria group;Actinobacteria	NPOH1	2.44625	59.5	2446250	3	101281	4.14026	4	111827	4.57136
	57	GCA_003971445.1	CP033902.1	bacteria	Trueperella_pyogenes	Bacteria;Terrabacteria group;Actinobacteria	TP1	2.3324	59.8	2332403	2	95799	4.10731	1	25732	1.10324
	58	GCA_001274895.1	CP006841.1	bacteria	Corynebacterium_lactis_RW2-5	Bacteria;Terrabacteria group;Actinobacteria	RW2-5	2.76974	60.5	2769745	3	113164	4.08572	3	120272	4.34235
	59	GCA_018140675.1	CP073283.1	bacteria	Bifidobacterium_longum_subsp._infantis	Bacteria;Terrabacteria group;Actinobacteria	BINF	2.77024	59.9	2770240	3	112023	4.0438	3	116581	4.20834
	60	GCA_016889765.1	CP069533.1	bacteria	Corynebacterium_minutissimum	Bacteria;Terrabacteria group;Actinobacteria	FDAARGOS_1196	2.72531	60	2725312	3	109398	4.01415	3	111836	4.1036
	61	GCA_014070455.1	CP059694.1	bacteria	Gordonia_rubripertincta	Bacteria;Terrabacteria group;Actinobacteria	SD5	5.26318	67.5215	5104173	4	203809	3.99299	4	208225	4.07951
	62	GCA_001051015.2	LN824140.1	bacteria	Bifidobacterium_longum_subsp._infantis	Bacteria;Terrabacteria group;Actinobacteria	CECT 7210	2.4677	59.9	2467698	3	98327	3.98456	3	97252	3.941
	63	GCA_902702935.1	LR738855.1	bacteria	Corynebacterium_rouxii	Bacteria;Terrabacteria group;Actinobacteria	FRC0190	2.45102	53.2	2451019	3	97522	3.97883	3	85456	3.48655
	64	GCA_001643035.1	CP014984.1	bacteria	Corynebacterium_glutamicum	Bacteria;Terrabacteria group;Actinobacteria	YI	3.3421	54.1	3342103	3	131367	3.93067	3	127421	3.8126
	65	GCA_002243555.1	CP022614.1	bacteria	Corynebacterium_glutamicum_ATCC_14067	Bacteria;Terrabacteria group;Actinobacteria	ATCC 14067	3.3299	54.1	3329895	3	130538	3.92018	3	127421	3.82658
	66	GCA_013393765.1	CP029796.1	bacteria	Bifidobacterium_longum_subsp._longum	Bacteria;Terrabacteria group;Actinobacteria	YS108R	2.521	60.1	2520995	2	97826	3.88045	2	100722	3.99533
	67	GCA_000987865.1	CP011309.1	bacteria	[Brevibacterium]_flavum	Bacteria;Terrabacteria group;Actinobacteria	ATCC 15168	3.3387	54.1	3338699	3	129070	3.86588	3	127423	3.81655
	68	GCA_013046805.1	CP053188.1	bacteria	Corynebacterium_glutamicum	Bacteria;Terrabacteria group;Actinobacteria	BE	3.34473	54.1	3344731	3	129070	3.85891	3	127423	3.80966
	69	GCA_000196575.1	AP010890.1	bacteria	Bifidobacterium_longum_subsp._infantis_157F	Bacteria;Terrabacteria group;Actinobacteria	157F	2.40883	60.111	2400312	2	92547	3.85562	2	99877	4.161
	70	GCA_019317305.1	CP079240.1	bacteria	[Brevibacterium]_flavum	Bacteria;Terrabacteria group;Actinobacteria	CCM251	3.36228	54.1	3362281	3	129075	3.83891	3	127428	3.78993
	71	GCA_019443465.1	CP080381.1	bacteria	Microbacterium_sp._PAMC21962	Bacteria;Terrabacteria group;Actinobacteria	PAMC21962	3.50918	71	3509180	5	134620	3.83622	4	107900	3.07479
	72	GCA_001042635.1	AP012331.1	bacteria	Bifidobacterium_scardovii_JCM_12489_=_DSM_13734	Bacteria;Terrabacteria group;Actinobacteria	JCM 12489	3.15835	64.6	3158347	3	120977	3.83039	5	136586	4.3246
	73	GCA_010731915.1	AP022621.1	bacteria	Mycobacteroides_abscessus	Bacteria;Terrabacteria group;Actinobacteria	JCM 30620	5.19355	64.155	5035393	4	192806	3.82902	5	235554	4.67797
	74	GCA_001725985.1	CP016019.1	bacteria	Bifidobacterium_longum_subsp._longum	Bacteria;Terrabacteria group;Actinobacteria	AH1206	2.42129	60.2	2421287	2	92590	3.824	2	94274	3.89355
	75	GCA_016889405.1	CP069512.1	bacteria	Corynebacterium_kroppenstedtii	Bacteria;Terrabacteria group;Actinobacteria	FDAARGOS_1194	2.51188	57.1	2511877	2	95478	3.80106	2	94028	3.74334
	76	GCA_011300875.1	CP049862.1	bacteria	Sanguibacter_sp._HDW7	Bacteria;Terrabacteria group;Actinobacteria	HDW7	3.35155	72.3	3351553	4	126817	3.78383	3	81722	2.43833
	77	GCA_017743175.1	CP072501.1	bacteria	Bifidobacterium_longum	Bacteria;Terrabacteria group;Actinobacteria	K15	2.42152	60	2421525	4	91274	3.76928	4	98112	4.05166
	78	GCA_017743155.1	CP072500.1	bacteria	Bifidobacterium_longum	Bacteria;Terrabacteria group;Actinobacteria	K5	2.42746	59.9	2427458	4	91209	3.75739	4	98112	4.04176
	79	GCA_001513675.1	CP013859.1	bacteria	Microbacterium_sp._XT11	Bacteria;Terrabacteria group;Actinobacteria	XT11	3.47532	69.4	3475315	5	129727	3.73281	5	124260	3.5755
	80	GCA_016728685.1	CP068165.1	bacteria	Corynebacterium_aurimucosum	Bacteria;Terrabacteria group;Actinobacteria	FDAARGOS_1110	2.82946	60.5251	2800425	1	104512	3.732	1	102691	3.66698
	81	GCA_000022905.1	CP001601.1	bacteria	Corynebacterium_aurimucosum_ATCC_700975	Bacteria;Terrabacteria group;Actinobacteria	DSM 44827; ATCC 700975	2.81923	60.5248	2790189	1	103705	3.71677	1	102691	3.68043
	82	GCA_001263395.1	CP011786.1	bacteria	Bifidobacterium_actinocoloniiforme_DSM_22766	Bacteria;Terrabacteria group;Actinobacteria	DSM 22766	1.83006	62.7	1830060	2	67811	3.7054	2	79896	4.36576
	83	GCA_014725695.1	CP061344.1	bacteria	Microbacterium_hominis	Bacteria;Terrabacteria group;Actinobacteria	1094	3.47567	71	3475666	3	127627	3.67202	3	102776	2.95702
	84	GCA_014490555.1	CP061032.1	bacteria	Corynebacterium_sp._zg-917	Bacteria;Terrabacteria group;Actinobacteria	zg-917	2.3385	64.4	2338496	2	85469	3.65487	2	83616	3.57563
	85	GCA_014898135.1	CP062937.1	bacteria	Bifidobacterium_longum_subsp._infantis	Bacteria;Terrabacteria group;Actinobacteria	KCTC 5934	2.37163	59.9	2371627	2	85814	3.61836	2	90213	3.80384
	86	GCA_017190795.1	CP065287.1	bacteria	Mycobacteroides_abscessus_subsp._abscessus	Bacteria;Terrabacteria group;Actinobacteria	GD05	5.35239	64.1	5352395	4	193386	3.61307	6	214829	4.0137
	87	GCA_000255175.1	CP003210.1	bacteria	Corynebacterium_diphtheriae_C7_(beta)	Bacteria;Terrabacteria group;Actinobacteria	C7 (beta)	2.49919	53.5	2499189	2	90116	3.60581	2	88822	3.55403
	88	GCA_009730475.1	CP046322.1	bacteria	Corynebacterium_xerosis	Bacteria;Terrabacteria group;Actinobacteria	FDAARGOS_674	2.82152	69.1471	2816211	3	101265	3.59579	3	91583	3.25199
	89	GCA_011038885.2	CP064952.1	bacteria	Schaalia_sp._ZJ405	Bacteria;Terrabacteria group;Actinobacteria	ZJ405	2.34596	57.9	2345961	2	81964	3.49383	2	81729	3.48382
	90	GCA_003367415.1	CP031418.1	bacteria	Nocardia_farcinica	Bacteria;Terrabacteria group;Actinobacteria	W6977	6.42963	70.6521	6291633	3	216832	3.44635	3	204742	3.25419
	91	GCA_013184985.2	CP063418.1	bacteria	Actinomyces_faecalis	Bacteria;Terrabacteria group;Actinobacteria	ZJ34	2.70143	68.5956	2698355	2	92374	3.42334	2	93088	3.44981
	92	GCA_009684555.1	CP026729.1	bacteria	Bifidobacterium_catenulatum_subsp._kashiwanohense	Bacteria;Terrabacteria group;Actinobacteria	APCKJ1	2.44541	56.2	2445409	1	83528	3.41571	1	82309	3.36586
	93	GCA_012109075.1	CP050810.1	bacteria	Trueperella_pyogenes	Bacteria;Terrabacteria group;Actinobacteria	jx18	2.41501	59.3	2415007	2	81249	3.36434	1	41458	1.71668
	94	GCA_006385015.1	CP030797.1	bacteria	Brevibacterium_linens	Bacteria;Terrabacteria group;Actinobacteria	RS16	4.42116	64.3	4421157	3	147042	3.32587	2	131604	2.97669
	95	GCA_000196535.1	CP001992.1	bacteria	Mobiluncus_curtisii_ATCC_43063	Bacteria;Terrabacteria group;Actinobacteria	ATCC 43063	2.14648	55.4	2146480	2	70814	3.29908	1	54844	2.55507
	96	GCA_001446275.1	CP011965.1	bacteria	Bifidobacterium_longum_subsp._longum	Bacteria;Terrabacteria group;Actinobacteria	CCUG30698	2.458	60.2	2458004	2	80771	3.28604	2	223516	9.09339
	97	GCA_001454985.1	CP013297.1	bacteria	Arthrobacter_sp._YC-RL1	Bacteria;Terrabacteria group;Actinobacteria	YC-RL1	4.01864	64.039	3846272	4	126041	3.27697	4	134149	3.48777
	98	GCA_017190595.1	CP065280.1	bacteria	Mycobacteroides_abscessus_subsp._abscessus	Bacteria;Terrabacteria group;Actinobacteria	GD42	5.2323	64.1041	5197760	3	170013	3.27089	4	209766	4.0357
	99	GCA_000785495.1	CP009896.1	bacteria	Pimelobacter_simplex	Bacteria;Terrabacteria group;Actinobacteria	VKM Ac-2033D	5.63736	72.9	5637360	4	184285	3.26899	4	178552	3.1673
	100	GCA_014725715.1	CP061345.1	bacteria	Microbacterium_hominis	Bacteria;Terrabacteria group;Actinobacteria	1094	3.4759	71	3475902	3	113174	3.25596	3	102782	2.95699
	101	GCA_001606275.1	CP014954.1	bacteria	Mycobacteroides_abscessus	Bacteria;Terrabacteria group;Actinobacteria	FLAC008	5.1661	64.1	5166100	4	167810	3.24829	5	336938	6.5221
	102	GCA_000009805.1	AP006618.1	bacteria	Nocardia_farcinica_IFM_10152	Bacteria;Terrabacteria group;Actinobacteria	IFM 10152	6.29234	70.6615	6021225	4	195250	3.2427	4	194962	3.23791
	103	GCA_001941565.1	CP009249.1	bacteria	Corynebacterium_phocae	Bacteria;Terrabacteria group;Actinobacteria	M408/89/1	2.79188	58.7758	2779609	2	89870	3.23319	2	93460	3.36234
	104	GCA_016756395.1	AP018365.1	bacteria	Streptomyces_sp._SN-593	Bacteria;Terrabacteria group;Actinobacteria	SN-593	8.9729	73.5473	8833490	4	284931	3.22558	4	271570	3.07432
	105	GCA_010509075.1	CP048433.1	bacteria	Collinsella_aerofaciens_ATCC_25986	Bacteria;Terrabacteria group;Actinobacteria	JCM 10188	2.45533	60.5669	2428218	2	77159	3.1776	2	74969	3.08741
	106	GCA_003194045.1	CP029644.1	bacteria	Corynebacterium_diphtheriae	Bacteria;Terrabacteria group;Actinobacteria	BQ11	2.55738	53.6	2557381	2	81010	3.16769	3	89189	3.48751
	107	GCA_001281425.1	CP010413.1	bacteria	Bifidobacterium_breve	Bacteria;Terrabacteria group;Actinobacteria	BR3	2.42601	59.1056	2421115	2	76602	3.16391	2	76000	3.13905
	108	GCA_004798665.1	CP039292.1	bacteria	Actinomyces_procaprae	Bacteria;Terrabacteria group;Actinobacteria	dk561	3.60035	69.3	3600355	3	113706	3.15819	3	123318	3.42516
	109	GCA_001990225.1	CP019596.1	bacteria	Bifidobacterium_breve	Bacteria;Terrabacteria group;Actinobacteria	LMC520	2.4034	59	2403402	2	75162	3.12732	2	72879	3.03233
	110	GCA_014522205.1	CP046884.1	bacteria	Corynebacterium_sp._4H37-19	Bacteria;Terrabacteria group;Actinobacteria	4H37-19	2.618	52.5	2617997	3	81584	3.11628	2	51231	1.95688
	111	GCA_017357065.1	CP071590.1	bacteria	Bifidobacterium_longum_subsp._longum	Bacteria;Terrabacteria group;Actinobacteria	KCTC 3421	2.38707	59.9	2387067	2	74170	3.10716	3	82889	3.47242
	112	GCA_000177535.2	CP002857.1	bacteria	Corynebacterium_resistens_DSM_45100	Bacteria;Terrabacteria group;Actinobacteria	DSM 45100	2.60131	57.1	2601311	2	80694	3.10205	0	0	0
	113	GCA_003971545.1	CP033905.1	bacteria	Trueperella_pyogenes	Bacteria;Terrabacteria group;Actinobacteria	TP4	2.42717	59.4	2427168	2	74480	3.0686	1	33021	1.36047
	114	GCA_014126825.1	CP059900.1	bacteria	Tomitella_sp._HY172	Bacteria;Terrabacteria group;Actinobacteria	HY172	4.35384	70.9	4353844	2	133364	3.06313	2	130088	2.98789
	115	GCA_017357325.1	CP071684.1	bacteria	Bifidobacterium_longum_subsp._longum	Bacteria;Terrabacteria group;Actinobacteria	JCM 11342	2.47348	60.3	2473483	2	75074	3.03515	2	73522	2.97241
	116	GCA_001457455.1	LN831026.1	bacteria	Corynebacterium_diphtheriae	Bacteria;Terrabacteria group;Actinobacteria	NCTC11397	2.46367	53.5	2463666	2	74634	3.02939	1	57375	2.32885
	117	GCA_009930875.1	CP025249.1	bacteria	Actinomyces_sp._432	Bacteria;Terrabacteria group;Actinobacteria	432	3.14181	68.9	3141809	3	94803	3.01747	2	87955	2.7995
	118	GCA_008086305.1	CP043002.1	bacteria	Bifidobacterium_longum	Bacteria;Terrabacteria group;Actinobacteria	BAMA-B05	2.26811	59.9	2268110	2	68387	3.01515	2	67971	2.99681
	119	GCA_900638705.1	LR134538.1	bacteria	Corynebacterium_diphtheriae	Bacteria;Terrabacteria group;Actinobacteria	NCTC3529	2.52872	53.6	2528716	2	76194	3.01315	3	86192	3.40853
	120	GCA_019047805.1	CP077258.1	bacteria	Corynebacterium_freneyi	Bacteria;Terrabacteria group;Actinobacteria	FDAARGOS 1426	2.88181	68.9	2881812	2	86333	2.99579	2	84715	2.93964
	121	GCA_002863905.1	CP024890.1	bacteria	Rhodococcus_ruber	Bacteria;Terrabacteria group;Actinobacteria	YYL	5.91944	70.2868	5592192	3	167373	2.99298	3	163616	2.92579
	122	GCA_014926385.1	CP053291.1	bacteria	Trueperella_pecoris	Bacteria;Terrabacteria group;Actinobacteria	19M2397	2.28268	61.4	2282684	2	68062	2.98167	1	30597	1.3404
	123	GCA_004771215.1	CP038789.1	bacteria	Corynebacterium_diphtheriae_subsp._lausannense	Bacteria;Terrabacteria group;Actinobacteria	CMCNS703	2.89238	53.7	2892379	2	84309	2.91487	2	88339	3.0542
	124	GCA_019048465.1	CP077403.1	bacteria	Jonesia_denitrificans	Bacteria;Terrabacteria group;Actinobacteria	FDAARGOS 1440	2.74965	58.4	2749646	2	80134	2.91434	2	79998	2.90939
	125	GCA_000024065.1	CP001706.1	bacteria	Jonesia_denitrificans_DSM_20603	Bacteria;Terrabacteria group;Actinobacteria	DSM 20603	2.74965	58.4	2749646	2	79957	2.9079	2	77434	2.81614
	126	GCA_900475835.1	LS483423.1	bacteria	Jonesia_denitrificans	Bacteria;Terrabacteria group;Actinobacteria	NCTC10816	2.74965	58.4	2749647	2	79957	2.9079	2	77434	2.81614
	127	GCA_015102215.1	CP062951.1	bacteria	Bifidobacterium_longum_subsp._infantis	Bacteria;Terrabacteria group;Actinobacteria	JCM 11347	2.82146	59.9	2821460	2	81900	2.90275	2	79315	2.81113
	128	GCA_000255275.1	CP003216.1	bacteria	Corynebacterium_diphtheriae_PW8	Bacteria;Terrabacteria group;Actinobacteria	PW8	2.53068	53.7	2530683	1	73208	2.89282	2	75398	2.97935
	129	GCA_002838445.1	CP021552.1	bacteria	Bifidobacterium_breve	Bacteria;Terrabacteria group;Actinobacteria	DRBB27	2.43508	58.9	2435083	2	70354	2.88918	2	73875	3.03378
	130	GCA_002838705.1	CP023198.1	bacteria	Bifidobacterium_breve	Bacteria;Terrabacteria group;Actinobacteria	DRBB29	2.43509	58.9	2435086	2	70354	2.88918	2	73875	3.03377
	131	GCA_016026415.1	CP065628.1	bacteria	Corynebacterium_amycolatum	Bacteria;Terrabacteria group;Actinobacteria	FDAARGOS_938	2.80262	58.6	2802624	2	80730	2.88051	2	88234	3.14826
	132	GCA_000499805.2	CP011913.1	bacteria	Corynebacterium_ulcerans_FRC58	Bacteria;Terrabacteria group;Actinobacteria	FRC58	2.5426	53.3	2542597	2	72207	2.83989	3	82378	3.23992
	133	GCA_015169995.1	CP063450.1	bacteria	Rhodococcus_pyridinivorans	Bacteria;Terrabacteria group;Actinobacteria	5Ap	5.92227	67.6547	5220735	4	147185	2.81924	6	154848	2.96602
	134	GCA_003956085.1	CP031057.1	bacteria	Acidipropionibacterium_acidipropionici	Bacteria;Terrabacteria group;Actinobacteria	WGS7	3.61515	68.8	3615145	3	101526	2.80835	2	83876	2.32013
	135	GCA_015101725.1	CP062945.1	bacteria	Bifidobacterium_longum_subsp._longum	Bacteria;Terrabacteria group;Actinobacteria	JCM 11340	2.4675	60.3	2467500	2	69177	2.80353	2	67254	2.72559
	136	GCA_000800455.1	CP007456.1	bacteria	Bifidobacterium_kashiwanohense_PV20-2	Bacteria;Terrabacteria group;Actinobacteria	PV20-2	2.37098	56.1	2370978	1	66460	2.80306	2	71029	2.99577
	137	GCA_015277875.1	CP063814.1	bacteria	Microbacterium_sp._A18JL200	Bacteria;Terrabacteria group;Actinobacteria	A18JL200	3.52044	69.2	3520443	3	97986	2.78334	2	79044	2.24529
	138	GCA_013200995.1	CP053688.1	bacteria	Arthrobacter_citreus	Bacteria;Terrabacteria group;Actinobacteria	NEB 577	5.46758	33.3998	5207261	4	144224	2.76967	4	132698	2.54833
	139	GCA_001855335.1	CP015970.1	bacteria	Acidipropionibacterium_acidipropionici	Bacteria;Terrabacteria group;Actinobacteria	F3E8	3.63189	68.7	3631890	3	100356	2.76319	2	84023	2.31348
	140	GCA_000550805.1	CP004353.1	bacteria	Corynebacterium_vitaeruminis_DSM_20294	Bacteria;Terrabacteria group;Actinobacteria	DSM 20294	2.93178	65.5	2931780	2	80939	2.76075	2	92189	3.14447
	141	GCA_014898235.1	CP062950.1	bacteria	Bifidobacterium_longum_subsp._longum	Bacteria;Terrabacteria group;Actinobacteria	JCM 11341	2.4697	60.3	2469698	2	68159	2.75981	2	76290	3.08904
	142	GCA_018286655.1	CP073911.1	bacteria	Corynebacterium_glutamicum	Bacteria;Terrabacteria group;Actinobacteria	CGMCC1.15647	3.42836	54.154	3356607	2	92450	2.75427	3	106701	3.17884
	143	GCA_014898155.1	CP062938.1	bacteria	Bifidobacterium_eulemuris	Bacteria;Terrabacteria group;Actinobacteria	DSM 100216	2.92084	62.2	2920839	2	80283	2.74863	1	59634	2.04167
	144	GCA_003055835.1	CP028833.1	bacteria	Trueperella_pyogenes	Bacteria;Terrabacteria group;Actinobacteria	Arash114	2.33828	59.5	2338282	2	64245	2.74753	2	68024	2.90914
	145	GCA_000612055.1	CP007519.1	bacteria	Trueperella_pyogenes	Bacteria;Terrabacteria group;Actinobacteria	TP6375	2.33839	59.5	2338390	2	63379	2.71037	2	68022	2.90892
	146	GCA_017183875.1	CP065183.1	bacteria	Mycobacteroides_abscessus_subsp._abscessus	Bacteria;Terrabacteria group;Actinobacteria	GD100B	5.15079	64.0982	5132669	2	138677	2.70185	2	123161	2.39955
	147	GCA_017183895.1	CP065263.1	bacteria	Mycobacteroides_abscessus_subsp._abscessus	Bacteria;Terrabacteria group;Actinobacteria	GD100A	5.15079	64.0982	5132669	2	138677	2.70185	2	123161	2.39955
	148	GCA_000240165.1	CP003219.1	bacteria	Streptomyces_cattleya_NRRL_8057_=_DSM_46488	Bacteria;Terrabacteria group;Actinobacteria	DSM 46488	8.09552	72.9896	6282967	3	165743	2.63797	3	127455	2.02858
	149	GCA_000237305.1	FQ859185.1	bacteria	Streptomyces_cattleya_NRRL_8057_=_DSM_46488	Bacteria;Terrabacteria group;Actinobacteria	NRRL 8057	8.09255	72.9894	6283062	3	165744	2.63795	3	127456	2.02857
	150	GCA_014672815.1	CP059853.1	bacteria	Glutamicibacter_nicotianae	Bacteria;Terrabacteria group;Actinobacteria	ZM05	3.72755	61.8509	3678128	3	96669	2.62821	3	87535	2.37988
	151	GCA_000007665.1	AE016822.1	bacteria	Leifsonia_xyli_subsp._xyli_str._CTCB07	Bacteria;Terrabacteria group;Actinobacteria	CTCB07	2.58416	67.7	2584158	2	67604	2.61609	1	44839	1.73515
	152	GCA_006088715.1	CP030771.1	bacteria	Streptomyces_sp._YIM_121038	Bacteria;Terrabacteria group;Actinobacteria	YIM 121038	11.0984	72.464	10130554	5	264521	2.61112	3	196355	1.93825
	153	GCA_016865385.1	AP024470.1	bacteria	Adlercreutzia_equolifaciens_subsp._celatus_DSM_18785	Bacteria;Terrabacteria group;Actinobacteria	JCM 14811	2.92999	63.2	2929991	2	76237	2.60195	3	92661	3.1625
	154	GCA_002843965.1	CP025299.1	bacteria	Microbacterium_hominis	Bacteria;Terrabacteria group;Actinobacteria	SJTG1	3.62479	70.8	3624793	2	94057	2.59482	3	200021	5.51814
	155	GCA_005670685.2	CP062008.1	bacteria	Mycolicibacterium_mucogenicum_DSM_44124	Bacteria;Terrabacteria group;Actinobacteria	DSM 44124	6.09927	67.2	6099273	3	158200	2.59375	3	154290	2.52965
	156	GCA_003612775.1	CP024087.1	bacteria	Micromonospora_tulbaghiae	Bacteria;Terrabacteria group;Actinobacteria	CNY-010	7.22847	72.5	7228472	5	185966	2.57269	4	159670	2.2089
	157	GCA_017189395.1	CP065276.1	bacteria	Mycobacteroides_abscessus_subsp._abscessus	Bacteria;Terrabacteria group;Actinobacteria	GD54	5.18694	64.0849	5155522	2	132396	2.56804	2	139527	2.70636
	158	GCA_018388625.1	CP074402.1	bacteria	Nocardiopsis_sp._HDS5	Bacteria;Terrabacteria group;Actinobacteria	HDS5	6.10439	71.1077	5998089	3	153510	2.55932	2	163788	2.73067
	159	GCA_017189375.1	CP065275.1	bacteria	Mycobacteroides_abscessus_subsp._abscessus	Bacteria;Terrabacteria group;Actinobacteria	GD57	5.12035	64.1	5120346	2	130845	2.55539	2	118538	2.31504
	160	GCA_900155645.1	LT706985.1	bacteria	Propionimicrobium_sp._Marseille-P3275	Bacteria;Terrabacteria group;Actinobacteria	Marseille-P3275	2.01068	50.6	2010679	1	51195	2.54615	1	4840	0.240715
	161	GCA_014843195.1	CP062133.1	bacteria	Mycobacteroides_abscessus	Bacteria;Terrabacteria group;Actinobacteria	JHN_AB_0032_1	5.18462	64.1	5184618	2	131658	2.5394	5	341886	6.59424
	162	GCA_019380255.1	CP048928.1	bacteria	Schaalia_turicensis	Bacteria;Terrabacteria group;Actinobacteria	CT001	1.91231	57.1	1912310	1	48486	2.53547	0	0	0
	163	GCA_012563545.1	CP050804.1	bacteria	Arcanobacterium_sp._2701	Bacteria;Terrabacteria group;Actinobacteria	2701	1.94117	49	1941174	2	49159	2.53244	1	35448	1.82611
	164	GCA_002838565.1	CP021556.1	bacteria	Bifidobacterium_breve	Bacteria;Terrabacteria group;Actinobacteria	139W423	2.41128	58.6	2411276	2	60889	2.52518	3	58173	2.41254
	165	GCA_002073375.2	CP020410.2	bacteria	Corynebacterium_diphtheriae	Bacteria;Terrabacteria group;Actinobacteria	FDAARGOS_197	2.48905	53.5	2489049	3	62599	2.51498	3	59524	2.39144
	166	GCA_000497265.2	AP014547.1	bacteria	Mycobacteroides_abscessus_subsp._massiliense_CCUG_48898_=_JCM_15300	Bacteria;Terrabacteria group;Actinobacteria	JCM 15300	4.97838	64.1	4978382	3	125136	2.51359	3	131024	2.63186
	167	GCA_017183835.1	CP063165.1	bacteria	Mycobacteroides_abscessus_subsp._abscessus	Bacteria;Terrabacteria group;Actinobacteria	GD17	5.1074	64.1	5107403	2	127665	2.49961	2	135003	2.64328
	168	GCA_015679245.1	CP064953.1	bacteria	Actinomycetaceae_bacterium_zg-1166	Bacteria;Terrabacteria group;Actinobacteria	zg-1166	1.92458	54.9	1924583	1	48056	2.49696	0	0	0
	169	GCA_001281085.1	CP012649.1	bacteria	Trueperella_pyogenes	Bacteria;Terrabacteria group;Actinobacteria	2012CQ-ZSH	2.29582	59.7	2295822	2	57203	2.49161	1	14227	0.619691
	170	GCA_900637225.1	LR134357.1	bacteria	Actinomyces_israelii	Bacteria;Terrabacteria group;Actinobacteria	NCTC12972	2.573	64.1	2572997	2	63676	2.47478	1	34926	1.35741
	171	GCA_016889465.1	CP069516.1	bacteria	Corynebacterium_macginleyi	Bacteria;Terrabacteria group;Actinobacteria	FDAARGOS_1195	2.49354	57	2493537	2	61591	2.47003	1	43395	1.7403
	172	GCA_000569015.1	CP006713.1	bacteria	Bifidobacterium_breve_JCM_7019	Bacteria;Terrabacteria group;Actinobacteria	JCM 7019	2.35901	58.6	2359009	3	57923	2.4554	1	55532	2.35404
	173	GCA_001025195.1	AP012325.1	bacteria	Bifidobacterium_catenulatum_DSM_16992_=_JCM_1194_=_LMG_11043	Bacteria;Terrabacteria group;Actinobacteria	JCM 1194	2.07952	56.2	2079525	2	50836	2.4446	2	55114	2.65032
	174	GCA_902381755.1	LR698966.1	bacteria	Bifidobacterium_catenulatum	Bacteria;Terrabacteria group;Actinobacteria	MGYG-HGUT-01490	2.07952	56.2	2079525	2	50836	2.4446	2	55114	2.65032
	175	GCA_001606255.1	CP014953.1	bacteria	Mycobacteroides_abscessus	Bacteria;Terrabacteria group;Actinobacteria	FLAC007	5.06448	64.1	5064478	3	123760	2.44369	4	294299	5.81104
	176	GCA_001050395.1	CP012044.1	bacteria	Mycobacteroides_abscessus_UC22	Bacteria;Terrabacteria group;Actinobacteria	UC22	5.25714	64	5257136	3	128144	2.43752	3	322388	6.13239
	177	GCA_017183975.1	CP065272.1	bacteria	Mycobacteroides_abscessus_subsp._massiliense	Bacteria;Terrabacteria group;Actinobacteria	GD68B	5.11971	64.1	5119711	3	123760	2.41732	4	294287	5.74812
	178	GCA_017190535.1	CP065273.1	bacteria	Mycobacteroides_abscessus_subsp._massiliense	Bacteria;Terrabacteria group;Actinobacteria	GD68A	5.11977	64.1	5119772	3	123760	2.4173	4	294287	5.74805
	179	GCA_016919385.1	CP070351.1	bacteria	Gordonia_sp._PDNC005	Bacteria;Terrabacteria group;Actinobacteria	PDNC005	4.26079	66.2	4260791	2	102897	2.41497	2	97300	2.28361
	180	GCA_001189515.2	CP012069.2	bacteria	Olsenella_sp._oral_taxon_807	Bacteria;Terrabacteria group;Actinobacteria	F0089	3.21359	62.1	3213585	3	77342	2.40672	2	64826	2.01725
	181	GCA_002838365.1	CP021391.1	bacteria	Bifidobacterium_breve	Bacteria;Terrabacteria group;Actinobacteria	NRBB50	2.40906	58.8	2409058	1	57215	2.37499	3	73146	3.03629
	182	GCA_000737885.1	CP007443.1	bacteria	Bifidobacterium_adolescentis	Bacteria;Terrabacteria group;Actinobacteria	22L	2.20322	59.3	2203222	2	52116	2.36544	3	62476	2.83567
	183	GCA_003076855.1	CP029075.1	bacteria	Mycobacteroides_abscessus	Bacteria;Terrabacteria group;Actinobacteria	G141	4.87625	64.2	4876254	2	115293	2.36438	2	112966	2.31666
	184	GCA_000195815.1	BX248353.1	bacteria	Corynebacterium_diphtheriae_NCTC_13129	Bacteria;Terrabacteria group;Actinobacteria	NCTC 13129	2.48863	53.5	2488635	3	58838	2.36427	3	59524	2.39183
	185	GCA_002946835.1	CP026652.1	bacteria	Streptomyces_dengpaensis	Bacteria;Terrabacteria group;Actinobacteria	XZHG99	8.71017	69.9144	8541354	5	200339	2.34552	5	176563	2.06715
	186	GCA_002838385.1	CP021393.1	bacteria	Bifidobacterium_breve	Bacteria;Terrabacteria group;Actinobacteria	NRBB52	2.37967	58.9	2379672	3	55468	2.33091	2	52017	2.18589
	187	GCA_003390735.1	CP022723.1	bacteria	Bifidobacterium_bifidum	Bacteria;Terrabacteria group;Actinobacteria	S6	2.31134	62.7	2311342	2	53843	2.32951	2	58681	2.53883
	188	GCA_902386775.1	LR698991.1	bacteria	Bifidobacterium_bifidum	Bacteria;Terrabacteria group;Actinobacteria	MGYG-HGUT-02396	2.31134	62.7	2311342	2	53843	2.32951	2	58681	2.53883
	189	GCA_014041995.1	CP059492.1	bacteria	Arcanobacterium_sp._JY-X040	Bacteria;Terrabacteria group;Actinobacteria	JY-X040	2.66158	57.8	2661583	1	61264	2.30179	1	139319	5.23444
	190	GCA_002263495.1	CP022753.1	bacteria	Nocardiopsis_gilva_YIM_90087	Bacteria;Terrabacteria group;Actinobacteria	YIM 90087	6.14215	69.7	6142152	3	141173	2.29843	3	146651	2.38762
	191	GCA_005696695.1	CP040006.1	bacteria	Schaalia_odontolytica	Bacteria;Terrabacteria group;Actinobacteria	XH001	2.36013	65.9	2360133	1	54048	2.29004	1	55602	2.35588
	192	GCA_001602115.1	CP014352.1	bacteria	Acidipropionibacterium_acidipropionici	Bacteria;Terrabacteria group;Actinobacteria	ATCC 55737	3.70719	68.6994	3704826	2	84721	2.28677	2	84023	2.26793
	193	GCA_003573955.1	AP018131.1	bacteria	Bifidobacterium_bifidum_LMG_13195	Bacteria;Terrabacteria group;Actinobacteria	JCM 7004	2.26167	62.6	2261666	2	51665	2.28438	2	51687	2.28535
	194	GCA_001293145.1	CP010453.1	bacteria	Bifidobacterium_longum	Bacteria;Terrabacteria group;Actinobacteria	BG7	2.45576	60.0068	2453124	2	55733	2.27192	1	34017	1.38668
	195	GCA_011617465.1	CP050153.1	bacteria	Brevibacterium_sp._YB235	Bacteria;Terrabacteria group;Actinobacteria	YB235	3.91313	64.7	3913130	2	88639	2.26517	2	92478	2.36327
	196	GCA_001677155.1	CP016190.1	bacteria	Mycobacteroides_abscessus	Bacteria;Terrabacteria group;Actinobacteria	FLAC028	5.1881	64.2	5188101	3	116945	2.2541	3	162966	3.14115
	197	GCA_001606315.1	CP014956.1	bacteria	Mycobacteroides_abscessus	Bacteria;Terrabacteria group;Actinobacteria	FLAC029	5.18851	64.2	5188507	3	116945	2.25392	3	162966	3.1409
	198	GCA_003076295.1	CP029001.1	bacteria	Trueperella_pyogenes	Bacteria;Terrabacteria group;Actinobacteria	TP4479	2.38225	59.4	2382253	2	53683	2.25346	1	11730	0.492391
	199	GCA_003971485.1	CP033904.1	bacteria	Trueperella_pyogenes	Bacteria;Terrabacteria group;Actinobacteria	TP3	2.38465	59.4	2384650	2	53683	2.25119	1	11730	0.491896
	200	GCA_003076315.1	CP029004.1	bacteria	Trueperella_pyogenes	Bacteria;Terrabacteria group;Actinobacteria	TP-2849	2.38467	59.4	2384672	2	53683	2.25117	1	11730	0.491892
	201	GCA_014931665.1	CP063213.1	bacteria	Trueperella_pecoris	Bacteria;Terrabacteria group;Actinobacteria	15A0121	2.32715	61.2	2327149	3	51807	2.2262	2	40208	1.72778
	202	GCA_000025205.1	CP001849.1	bacteria	Gardnerella_vaginalis_409-05	Bacteria;Terrabacteria group;Actinobacteria	409-05	1.61755	42	1617545	1	35892	2.21892	2	57139	3.53245
	203	GCA_003070865.1	CP026948.1	bacteria	Corynebacterium_liangguodongii	Bacteria;Terrabacteria group;Actinobacteria	2184	2.35792	66.1	2357924	1	52085	2.20893	1	53398	2.26462
	204	GCA_900638715.1	LR134537.1	bacteria	Corynebacterium_diphtheriae	Bacteria;Terrabacteria group;Actinobacteria	NCTC7838	2.43511	53.5	2435114	3	53735	2.20667	3	46189	1.89679
	205	GCA_001430775.1	CP013049.1	bacteria	Mycobacteroides_abscessus	Bacteria;Terrabacteria group;Actinobacteria	NOV0213	5.17314	64.2	5173145	3	113716	2.1982	4	169644	3.27932
	206	GCA_000213955.1	CP002725.1	bacteria	Gardnerella_vaginalis_HMP9231	Bacteria;Terrabacteria group;Actinobacteria	HMP9231	1.72652	41.2	1726519	1	37856	2.19262	1	47637	2.75914
	207	GCA_000737865.1	CP007287.1	bacteria	Bifidobacterium_coryneforme	Bacteria;Terrabacteria group;Actinobacteria	LMG18911	1.75515	60.5	1755151	2	38347	2.18483	1	26497	1.50967
	208	GCA_014171575.1	CP050453.1	bacteria	Microbacterium_sp._Se63.02b	Bacteria;Terrabacteria group;Actinobacteria	Se63.02b	4.08236	68.5	4082358	3	89192	2.18482	3	71610	1.75413
	209	GCA_015565955.1	CP064760.1	bacteria	Microbacterium_schleiferi	Bacteria;Terrabacteria group;Actinobacteria	A32-1	3.29666	67.5	3296665	2	71957	2.18272	2	76592	2.32332
	210	GCA_001020985.1	CP011542.1	bacteria	Corynebacterium_mustelae	Bacteria;Terrabacteria group;Actinobacteria	DSM 45274	3.47423	52.5343	3391554	2	73971	2.18104	2	91381	2.69437
	211	GCA_016728105.1	CP068158.1	bacteria	Corynebacterium_striatum	Bacteria;Terrabacteria group;Actinobacteria	FDAARGOS_1115	2.90483	59.3	2904831	2	63046	2.17038	1	14675	0.505193
	212	GCA_011383005.1	CP049935.1	bacteria	Phycicoccus_sp._HDW14	Bacteria;Terrabacteria group;Actinobacteria	HDW14	4.07126	73.6	4071256	3	88282	2.16842	4	78415	1.92606
	213	GCA_000023145.1	CP001620.1	bacteria	Corynebacterium_kroppenstedtii_DSM_44385	Bacteria;Terrabacteria group;Actinobacteria	DSM 44385	2.4468	57.5	2446804	1	53052	2.16822	1	48561	1.98467
	214	GCA_001941445.1	CP009245.1	bacteria	Corynebacterium_aquilae_DSM_44791	Bacteria;Terrabacteria group;Actinobacteria	S-613	2.92644	60.9	2926437	2	63098	2.15614	2	55982	1.91297
	215	GCA_019464375.1	CP080491.1	bacteria	Microbacterium_sp._Se5.02b	Bacteria;Terrabacteria group;Actinobacteria	Se5.02b	4.08392	68.5	4083922	3	88046	2.15592	3	74723	1.82969
	216	GCA_002355155.1	AP017369.1	bacteria	Corynebacterium_suranareeae	Bacteria;Terrabacteria group;Actinobacteria	N24	3.53751	51.8	3537507	1	76088	2.15089	1	189391	5.3538
	217	GCA_000092825.1	CP001958.1	bacteria	Segniliparus_rotundus_DSM_44985	Bacteria;Terrabacteria group;Actinobacteria	DSM 44985	3.15753	66.8	3157527	2	67296	2.13129	6	119818	3.79468
	218	GCA_001277995.1	CP009220.1	bacteria	Corynebacterium_deserti_GIMN1.010	Bacteria;Terrabacteria group;Actinobacteria	GIMN1.010	3.03389	55.2745	2972149	2	62924	2.11712	1	54753	1.8422
	219	GCA_000525655.1	CP007156.1	bacteria	Corynebacterium_falsenii_DSM_44353	Bacteria;Terrabacteria group;Actinobacteria	BL 8171	2.71962	63.1768	2677607	2	56483	2.10946	1	47817	1.78581
	220	GCA_000179395.2	CP002917.1	bacteria	Corynebacterium_variabile_DSM_44702	Bacteria;Terrabacteria group;Actinobacteria	DSM 44702	3.43301	67.1	3433007	2	72325	2.10675	2	73500	2.14098
	221	GCA_007859675.1	CP042305.1	bacteria	Humibacter_sp._WJ7-1	Bacteria;Terrabacteria group;Actinobacteria	WJ7-1	4.18364	68.3	4183638	4	88094	2.10568	2	60573	1.44785
	222	GCA_014334375.1	CP060588.1	bacteria	Bifidobacterium_longum	Bacteria;Terrabacteria group;Actinobacteria	LC67	2.36094	60.1	2360935	2	49699	2.10506	1	39201	1.6604
	223	GCA_000747315.1	CP009215.1	bacteria	Corynebacterium_ureicelerivorans	Bacteria;Terrabacteria group;Actinobacteria	IMMIB RIV-2301	2.32828	64.9917	2279990	1	47818	2.09729	1	46989	2.06093
	224	GCA_000819445.1	CP005286.1	bacteria	Corynebacterium_humireducens_NBRC_106098_=_DSM_45392	Bacteria;Terrabacteria group;Actinobacteria	DSM 45392	2.68131	68.6	2681312	1	55862	2.08338	2	65570	2.44544
	225	GCA_001660485.1	CP013979.1	bacteria	Agromyces_aureus	Bacteria;Terrabacteria group;Actinobacteria	AR33	4.37312	70.4	4373124	3	90945	2.07963	2	54949	1.25652
	226	GCA_006517815.1	CP041198.1	bacteria	Pseudarthrobacter_sp._NIBRBAC000502770	Bacteria;Terrabacteria group;Actinobacteria	NIBRBAC000502770	4.47812	66.0834	4403796	3	91565	2.07923	3	77970	1.77052
	227	GCA_003812765.1	CP033836.1	bacteria	Gardnerella_vaginalis	Bacteria;Terrabacteria group;Actinobacteria	FDAARGOS_568	1.71659	41.3	1716590	1	35577	2.07254	1	36142	2.10545
	228	GCA_013113715.1	CP053344.1	bacteria	Herbiconiux_sp._SALV-R1	Bacteria;Terrabacteria group;Actinobacteria	SALV-R1	4.52236	70.2459	4397911	2	90542	2.05875	2	96721	2.19925
	229	GCA_000069185.1	CU458896.1	bacteria	Mycobacteroides_abscessus_ATCC_19977	Bacteria;Terrabacteria group;Actinobacteria	ATCC 19977	5.09049	64.1174	5067172	2	103839	2.04925	1	65910	1.30073
	230	GCA_003586385.1	CP030860.1	bacteria	Mycobacteroides_abscessus	Bacteria;Terrabacteria group;Actinobacteria	7C	5.06717	64.1	5067172	2	103839	2.04925	1	65910	1.30073
	231	GCA_004028015.1	CP034181.1	bacteria	Mycobacteroides_abscessus	Bacteria;Terrabacteria group;Actinobacteria	GZ002	5.08243	64.1274	5067231	2	103839	2.04923	1	65910	1.30071
	232	GCA_002157835.1	CP020809.1	bacteria	Mycobacterium_dioxanotrophicus	Bacteria;Terrabacteria group;Actinobacteria	PH-06	8.08042	66.4321	7595921	4	154634	2.03575	7	382270	5.03257
	233	GCA_900637565.1	LR134377.1	bacteria	Corynebacterium_kutscheri	Bacteria;Terrabacteria group;Actinobacteria	NCTC949	2.38651	46.6	2386509	2	48417	2.02878	2	54892	2.3001
	234	GCA_019469425.1	CP048272.1	bacteria	Bifidobacterium_asteroides	Bacteria;Terrabacteria group;Actinobacteria	ESL0447	2.23371	60.2	2233706	2	45313	2.0286	3	56499	2.52938
	235	GCA_900637575.1	LR134379.1	bacteria	Slackia_heliotrinireducens	Bacteria;Terrabacteria group;Actinobacteria	NCTC11029	3.16616	60.2	3166158	3	64169	2.02672	3	62303	1.96778
	236	GCA_008370855.1	CP043624.1	bacteria	Glutamicibacter_sp._ZJUTW	Bacteria;Terrabacteria group;Actinobacteria	ZJUTW	3.67331	61.8329	3620840	2	73375	2.02646	2	81586	2.25323
	237	GCA_000024225.1	CP001721.1	bacteria	Lancefieldella_parvulum_DSM_20469	Bacteria;Terrabacteria group;Actinobacteria	DSM 20469	1.54381	45.7	1543805	1	31178	2.01956	1	32045	2.07572
	238	GCA_008693925.1	CP044108.1	bacteria	Dermabacter_vaginalis	Bacteria;Terrabacteria group;Actinobacteria	FDAARGOS_640	2.28931	62.8	2289305	2	46223	2.01908	1	45280	1.97789
	239	GCA_002007745.1	CP019882.1	bacteria	Mycolicibacterium_litorale	Bacteria;Terrabacteria group;Actinobacteria	F4	6.10371	67.4	6103712	3	123033	2.01571	3	116781	1.91328
	240	GCA_004758745.1	CP038504.1	bacteria	Corynebacterium_diphtheriae	Bacteria;Terrabacteria group;Actinobacteria	TH1526	2.50419	53.5	2504185	2	50403	2.01275	3	49887	1.99215
	241	GCA_011420305.2	CP061769.1	bacteria	Nocardioides_sp._ZJ1313	Bacteria;Terrabacteria group;Actinobacteria	ZJ1313	4.26492	72.5	4264922	2	85840	2.0127	2	85151	1.99654
	242	GCA_000024965.1	CP001821.1	bacteria	Xylanimonas_cellulosilytica_DSM_15894	Bacteria;Terrabacteria group;Actinobacteria	DSM 15894	3.83138	72.4653	3742776	2	75072	2.00578	1	49687	1.32754
	243	GCA_000344785.1	CP004354.1	bacteria	Corynebacterium_callunae_DSM_20147	Bacteria;Terrabacteria group;Actinobacteria	DSM 20147	2.92868	52.4609	2839551	2	56952	2.00567	2	94252	3.31926
	244	GCA_002443115.1	CP023482.1	bacteria	Dermabacter_jinjuensis	Bacteria;Terrabacteria group;Actinobacteria	32T	2.39879	62.9	2398786	2	47748	1.99051	2	53416	2.22679
	245	GCA_019056515.1	CP064873.1	bacteria	Microbacterium_paraoxydans	Bacteria;Terrabacteria group;Actinobacteria	70447	3.59304	70.3219	3415278	3	67924	1.98883	2	53403	1.56365
	246	GCA_016889365.1	CP069509.1	bacteria	Corynebacterium_kroppenstedtii	Bacteria;Terrabacteria group;Actinobacteria	FDAARGOS_1192	2.44681	57.5	2446807	1	48562	1.98471	1	52444	2.14336
	247	GCA_001866985.1	CP015192.1	bacteria	Corynebacterium_pseudotuberculosis	Bacteria;Terrabacteria group;Actinobacteria	34	2.40345	52.1	2403454	2	47438	1.97374	1	32441	1.34977
	248	GCA_001867045.1	CP015185.1	bacteria	Corynebacterium_pseudotuberculosis	Bacteria;Terrabacteria group;Actinobacteria	35	2.4035	52.1	2403502	2	47209	1.96418	1	32439	1.34966
	249	GCA_001867085.1	CP015187.1	bacteria	Corynebacterium_pseudotuberculosis	Bacteria;Terrabacteria group;Actinobacteria	38	2.40352	52.1	2403515	2	47209	1.96416	1	32439	1.34965
	250	GCA_001867105.1	CP015188.1	bacteria	Corynebacterium_pseudotuberculosis	Bacteria;Terrabacteria group;Actinobacteria	39	2.40358	52.1	2403579	2	47208	1.96407	1	32439	1.34961
	251	GCA_000816025.1	CP003987.1	bacteria	Streptomyces_sp._769	Bacteria;Terrabacteria group;Actinobacteria	769	10.3383	71.6219	10100774	5	197974	1.95999	2	122071	1.20853
	252	GCA_008642355.1	CP029193.1	bacteria	Streptomyces_venezuelae	Bacteria;Terrabacteria group;Actinobacteria	ATCC 14583	8.01848	71.3	8018484	3	156703	1.95427	2	135335	1.68779
	253	GCA_019222765.1	CP078145.1	bacteria	Nocardia_iowensis	Bacteria;Terrabacteria group;Actinobacteria	NRRL 5646	8.94807	66.8	8948074	4	174549	1.95069	3	148066	1.65472
	254	GCA_001650215.1	CP015726.1	bacteria	Streptomyces_sp._RTd22	Bacteria;Terrabacteria group;Actinobacteria	RTd22	11.1423	71.3	11142275	3	217127	1.94868	5	282504	2.53542
	255	GCA_016838685.1	CP069278.1	bacteria	Bifidobacterium_longum	Bacteria;Terrabacteria group;Actinobacteria	HN001	2.43309	60.1	2433093	3	47342	1.94575	1	42542	1.74847
	256	GCA_001867165.1	CP015191.1	bacteria	Corynebacterium_pseudotuberculosis	Bacteria;Terrabacteria group;Actinobacteria	48	2.4033	52.1	2403301	2	46275	1.92548	1	30204	1.25677
	257	GCA_001867065.1	CP015186.1	bacteria	Corynebacterium_pseudotuberculosis	Bacteria;Terrabacteria group;Actinobacteria	36	2.40341	52.1	2403412	2	46275	1.92539	1	30204	1.25671
	258	GCA_001867005.1	CP015183.1	bacteria	Corynebacterium_pseudotuberculosis	Bacteria;Terrabacteria group;Actinobacteria	32	2.40353	52.1	2403533	2	46276	1.92533	1	30204	1.25665
	259	GCA_001867025.1	CP015184.1	bacteria	Corynebacterium_pseudotuberculosis	Bacteria;Terrabacteria group;Actinobacteria	33	2.40355	52.1	2403550	2	46276	1.92532	1	30204	1.25664
	260	GCA_000259155.4	CP003421.4	bacteria	Corynebacterium_pseudotuberculosis_31	Bacteria;Terrabacteria group;Actinobacteria	31	2.40492	52.1	2404921	2	46276	1.92422	1	30204	1.25592
	261	GCA_900478035.1	LS483464.1	bacteria	Corynebacterium_renale	Bacteria;Terrabacteria group;Actinobacteria	NCTC7448	2.33509	59.1	2335089	2	44863	1.92125	1	37065	1.58731
	262	GCA_014854695.1	CP027557.1	bacteria	Rhodococcus_rhodochrous	Bacteria;Terrabacteria group;Actinobacteria	BX2	6.0883	67.7431	5459556	2	104826	1.92005	2	114142	2.09068
	263	GCA_001606335.1	CP014957.1	bacteria	Mycobacteroides_abscessus	Bacteria;Terrabacteria group;Actinobacteria	FLAC031	5.14626	64.3	5146255	2	98682	1.91755	2	101645	1.97513
	264	GCA_016605905.1	CP064057.1	bacteria	Streptomyces_sp._XC_2026	Bacteria;Terrabacteria group;Actinobacteria	XC 2026	5.8369	72.1	5836896	2	111146	1.9042	2	112077	1.92015
	265	GCA_900637815.1	LR134407.1	bacteria	Corynebacterium_kutscheri	Bacteria;Terrabacteria group;Actinobacteria	NCTC3655	2.38798	46.6	2387981	2	45468	1.90404	2	54882	2.29826
	266	GCA_001281445.1	CP010818.1	bacteria	Corynebacterium_ulcerans	Bacteria;Terrabacteria group;Actinobacteria	131001	2.48332	53.3	2483321	1	47212	1.90116	1	39561	1.59307
	267	GCA_002076915.1	CP020468.1	bacteria	Actinomyces_gaoshouyii	Bacteria;Terrabacteria group;Actinobacteria	pika_114	2.35936	71.1	2359360	1	44567	1.88894	1	65009	2.75537
	268	GCA_000165905.1	CP001840.1	bacteria	Bifidobacterium_bifidum_PRL2010	Bacteria;Terrabacteria group;Actinobacteria	PRL2010	2.21466	62.7	2214656	1	41780	1.88652	1	40359	1.82236
	269	GCA_015102035.1	CP062952.1	bacteria	Bifidobacterium_longum_subsp._infantis	Bacteria;Terrabacteria group;Actinobacteria	JCM 11660	2.38003	60.1	2380033	2	44801	1.88237	1	39396	1.65527
	270	GCA_003945545.1	CP029617.1	bacteria	Streptomyces_sp._WAC_01529	Bacteria;Terrabacteria group;Actinobacteria	WAC 01529	8.27046	71.3	8270461	3	155654	1.88205	3	155755	1.88327
	271	GCA_000523235.1	CP006850.1	bacteria	Nocardia_nova_SH22a	Bacteria;Terrabacteria group;Actinobacteria	SH22a	8.34853	67.8	8348532	3	156973	1.88025	3	157521	1.88681
	272	GCA_000767415.1	CP009500.1	bacteria	Corynebacterium_ulcerans	Bacteria;Terrabacteria group;Actinobacteria	210932	2.48434	53.3	2484335	1	46439	1.86927	1	39566	1.59262
	273	GCA_000241875.1	CP003206.1	bacteria	Corynebacterium_diphtheriae_31A	Bacteria;Terrabacteria group;Actinobacteria	31A	2.53535	53.6	2535346	2	47271	1.86448	3	57124	2.2531
	274	GCA_003814005.1	CP033898.1	bacteria	Corynebacterium_pseudopelargi	Bacteria;Terrabacteria group;Actinobacteria	812CH	2.34816	57.8935	2345052	1	43502	1.85505	2	47489	2.02507
	275	GCA_003097515.1	CP029188.1	bacteria	Streptomyces_tirandamycinicus	Bacteria;Terrabacteria group;Actinobacteria	HNM0039	7.28949	72.5	7289495	2	135142	1.85393	2	118211	1.62166
	276	GCA_017132755.1	CP070996.1	bacteria	Bifidobacterium_longum_subsp._suillum	Bacteria;Terrabacteria group;Actinobacteria	JCM 19995	2.34005	59.6	2340054	1	43326	1.8515	2	53606	2.2908
	277	GCA_003966955.1	AP019367.1	bacteria	Parolsenella_catena	Bacteria;Terrabacteria group;Actinobacteria	JCM 31932	1.79669	65.6	1796691	1	33170	1.84617	1	33983	1.89142
	278	GCA_001586215.1	CP014634.1	bacteria	Corynebacterium_simulans	Bacteria;Terrabacteria group;Actinobacteria	PES1	2.73797	59	2737971	1	50543	1.846	1	50542	1.84597
	279	GCA_001941465.1	CP009246.1	bacteria	Corynebacterium_flavescens	Bacteria;Terrabacteria group;Actinobacteria	OJ8	2.75865	59.9	2758653	1	50878	1.84431	2	58239	2.11114
	280	GCA_003945505.1	CP029618.1	bacteria	Streptomyces_sp._WAC_06738	Bacteria;Terrabacteria group;Actinobacteria	WAC 06738	8.32453	73.2	8324535	2	153441	1.84324	3	171610	2.0615
	281	GCA_001182745.2	LN868938.1	bacteria	Nocardia_farcinica	Bacteria;Terrabacteria group;Actinobacteria	NCTC11134	6.45978	70.6053	3648762	1	67242	1.84287	1	57891	1.58659
	282	GCA_016026555.1	CP065629.1	bacteria	Brevibacterium_casei	Bacteria;Terrabacteria group;Actinobacteria	FDAARGOS_937	3.88154	68	3881539	2	71040	1.8302	1	50374	1.29778
	283	GCA_003429385.1	CP023005.1	bacteria	Bifidobacterium_adolescentis	Bacteria;Terrabacteria group;Actinobacteria	6	2.20181	59.3	2201808	1	40273	1.82909	1	39765	1.80602
	284	GCA_900637925.1	LR134473.1	bacteria	Acidipropionibacterium_jensenii	Bacteria;Terrabacteria group;Actinobacteria	NCTC13652	3.18055	68.5	3180547	2	57908	1.82069	2	64692	2.03399
	285	GCA_014705945.2	CP061538.1	bacteria	Rothia_amarae	Bacteria;Terrabacteria group;Actinobacteria	KJZ-9	2.48388	52.2336	2407675	1	43613	1.81142	1	46339	1.92464
	286	GCA_900097235.1	LT618790.1	bacteria	Propionibacterium_freudenreichii	Bacteria;Terrabacteria group;Actinobacteria	PFRJS17	5.50959	67.2	2754069	1	49685	1.80406	1	45253	1.64313
	287	GCA_900097235.1	LT618789.1	bacteria	Propionibacterium_freudenreichii	Bacteria;Terrabacteria group;Actinobacteria	PFRJS17	5.50959	67.2	2755516	1	49685	1.80311	1	45253	1.64227
	288	GCA_016026595.1	CP065630.1	bacteria	Brevibacterium_casei	Bacteria;Terrabacteria group;Actinobacteria	FDAARGOS_936	3.86659	68	3866591	2	69709	1.80285	1	49043	1.26838
	289	GCA_003856735.1	CP024959.1	bacteria	Bifidobacterium_adolescentis	Bacteria;Terrabacteria group;Actinobacteria	P2P3	2.20298	59.4	2202982	1	39716	1.80283	1	38788	1.7607
	290	GCA_000092365.1	CP002045.1	bacteria	Arcanobacterium_haemolyticum_DSM_20595	Bacteria;Terrabacteria group;Actinobacteria	DSM 20595	1.98615	53.1	1986154	2	35790	1.80198	1	12358	0.622208
	291	GCA_011801125.1	CP046171.1	bacteria	Nocardia_brasiliensis	Bacteria;Terrabacteria group;Actinobacteria	AUSMDU00024985	7.94949	68.4	7949490	3	143141	1.80063	4	191176	2.40488
	292	GCA_900475605.1	LS483402.1	bacteria	Corynebacterium_ulcerans	Bacteria;Terrabacteria group;Actinobacteria	NCTC13718	2.48177	53.3	2481768	1	44606	1.79735	1	37733	1.52041
	293	GCA_900637095.1	LR134344.1	bacteria	Bifidobacterium_bifidum	Bacteria;Terrabacteria group;Actinobacteria	NCTC13001	2.21103	62.7	2211032	1	39639	1.79278	2	53414	2.41579
	294	GCA_001025135.1	AP012323.1	bacteria	Bifidobacterium_bifidum_ATCC_29521_=_JCM_1255_=_DSM_20456	Bacteria;Terrabacteria group;Actinobacteria	JCM 1255	2.21104	62.7	2211039	1	39639	1.79278	2	53415	2.41583
	295	GCA_019285775.1	CP079105.1	bacteria	Skermania_piniformis	Bacteria;Terrabacteria group;Actinobacteria	DSM 43998	4.23012	68.6	4230116	4	75769	1.79118	1	39637	0.937019
	296	GCA_000023845.1	CP001682.1	bacteria	Cryptobacterium_curtum_DSM_15641	Bacteria;Terrabacteria group;Actinobacteria	DSM 15641	1.6178	50.9	1617804	1	28954	1.78971	1	28722	1.77537
	297	GCA_017743215.1	CP072503.1	bacteria	Bifidobacterium_dentium	Bacteria;Terrabacteria group;Actinobacteria	E7	2.55251	58.3	2552511	1	45664	1.78898	2	58546	2.29366
	298	GCA_008704425.1	CP023696.1	bacteria	Streptomyces_fradiae_ATCC_10745_=_DSM_40063	Bacteria;Terrabacteria group;Actinobacteria	ATCC 10745	6.72558	74.7	6725579	3	120144	1.78637	4	149746	2.22651
	299	GCA_015040095.1	CP053544.1	bacteria	Paenarthrobacter_sp._YJN-5	Bacteria;Terrabacteria group;Actinobacteria	YJN-5	5.33142	63.4033	4526515	2	80528	1.77903	3	216504	4.78302
	300	GCA_009734385.1	CP046452.1	bacteria	Corynebacterium_sp._1959	Bacteria;Terrabacteria group;Actinobacteria	1959	2.51022	58.6	2510218	1	44550	1.77475	1	40928	1.63046
	301	GCA_000215645.1	CP002790.1	bacteria	Corynebacterium_ulcerans_809	Bacteria;Terrabacteria group;Actinobacteria	809	2.5021	53.3	2502095	1	44267	1.7692	1	37773	1.50965
	302	GCA_017795725.1	CP054207.1	bacteria	Rhodococcus_qingshengii	Bacteria;Terrabacteria group;Actinobacteria	CX-1	7.47954	62.3526	6511628	1	114815	1.76323	2	121297	1.86278
	303	GCA_017357425.1	CP014571.1	bacteria	Arthrobacter_sp._D5-1	Bacteria;Terrabacteria group;Actinobacteria	D5-1	5.12129	62.7481	4738058	2	83484	1.76199	3	83772	1.76807
	304	GCA_003122745.2	CP035744.1	bacteria	Mycobacterium_avium_subsp._hominissuis	Bacteria;Terrabacteria group;Actinobacteria	MAH11	5.1319	69.2	5131895	2	90402	1.76157	2	89573	1.74542
	305	GCA_000590555.1	CP006365.1	bacteria	Corynebacterium_argentoratense_DSM_44202	Bacteria;Terrabacteria group;Actinobacteria	DSM 44202	2.0319	58.9	2031902	1	35632	1.75363	2	46402	2.28367
	306	GCA_002282915.1	CP022544.1	bacteria	Bifidobacterium_pseudolongum	Bacteria;Terrabacteria group;Actinobacteria	UMB-MBP-01	2.0081	63.4	2008102	1	35199	1.75285	1	35656	1.77561
	307	GCA_017189355.1	CP065274.1	bacteria	Mycobacteroides_abscessus_subsp._abscessus	Bacteria;Terrabacteria group;Actinobacteria	GD59	5.07362	64.1	5073623	1	88352	1.7414	1	74695	1.47222
	308	GCA_014673495.1	CP051006.1	bacteria	Streptomyces_griseofuscus	Bacteria;Terrabacteria group;Actinobacteria	DSM 40191	9.11667	71.6018	8721740	2	151873	1.74132	1	20104	0.230504
	309	GCA_001606295.1	CP014955.1	bacteria	Mycobacteroides_abscessus	Bacteria;Terrabacteria group;Actinobacteria	FLAC013	5.07422	64.1	5074222	1	88352	1.74119	1	74695	1.47205
	310	GCA_017190695.1	CP065283.1	bacteria	Mycobacteroides_abscessus_subsp._abscessus	Bacteria;Terrabacteria group;Actinobacteria	GD41	5.07486	64.1	5074858	1	88352	1.74097	1	74695	1.47186
	311	GCA_004135385.1	CP035493.1	bacteria	Xylanimicrobium_sp._FW10M-9	Bacteria;Terrabacteria group;Actinobacteria	FW10M-9	3.85998	73.4	3859980	1	67110	1.73861	1	66021	1.7104
	312	GCA_017183795.1	CP063327.1	bacteria	Mycobacteroides_abscessus_subsp._abscessus	Bacteria;Terrabacteria group;Actinobacteria	GD20	5.02615	64.1	5026147	1	87294	1.7368	1	73144	1.45527
	313	GCA_014705925.2	CP061539.1	bacteria	Rothia_terrae	Bacteria;Terrabacteria group;Actinobacteria	KJZ-14	2.66002	53.3529	2479856	1	43024	1.73494	1	51873	2.09177
	314	GCA_011038655.2	CP064954.1	bacteria	Corynebacterium_lizhenjunii	Bacteria;Terrabacteria group;Actinobacteria	ZJ-599	2.60788	61.5	2607882	1	45205	1.7334	1	46342	1.777
	315	GCA_900475915.1	LS483427.1	bacteria	Arcanobacterium_haemolyticum	Bacteria;Terrabacteria group;Actinobacteria	NCTC8452	1.98885	53.1	1988850	2	34414	1.73035	1	12393	0.623124
	316	GCA_018128265.1	CP072387.1	bacteria	Cellulosimicrobium_cellulans	Bacteria;Terrabacteria group;Actinobacteria	ORNL-0100	4.41161	74.4542	4265420	2	73747	1.72895	2	73289	1.71821
	317	GCA_003391395.1	CP024190.1	bacteria	Mycobacterium_marinum	Bacteria;Terrabacteria group;Actinobacteria	CCUG20998	6.45331	65.7	6453310	2	111405	1.72632	2	110909	1.71864
	318	GCA_008704795.1	CP023690.1	bacteria	Streptomyces_spectabilis	Bacteria;Terrabacteria group;Actinobacteria	ATCC 27465	9.80716	72.4	9807160	2	169238	1.72566	3	164046	1.67272
	319	GCA_003076795.1	CP029072.1	bacteria	Mycobacteroides_abscessus	Bacteria;Terrabacteria group;Actinobacteria	G220	4.80051	64.2	4800506	3	82776	1.72432	3	86434	1.80052
	320	GCA_016628525.2	CP068291.1	bacteria	Corynebacterium_macginleyi	Bacteria;Terrabacteria group;Actinobacteria	180208	2.482	57	2481998	1	42675	1.71938	1	43397	1.74847
	321	GCA_003013675.1	CP027793.1	bacteria	Rhodococcus_hoagii	Bacteria;Terrabacteria group;Actinobacteria	DSSKP-R-001	5.43883	68.6647	5251559	1	90059	1.7149	1	90221	1.71799
	322	GCA_013205725.1	CP053853.1	bacteria	Propionibacterium_freudenreichii	Bacteria;Terrabacteria group;Actinobacteria	FAM 14217	2.63356	67.3	2633557	2	45098	1.71244	2	37950	1.44102
	323	GCA_016467295.1	CP066774.1	bacteria	Streptomyces_murinus	Bacteria;Terrabacteria group;Actinobacteria	Am1	8.53926	71.8	8539264	3	145913	1.70873	4	169209	1.98154
	324	GCA_016919325.1	CP070348.1	bacteria	Mycolicibacterium_boenickei	Bacteria;Terrabacteria group;Actinobacteria	PDNC014	7.1075	66.5	7107504	2	121159	1.70466	2	121302	1.70668
	325	GCA_002838545.1	CP021555.1	bacteria	Bifidobacterium_breve	Bacteria;Terrabacteria group;Actinobacteria	082W48	2.28634	58.8	2286339	1	38887	1.70084	1	40470	1.77008
	326	GCA_003609695.1	AP018496.1	bacteria	Mycobacterium_marinum	Bacteria;Terrabacteria group;Actinobacteria	ATCC 927	6.57934	65.6651	6451936	2	109698	1.70023	3	117261	1.81745
	327	GCA_004102025.1	CP025228.1	bacteria	Actinomyces_qiguomingii	Bacteria;Terrabacteria group;Actinobacteria	410	3.98855	66.8	3988549	1	67809	1.70009	1	70646	1.77122
	328	GCA_900631615.1	LR131273.1	bacteria	Tsukamurella_paurometabola	Bacteria;Terrabacteria group;Actinobacteria	NCTC10741	4.6987	71.1	4698699	3	79755	1.69738	3	72170	1.53596
	329	GCA_001042595.1	AP012326.1	bacteria	Bifidobacterium_dentium_JCM_1195_=_DSM_20436	Bacteria;Terrabacteria group;Actinobacteria	JCM 1195	2.63567	58.5	2635669	2	44552	1.69035	2	55962	2.12326
	330	GCA_900637175.1	LR134349.1	bacteria	Bifidobacterium_dentium	Bacteria;Terrabacteria group;Actinobacteria	NCTC11816	2.63583	58.5	2635828	2	44552	1.69025	2	55962	2.12313
	331	GCA_017894325.1	CP058603.1	bacteria	Bifidobacterium_bifidum	Bacteria;Terrabacteria group;Actinobacteria	CNCM I-4319	2.19372	62.7	2193720	1	37076	1.6901	1	37491	1.70901
	332	GCA_000024445.1	CP001750.1	bacteria	Bifidobacterium_dentium_Bd1	Bacteria;Terrabacteria group;Actinobacteria	Bd1	2.63637	58.5	2636367	2	44552	1.6899	2	55962	2.12269
	333	GCA_002568625.1	CP023778.1	bacteria	Nocardia_terpenica	Bacteria;Terrabacteria group;Actinobacteria	NC_YFY_NT001	8.91854	68.4984	8847159	4	148875	1.68274	3	152535	1.72411
	334	GCA_900637165.1	LR134350.1	bacteria	Actinomyces_howellii	Bacteria;Terrabacteria group;Actinobacteria	NCTC11636	3.14893	71.7	3148934	2	52933	1.68098	1	40959	1.30073
	335	GCA_002189675.2	CP021748.1	bacteria	Streptomyces_alboflavus	Bacteria;Terrabacteria group;Actinobacteria	MDJK44	9.96755	72.0076	9622415	3	161265	1.67593	3	157530	1.63712
	336	GCA_003030905.1	CP028341.1	bacteria	Bifidobacterium_adolescentis	Bacteria;Terrabacteria group;Actinobacteria	1-11	2.19243	59.6	2192428	1	36437	1.66195	1	37097	1.69205
	337	GCA_017743235.1	CP072504.1	bacteria	Bifidobacterium_pseudocatenulatum	Bacteria;Terrabacteria group;Actinobacteria	N2	2.29294	56.5	2292936	1	37994	1.657	1	36826	1.60606
	338	GCA_002355535.1	AP017457.1	bacteria	Aurantimicrobium_minutum	Bacteria;Terrabacteria group;Actinobacteria	KNC	1.62239	52.8	1622386	1	26863	1.65577	1	31818	1.96119
	339	GCA_001511815.1	LN997842.1	bacteria	Streptomyces_reticuli	Bacteria;Terrabacteria group;Actinobacteria	TUE45	9.33622	72.7057	8353915	3	138102	1.65314	3	143067	1.71257
	340	GCA_900637335.1	LR134369.1	bacteria	Bifidobacterium_longum	Bacteria;Terrabacteria group;Actinobacteria	NCTC11818	2.38516	60.3	2385160	1	39372	1.65071	2	189531	7.94626
	341	GCA_000196555.1	AP010888.1	bacteria	Bifidobacterium_longum_subsp._longum_JCM_1217	Bacteria;Terrabacteria group;Actinobacteria	JCM 1217	2.38516	60.3	2385164	1	39372	1.6507	2	189531	7.94625
	342	GCA_016756195.1	AP024244.1	bacteria	Mycobacterium_intracellulare	Bacteria;Terrabacteria group;Actinobacteria	M005	5.51988	67.9	5519879	2	90797	1.64491	2	83511	1.51291
	343	GCA_001446255.1	CP011964.1	bacteria	Bifidobacterium_longum_subsp._longum	Bacteria;Terrabacteria group;Actinobacteria	NCIMB8809	2.34099	60.1	2340989	1	38456	1.64272	1	48194	2.0587
	344	GCA_001902275.1	CP018331.1	bacteria	Corynebacterium_diphtheriae	Bacteria;Terrabacteria group;Actinobacteria	B-D-16-78	2.47415	53.6	2474151	1	40639	1.64254	1	36227	1.46422
	345	GCA_017132775.1	CP070995.1	bacteria	Bifidobacterium_longum_subsp._longum	Bacteria;Terrabacteria group;Actinobacteria	KCTC 3128	2.40382	60.3	2403825	1	39370	1.63781	2	189071	7.86542
	346	GCA_009738515.1	CP046514.1	bacteria	Bifidobacterium_longum	Bacteria;Terrabacteria group;Actinobacteria	JSRL02	2.25867	60.2	2258667	1	36941	1.63552	1	34029	1.5066
	347	GCA_900092755.1	LT599498.1	bacteria	Propionibacterium_freudenreichii	Bacteria;Terrabacteria group;Actinobacteria	PFRJS22-genome	2.63366	67.3	2633661	1	42934	1.6302	1	40057	1.52096
	348	GCA_002386365.1	CP023510.1	bacteria	Rothia_mucilaginosa	Bacteria;Terrabacteria group;Actinobacteria	FDAARGOS_369	2.40877	59.5442	2369230	1	38520	1.62584	1	34993	1.47698
	349	GCA_003609715.1	AP018436.1	bacteria	Mycobacteroides_abscessus_subsp._bolletii_BD	Bacteria;Terrabacteria group;Actinobacteria	BD	5.08045	64.1	5080450	1	82499	1.62385	1	89283	1.75738
	350	GCA_000255155.1	CP003213.1	bacteria	Corynebacterium_diphtheriae_HC02	Bacteria;Terrabacteria group;Actinobacteria	HC02	2.46861	53.7	2468612	1	40040	1.62196	1	47322	1.91695
	351	GCA_007970465.1	CP042429.1	bacteria	Corynebacterium_nuruki_S6-4	Bacteria;Terrabacteria group;Actinobacteria	S6-4	3.17395	69.3	3173955	1	51429	1.62034	1	47752	1.5045
	352	GCA_000024265.1	CP001726.1	bacteria	Eggerthella_lenta_DSM_2243	Bacteria;Terrabacteria group;Actinobacteria	DSM 2243	3.63226	64.2	3632260	2	58661	1.615	1	38934	1.07189
	353	GCA_013364195.1	CP054918.1	bacteria	Streptomyces_sp._NA04227	Bacteria;Terrabacteria group;Actinobacteria	NA04227	7.89456	70.8	7894562	2	127370	1.61339	2	121384	1.53756
	354	GCA_013389665.1	CP058316.1	bacteria	Microbacterium_oleivorans	Bacteria;Terrabacteria group;Actinobacteria	I46	3.35035	70.5	3350353	2	53858	1.60753	1	29910	0.892742
	355	GCA_900097255.1	LT618793.1	bacteria	Propionibacterium_freudenreichii	Bacteria;Terrabacteria group;Actinobacteria	PFRJS-23	2.67342	67.2664	2630698	1	42150	1.60224	1	41773	1.58791
	356	GCA_016894325.1	CP069806.1	bacteria	Glutamicibacter_protophormiae	Bacteria;Terrabacteria group;Actinobacteria	R912	3.93392	63.9643	3817546	2	61151	1.60184	2	50006	1.3099
	357	GCA_019317345.1	CP079225.1	bacteria	Rhodococcus_sp._LW-XY12	Bacteria;Terrabacteria group;Actinobacteria	LW-XY12	5.80283	67.6323	5208978	2	83379	1.60068	3	86727	1.66495
	358	GCA_002838245.1	CP021384.1	bacteria	Bifidobacterium_breve	Bacteria;Terrabacteria group;Actinobacteria	NRBB01	2.2694	58.9	2269404	1	36308	1.59989	2	49133	2.16502
	359	GCA_001025175.1	AP012324.1	bacteria	Bifidobacterium_breve_DSM_20213_=_JCM_1192	Bacteria;Terrabacteria group;Actinobacteria	JCM 1192	2.26941	58.9	2269415	1	36308	1.59988	2	49133	2.16501
	360	GCA_016728725.1	CP068168.1	bacteria	Corynebacterium_amycolatum	Bacteria;Terrabacteria group;Actinobacteria	FDAARGOS_1108	2.47612	58.6	2476115	1	39556	1.5975	1	37822	1.52747
	361	GCA_900637145.1	LR134348.1	bacteria	Bifidobacterium_breve	Bacteria;Terrabacteria group;Actinobacteria	NCTC11815	2.27566	58.9	2275664	1	36309	1.59553	2	49134	2.15911
	362	GCA_003813065.1	CP033841.1	bacteria	Bifidobacterium_breve	Bacteria;Terrabacteria group;Actinobacteria	FDAARGOS_561	2.27565	58.9	2275646	1	36308	1.5955	2	49133	2.15908
	363	GCA_016027415.1	CP065682.1	bacteria	Brevibacterium_casei	Bacteria;Terrabacteria group;Actinobacteria	FDAARGOS_902	3.96009	68	3960094	2	62997	1.5908	1	40400	1.02018
	364	GCA_019056675.1	CP077658.1	bacteria	Streptomyces_sp._GMY02	Bacteria;Terrabacteria group;Actinobacteria	GMY02	8.51263	70.4	8512626	3	135204	1.58828	3	129523	1.52154
	365	GCA_000023885.1	CP001684.1	bacteria	Slackia_heliotrinireducens_DSM_20476	Bacteria;Terrabacteria group;Actinobacteria	DSM 20476	3.16504	60.2	3165038	2	50159	1.58478	3	62302	1.96844
	366	GCA_016834535.1	CP069240.1	bacteria	Cutibacterium_avidum	Bacteria;Terrabacteria group;Actinobacteria	KCTC 5339	2.55472	63.4	2554716	1	40369	1.58018	0	0	0
	367	GCA_012931845.1	CP051884.1	bacteria	Cellulomonas_taurus	Bacteria;Terrabacteria group;Actinobacteria	P40-2	3.43743	72	3437431	1	54303	1.57976	1	52064	1.51462
	368	GCA_009931415.1	CP040931.1	bacteria	Bifidobacterium_breve	Bacteria;Terrabacteria group;Actinobacteria	JR01	2.30491	58.9	2304912	1	36371	1.57798	1	43090	1.86949
	369	GCA_000814825.1	CP009302.1	bacteria	Berryella_intestinalis	Bacteria;Terrabacteria group;Actinobacteria	68-1-3	1.96709	63.6	1967093	1	30994	1.57562	1	33748	1.71563
	370	GCA_002838325.1	CP021387.1	bacteria	Bifidobacterium_breve	Bacteria;Terrabacteria group;Actinobacteria	NRBB09	2.26556	58.7	2265557	2	35658	1.57392	1	42550	1.87813
	371	GCA_001701025.1	CP016793.1	bacteria	Lentzea_guizhouensis	Bacteria;Terrabacteria group;Actinobacteria	DHS C013	9.99787	70	9997872	3	157299	1.57332	3	175418	1.75455
	372	GCA_014900535.1	CP062940.1	bacteria	Bifidobacterium_longum_subsp._longum	Bacteria;Terrabacteria group;Actinobacteria	JCM 11343	2.48747	60.4	2487475	1	38997	1.56773	1	34058	1.36918
	373	GCA_004936435.1	CP026999.1	bacteria	Bifidobacterium_longum	Bacteria;Terrabacteria group;Actinobacteria	51A	2.36587	60.2	2365873	1	37005	1.56412	1	35811	1.51365
	374	GCA_000785535.1	CP007595.1	bacteria	Arthrobacter_sp._PAMC_25486	Bacteria;Terrabacteria group;Actinobacteria	PAMC 25486	4.59358	62.8	4593579	2	71836	1.56384	2	73366	1.59714
	375	GCA_019575955.1	CP080575.1	bacteria	Nesterenkonia_pannonica	Bacteria;Terrabacteria group;Actinobacteria	DSM 29786	2.69945	66.1	2699453	1	42156	1.56165	2	52339	1.93887
	376	GCA_017183735.1	CP063319.1	bacteria	Mycobacteroides_abscessus_subsp._abscessus	Bacteria;Terrabacteria group;Actinobacteria	GD26	5.09867	64.1	5098671	1	79567	1.56054	1	65910	1.29269
	377	GCA_003860285.1	CP034192.1	bacteria	Bifidobacterium_breve	Bacteria;Terrabacteria group;Actinobacteria	lw01	2.31317	58.8	2313172	1	35943	1.55384	1	37854	1.63645
	378	GCA_011801225.1	CP048045.1	bacteria	Clavibacter_michiganensis_subsp._capsici	Bacteria;Terrabacteria group;Actinobacteria	1207	3.24535	73.087	3102272	1	48132	1.55151	1	55003	1.77299
	379	GCA_002074055.1	CP014619.1	bacteria	Frondihabitans_sp._762G35	Bacteria;Terrabacteria group;Actinobacteria	762G35	3.40925	70.4	3409251	1	52861	1.55052	1	46357	1.35974
	380	GCA_000767645.1	CP009583.1	bacteria	Corynebacterium_ulcerans	Bacteria;Terrabacteria group;Actinobacteria	210931	2.50943	53.2536	2503722	1	38766	1.54833	2	40287	1.60908
	381	GCA_000367205.1	CP005287.1	bacteria	Cutibacterium_avidum_44067	Bacteria;Terrabacteria group;Actinobacteria	44067	2.52614	63.5	2526138	2	39065	1.54643	0	0	0
	382	GCA_000739455.1	CP009211.1	bacteria	Corynebacterium_imitans	Bacteria;Terrabacteria group;Actinobacteria	DSM 44264	2.56532	64.3	2565321	1	39633	1.54495	1	41533	1.61902
	383	GCA_900187215.1	LT906467.1	bacteria	Corynebacterium_imitans	Bacteria;Terrabacteria group;Actinobacteria	NCTC13015	2.56561	64.3	2565606	1	39633	1.54478	1	41533	1.61884
	384	GCA_017183775.1	CP063324.1	bacteria	Mycobacteroides_abscessus_subsp._abscessus	Bacteria;Terrabacteria group;Actinobacteria	GD22	5.11173	64.114	5073923	1	77887	1.53504	1	64687	1.27489
	385	GCA_016728705.1	CP068166.1	bacteria	Corynebacterium_aurimucosum	Bacteria;Terrabacteria group;Actinobacteria	FDAARGOS_1109	2.73779	60.2524	2717106	1	41707	1.53498	1	45117	1.66048
	386	GCA_019297795.1	CP079202.1	bacteria	Bifidobacterium_longum_subsp._suillum	Bacteria;Terrabacteria group;Actinobacteria	KCTC 15605	2.33918	59.6	2339176	1	35887	1.53417	1	42739	1.8271
	387	GCA_011611865.1	CP050124.1	bacteria	Rhodococcus_erythropolis	Bacteria;Terrabacteria group;Actinobacteria	KB1	6.85537	62.4697	6508827	2	99748	1.5325	2	91568	1.40683
	388	GCA_015327065.1	CP017660.1	bacteria	Cellulosimicrobium_sp._JZ28	Bacteria;Terrabacteria group;Actinobacteria	JZ28	4.37819	74.7	4378193	2	66869	1.52732	2	62933	1.43742
	389	GCA_001302565.1	CP012750.1	bacteria	Glutamicibacter_halophytocola	Bacteria;Terrabacteria group;Actinobacteria	KLBMP 5180	3.91842	59.9893	3911798	1	59548	1.52227	3	80351	2.05407
	390	GCA_018141485.1	CP060742.1	bacteria	Streptomyces_alfalfae	Bacteria;Terrabacteria group;Actinobacteria	XN-04	8.27859	72.0991	8254035	3	125543	1.52099	2	97658	1.18315
	391	GCA_010728725.1	AP022606.1	bacteria	Mycobacterium_branderi	Bacteria;Terrabacteria group;Actinobacteria	JCM 12687	5.97962	66.5109	5115366	2	77788	1.52067	3	99920	1.95333
	392	GCA_000767055.1	CP006764.1	bacteria	Corynebacterium_doosanense_CAU_212_=_DSM_45436	Bacteria;Terrabacteria group;Actinobacteria	CAU 212	2.699	66.7345	2671798	1	40611	1.51999	1	40610	1.51995
	393	GCA_017579825.1	CP049819.1	bacteria	Arthrobacter_woluwensis	Bacteria;Terrabacteria group;Actinobacteria	QTS	3.68097	68.4	3680971	2	55925	1.5193	2	56519	1.53544
	394	GCA_011801145.1	CP046172.1	bacteria	Nocardia_arthritidis	Bacteria;Terrabacteria group;Actinobacteria	AUSMDU00012717	10.014	66.7	10014015	6	151940	1.51727	3	175914	1.75668
	395	GCA_002838525.1	CP021557.1	bacteria	Bifidobacterium_breve	Bacteria;Terrabacteria group;Actinobacteria	180W83	2.27317	58.8	2273173	1	34479	1.51678	2	50192	2.20801
	396	GCA_002117425.1	CP018002.1	bacteria	Propionibacterium_freudenreichii	Bacteria;Terrabacteria group;Actinobacteria	P.UF1	2.63091	67.3	2630908	1	39685	1.50841	1	42202	1.60408
	397	GCA_902386715.1	LR698993.1	bacteria	Propionibacterium_freudenreichii	Bacteria;Terrabacteria group;Actinobacteria	MGYG-HGUT-02401	2.63091	67.3	2630908	1	39685	1.50841	1	42202	1.60408
	398	GCA_002838465.1	CP021554.1	bacteria	Bifidobacterium_breve	Bacteria;Terrabacteria group;Actinobacteria	017W439	2.30142	58.7	2301422	1	34479	1.49816	1	41323	1.79554
	399	GCA_016766755.1	CP068550.1	bacteria	Cutibacterium_avidum	Bacteria;Terrabacteria group;Actinobacteria	KGMB09337	2.81299	63.5	2812988	2	42099	1.49659	1	15035	0.534485
	400	GCA_004117015.1	CP026366.1	bacteria	Micrococcus_luteus	Bacteria;Terrabacteria group;Actinobacteria	SB1254	2.553	72.9	2553002	1	38173	1.49522	1	36701	1.43756
	401	GCA_000010105.1	AP008957.1	bacteria	Rhodococcus_erythropolis_PR4	Bacteria;Terrabacteria group;Actinobacteria	PR4 (= NBRC 100887)	6.89554	62.2948	6516310	2	97236	1.49219	6	146703	2.25132
	402	GCA_001677095.1	CP016188.1	bacteria	Mycobacteroides_abscessus	Bacteria;Terrabacteria group;Actinobacteria	FLAC006	4.89199	64.2	4891993	3	72897	1.49013	2	66649	1.36241
	403	GCA_001610635.1	CP014959.1	bacteria	Mycobacteroides_abscessus	Bacteria;Terrabacteria group;Actinobacteria	FLAC048	4.93923	64.2	4939234	1	73255	1.48312	2	86878	1.75894
	404	GCA_018308945.1	CP070501.1	bacteria	Agrococcus_sp._Marseille-Q4369	Bacteria;Terrabacteria group;Actinobacteria	Marseille-Q4369	2.73773	72.3	2737735	1	40559	1.48148	1	39382	1.43849
	405	GCA_004208635.1	CP035806.1	bacteria	Leucobacter_triazinivorans	Bacteria;Terrabacteria group;Actinobacteria	JW-1	3.47881	69.4	3478815	3	51505	1.48053	1	16709	0.480307
	406	GCA_002803965.1	CP024931.1	bacteria	Corynebacterium_striatum	Bacteria;Terrabacteria group;Actinobacteria	215	2.99398	59.2	2993983	1	44226	1.47716	1	53275	1.7794
	407	GCA_003952825.1	CP025199.1	bacteria	Bifidobacterium_pseudocatenulatum	Bacteria;Terrabacteria group;Actinobacteria	12	2.19239	56.5	2192395	1	32327	1.47451	1	35929	1.6388
	408	GCA_900070355.1	LN849456.1	bacteria	Devriesea_agamarum	Bacteria;Terrabacteria group;Actinobacteria	IMP2	2.95888	60.1	2958880	1	43504	1.47029	3	59599	2.01424
	409	GCA_014792805.1	CP054583.1	bacteria	Corynebacterium_ulcerans	Bacteria;Terrabacteria group;Actinobacteria	LIV-14050	2.51306	53.2	2513055	1	36938	1.46984	1	33082	1.31641
	410	GCA_002356335.1	AP018165.1	bacteria	[Mycobacterium]_stephanolepidis	Bacteria;Terrabacteria group;Actinobacteria	NJB0901	4.99449	64	4994485	2	73178	1.46518	1	49970	1.0005
	411	GCA_016728745.1	CP068169.1	bacteria	Corynebacterium_amycolatum	Bacteria;Terrabacteria group;Actinobacteria	FDAARGOS_1107	2.70653	58.7	2706528	2	39641	1.46464	0	0	0
	412	GCA_001854365.1	CP017421.1	bacteria	Arthrobacter_sp._ZXY-2	Bacteria;Terrabacteria group;Actinobacteria	ZXY-2	5.05871	63.3535	4495402	3	65837	1.46454	4	136309	3.03219
	413	GCA_005484805.1	CP039432.1	bacteria	Rhodococcus_sp._SGAir0479	Bacteria;Terrabacteria group;Actinobacteria	SGAir0479	4.97446	69.7118	4869964	2	71272	1.4635	2	71309	1.46426
	414	GCA_013267735.1	CP054018.1	bacteria	Rothia_dentocariosa	Bacteria;Terrabacteria group;Actinobacteria	FDAARGOS_752	2.53342	53.8	2533415	1	36964	1.45906	0	0	0
	415	GCA_003627055.1	CP032624.1	bacteria	Gryllotalpicola_protaetiae	Bacteria;Terrabacteria group;Actinobacteria	2DFW10M-5	3.6778	69.1859	3647393	2	53174	1.45786	1	39571	1.08491
	416	GCA_011751765.2	CP061169.1	bacteria	Microbacterium_chengjingii	Bacteria;Terrabacteria group;Actinobacteria	HY60	3.62251	61.9	3622515	2	52715	1.4552	2	49342	1.36209
	417	GCA_000069945.1	AM942444.1	bacteria	Corynebacterium_urealyticum_DSM_7109	Bacteria;Terrabacteria group;Actinobacteria	DSM 7109	2.36922	64.2	2369219	1	34435	1.45343	0	0	0
	418	GCA_900187235.1	LT906481.1	bacteria	Corynebacterium_urealyticum	Bacteria;Terrabacteria group;Actinobacteria	NCTC12011	2.37753	64.2	2377532	1	34434	1.44831	0	0	0
	419	GCA_002838345.1	CP021389.1	bacteria	Bifidobacterium_breve	Bacteria;Terrabacteria group;Actinobacteria	NRBB57	2.51038	59.4	2510381	1	36263	1.44452	2	222807	8.87543
	420	GCA_002355395.1	AP017315.1	bacteria	Microcella_alkaliphila	Bacteria;Terrabacteria group;Actinobacteria	JAM AC0309	2.70284	68.4	2702837	1	39015	1.44348	1	35050	1.29679
	421	GCA_000164965.1	CP002220.1	bacteria	Bifidobacterium_bifidum_S17	Bacteria;Terrabacteria group;Actinobacteria	S17	2.18688	62.8	2186882	1	31567	1.44347	1	36265	1.6583
	422	GCA_001941505.1	CP009248.1	bacteria	Corynebacterium_sphenisci_DSM_44792	Bacteria;Terrabacteria group;Actinobacteria	DSM 44792	2.5948	74.7	2594799	1	37368	1.44011	1	37616	1.44967
	423	GCA_000763325.2	CP016819.1	bacteria	Rhodococcus_sp._p52	Bacteria;Terrabacteria group;Actinobacteria	p52	5.41328	67.8454	4893347	2	69970	1.4299	4	90054	1.84034
	424	GCA_001561975.1	CP014279.1	bacteria	Corynebacterium_stationis	Bacteria;Terrabacteria group;Actinobacteria	ATCC 6872	2.85367	54.8	2853666	2	40633	1.42389	3	57253	2.0063
	425	GCA_002848445.1	CP025435.1	bacteria	Gordonia_sp._YC-JH1	Bacteria;Terrabacteria group;Actinobacteria	YC-JH1	4.19332	68.0147	4101557	2	58382	1.42341	1	51784	1.26254
	426	GCA_000008945.1	CP000605.1	bacteria	Bifidobacterium_longum_DJO10A	Bacteria;Terrabacteria group;Actinobacteria	DJO10A	2.38953	60.1182	2375792	1	33724	1.41948	1	36872	1.55199
	427	GCA_009789155.1	CP046863.1	bacteria	Corynebacterium_ulcerans	Bacteria;Terrabacteria group;Actinobacteria	MRi49	2.52724	53.2	2527244	1	35833	1.41787	1	31447	1.24432
	428	GCA_002838485.1	CP021558.1	bacteria	Bifidobacterium_breve	Bacteria;Terrabacteria group;Actinobacteria	215W447a	2.5896	59.3	2589602	1	36683	1.41655	2	244327	9.43492
	429	GCA_002024345.1	CP019963.1	bacteria	Corynebacterium_stationis	Bacteria;Terrabacteria group;Actinobacteria	LMG 21670	2.87116	54.8	2871159	2	40633	1.41521	3	57253	1.99407
	430	GCA_000816065.1	CP007003.1	bacteria	Trueperella_pyogenes_TP8	Bacteria;Terrabacteria group;Actinobacteria	TP8	2.27249	59.6	2272494	1	32114	1.41316	1	37487	1.6496
	431	GCA_000255215.1	CP003211.1	bacteria	Corynebacterium_diphtheriae_CDCE_8392	Bacteria;Terrabacteria group;Actinobacteria	CDCE 8392	2.43333	53.6	2433326	1	34281	1.40881	2	38243	1.57163
	432	GCA_003945325.1	AP019307.1	bacteria	Nocardioides_baekrokdamisoli	Bacteria;Terrabacteria group;Actinobacteria	KCTC 39748	2.9653	67	2965302	1	41500	1.39952	1	50227	1.69382
	433	GCA_013394385.1	AP022834.1	bacteria	Kocuria_sp._TGY1127_2	Bacteria;Terrabacteria group;Actinobacteria	TGY1127_2	2.99702	60.8933	2963611	1	41466	1.39917	1	38323	1.29312
	434	GCA_011801165.1	CP046173.1	bacteria	Nocardia_terpenica	Bacteria;Terrabacteria group;Actinobacteria	AUSMDU00012715	9.30687	68.5	9306871	4	129990	1.39671	5	121507	1.30556
	435	GCA_017357345.1	CP071683.1	bacteria	Bifidobacterium_longum_subsp._longum	Bacteria;Terrabacteria group;Actinobacteria	JCM 7053	2.49312	60.1	2493122	1	34796	1.39568	3	49317	1.97812
	436	GCA_016838705.1	CP069279.1	bacteria	Bifidobacterium_bifidum	Bacteria;Terrabacteria group;Actinobacteria	HN002	2.22332	62.7	2223317	2	30971	1.39301	1	16833	0.757112
	437	GCA_011492965.1	CP045121.1	bacteria	Rubrobacter_sp._SCSIO_52915	Bacteria;Terrabacteria group;Actinobacteria	SCSIO 52915	4.42035	69.0821	4156492	1	57809	1.39081	2	68053	1.63727
	438	GCA_002838225.1	CP021390.1	bacteria	Bifidobacterium_breve	Bacteria;Terrabacteria group;Actinobacteria	DRBB26	2.39639	58.5	2396387	1	33294	1.38934	1	42472	1.77233
	439	GCA_000091305.1	FN554889.1	bacteria	Streptomyces_scabiei_87.22	Bacteria;Terrabacteria group;Actinobacteria	87.22	10.1487	71.5	10148695	3	139913	1.37863	3	147704	1.4554
	440	GCA_000265095.1	CP001361.1	bacteria	Bifidobacterium_bifidum_BGN4	Bacteria;Terrabacteria group;Actinobacteria	BGN4	2.22366	62.6	2223664	2	30618	1.37692	1	16833	0.756994
	441	GCA_014898115.1	CP062947.1	bacteria	Bifidobacterium_longum_subsp._longum	Bacteria;Terrabacteria group;Actinobacteria	KCTC 5914	2.30564	59.8	2305636	1	31723	1.37589	1	35287	1.53047
	442	GCA_003991855.1	CP031422.1	bacteria	Microbacterium_oxydans	Bacteria;Terrabacteria group;Actinobacteria	HG3	3.90689	68.2	3906890	3	53678	1.37393	1	13226	0.33853
	443	GCA_015099595.1	AP023172.1	bacteria	Rhodococcus_qingshengii	Bacteria;Terrabacteria group;Actinobacteria	CS98	6.72611	62.3484	6240414	2	85700	1.37331	1	55218	0.884845
	444	GCA_900097165.1	LT618776.1	bacteria	Propionibacterium_freudenreichii	Bacteria;Terrabacteria group;Actinobacteria	PFRJS7	5.47684	67.1341	2738418	1	37589	1.37265	1	36341	1.32708
	445	GCA_000024025.1	CP001700.1	bacteria	Catenulispora_acidiphila_DSM_44928	Bacteria;Terrabacteria group;Actinobacteria	DSM 44928	10.4678	69.8	10467782	2	143449	1.37039	2	173409	1.6566
	446	GCA_010725725.1	AP022599.1	bacteria	Mycolicibacterium_pulveris	Bacteria;Terrabacteria group;Actinobacteria	JCM 6370	5.48475	67.5	5484749	2	74773	1.36329	4	81214	1.48072
	447	GCA_017743195.1	CP072502.1	bacteria	Bifidobacterium_dentium	Bacteria;Terrabacteria group;Actinobacteria	N8	2.53549	58.5	2535489	1	34529	1.36183	1	34094	1.34467
	448	GCA_000800475.2	CP007457.1	bacteria	Bifidobacterium_pseudolongum_PV8-2	Bacteria;Terrabacteria group;Actinobacteria	PV8-2	2.0327	63.3	2032698	1	27610	1.35829	1	36916	1.81611
	449	GCA_016889985.1	CP069568.1	bacteria	Corynebacterium_sp._FDAARGOS_1242	Bacteria;Terrabacteria group;Actinobacteria	FDAARGOS_1242	2.77499	59.8396	2743971	1	37204	1.35585	1	40750	1.48507
	450	GCA_005406285.1	CP040235.1	bacteria	Bifidobacterium_longum	Bacteria;Terrabacteria group;Actinobacteria	ZJ1	2.41467	60.2	2414672	1	32609	1.35045	1	38682	1.60196
	451	GCA_008728655.1	CP044284.1	bacteria	Rhodococcus_erythropolis	Bacteria;Terrabacteria group;Actinobacteria	X5	6.99914	62.3075	6472161	2	87378	1.35006	2	113708	1.75688
	452	GCA_013364215.1	CP054923.1	bacteria	Verrucosispora_sp._NA02020	Bacteria;Terrabacteria group;Actinobacteria	NA02020	7.27829	71.6819	7205212	1	97093	1.34754	3	103649	1.43853
	453	GCA_002156805.1	CP021252.1	bacteria	Corynebacterium_striatum	Bacteria;Terrabacteria group;Actinobacteria	KC-Na-01	2.79769	59.0217	2758551	2	37110	1.34527	2	36825	1.33494
	454	GCA_016839185.1	CP069306.1	bacteria	Rhodococcus_aetherivorans	Bacteria;Terrabacteria group;Actinobacteria	PSBB011	6.26422	70.3984	6101079	3	81926	1.34281	2	64999	1.06537
	455	GCA_018316655.1	CP074133.1	bacteria	Nocardiopsis_sp._Mg02	Bacteria;Terrabacteria group;Actinobacteria	Mg02	7.39565	73.4803	7194689	2	96233	1.33756	2	85919	1.1942
	456	GCA_003076875.1	CP029074.1	bacteria	Mycobacteroides_abscessus	Bacteria;Terrabacteria group;Actinobacteria	G153	4.88661	64.2	4886609	1	65011	1.33039	2	110315	2.2575
	457	GCA_017968845.1	CP072876.1	bacteria	Microbacterium_sp._NIBRBAC000506063	Bacteria;Terrabacteria group;Actinobacteria	NIBRBAC000506063	3.04153	69.0082	2576190	1	34257	1.32975	2	53730	2.08564
	458	GCA_005280335.1	CP040019.1	bacteria	Micrococcus_luteus	Bacteria;Terrabacteria group;Actinobacteria	AS2	2.84889	73.3	2848891	1	37737	1.32462	1	37736	1.32459
	459	GCA_016127975.1	CP066064.1	bacteria	Corynebacterium_urealyticum	Bacteria;Terrabacteria group;Actinobacteria	FDAARGOS_994	2.38422	64.1	2384218	1	31551	1.32333	1	31980	1.34132
	460	GCA_013009255.1	CP053109.1	bacteria	Streptomyces_sp._Z423-1	Bacteria;Terrabacteria group;Actinobacteria	Z423-1	9.46047	70.8	9460473	3	125066	1.32198	3	159402	1.68493
	461	GCA_003391415.1	CP025779.1	bacteria	Mycobacterium_marinum	Bacteria;Terrabacteria group;Actinobacteria	1218R	6.46736	65.7	6467358	2	85469	1.32154	1	64224	0.993048
	462	GCA_002845845.1	CP018757.1	bacteria	Bifidobacterium_bifidum	Bacteria;Terrabacteria group;Actinobacteria	PRI 1	2.24357	62.7	2243572	1	29551	1.31714	1	25278	1.12669
	463	GCA_000018265.1	CP000850.1	bacteria	Salinispora_arenicola_CNS-205	Bacteria;Terrabacteria group;Actinobacteria	CNS-205	5.78636	69.5	5786361	1	75894	1.3116	1	74284	1.28378
	464	GCA_003351365.1	CP031263.1	bacteria	Micromonospora_aurantiaca	Bacteria;Terrabacteria group;Actinobacteria	110B(2018)	7.25526	72.8	7255264	2	94729	1.30566	5	118178	1.62886
	465	GCA_017945865.1	CP072829.1	bacteria	Eggerthellaceae_bacterium_zg-886	Bacteria;Terrabacteria group;Actinobacteria	zg-886	2.26346	63.3	2263463	1	29474	1.30216	1	37166	1.642
	466	GCA_018889995.1	CP076547.1	bacteria	Subtercola_sp._PAMC28395	Bacteria;Terrabacteria group;Actinobacteria	PAMC28395	3.21449	64.5	3214492	1	41820	1.30098	2	47099	1.46521
	467	GCA_001886595.1	CP018074.1	bacteria	Streptomyces_venezuelae	Bacteria;Terrabacteria group;Actinobacteria	NRRL B-65442	8.38032	72.4547	8222198	4	106327	1.29317	3	105062	1.27778
	468	GCA_008639165.1	CP029197.1	bacteria	Streptomyces_venezuelae_ATCC_10712	Bacteria;Terrabacteria group;Actinobacteria	ATCC 10712	8.2235	72.5	8223505	4	106327	1.29296	3	105062	1.27758
	469	GCA_001632805.1	CP007220.1	bacteria	Mycobacteroides_chelonae_CCUG_47445	Bacteria;Terrabacteria group;Actinobacteria	CCUG 47445	5.02982	63.9	5029817	1	64728	1.28689	1	65171	1.29569
	470	GCA_004355245.1	CP034383.1	bacteria	[Mycobacterium]_chelonae_subsp._chelonae	Bacteria;Terrabacteria group;Actinobacteria	DSM 43804	5.03028	63.9	5030282	1	64728	1.28677	1	65171	1.29557
	471	GCA_001682295.1	CP012749.1	bacteria	Rhodococcus_sp._008	Bacteria;Terrabacteria group;Actinobacteria	8	7.43832	62.3478	6570200	3	84504	1.28617	1	51220	0.779581
	472	GCA_005890155.1	CP040634.1	bacteria	Acidipropionibacterium_acidipropionici	Bacteria;Terrabacteria group;Actinobacteria	FAM 19036	3.62279	68.7	3622795	1	46480	1.28299	1	55410	1.52948
	473	GCA_018986735.1	CP065521.1	bacteria	Schaalia_sp._19OD2882	Bacteria;Terrabacteria group;Actinobacteria	19OD2882	2.56384	67.4	2563835	1	32875	1.28226	1	36307	1.41612
	474	GCA_014898195.1	CP062939.1	bacteria	Bifidobacterium_subtile	Bacteria;Terrabacteria group;Actinobacteria	KCTC 3272	2.82235	61	2822354	2	36156	1.28106	0	0	0
	475	GCA_000010225.1	AP009044.1	bacteria	Corynebacterium_glutamicum_R	Bacteria;Terrabacteria group;Actinobacteria	R	3.3633	54.0971	3314179	1	42418	1.27989	1	38308	1.15588
	476	GCA_900631605.1	LR131272.1	bacteria	Arthrobacter_agilis	Bacteria;Terrabacteria group;Actinobacteria	NCTC2676_1	3.26146	68.8	3261460	1	41729	1.27946	1	37150	1.13906
	477	GCA_017933115.1	CP043956.1	bacteria	Streptomyces_sp._LBUM_1482	Bacteria;Terrabacteria group;Actinobacteria	LBUM 1482	9.78246	71.6	9782455	3	124952	1.27731	3	136586	1.39623
	478	GCA_003860625.1	CP034152.1	bacteria	Rhodococcus_sp._NJ-530	Bacteria;Terrabacteria group;Actinobacteria	NJ-530	7.3249	62.297	6408544	2	81724	1.27524	3	110048	1.71721
	479	GCA_010731615.1	AP022618.1	bacteria	Mycolicibacterium_insubricum	Bacteria;Terrabacteria group;Actinobacteria	JCM 16366	4.57705	68.8	4577045	2	58282	1.27335	1	55872	1.2207
	480	GCA_004104505.1	CP028834.1	bacteria	Streptomyces_sp._M2	Bacteria;Terrabacteria group;Actinobacteria	M2	8.71875	70.7	8718751	2	110629	1.26886	3	163354	1.87359
	481	GCA_003931875.1	CP034245.1	bacteria	Microbacterium_sp._10M-3C3	Bacteria;Terrabacteria group;Actinobacteria	10M-3C3	3.38785	71.6	3387846	2	42816	1.26381	0	0	0
	482	GCA_001606195.1	CP014950.1	bacteria	Mycobacteroides_abscessus	Bacteria;Terrabacteria group;Actinobacteria	FLAC003	4.82604	64.1	4826045	1	60721	1.25819	1	61198	1.26808
	483	GCA_014216315.1	CP045702.1	bacteria	Streptomyces_finlayi	Bacteria;Terrabacteria group;Actinobacteria	NBSH44	7.65496	69.9929	7474454	2	93934	1.25673	3	104244	1.39467
	484	GCA_002993305.1	CP027434.1	bacteria	Microbacterium_sp._str._'China'	Bacteria;Terrabacteria group;Actinobacteria	China	3.47822	70.2	3478219	1	43563	1.25245	2	58025	1.66824
	485	GCA_004322775.1	CP036403.1	bacteria	Ornithinimicrobium_sp._HY006	Bacteria;Terrabacteria group;Actinobacteria	HY006	4.16936	71.4	4169359	2	52122	1.25012	1	12837	0.307889
	486	GCA_019316905.1	CP079216.1	bacteria	Tessaracoccus_sp._J1M15	Bacteria;Terrabacteria group;Actinobacteria	J1M15	3.20434	69.6	3204344	1	40045	1.24971	1	44620	1.39248
	487	GCA_000014985.1	CP000479.1	bacteria	Mycobacterium_avium_104	Bacteria;Terrabacteria group;Actinobacteria	104	5.47549	69	5475491	2	68178	1.24515	2	83788	1.53024
	488	GCA_008704555.1	CP023702.1	bacteria	Streptomyces_nitrosporeus	Bacteria;Terrabacteria group;Actinobacteria	ATCC 12769	7.58156	72.2	7581562	2	94140	1.2417	3	113641	1.49891
	489	GCA_002804085.1	CP024932.1	bacteria	Corynebacterium_striatum	Bacteria;Terrabacteria group;Actinobacteria	216	3.03149	59	3031488	1	37597	1.24022	2	48690	1.60614
	490	GCA_016127955.1	CP066060.1	bacteria	Actinomyces_oris	Bacteria;Terrabacteria group;Actinobacteria	FDAARGOS_1051	3.1904	68.457	3184721	1	39173	1.23003	1	37309	1.1715
	491	GCA_000218545.1	CP002665.1	bacteria	Cellulomonas_gilvus_ATCC_13127	Bacteria;Terrabacteria group;Actinobacteria	ATCC 13127	3.52644	73.8	3526441	1	43289	1.22755	1	43739	1.24032
	492	GCA_003390995.1	CP031442.1	bacteria	Cutibacterium_acnes	Bacteria;Terrabacteria group;Actinobacteria	KCOM 1315	2.56032	60	2560321	1	31242	1.22024	1	23153	0.904301
	493	GCA_008704655.1	CP023688.1	bacteria	Streptomyces_rimosus	Bacteria;Terrabacteria group;Actinobacteria	ATCC 10970	9.36115	72	9361154	2	114174	1.21966	2	112706	1.20398
	494	GCA_006229535.1	CP025551.1	bacteria	Streptomyces_rimosus	Bacteria;Terrabacteria group;Actinobacteria	WT5260	9.6585	71.9273	9365899	2	114174	1.21904	2	112706	1.20337
	495	GCA_019048165.1	CP077302.1	bacteria	Corynebacterium_coyleae	Bacteria;Terrabacteria group;Actinobacteria	FDAARGOS 1425	2.51026	61.4	2510261	1	30587	1.21848	1	36883	1.46929
	496	GCA_015160855.1	CP063373.1	bacteria	Streptomyces_ferrugineus	Bacteria;Terrabacteria group;Actinobacteria	CCTCC AA2014009	9.95909	70.9	9959088	1	121201	1.21699	1	114581	1.15052
	497	GCA_900070365.1	LN850107.1	bacteria	Alloactinosynnema_sp._L-07	Bacteria;Terrabacteria group;Actinobacteria	L-07	7.40511	69.6	7405112	2	90062	1.21621	2	102339	1.382
	498	GCA_016906265.1	CP070260.1	bacteria	Streptomyces_californicus	Bacteria;Terrabacteria group;Actinobacteria	FDAARGOS_1210	8.22154	72.4756	7919564	2	95142	1.20135	3	105543	1.33269
	499	GCA_018141525.1	CP064655.1	bacteria	Miltoncostaea_marina	Bacteria;Terrabacteria group;Actinobacteria	SCSIO 60955	3.37027	76.2	3370274	2	40440	1.1999	3	68757	2.0401
	500	GCA_014108865.1	CP053928.1	bacteria	Nocardioides_sp._WS12	Bacteria;Terrabacteria group;Actinobacteria	WS12	5.17107	68.7	5171066	2	62037	1.19969	2	59598	1.15253
	501	GCA_015040615.1	CP060402.1	bacteria	Microbacterium_sp._YJN-G	Bacteria;Terrabacteria group;Actinobacteria	YJN-G	3.62414	69.4729	3475548	1	41578	1.1963	1	40613	1.16854
	502	GCA_000331185.2	CP048261.1	bacteria	Streptomyces_rimosus_subsp._rimosus_ATCC_10970	Bacteria;Terrabacteria group;Actinobacteria	ATCC 10970	9.64389	71.9272	9351267	2	111857	1.19617	2	111091	1.18798
	503	GCA_005490785.1	CP027295.1	bacteria	Brachybacterium_sp._SGAir0954	Bacteria;Terrabacteria group;Actinobacteria	SGAir0954	3.41011	73	3410111	1	40712	1.19386	1	40711	1.19383
	504	GCA_900086895.1	LT576034.1	bacteria	Propionibacterium_freudenreichii	Bacteria;Terrabacteria group;Actinobacteria	PFRJS18	2.66197	67.3	2661974	1	31447	1.18134	1	11024	0.414129
	505	GCA_002848525.1	CP025511.1	bacteria	Streptomyces_sp._DUT11	Bacteria;Terrabacteria group;Actinobacteria	DUT11	8.02716	71.8	8027164	3	94529	1.17761	4	120007	1.49501
	506	GCA_003932995.1	CP025333.1	bacteria	Brevibacterium_aurantiacum	Bacteria;Terrabacteria group;Actinobacteria	SMQ-1419	4.03863	62.7	4038634	1	47540	1.17713	2	56569	1.4007
	507	GCA_000385945.1	CP005080.1	bacteria	Streptomyces_fulvissimus_DSM_40593	Bacteria;Terrabacteria group;Actinobacteria	DSM 40593	7.90576	71.5	7905758	3	93018	1.17659	3	105544	1.33503
	508	GCA_000950575.1	CP011005.1	bacteria	Psychromicrobium_lacuslunae	Bacteria;Terrabacteria group;Actinobacteria	IHBB 11108	3.59943	58.9962	3595718	1	42215	1.17404	1	42215	1.17404
	509	GCA_000755585.2	CP013745.1	bacteria	Arthrobacter_alpinus	Bacteria;Terrabacteria group;Actinobacteria	A3	4.45829	60.6388	4264061	2	50022	1.17311	2	49365	1.1577
	510	GCA_004798705.1	CP039290.1	bacteria	Arthrobacter_sp._PAMC25564	Bacteria;Terrabacteria group;Actinobacteria	PAMC25564	4.17097	66.7	4170970	1	48470	1.16208	1	43311	1.03839
	511	GCA_000011305.1	BA000035.2	bacteria	Corynebacterium_efficiens_YS-314	Bacteria;Terrabacteria group;Actinobacteria	YS-314	3.2195	62.9346	3147090	1	36555	1.16155	1	37389	1.18805
	512	GCA_008642335.1	CP029191.1	bacteria	Streptomyces_venezuelae	Bacteria;Terrabacteria group;Actinobacteria	ATCC 14585	8.04815	71.3	8048154	2	93311	1.15941	2	95768	1.18994
	513	GCA_014843155.1	CP062131.1	bacteria	Mycobacteroides_abscessus	Bacteria;Terrabacteria group;Actinobacteria	JHN_AB_0009_1	4.80547	64.2	4805473	1	55607	1.15716	1	49237	1.0246
	514	GCA_000310065.1	CP003493.1	bacteria	Acidipropionibacterium_acidipropionici_ATCC_4875	Bacteria;Terrabacteria group;Actinobacteria	ATCC 4875	3.65617	68.8	3656170	1	41925	1.14669	1	40352	1.10367
	515	GCA_003391135.1	CP031455.1	bacteria	Streptomyces_olivoreticuli_subsp._olivoreticuli	Bacteria;Terrabacteria group;Actinobacteria	ATCC 31159	8.80979	71.1	8809793	3	100958	1.14597	3	151700	1.72195
	516	GCA_900187065.1	LT906483.1	bacteria	Mycolicibacterium_thermoresistibile	Bacteria;Terrabacteria group;Actinobacteria	NCTC10409	4.95069	69	4950685	1	56683	1.14495	1	55903	1.1292
	517	GCA_018208375.1	CP062936.1	bacteria	Brevibacterium_sp._SMBL_HHYL_HB1	Bacteria;Terrabacteria group;Actinobacteria	SMBL_HHYL_HB1	4.1811	65.6	4181100	1	47852	1.14448	1	45402	1.08589
	518	GCA_001281115.1	CP012171.1	bacteria	Arthrobacter_sp._LS16	Bacteria;Terrabacteria group;Actinobacteria	LS16	3.85124	64.3	3851242	1	43950	1.14119	1	42845	1.1125
	519	GCA_013364335.1	CP054929.1	bacteria	Streptomyces_buecherae	Bacteria;Terrabacteria group;Actinobacteria	NA00687	9.09353	72.8942	9069632	3	103207	1.13794	2	80064	0.88277
	520	GCA_003971195.1	CP034593.1	bacteria	Flaviflexus_sp._H23T48	Bacteria;Terrabacteria group;Actinobacteria	H23T48	2.83064	59.5	2830639	1	32103	1.13413	1	37574	1.3274
	521	GCA_016700055.1	CP064997.1	bacteria	Actinobacteria_bacterium	Bacteria;Terrabacteria group;Actinobacteria	Kalu_18-Q3-R12-55_MAXAC.049_cln	3.29931	70.3	3299314	1	37366	1.13254	2	46004	1.39435
	522	GCA_018326285.1	AP023362.1	bacteria	Mycolicibacterium_sp._TY81	Bacteria;Terrabacteria group;Actinobacteria	TY81	6.46739	67.0609	6140486	3	69382	1.12991	3	105905	1.7247
	523	GCA_013046785.1	CP053189.1	bacteria	Streptomyces_sp._jing01	Bacteria;Terrabacteria group;Actinobacteria	jing01	7.81546	72.5	7815457	2	88212	1.12869	1	55815	0.714162
	524	GCA_018866325.1	CP076457.1	bacteria	Streptomyces_sp._YPW6	Bacteria;Terrabacteria group;Actinobacteria	YPW6	7.69559	72	7695589	2	86611	1.12546	3	104492	1.35782
	525	GCA_014042015.1	CP059493.1	bacteria	Actinotalea_sp._JY-7876	Bacteria;Terrabacteria group;Actinobacteria	JY-7876	3.54681	74.5	3546809	1	39801	1.12216	1	39056	1.10116
	526	GCA_018736145.1	CP059997.1	bacteria	Amycolatopsis_sp._CA-230715	Bacteria;Terrabacteria group;Actinobacteria	CA-230715	10.3752	69.7974	10363158	3	115893	1.11832	5	359942	3.47328
	527	GCA_000058485.1	CT573213.2	bacteria	Frankia_alni_ACN14a	Bacteria;Terrabacteria group;Actinobacteria	ACN14A	7.49793	72.8	7497934	2	83395	1.11224	2	98001	1.30704
	528	GCA_001610655.1	CP014960.1	bacteria	Mycobacteroides_abscessus	Bacteria;Terrabacteria group;Actinobacteria	FLAC049	4.7998	64.2	4799801	1	53360	1.11171	1	53359	1.11169
	529	GCA_001484605.1	CP013747.1	bacteria	Pseudarthrobacter_sulfonivorans	Bacteria;Terrabacteria group;Actinobacteria	Ar51	5.05615	64.6794	5043757	2	56019	1.11066	1	33207	0.658378
	530	GCA_000016425.1	CP000667.1	bacteria	Salinispora_tropica_CNB-440	Bacteria;Terrabacteria group;Actinobacteria	CNB-440	5.18333	69.5	5183331	2	57526	1.10983	3	106514	2.05493
	531	GCA_016598615.1	CP066831.1	bacteria	Streptomyces_sp._ZYC-3	Bacteria;Terrabacteria group;Actinobacteria	ZYC-3	11.3472	70.2113	11027222	3	121815	1.10468	4	137074	1.24305
	532	GCA_000478885.1	AP013105.1	bacteria	Adlercreutzia_equolifaciens_DSM_19450	Bacteria;Terrabacteria group;Actinobacteria	DSM 19450	2.86253	63.5	2862526	1	31428	1.09791	1	32735	1.14357
	533	GCA_001636295.1	CP014209.1	bacteria	Isoptericola_dokdonensis_DS-3	Bacteria;Terrabacteria group;Actinobacteria	DS-3	3.82697	73.8	3826972	1	41744	1.09078	1	41150	1.07526
	534	GCA_003721155.4	CP044548.2	bacteria	Janibacter_melonis	Bacteria;Terrabacteria group;Actinobacteria	M714	3.48107	72.9187	3426637	1	37356	1.09017	1	32615	0.951808
	535	GCA_002355495.1	AP017424.1	bacteria	Streptomyces_laurentii	Bacteria;Terrabacteria group;Actinobacteria	ATCC 31255	8.03266	72.3	8032664	3	87010	1.0832	5	116081	1.44511
	536	GCA_003687415.1	CP033081.1	bacteria	Glutamicibacter_nicotianae	Bacteria;Terrabacteria group;Actinobacteria	OTC-16	3.79772	61.7137	3643989	1	39469	1.08313	1	32076	0.880244
	537	GCA_000772045.1	CP009754.1	bacteria	Streptomyces_sp._CCM_MD2014	Bacteria;Terrabacteria group;Actinobacteria	CCM_MD2014	8.27404	72.1	8274043	1	89523	1.08197	3	122373	1.479
	538	GCA_017910955.1	CP072108.1	bacteria	Rhodococcus_qingshengii	Bacteria;Terrabacteria group;Actinobacteria	CL-05	6.41377	62.4981	6290587	1	67974	1.08057	1	67438	1.07205
	539	GCA_001302585.1	CP012752.1	bacteria	Kibdelosporangium_phytohabitans	Bacteria;Terrabacteria group;Actinobacteria	KLBMP1111	11.7598	68.4	11759770	2	125528	1.06744	3	161058	1.36957
	540	GCA_016755935.1	AP024266.1	bacteria	Mycobacterium_intracellulare	Bacteria;Terrabacteria group;Actinobacteria	M.i.27	5.94738	67.5895	5921363	1	62717	1.05916	1	78567	1.32684
	541	GCA_014898175.1	CP062948.1	bacteria	Bifidobacterium_lemurum	Bacteria;Terrabacteria group;Actinobacteria	DSM 28807	2.9651	62.7	2965103	2	31288	1.05521	1	16069	0.541937
	542	GCA_017183655.1	CP063320.1	bacteria	Mycobacteroides_abscessus_subsp._abscessus	Bacteria;Terrabacteria group;Actinobacteria	GD25	5.19475	64.197	5112318	1	53916	1.05463	2	73087	1.42963
	543	GCA_001294625.1	CP012677.1	bacteria	Arthrobacter_alpinus	Bacteria;Terrabacteria group;Actinobacteria	R3.8	4.04645	62.2	4046453	1	42651	1.05403	2	88554	2.18844
	544	GCA_001606235.1	CP014952.1	bacteria	Mycobacteroides_abscessus	Bacteria;Terrabacteria group;Actinobacteria	FLAC005	4.8693	64.3	4869298	1	51228	1.05206	1	48764	1.00146
	545	GCA_002263515.1	CP022752.1	bacteria	Actinopolyspora_erythraea	Bacteria;Terrabacteria group;Actinobacteria	YIM 90600	5.24393	68.8	5243930	2	55128	1.05127	3	63792	1.21649
	546	GCA_001305675.1	CP011853.1	bacteria	Gordonia_phthalatica	Bacteria;Terrabacteria group;Actinobacteria	QH-11	4.42873	68	4428727	3	46464	1.04915	0	0	0
	547	GCA_000284295.1	AP012319.1	bacteria	Actinoplanes_missouriensis_431	Bacteria;Terrabacteria group;Actinobacteria	431	8.77347	70.8	8773466	2	91998	1.04859	3	154653	1.76274
	548	GCA_000954115.1	CP010797.1	bacteria	Rhodococcus_sp._B7740	Bacteria;Terrabacteria group;Actinobacteria	B7740	5.34156	64.9	5341557	1	55787	1.0444	2	61728	1.15562
	549	GCA_007559025.1	CP041765.1	bacteria	Tomitella_sp._HY188	Bacteria;Terrabacteria group;Actinobacteria	HY188	4.01325	70.8598	3948637	1	40987	1.038	1	40299	1.02058
	550	GCA_000196675.1	CP002593.1	bacteria	Pseudonocardia_dioxanivorans_CB1190	Bacteria;Terrabacteria group;Actinobacteria	CB1190	7.30399	73.2078	7096571	3	73423	1.03463	1	42414	0.597669
	551	GCA_016919305.1	CP070346.1	bacteria	Microbacterium_hominis	Bacteria;Terrabacteria group;Actinobacteria	PDNC016	3.30102	71.0074	3241055	1	33496	1.03349	1	29383	0.906588
	552	GCA_000023245.1	CP001630.1	bacteria	Actinosynnema_mirum_DSM_43827	Bacteria;Terrabacteria group;Actinobacteria	DSM 43827	8.24814	73.7	8248144	3	85237	1.03341	4	132900	1.61127
	553	GCA_014395645.1	CP060712.1	bacteria	Phycicoccus_endophyticus	Bacteria;Terrabacteria group;Actinobacteria	JCM 31784	3.23923	73.8	3239226	1	33383	1.03059	1	30206	0.932507
	554	GCA_004000565.1	CP031338.1	bacteria	Microbacterium_oxydans	Bacteria;Terrabacteria group;Actinobacteria	VIU2A	3.82429	68.3	3824290	1	39026	1.02048	3	53003	1.38596
	555	GCA_004322855.1	CP036402.1	bacteria	Egibacter_rhizosphaerae	Bacteria;Terrabacteria group;Actinobacteria	EGI 80759	4.63717	71.7	4637169	1	47249	1.01892	1	46980	1.01312
	556	GCA_001679725.1	CP016282.1	bacteria	Cryobacterium_arcticum	Bacteria;Terrabacteria group;Actinobacteria	PAMC 27867	4.35123	68.3793	4174501	1	42529	1.01878	1	45649	1.09352
	557	GCA_014522285.1	CP041635.1	bacteria	Mycetocola_sp._JXN-3	Bacteria;Terrabacteria group;Actinobacteria	JXN-3	3.46885	66.3	3468848	1	35272	1.01682	1	35393	1.02031
	558	GCA_017183955.1	CP065269.1	bacteria	Mycobacteroides_abscessus_subsp._abscessus	Bacteria;Terrabacteria group;Actinobacteria	GD69A	5.21035	64.2046	5166737	2	52490	1.01592	5	107317	2.07707
	559	GCA_017183935.1	CP065266.1	bacteria	Mycobacteroides_abscessus_subsp._abscessus	Bacteria;Terrabacteria group;Actinobacteria	GD69B	5.21035	64.2046	5166738	2	52490	1.01592	5	107317	2.07707
	560	GCA_904528075.1	LR882035.1	bacteria	Agreia_sp._COWG	Bacteria;Terrabacteria group;Actinobacteria	Agreia sp. COWG	3.43699	66.5214	3372677	1	34166	1.01302	1	28649	0.849444
	561	GCA_014490055.1	CP061007.1	bacteria	Saccharopolyspora_spinosa	Bacteria;Terrabacteria group;Actinobacteria	CCTCC M206084	8.87644	68	8876435	2	89436	1.00757	1	36123	0.406954
	562	GCA_000017305.1	CP000750.2	bacteria	Kineococcus_radiotolerans_SRS30216_=_ATCC_BAA-149	Bacteria;Terrabacteria group;Actinobacteria	SRS30216	4.95667	74.2104	4761183	1	47815	1.00427	1	57502	1.20773
	563	GCA_016726245.1	CP068173.1	bacteria	Brevibacterium_casei	Bacteria;Terrabacteria group;Actinobacteria	FDAARGOS_1100	3.84686	67.9	3846862	2	38614	1.00378	0	0	0
	564	GCA_017901095.1	CP072761.1	bacteria	Mycobacterium_tuberculosis	Bacteria;Terrabacteria group;Actinobacteria	CG24	4.45945	65.6	4459449	1	44715	1.0027	1	46532	1.04345
	565	GCA_003208035.1	CP029788.1	bacteria	Streptomyces_actuosus	Bacteria;Terrabacteria group;Actinobacteria	ATCC 25421	8.14558	72.5	8145579	2	81012	0.994552	2	70250	0.862431
	566	GCA_007855275.1	CP042260.1	bacteria	Glutamicibacter_halophytocola	Bacteria;Terrabacteria group;Actinobacteria	DR408	3.77019	60.2	3770186	1	37350	0.990667	1	33805	0.89664
	567	GCA_016755915.1	AP024265.1	bacteria	Mycobacterium_intracellulare_M.i.198	Bacteria;Terrabacteria group;Actinobacteria	M.i.198	5.44555	68	5445552	1	53595	0.984198	2	69204	1.27084
	568	GCA_018622995.1	CP076022.1	bacteria	Arthrobacter_sp._zg-ZUI227	Bacteria;Terrabacteria group;Actinobacteria	zg-ZUI227	3.59358	66.1	3593579	1	35325	0.983003	1	48234	1.34223
	569	GCA_014843135.1	CP062130.1	bacteria	Mycobacteroides_abscessus	Bacteria;Terrabacteria group;Actinobacteria	JHN_AB_0004_2	4.90587	64.3	4905866	1	48223	0.982966	2	57514	1.17235
	570	GCA_000143885.2	CP002907.1	bacteria	Gordonia_sp._KTR9	Bacteria;Terrabacteria group;Actinobacteria	KTR9	5.88571	67.5101	5441391	1	53465	0.982561	3	66118	1.21509
	571	GCA_018326245.1	AP023358.1	bacteria	Micromonospora_endophytica_(Xie_et_al._2001)_Li_et_al._2019	Bacteria;Terrabacteria group;Actinobacteria	NBRC 109090	6.58676	70.9	6586761	2	64511	0.979404	3	119672	1.81686
	572	GCA_002993285.1	CP027433.1	bacteria	Gordonia_iterans	Bacteria;Terrabacteria group;Actinobacteria	Co17	4.00648	69	4006485	1	39235	0.979287	2	53566	1.33698
	573	GCA_017933255.1	CP043958.1	bacteria	Streptomyces_sp._LBUM_1475	Bacteria;Terrabacteria group;Actinobacteria	LBUM 1475	9.74197	71.6	9741971	2	94786	0.972965	2	110940	1.13878
	574	GCA_004798685.1	CP039291.1	bacteria	Cellulomonas_shaoxiangyii	Bacteria;Terrabacteria group;Actinobacteria	Z28	3.90937	75.3	3909366	1	38001	0.97205	1	41604	1.06421
	575	GCA_003611035.1	CP030033.1	bacteria	Cryobacterium_soli	Bacteria;Terrabacteria group;Actinobacteria	GCJ02	4.38546	68.4	4385465	1	42597	0.971322	2	46763	1.06632
	576	GCA_016804345.1	CP044211.1	bacteria	Rhodococcus_ruber	Bacteria;Terrabacteria group;Actinobacteria	C1	5.69885	70.4459	5488044	1	53143	0.968341	1	52823	0.962511
	577	GCA_000739085.1	CP009110.1	bacteria	Amycolatopsis_methanolica_239	Bacteria;Terrabacteria group;Actinobacteria	239	7.23739	71.5	7237391	1	70058	0.968001	1	70036	0.967697
	578	GCA_001922265.1	CP017291.1	bacteria	Corynebacterium_pseudotuberculosis	Bacteria;Terrabacteria group;Actinobacteria	MEX30	2.36814	52.1	2368140	1	22883	0.966286	0	0	0
	579	GCA_013401535.1	CP058556.1	bacteria	Streptomyces_sp._CB04723	Bacteria;Terrabacteria group;Actinobacteria	CB04723	7.8722	72.4	7872196	2	75882	0.963924	2	48746	0.619217
	580	GCA_009936235.1	AP022314.1	bacteria	Mycobacterium_xenopi	Bacteria;Terrabacteria group;Actinobacteria	JCM 15661T	4.91765	65.9	4917655	1	47117	0.958119	1	49012	0.996654
	581	GCA_005491085.2	CP027929.1	bacteria	Microbacterium_sp._SGAir0570	Bacteria;Terrabacteria group;Actinobacteria	SGAir0570	3.43941	70.0363	3380208	2	32272	0.954734	1	20018	0.592212
	582	GCA_006065115.1	CP040750.1	bacteria	Plantibacter_sp._M259	Bacteria;Terrabacteria group;Actinobacteria	M259	4.31104	69	4311036	1	41111	0.953622	3	90783	2.10583
	583	GCA_013085465.1	CP049838.1	bacteria	Streptomyces_cacaoi_subsp._asoensis	Bacteria;Terrabacteria group;Actinobacteria	H2S5	10.0443	71	10044300	3	95710	0.952879	3	112091	1.11597
	584	GCA_900603025.1	LR026975.1	bacteria	Mycolicibacterium_hassiacum_DSM_44199	Bacteria;Terrabacteria group;Actinobacteria	Mhassiacum	5.2691	69.3	5269097	1	50059	0.950049	2	54920	1.0423
	585	GCA_014218295.1	AP023287.1	bacteria	Mycolicibacterium_litorale	Bacteria;Terrabacteria group;Actinobacteria	NIIDNTM18	5.63415	68.9	5634149	1	53217	0.944544	3	69949	1.24152
	586	GCA_000008345.1	AE017283.1	bacteria	Cutibacterium_acnes_KPA171202	Bacteria;Terrabacteria group;Actinobacteria	KPA171202	2.56026	60	2560265	1	24104	0.941465	1	24550	0.958885
	587	GCA_000217615.1	CP002815.1	bacteria	Cutibacterium_acnes_6609	Bacteria;Terrabacteria group;Actinobacteria	6609	2.56028	60	2560282	1	24104	0.941459	1	24550	0.958879
	588	GCA_004136215.1	CP025935.1	bacteria	Cutibacterium_acnes_KPA171202	Bacteria;Terrabacteria group;Actinobacteria	KPA171202	2.56063	60	2560634	1	24104	0.941329	1	24550	0.958747
	589	GCA_007197835.1	CP041647.1	bacteria	Rhodococcus_hoagii	Bacteria;Terrabacteria group;Actinobacteria	WY	5.21357	68.7339	5131576	1	48135	0.938016	3	82229	1.60241
	590	GCA_005517195.1	CP040244.1	bacteria	Streptomyces_exfoliatus	Bacteria;Terrabacteria group;Actinobacteria	A1013Y	7.6463	71.6	7646296	2	71132	0.93028	2	77218	1.00987
	591	GCA_001190945.1	CP011112.1	bacteria	Luteipulveratus_mongoliensis	Bacteria;Terrabacteria group;Actinobacteria	MN07-A0370	5.42091	68.2	5420910	1	50300	0.927888	2	65027	1.19956
	592	GCA_009834265.1	CP047185.1	bacteria	Rathayibacter_sp._VKM_Ac-2805	Bacteria;Terrabacteria group;Actinobacteria	VKM Ac-2805	3.59774	72.4	3597743	1	33295	0.925441	0	0	0
	593	GCA_006517235.1	CP041188.1	bacteria	Pseudarthrobacter_sp._NIBRBAC000502772	Bacteria;Terrabacteria group;Actinobacteria	NIBRBAC000502772	4.80356	65	4803563	1	44335	0.922961	1	41948	0.873268
	594	GCA_001549895.1	AP014719.1	bacteria	Arthrobacter_sp._Hiyo8	Bacteria;Terrabacteria group;Actinobacteria	Hiyo8	5.02672	63.7589	4698617	2	43271	0.920931	2	210249	4.4747
	595	GCA_002849735.1	CP017780.1	bacteria	Amycolatopsis_sp._BJA-103	Bacteria;Terrabacteria group;Actinobacteria	BJA-103	9.48849	68.8	9488490	3	87233	0.919356	1	51703	0.544902
	596	GCA_011300215.1	CP049866.1	bacteria	Nocardioides_piscis	Bacteria;Terrabacteria group;Actinobacteria	HDW12A	3.78467	69.7	3784668	2	34777	0.918892	1	15618	0.412665
	597	GCA_000695235.1	CP007574.1	bacteria	Streptomyces_albulus	Bacteria;Terrabacteria group;Actinobacteria	NK660	9.3724	72.2986	9360281	2	85568	0.914161	3	151912	1.62294
	598	GCA_006517215.1	CP041187.1	bacteria	Pseudarthrobacter_sp._NIBRBAC000502771	Bacteria;Terrabacteria group;Actinobacteria	NIBRBAC000502771	4.47311	66.1	4473115	1	40833	0.912854	1	36588	0.817953
	599	GCA_016917755.1	CP070326.1	bacteria	Streptomyces_noursei	Bacteria;Terrabacteria group;Actinobacteria	A-2-1	9.85754	71.7	9857535	2	89949	0.91249	4	106777	1.0832
	600	GCA_015689475.1	CP065050.1	bacteria	Streptomyces_solisilvae	Bacteria;Terrabacteria group;Actinobacteria	HNM0141	11.6395	71	11639536	2	105890	0.909744	3	129275	1.11065
	601	GCA_001469595.1	CP012351.1	bacteria	Cutibacterium_acnes	Bacteria;Terrabacteria group;Actinobacteria	PA_21_1_L1	2.56035	60	2560354	1	22936	0.895814	1	24551	0.958891
	602	GCA_018141545.1	CP064356.1	bacteria	Miltoncostaea_oceani	Bacteria;Terrabacteria group;Actinobacteria	SCSIO 61214	4.54212	74.0145	3679875	1	32934	0.894976	2	46962	1.27618
	603	GCA_001942025.1	CP017299.1	bacteria	Rhodococcus_sp._YL-1	Bacteria;Terrabacteria group;Actinobacteria	YL-1	7.59496	62.3652	6367154	1	56983	0.894952	2	67877	1.06605
	604	GCA_001611795.1	CP015098.1	bacteria	Streptomyces_qaidamensis	Bacteria;Terrabacteria group;Actinobacteria	S10	9.08337	71.3	9083372	2	81203	0.893974	2	85442	0.940642
	605	GCA_009834225.1	CP047176.1	bacteria	Rathayibacter_sp._VKM_Ac-2759	Bacteria;Terrabacteria group;Actinobacteria	VKM Ac-2759	4.16264	71.615	3938869	2	35185	0.893277	0	0	0
	606	GCA_017183555.1	CP063318.1	bacteria	Mycobacteroides_abscessus_subsp._abscessus	Bacteria;Terrabacteria group;Actinobacteria	GD38	5.18242	64.2	5182416	1	46201	0.891495	3	312128	6.02283
	607	GCA_001886715.1	CP018082.1	bacteria	Nocardia_mangyaensis	Bacteria;Terrabacteria group;Actinobacteria	Y48	7.31011	68.1	7310115	2	65158	0.89134	3	76990	1.0532
	608	GCA_010731755.1	AP022589.1	bacteria	Mycolicibacter_minnesotensis	Bacteria;Terrabacteria group;Actinobacteria	JCM 17932	4.22405	67.1	4224047	2	37560	0.889195	2	35742	0.846155
	609	GCA_009707305.1	CP046099.1	bacteria	Rhodococcus_sp._AQ5-07	Bacteria;Terrabacteria group;Actinobacteria	AQ5-07	6.7539	62.3314	6323472	2	56190	0.888594	3	46553	0.736194
	610	GCA_016626125.1	CP067336.1	bacteria	Actinomyces_sp._HMT897	Bacteria;Terrabacteria group;Actinobacteria	HMT897	3.28126	71.6	3281265	1	29147	0.888285	1	34656	1.05618
	611	GCA_018596355.1	CP075611.1	bacteria	Streptomyces_sp._JCM17656	Bacteria;Terrabacteria group;Actinobacteria	JCM17656	10.4022	70.6287	10097084	2	88776	0.879224	1	80519	0.797448
	612	GCA_002224285.1	CP022436.1	bacteria	Arthrobacter_sp._YN	Bacteria;Terrabacteria group;Actinobacteria	YN	5.06355	62.7	5063552	1	44433	0.877507	1	42229	0.83398
	613	GCA_003970715.1	CP034587.1	bacteria	Streptomyces_luteoverticillatus	Bacteria;Terrabacteria group;Actinobacteria	CGMCC 15060	7.36786	72.1	7367863	2	64455	0.874813	2	55676	0.75566
	614	GCA_019464495.1	CP080492.1	bacteria	Leucobacter_luti	Bacteria;Terrabacteria group;Actinobacteria	Wa41.01b-2	3.40888	64.7	3408875	2	29742	0.872487	3	34379	1.00851
	615	GCA_000525635.1	CP007155.1	bacteria	Kutzneria_albida_DSM_43870	Bacteria;Terrabacteria group;Actinobacteria	DSM 43870	9.87493	70.6	9874926	2	86001	0.870903	3	96833	0.980595
	616	GCA_010726245.1	AP022561.1	bacteria	Mycolicibacterium_aichiense	Bacteria;Terrabacteria group;Actinobacteria	JCM 6376	5.92548	66.7	5925482	1	51533	0.869685	1	51221	0.864419
	617	GCA_009184865.1	CP045096.1	bacteria	Streptomyces_phaeolivaceus	Bacteria;Terrabacteria group;Actinobacteria	GY16	10.1754	70.9052	10116136	3	87426	0.864223	7	201147	1.98838
	618	GCA_013423905.1	CP058977.1	bacteria	Streptomyces_sp._NEAU-sy36	Bacteria;Terrabacteria group;Actinobacteria	NEAU-sy36	8.55753	72.4453	8429941	2	72543	0.86054	2	65793	0.780468
	619	GCA_001267885.1	CP012382.1	bacteria	Streptomyces_ambofaciens_ATCC_23877	Bacteria;Terrabacteria group;Actinobacteria	ATCC 23877	8.3936	72.168	8303940	1	71431	0.860206	1	70284	0.846393
	620	GCA_000018345.1	CP000854.1	bacteria	Mycobacterium_marinum_M	Bacteria;Terrabacteria group;Actinobacteria	M	6.66014	65.7077	6636827	1	56937	0.857895	2	63421	0.955592
	621	GCA_001294605.1	CP011862.1	bacteria	Pseudonocardia_sp._AL041005-10	Bacteria;Terrabacteria group;Actinobacteria	AL041005-10	6.14334	74.4	6143341	1	52444	0.853672	1	53829	0.876217
	622	GCA_003945385.1	AP018920.1	bacteria	Pseudonocardia_autotrophica	Bacteria;Terrabacteria group;Actinobacteria	NBRC 12743	7.53529	72.7964	7246130	1	61753	0.85222	1	60685	0.837482
	623	GCA_003032475.1	CP028369.1	bacteria	Streptomyces_sp._P3	Bacteria;Terrabacteria group;Actinobacteria	P3	9.85197	71.4	9851971	2	83774	0.850327	1	63176	0.641252
	624	GCA_002269365.1	CP022915.1	bacteria	Rhodococcus_pyridinivorans	Bacteria;Terrabacteria group;Actinobacteria	GF3	5.30389	67.9	5303895	1	45052	0.849413	1	43788	0.825582
	625	GCA_007363395.1	CP040916.1	bacteria	Streptomyces_spectabilis	Bacteria;Terrabacteria group;Actinobacteria	NRRL 2792	9.50567	72.4	9505665	2	80676	0.848715	2	97731	1.02813
	626	GCA_002192455.1	CP021744.1	bacteria	Streptomyces_albireticuli	Bacteria;Terrabacteria group;Actinobacteria	MDJK11	8.14442	72.8	8144417	2	68784	0.844554	2	67516	0.828985
	627	GCA_018324205.1	AP023356.1	bacteria	Actinoplanes_ianthinogenes	Bacteria;Terrabacteria group;Actinobacteria	NBRC 13996	9.89781	71.5	9897806	2	83299	0.841591	2	63401	0.640556
	628	GCA_001281345.1	CP010412.1	bacteria	Bifidobacterium_bifidum	Bacteria;Terrabacteria group;Actinobacteria	BF3	2.21037	62.6	2210370	1	18598	0.841398	0	0	0
	629	GCA_010731895.1	AP022596.1	bacteria	Mycolicibacterium_helvum	Bacteria;Terrabacteria group;Actinobacteria	JCM 30396	6.40081	65.8	6400811	3	53854	0.841362	0	0	0
	630	GCA_000010285.1	AP009152.1	bacteria	Kocuria_rhizophila_DC2201	Bacteria;Terrabacteria group;Actinobacteria	DC2201 (= NBRC 103217)	2.69754	71.2	2697540	1	22687	0.841026	0	0	0
	631	GCA_000980835.1	CP011312.1	bacteria	Corynebacterium_kutscheri	Bacteria;Terrabacteria group;Actinobacteria	DSM 20755	2.35406	46.5	2354065	1	19781	0.840291	1	22190	0.942625
	632	GCA_900637605.1	LR134381.1	bacteria	Corynebacterium_kutscheri	Bacteria;Terrabacteria group;Actinobacteria	NCTC11138	2.35489	46.5	2354887	1	19781	0.839998	1	22190	0.942296
	633	GCA_017357445.1	CP014574.1	bacteria	Paenarthrobacter_ureafaciens	Bacteria;Terrabacteria group;Actinobacteria	DnL1-1	4.72428	63.2499	4548691	1	38133	0.838329	3	59386	1.30556
	634	GCA_008705135.1	CP023694.1	bacteria	Streptomyces_coeruleorubidus	Bacteria;Terrabacteria group;Actinobacteria	ATCC 13740	9.3357	71.1	9335698	2	78210	0.837752	3	83984	0.899601
	635	GCA_004328705.1	CP035319.1	bacteria	Rhodococcus_sp._ABRD24	Bacteria;Terrabacteria group;Actinobacteria	ABRD24	5.09803	66.4	5098030	2	42627	0.836147	2	38969	0.764393
	636	GCA_000389965.1	CP005929.1	bacteria	Actinoplanes_sp._N902-109	Bacteria;Terrabacteria group;Actinobacteria	N902-109	9.22805	71.3	9228054	2	76974	0.83413	2	47049	0.509847
	637	GCA_009834025.1	CP047156.1	bacteria	Epidermidibacterium_keratini	Bacteria;Terrabacteria group;Actinobacteria	EPI-7	4.01881	67.3	4018808	1	33488	0.833282	1	39839	0.991314
	638	GCA_008365275.1	CP043504.1	bacteria	Protaetiibacter_larvae	Bacteria;Terrabacteria group;Actinobacteria	KACC 19322	2.55789	71.1	2557894	2	21259	0.831113	1	17037	0.666056
	639	GCA_003312875.1	CP015163.1	bacteria	Amycolatopsis_albispora	Bacteria;Terrabacteria group;Actinobacteria	WP1	9.12144	70.7	9121443	2	75538	0.828137	3	80269	0.880003
	640	GCA_016756215.1	AP024264.1	bacteria	Mycobacterium_intracellulare	Bacteria;Terrabacteria group;Actinobacteria	M026	5.88863	67.7	5888633	1	47983	0.814841	1	45906	0.77957
	641	GCA_019048925.1	CP077417.1	bacteria	Rhodococcus_qingshengii	Bacteria;Terrabacteria group;Actinobacteria	TG-1	7.20932	62.3878	6288981	1	50868	0.808843	2	61069	0.971048
	642	GCA_004027995.1	CP034191.1	bacteria	Mycobacteroides_abscessus	Bacteria;Terrabacteria group;Actinobacteria	GZ0 1	5.07553	64.2	5075529	1	40778	0.803424	2	55170	1.08698
	643	GCA_017309995.1	CP022295.1	bacteria	Nocardioides_aromaticivorans	Bacteria;Terrabacteria group;Actinobacteria	IC177	5.24774	72	5247736	1	42061	0.801508	1	38018	0.724465
	644	GCA_003971465.1	CP033903.1	bacteria	Trueperella_pyogenes	Bacteria;Terrabacteria group;Actinobacteria	TP2	2.24523	59.7	2245225	1	17988	0.801167	1	20043	0.892694
	645	GCA_000569055.1	CP006715.1	bacteria	Bifidobacterium_breve_689b	Bacteria;Terrabacteria group;Actinobacteria	689b	2.33171	58.7	2331707	1	18587	0.797141	2	23642	1.01394
	646	GCA_001281315.1	CP012479.1	bacteria	Arthrobacter_sp._ERGS1:01	Bacteria;Terrabacteria group;Actinobacteria	ERGS1:01	4.93669	65.4115	4030317	1	32028	0.794677	1	32462	0.805445
	647	GCA_012272955.1	CP050952.1	bacteria	Rhodococcus_sp._DMU1	Bacteria;Terrabacteria group;Actinobacteria	DMU1	6.83526	70.0286	6119238	1	48312	0.78951	1	52606	0.859682
	648	GCA_900097265.1	LT618786.1	bacteria	Propionibacterium_freudenreichii	Bacteria;Terrabacteria group;Actinobacteria	PFRJS9	5.43864	67.3	2718592	1	21403	0.787283	0	0	0
	649	GCA_900097265.1	LT618785.1	bacteria	Propionibacterium_freudenreichii	Bacteria;Terrabacteria group;Actinobacteria	PFRJS9	5.43864	67.3	2720049	1	21403	0.786861	0	0	0
	650	GCA_001677195.1	CP016192.1	bacteria	Mycobacteroides_abscessus	Bacteria;Terrabacteria group;Actinobacteria	FLAC046	5.21417	64.2	5214168	1	40939	0.785149	2	73664	1.41277
	651	GCA_012044595.1	CP050692.1	bacteria	Streptomyces_antibioticus	Bacteria;Terrabacteria group;Actinobacteria	DSM 41481	8.47358	71.9	8473575	1	65869	0.777346	2	74374	0.877717
	652	GCA_000931445.1	CP010849.1	bacteria	Streptomyces_cyaneogriseus_subsp._noncyanogenus	Bacteria;Terrabacteria group;Actinobacteria	NMWT 1	7.7624	72.9	7762396	1	60256	0.776255	3	71999	0.927536
	653	GCA_018889955.1	CP076545.1	bacteria	Collinsella_sp._zg1085	Bacteria;Terrabacteria group;Actinobacteria	zg1085	1.72022	48.8	1720218	1	13353	0.776239	1	15334	0.891399
	654	GCA_900475555.1	LS483396.1	bacteria	Micrococcus_luteus_NCTC_2665	Bacteria;Terrabacteria group;Actinobacteria	NCTC2665	2.49569	73	2495693	1	19286	0.772771	0	0	0
	655	GCA_000023205.1	CP001628.1	bacteria	Micrococcus_luteus_NCTC_2665	Bacteria;Terrabacteria group;Actinobacteria	NCTC 2665	2.5011	73	2501097	1	19286	0.771102	0	0	0
	656	GCA_010726085.1	AP022560.1	bacteria	Mycolicibacterium_moriokaense	Bacteria;Terrabacteria group;Actinobacteria	JCM 6375	6.22578	66	6225779	3	47982	0.770699	3	54306	0.872276
	657	GCA_003932965.1	CP025332.1	bacteria	Brevibacterium_aurantiacum	Bacteria;Terrabacteria group;Actinobacteria	SMQ-1421	4.08523	62.8	4085228	2	31352	0.767448	0	0	0
	658	GCA_014466955.1	AP023396.1	bacteria	Nocardia_wallacei	Bacteria;Terrabacteria group;Actinobacteria	FMUON74	7.89286	69.1885	7832428	1	60098	0.767297	1	59426	0.758717
	659	GCA_004323735.1	CP036455.1	bacteria	Streptomonospora_sp._M2	Bacteria;Terrabacteria group;Actinobacteria	M2	5.81419	72.083	5724192	1	43838	0.765837	2	62934	1.09944
	660	GCA_001941645.1	CP016077.1	bacteria	Actinoalloteichus_sp._GBA129-24	Bacteria;Terrabacteria group;Actinobacteria	GBA129-24	7.27538	70.0927	7215977	1	55142	0.764165	1	50030	0.693323
	661	GCA_002838605.1	CP023193.1	bacteria	Bifidobacterium_breve	Bacteria;Terrabacteria group;Actinobacteria	NRBB18	2.28969	58.6	2289686	1	17360	0.758183	1	13768	0.601305
	662	GCA_002838745.1	CP023192.1	bacteria	Bifidobacterium_breve	Bacteria;Terrabacteria group;Actinobacteria	NRBB08	2.28976	58.6	2289759	1	17360	0.758158	1	13768	0.601286
	663	GCA_002838685.1	CP023197.1	bacteria	Bifidobacterium_breve	Bacteria;Terrabacteria group;Actinobacteria	NRBB49	2.28979	58.6	2289791	1	17360	0.758148	1	13768	0.601278
	664	GCA_002838665.1	CP023196.1	bacteria	Bifidobacterium_breve	Bacteria;Terrabacteria group;Actinobacteria	NRBB27	2.28984	58.6	2289838	1	17360	0.758132	1	13768	0.601265
	665	GCA_002838625.1	CP023194.1	bacteria	Bifidobacterium_breve	Bacteria;Terrabacteria group;Actinobacteria	NRBB19	2.28973	58.6	2289726	1	17359	0.758126	1	13767	0.601251
	666	GCA_002838265.1	CP021385.1	bacteria	Bifidobacterium_breve	Bacteria;Terrabacteria group;Actinobacteria	NRBB02	2.28988	58.6	2289884	1	17360	0.758117	1	13768	0.601253
	667	GCA_002838645.1	CP023195.1	bacteria	Bifidobacterium_breve	Bacteria;Terrabacteria group;Actinobacteria	NRBB20	2.28989	58.6	2289892	1	17360	0.758114	1	13768	0.601251
	668	GCA_017161405.1	CP071051.1	bacteria	Leucobacter_sp._CX169	Bacteria;Terrabacteria group;Actinobacteria	CX169	2.94185	66.8	2941848	1	22003	0.747931	0	0	0
	669	GCA_017933235.1	CP043957.1	bacteria	Streptomyces_sp._LBUM_1480	Bacteria;Terrabacteria group;Actinobacteria	LBUM 1480	9.98298	71.5	9982980	1	74628	0.747552	1	73220	0.733448
	670	GCA_003073475.1	CP029033.1	bacteria	Actinobaculum_sp._313	Bacteria;Terrabacteria group;Actinobacteria	313	2.76896	60.6	2768961	1	20650	0.745767	0	0	0
	671	GCA_013426035.1	CP059046.1	bacteria	Micrococcus_luteus	Bacteria;Terrabacteria group;Actinobacteria	R17	2.59789	73.1	2597893	1	19358	0.745142	1	17535	0.67497
	672	GCA_003721495.1	CP033581.1	bacteria	Streptomyces_sp._ADI95-16	Bacteria;Terrabacteria group;Actinobacteria	ADI95-16	9.08642	72.0509	8184000	2	60968	0.744966	1	44220	0.540323
	673	GCA_015711475.2	CP065027.1	bacteria	Actinomyces_trachealis	Bacteria;Terrabacteria group;Actinobacteria	zg-993	2.52625	65.8	2526250	1	18816	0.744819	1	5066	0.200534
	674	GCA_000568955.1	CP006711.1	bacteria	Bifidobacterium_breve_12L	Bacteria;Terrabacteria group;Actinobacteria	12L	2.24462	58.9	2244624	2	16645	0.74155	1	9863	0.439405
	675	GCA_000007525.1	AE014295.3	bacteria	Bifidobacterium_longum_NCC2705	Bacteria;Terrabacteria group;Actinobacteria	NCC2705	2.26027	60.1075	2256640	1	16680	0.739152	0	0	0
	676	GCA_009728915.1	CP034089.1	bacteria	Bifidobacterium_longum	Bacteria;Terrabacteria group;Actinobacteria	LTBL16	2.43068	60.3	2430682	1	17963	0.739011	1	17484	0.719304
	677	GCA_009497075.1	CP045572.1	bacteria	Nonomuraea_nitratireducens	Bacteria;Terrabacteria group;Actinobacteria	WYY166	11.2732	71.1	11273186	1	83197	0.738008	2	112875	1.00127
	678	GCA_001445575.1	CP013200.1	bacteria	Arthrobacter_alpinus	Bacteria;Terrabacteria group;Actinobacteria	ERGS4:06	4.33365	60.5871	4322479	1	31882	0.737586	0	0	0
	679	GCA_008704715.1	CP023689.1	bacteria	Streptomyces_chartreusis	Bacteria;Terrabacteria group;Actinobacteria	ATCC 14922	9.9121	71	9912098	1	73054	0.737019	3	82441	0.831721
	680	GCA_004011135.1	CP028137.1	bacteria	Rathayibacter_festucae_DSM_15932	Bacteria;Terrabacteria group;Actinobacteria	DSM 15932	4.35976	72.3	4359758	1	32067	0.735522	2	43770	1.00395
	681	GCA_018324255.1	AP023359.1	bacteria	Polymorphospora_rubra	Bacteria;Terrabacteria group;Actinobacteria	NBRC 101157	8.36521	71.8	8365212	3	61395	0.733932	2	82790	0.989694
	682	GCA_016025875.1	CP065594.1	bacteria	Rhodococcus_hoagii	Bacteria;Terrabacteria group;Actinobacteria	FDAARGOS_952	5.2187	68.8	5218699	2	38121	0.730469	3	47991	0.919597
	683	GCA_000829295.1	AP014658.1	bacteria	Bifidobacterium_longum	Bacteria;Terrabacteria group;Actinobacteria	105-A	2.29014	60.1	2290145	1	16691	0.728818	1	13477	0.588478
	684	GCA_017916255.1	CP072827.1	bacteria	Streptomyces_mobaraensis_NBRC_13819_=_DSM_40847	Bacteria;Terrabacteria group;Actinobacteria	DSM 40847	7.57409	73.2	7574085	1	55098	0.727454	2	69069	0.911912
	685	GCA_000772485.1	CP006741.1	bacteria	Bifidobacterium_longum_subsp._longum_GT15	Bacteria;Terrabacteria group;Actinobacteria	GT15	2.33752	60	2337521	1	16983	0.726539	1	13926	0.595759
	686	GCA_017656075.1	CP058638.1	bacteria	Rhodococcus_sp._ZPP	Bacteria;Terrabacteria group;Actinobacteria	ZPP	8.47305	65.5496	6783648	1	48791	0.719244	1	46514	0.685678
	687	GCA_003122365.1	CP029254.1	bacteria	Streptomyces_spongiicola	Bacteria;Terrabacteria group;Actinobacteria	HNM0071	7.18042	72.4	7180417	3	51589	0.718468	2	100747	1.40308
	688	GCA_005490965.1	CP027297.1	bacteria	Streptomyces_sp._SGAir0924	Bacteria;Terrabacteria group;Actinobacteria	SGAir0924	8.07965	72.5458	7653753	1	54611	0.713519	1	56273	0.735234
	689	GCA_004634405.1	CP029710.1	bacteria	Nocardia_sp._CS682	Bacteria;Terrabacteria group;Actinobacteria	CS682	8.91923	67.3	8919230	2	63636	0.71347	2	64052	0.718134
	690	GCA_014076395.1	CP043010.1	bacteria	Paenarthrobacter_ureafaciens	Bacteria;Terrabacteria group;Actinobacteria	YL1	4.66343	63.4	4663430	2	33221	0.712373	4	188622	4.04471
	691	GCA_000277085.1	CP003233.1	bacteria	Mycobacterium_tuberculosis_RGTB327	Bacteria;Terrabacteria group;Actinobacteria	RGTB327	4.38012	65.6	4380119	2	31150	0.711168	0	0	0
	692	GCA_000143845.1	CP002106.1	bacteria	Olsenella_uli_DSM_7084	Bacteria;Terrabacteria group;Actinobacteria	DSM 7084	2.0519	64.7	2051896	1	14589	0.711001	0	0	0
	693	GCA_000265545.3	CP003652.3	bacteria	Corynebacterium_pseudotuberculosis_Cp162	Bacteria;Terrabacteria group;Actinobacteria	Cp162	2.3821	52.1	2382103	1	16932	0.7108	0	0	0
	694	GCA_003573485.1	CP032266.1	bacteria	Streptomyces_fradiae	Bacteria;Terrabacteria group;Actinobacteria	NKZ-259	8.08146	72.1	8081458	1	56827	0.703178	1	52754	0.652778
	695	GCA_009429125.1	CP045529.1	bacteria	Luteimicrobium_xylanilyticum	Bacteria;Terrabacteria group;Actinobacteria	HY-24	4.20828	72.8	4208275	2	29502	0.701047	0	0	0
	696	GCA_009832925.1	CP047140.1	bacteria	Streptomyces_sp._Tu_2975	Bacteria;Terrabacteria group;Actinobacteria	Tu 2975	7.62379	71	7623788	1	53228	0.698183	1	52872	0.693514
	697	GCA_001867125.1	CP015189.1	bacteria	Corynebacterium_pseudotuberculosis	Bacteria;Terrabacteria group;Actinobacteria	43	2.36508	52.1	2365075	1	16464	0.69613	0	0	0
	698	GCA_001867145.1	CP015190.1	bacteria	Corynebacterium_pseudotuberculosis	Bacteria;Terrabacteria group;Actinobacteria	46	2.36657	52.1	2366565	1	16462	0.695607	0	0	0
	699	GCA_018114805.1	CP073042.1	bacteria	Candidatus_Streptomyces_philanthi	Bacteria;Terrabacteria group;Actinobacteria	23Af2	7.3419	72.4	7341895	2	50779	0.691633	1	35621	0.485174
	700	GCA_900087375.1	LT576787.1	bacteria	Propionibacterium_freudenreichii	Bacteria;Terrabacteria group;Actinobacteria	PFRJS12	2.61373	67.3	2613734	1	17999	0.688632	0	0	0
	701	GCA_900095075.1	LT604998.1	bacteria	Propionibacterium_freudenreichii	Bacteria;Terrabacteria group;Actinobacteria	PFRJS12-1	2.61518	67.3	2615181	1	17999	0.688251	0	0	0
	702	GCA_001186445.1	CP012136.1	bacteria	Corynebacterium_pseudotuberculosis	Bacteria;Terrabacteria group;Actinobacteria	E19	2.36796	52.1	2367956	1	16291	0.687977	0	0	0
	703	GCA_001579885.2	CP013262.2	bacteria	Corynebacterium_pseudotuberculosis	Bacteria;Terrabacteria group;Actinobacteria	MB30	2.3681	52.1	2368101	1	16288	0.687809	0	0	0
	704	GCA_000263755.3	CP003540.3	bacteria	Corynebacterium_pseudotuberculosis_258	Bacteria;Terrabacteria group;Actinobacteria	258	2.36888	52.1	2368876	1	16292	0.687752	0	0	0
	705	GCA_000227605.3	CP003061.3	bacteria	Corynebacterium_pseudotuberculosis_CIP_52.97	Bacteria;Terrabacteria group;Actinobacteria	CIP 52.97	2.36913	52.1	2369131	1	16292	0.687678	0	0	0
	706	GCA_000248375.2	CP003077.2	bacteria	Corynebacterium_pseudotuberculosis_316	Bacteria;Terrabacteria group;Actinobacteria	316	2.36885	52.1	2368850	1	16289	0.687633	0	0	0
	707	GCA_001969165.3	CP021982.2	bacteria	Corynebacterium_pseudotuberculosis	Bacteria;Terrabacteria group;Actinobacteria	MB302	2.36917	52.1	2369167	1	16289	0.687541	0	0	0
	708	GCA_009762695.1	CP046734.1	bacteria	Corynebacterium_pseudotuberculosis	Bacteria;Terrabacteria group;Actinobacteria	MB16	2.36938	52.1	2369377	1	16289	0.68748	0	0	0
	709	GCA_001969085.2	CP026501.1	bacteria	Corynebacterium_pseudotuberculosis	Bacteria;Terrabacteria group;Actinobacteria	MB295	2.36925	52.1	2369254	1	16288	0.687474	0	0	0
	710	GCA_001969145.2	CP023395.1	bacteria	Corynebacterium_pseudotuberculosis	Bacteria;Terrabacteria group;Actinobacteria	MB278	2.3699	52.1	2369898	1	16289	0.687329	0	0	0
	711	GCA_001579825.2	CP013260.2	bacteria	Corynebacterium_pseudotuberculosis	Bacteria;Terrabacteria group;Actinobacteria	MB11	2.37043	52.1	2370431	1	16289	0.687175	0	0	0
	712	GCA_001579865.1	CP013261.1	bacteria	Corynebacterium_pseudotuberculosis	Bacteria;Terrabacteria group;Actinobacteria	MB14	2.37076	52.1	2370761	1	16290	0.687121	0	0	0
	713	GCA_900637835.1	LR134409.1	bacteria	Kocuria_rhizophila	Bacteria;Terrabacteria group;Actinobacteria	NCTC8340	2.69783	71.2	2697831	1	18524	0.686626	0	0	0
	714	GCA_017526105.1	CP071839.1	bacteria	Streptomyces_cyanogenus	Bacteria;Terrabacteria group;Actinobacteria	S136	8.7739	71.8	8773899	1	60156	0.685624	1	60155	0.685613
	715	GCA_009429145.1	CP045480.1	bacteria	Amycolatopsis_sp._YIM_10	Bacteria;Terrabacteria group;Actinobacteria	YIM 10	10.3529	70.2969	10312959	2	70698	0.685526	3	112772	1.0935
	716	GCA_018343855.1	CP069242.1	bacteria	Rhodococcus_sp._USK13	Bacteria;Terrabacteria group;Actinobacteria	USK13	7.9524	65.4038	7180276	1	49023	0.682745	2	56317	0.784329
	717	GCA_000975175.1	CP011295.1	bacteria	Rhodococcus_erythropolis	Bacteria;Terrabacteria group;Actinobacteria	BG43	6.8652	62.2758	6334075	1	43141	0.681094	1	40253	0.635499
	718	GCA_019334125.1	CP079698.1	bacteria	Rhodococcus_globerulus	Bacteria;Terrabacteria group;Actinobacteria	D757	6.73962	61.7	6739623	1	45879	0.680735	2	67961	1.00838
	719	GCA_002082175.1	CP020570.1	bacteria	Streptomyces_violaceoruber	Bacteria;Terrabacteria group;Actinobacteria	S21	7.91605	72.7	7916045	1	53567	0.676689	1	58051	0.733333
	720	GCA_002082585.1	CP020563.1	bacteria	Kitasatospora_albolonga	Bacteria;Terrabacteria group;Actinobacteria	YIM 101047	8.02779	72	8027788	2	54279	0.676139	2	50493	0.628978
	721	GCA_000189535.1	CP002379.1	bacteria	Pseudarthrobacter_phenanthrenivorans_Sphe3	Bacteria;Terrabacteria group;Actinobacteria	Sphe3	4.53532	65.3822	4250414	1	28559	0.671911	0	0	0
	722	GCA_001577385.1	CP014485.1	bacteria	Streptomyces_albidoflavus	Bacteria;Terrabacteria group;Actinobacteria	SM254	7.1705	73.3	7170504	1	47596	0.663775	2	66878	0.932682
	723	GCA_001975025.1	CP015588.1	bacteria	Streptomyces_alfalfae	Bacteria;Terrabacteria group;Actinobacteria	ACCC40021	8.62587	72.1	8625867	1	56827	0.658798	1	52754	0.611579
	724	GCA_001750145.1	CP015732.1	bacteria	Arthrobacter_sp._U41	Bacteria;Terrabacteria group;Actinobacteria	U41	4.79263	66.3816	4386369	1	28682	0.653889	1	24914	0.567987
	725	GCA_013155125.1	CP053564.1	bacteria	Pseudonocardia_broussonetiae	Bacteria;Terrabacteria group;Actinobacteria	Gen 01	7.28744	74.4421	7177725	1	46320	0.64533	2	65046	0.90622
	726	GCA_002354875.1	CP023445.1	bacteria	Actinosynnema_pretiosum	Bacteria;Terrabacteria group;Actinobacteria	X47	8.13157	73.9	8131572	2	52329	0.643529	2	52203	0.641979
	727	GCA_001922285.1	CP017292.1	bacteria	Corynebacterium_pseudotuberculosis	Bacteria;Terrabacteria group;Actinobacteria	MEX31	2.36788	52.1	2367880	1	15222	0.642854	0	0	0
	728	GCA_001889145.1	CP017384.1	bacteria	Corynebacterium_pseudotuberculosis	Bacteria;Terrabacteria group;Actinobacteria	I37	2.37028	52.1	2370282	1	15143	0.638869	0	0	0
	729	GCA_019378875.1	CP076048.1	bacteria	Rhodococcus_sp._USK10	Bacteria;Terrabacteria group;Actinobacteria	USK10	9.87003	67.1689	8396788	1	53196	0.633528	1	49819	0.59331
	730	GCA_004118935.1	CP035375.1	bacteria	Salinibacterium_sp._UTAS2018	Bacteria;Terrabacteria group;Actinobacteria	UTAS2018	2.99545	61.5	2995446	1	18959	0.632927	0	0	0
	731	GCA_016766735.1	CP068549.1	bacteria	Cutibacterium_avidum	Bacteria;Terrabacteria group;Actinobacteria	KGMB02810	2.60914	63.4	2609136	1	16499	0.632355	1	13271	0.508636
	732	GCA_005280295.1	CP040020.1	bacteria	Brevibacterium_sp._CS2	Bacteria;Terrabacteria group;Actinobacteria	CS2	3.23974	70.5	3239740	1	20456	0.631409	0	0	0
	733	GCA_003325455.1	CP025198.1	bacteria	Acidipropionibacterium_virtanenii	Bacteria;Terrabacteria group;Actinobacteria	JS278	3.43287	68.4	3432872	1	21353	0.622016	0	0	0
	734	GCA_017603605.1	CP071974.1	bacteria	Trueperella_pecoris	Bacteria;Terrabacteria group;Actinobacteria	15IMD0307	2.20897	61.4	2208970	1	13724	0.621285	1	10264	0.464651
	735	GCA_000943515.2	CP016174.1	bacteria	Amycolatopsis_orientalis	Bacteria;Terrabacteria group;Actinobacteria	B-37	9.49099	68.8	9490992	1	58931	0.620915	2	98764	1.04061
	736	GCA_013624435.2	CP061768.1	bacteria	Nocardioides_sp._MC1495	Bacteria;Terrabacteria group;Actinobacteria	MC1495	4.2063	72.1	4206296	1	26041	0.619096	0	0	0
	737	GCA_007833935.1	CP041207.1	bacteria	Mycobacterium_tuberculosis	Bacteria;Terrabacteria group;Actinobacteria	MT-0080	4.42652	65.6	4426525	2	27275	0.616172	0	0	0
	738	GCA_001457595.1	LN831039.1	bacteria	Mycolicibacterium_smegmatis	Bacteria;Terrabacteria group;Actinobacteria	NCTC8159	6.98327	67.3	6983267	1	42944	0.614956	3	67305	0.963804
	739	GCA_000024545.1	CP001778.1	bacteria	Stackebrandtia_nassauensis_DSM_44728	Bacteria;Terrabacteria group;Actinobacteria	DSM 44728	6.84156	68.1	6841557	1	41780	0.61068	2	72176	1.05496
	740	GCA_000241935.1	CP003209.1	bacteria	Corynebacterium_diphtheriae_BH8	Bacteria;Terrabacteria group;Actinobacteria	BH8	2.48552	53.6	2485519	1	15174	0.610496	2	23799	0.957506
	741	GCA_008642315.1	CP029192.1	bacteria	Streptomyces_venezuelae	Bacteria;Terrabacteria group;Actinobacteria	ATCC 14584	8.94208	71.2	8942078	2	54226	0.606414	1	25990	0.290648
	742	GCA_001678905.1	CP012117.1	bacteria	Dermabacter_vaginalis	Bacteria;Terrabacteria group;Actinobacteria	AD1-86	2.39231	62.6	2392314	1	14489	0.605648	0	0	0
	743	GCA_000695895.1	CP007755.1	bacteria	Bifidobacterium_animalis	Bacteria;Terrabacteria group;Actinobacteria	RH	1.93106	60.5	1931057	1	11692	0.605472	1	7779	0.402836
	744	GCA_004135895.1	CP035497.1	bacteria	Bifidobacterium_animalis	Bacteria;Terrabacteria group;Actinobacteria	1	1.93163	60.5	1931632	1	11692	0.605291	1	7779	0.402716
	745	GCA_017068395.1	CP070619.1	bacteria	Rhodococcus_sp._R79	Bacteria;Terrabacteria group;Actinobacteria	R79	9.86656	67.2436	8730774	2	52817	0.604952	2	51155	0.585916
	746	GCA_000021425.1	CP001213.1	bacteria	Bifidobacterium_animalis_subsp._lactis_AD011	Bacteria;Terrabacteria group;Actinobacteria	AD011	1.93369	60.5	1933695	1	11690	0.604542	1	7779	0.402287
	747	GCA_003606305.1	CP031154.1	bacteria	Bifidobacterium_animalis_subsp._lactis	Bacteria;Terrabacteria group;Actinobacteria	HN019	1.93542	60.5	1935423	1	11692	0.604106	1	7779	0.401928
	748	GCA_000255235.1	CP003212.1	bacteria	Corynebacterium_diphtheriae_HC01	Bacteria;Terrabacteria group;Actinobacteria	HC01	2.42715	53.4	2427149	1	14657	0.603877	1	12930	0.532724
	749	GCA_011770105.1	CP047190.1	bacteria	Bifidobacterium_animalis	Bacteria;Terrabacteria group;Actinobacteria	Probio-M8	1.9372	60.5	1937197	1	11692	0.603552	1	7779	0.40156
	750	GCA_000224965.2	CP003039.2	bacteria	Bifidobacterium_animalis_subsp._lactis_BLC1	Bacteria;Terrabacteria group;Actinobacteria	BLC1	1.93858	60.5	1938583	1	11692	0.603121	1	7779	0.401272
	751	GCA_000277325.1	CP003497.1	bacteria	Bifidobacterium_animalis_subsp._lactis_B420	Bacteria;Terrabacteria group;Actinobacteria	B420	1.9386	60.5	1938595	1	11692	0.603117	1	7779	0.40127
	752	GCA_000414215.1	CP004053.1	bacteria	Bifidobacterium_animalis_subsp._lactis_Bl12	Bacteria;Terrabacteria group;Actinobacteria	Bl12	1.93861	60.5	1938606	1	11692	0.603114	1	7779	0.401268
	753	GCA_000818055.1	CP009045.1	bacteria	Bifidobacterium_animalis_subsp._lactis	Bacteria;Terrabacteria group;Actinobacteria	BF052	1.93862	60.5	1938624	1	11692	0.603108	1	7779	0.401264
	754	GCA_000022705.1	CP001515.1	bacteria	Bifidobacterium_animalis_subsp._lactis_Bl-04	Bacteria;Terrabacteria group;Actinobacteria	Bl-04; ATCC SD5219	1.93871	60.5	1938709	1	11692	0.603082	1	7779	0.401246
	755	GCA_000277345.1	CP003498.1	bacteria	Bifidobacterium_animalis_subsp._lactis_Bi-07	Bacteria;Terrabacteria group;Actinobacteria	Bi-07	1.93882	60.5	1938822	1	11692	0.603047	1	7779	0.401223
	756	GCA_002304065.2	CP076851.1	bacteria	Mycobacterium_avium_subsp._hominissuis	Bacteria;Terrabacteria group;Actinobacteria	CAM177	5.38895	68.9	5388949	2	32452	0.602195	0	0	0
	757	GCA_000220885.1	CP002915.1	bacteria	Bifidobacterium_animalis_subsp._lactis_CNCM_I-2494	Bacteria;Terrabacteria group;Actinobacteria	CNCM I-2494	1.94311	60.5	1943113	1	11692	0.601715	1	7779	0.400337
	758	GCA_019576095.1	CP080571.1	bacteria	Bifidobacterium_animalis_subsp._lactis	Bacteria;Terrabacteria group;Actinobacteria	i797	1.94354	60.5	1943538	1	11692	0.601583	1	7779	0.400249
	759	GCA_000092765.1	CP001892.1	bacteria	Bifidobacterium_animalis_subsp._lactis_V9	Bacteria;Terrabacteria group;Actinobacteria	V9	1.94405	60.5	1944050	1	11692	0.601425	1	7779	0.400144
	760	GCA_008041995.1	CP042940.1	bacteria	Bifidobacterium_animalis	Bacteria;Terrabacteria group;Actinobacteria	B06	1.94415	60.5	1944145	1	11692	0.601395	1	7779	0.400124
	761	GCA_000025245.2	CP001853.2	bacteria	Bifidobacterium_animalis_subsp._lactis_BB-12	Bacteria;Terrabacteria group;Actinobacteria	BB-12	1.94415	60.5	1944152	1	11692	0.601393	1	7779	0.400123
	762	GCA_003390755.1	CP022724.1	bacteria	Bifidobacterium_animalis_subsp._lactis	Bacteria;Terrabacteria group;Actinobacteria	S7	1.94407	60.5	1944072	1	11691	0.601367	1	7779	0.40014
	763	GCA_015377505.1	CP045589.1	bacteria	Bifidobacterium_animalis	Bacteria;Terrabacteria group;Actinobacteria	TK-J6A	1.94428	60.5	1944283	1	11692	0.601353	1	7779	0.400096
	764	GCA_002220485.1	CP017098.1	bacteria	Bifidobacterium_animalis	Bacteria;Terrabacteria group;Actinobacteria	BL3	1.94432	60.5	1944323	1	11692	0.60134	1	7779	0.400088
	765	GCA_016835135.1	CP069249.1	bacteria	Bifidobacterium_animalis_subsp._lactis	Bacteria;Terrabacteria group;Actinobacteria	H3	1.94435	60.5	1944351	1	11692	0.601332	1	7779	0.400082
	766	GCA_016835115.1	CP069248.1	bacteria	Bifidobacterium_animalis_subsp._lactis	Bacteria;Terrabacteria group;Actinobacteria	H1	1.94435	60.5	1944352	1	11692	0.601331	1	7779	0.400082
	767	GCA_008824145.1	CP044407.1	bacteria	Actinomadura_sp._WMMB_499	Bacteria;Terrabacteria group;Actinobacteria	WMMB499	9.18711	73.2	9187113	1	55244	0.601321	1	47479	0.5168
	768	GCA_019443385.1	CP080375.1	bacteria	Brevibacterium_sp._PAMC21349	Bacteria;Terrabacteria group;Actinobacteria	PAMC21349	5.83618	40.3	5836179	1	35071	0.600924	2	78549	1.3459
	769	GCA_000816205.1	CP007522.1	bacteria	Bifidobacterium_animalis_subsp._lactis_KLDS2.0603	Bacteria;Terrabacteria group;Actinobacteria	KLDS2.0603	1.9469	60.5	1946899	1	11692	0.600545	1	7779	0.399558
	770	GCA_003627815.1	CP032698.1	bacteria	Streptomyces_hundungensis	Bacteria;Terrabacteria group;Actinobacteria	BH38	8.39304	70.9	8393044	1	50367	0.600104	2	60477	0.720561
	771	GCA_018437505.1	CP072467.1	bacteria	Nocardiopsaceae_bacterium_VN6-2	Bacteria;Terrabacteria group;Actinobacteria	VN6-2	5.86435	69.3	5864354	1	35046	0.597611	1	35045	0.597594
	772	GCA_000817045.1	CP010433.1	bacteria	Bifidobacterium_animalis	Bacteria;Terrabacteria group;Actinobacteria	A6	1.95865	60.5	1958651	1	11692	0.596941	1	7779	0.397161
	773	GCA_902387355.1	LR699002.1	bacteria	Bifidobacterium_animalis	Bacteria;Terrabacteria group;Actinobacteria	MGYG-HGUT-02459	1.95865	60.5	1958651	1	11692	0.596941	1	7779	0.397161
	774	GCA_016446355.1	CP050146.1	bacteria	Mycobacteroides_chelonae	Bacteria;Terrabacteria group;Actinobacteria	Myco3b	5.06107	64	5061074	2	30196	0.596632	1	15373	0.30375
	775	GCA_016767715.1	CP050145.1	bacteria	Mycobacteroides_chelonae	Bacteria;Terrabacteria group;Actinobacteria	Myco3a	5.06118	64	5061177	2	30196	0.59662	1	15373	0.303744
	776	GCA_017183815.1	CP063328.1	bacteria	Mycobacteroides_abscessus_subsp._abscessus	Bacteria;Terrabacteria group;Actinobacteria	GD19	4.93393	64.1966	4915323	2	29269	0.595464	1	17974	0.365673
	777	GCA_003855095.1	CP033972.1	bacteria	Gordonia_insulae	Bacteria;Terrabacteria group;Actinobacteria	MMS17-SY073	5.96218	67.4	5962176	1	35485	0.595169	2	41264	0.692096
	778	GCA_001974985.1	CP018762.1	bacteria	Microbacterium_aurum	Bacteria;Terrabacteria group;Actinobacteria	KACC 15219	3.42489	69.9	3424892	1	20288	0.592369	1	81478	2.37899
	779	GCA_017815535.1	CP072596.1	bacteria	Tessaracoccus_sp._MC1865	Bacteria;Terrabacteria group;Actinobacteria	MC1865	3.03522	68.4	3035218	1	17956	0.591588	0	0	0
	780	GCA_016924835.1	CP070480.1	bacteria	Rothia_sp._ZJ932	Bacteria;Terrabacteria group;Actinobacteria	ZJ932	2.2641	53.7949	2261372	1	13358	0.590703	0	0	0
	781	GCA_014295035.1	CP060404.1	bacteria	Streptomyces_buecherae	Bacteria;Terrabacteria group;Actinobacteria	AC541	8.41683	73.1	8416829	1	49578	0.589034	1	39658	0.471175
	782	GCA_010731795.1	AP022591.1	bacteria	Mycolicibacterium_celeriflavum	Bacteria;Terrabacteria group;Actinobacteria	JCM 18439	5.02425	66.9	5024249	2	29578	0.588705	3	63816	1.27016
	783	GCA_007558985.1	CP041769.1	bacteria	Rhodococcus_sp._WB9	Bacteria;Terrabacteria group;Actinobacteria	WB9	7.70442	67.4	7704423	1	45199	0.586663	2	63228	0.820671
	784	GCA_013177295.1	CP053642.1	bacteria	Actinomyces_marmotae	Bacteria;Terrabacteria group;Actinobacteria	zg-325	2.4195	71.6	2419502	1	14172	0.58574	1	22952	0.948625
	785	GCA_014303395.1	CP060298.1	bacteria	Nakamurella_sp._PAMC28650	Bacteria;Terrabacteria group;Actinobacteria	PAMC28650	5.62985	67.9	5629850	1	32934	0.584989	1	30028	0.533371
	786	GCA_016906185.1	CP070242.1	bacteria	Streptomyces_californicus	Bacteria;Terrabacteria group;Actinobacteria	FDAARGOS_1209	8.0317	72.5206	7814960	2	45556	0.582933	1	62738	0.802794
	787	GCA_018326145.1	AP023333.1	bacteria	Mycolicibacterium_sp._TY66	Bacteria;Terrabacteria group;Actinobacteria	TY66	6.46052	67.0696	6140532	2	35754	0.582262	1	55525	0.904238
	788	GCA_016906225.1	CP070249.1	bacteria	Streptomyces_californicus	Bacteria;Terrabacteria group;Actinobacteria	FDAARGOS_1211	8.05322	72.4888	7826524	2	45556	0.582072	1	73498	0.939089
	789	GCA_016728205.1	CP068157.1	bacteria	Corynebacterium_striatum	Bacteria;Terrabacteria group;Actinobacteria	FDAARGOS_1116	2.66568	59.4	2665682	1	15491	0.581127	1	13993	0.524931
	790	GCA_011393335.1	CP049865.1	bacteria	Brevilactibacter_coleopterorum	Bacteria;Terrabacteria group;Actinobacteria	HDW11	3.6719	72.1	3671901	1	21328	0.580844	1	19913	0.542308
	791	GCA_003589885.1	CP032402.1	bacteria	Thermomonospora_amylolytica	Bacteria;Terrabacteria group;Actinobacteria	YIM 77502	6.80014	72.8	6800142	1	39449	0.58012	2	60423	0.888555
	792	GCA_001886515.1	CP018043.1	bacteria	Mycobacterium_sp._WY10	Bacteria;Terrabacteria group;Actinobacteria	WY10	6.04141	66.5	6041408	2	34638	0.573343	3	48093	0.796056
	793	GCA_007833915.1	CP041061.1	bacteria	Micromonospora_sp._HM134	Bacteria;Terrabacteria group;Actinobacteria	HM134	7.56521	73	7565212	1	43261	0.571841	2	50789	0.671349
	794	GCA_000010805.1	AP011115.1	bacteria	Rhodococcus_opacus_B4	Bacteria;Terrabacteria group;Actinobacteria	B4	8.83494	67.6253	7913450	1	44869	0.566997	3	67397	0.851677
	795	GCA_003711105.1	CP023865.1	bacteria	Actinoplanes_teichomyceticus_ATCC_31121	Bacteria;Terrabacteria group;Actinobacteria	ATCC 31121	8.28715	72.7	8287152	1	46883	0.565731	1	47603	0.574419
	796	GCA_000009765.2	BA000030.4	bacteria	Streptomyces_avermitilis_MA-4680_=_NBRC_14893	Bacteria;Terrabacteria group;Actinobacteria	MA-4680	9.11989	70.6845	9025608	1	51012	0.565192	2	74625	0.826814
	797	GCA_001767395.1	CP017014.1	bacteria	Rhodococcus_sp._WMMA185	Bacteria;Terrabacteria group;Actinobacteria	WMMA185	4.44445	64.1	4444448	1	25103	0.564817	0	0	0
	798	GCA_002005225.1	CP019724.1	bacteria	Streptomyces_pactum	Bacteria;Terrabacteria group;Actinobacteria	ACT12	8.55079	72.1	8550793	1	48216	0.563878	1	47558	0.556182
	799	GCA_013394065.1	CP040752.1	bacteria	Streptomyces_rectiverticillatus	Bacteria;Terrabacteria group;Actinobacteria	B15-08	7.67924	72.1	7679243	1	43260	0.563337	1	37893	0.493447
	800	GCA_002208685.2	CP022039.2	bacteria	Kocuria_rhizophila	Bacteria;Terrabacteria group;Actinobacteria	FDAARGOS_302	2.69788	71.2	2697877	1	15123	0.560552	0	0	0
	801	GCA_018141105.1	CP054839.1	bacteria	Saccharopolyspora_erythraea	Bacteria;Terrabacteria group;Actinobacteria	SCSIO 07745	8.2439	71.1	8243897	1	46199	0.560402	1	40141	0.486918
	802	GCA_002999155.1	CP027238.1	bacteria	Dietzia_sp._oral_taxon_368	Bacteria;Terrabacteria group;Actinobacteria	W5195	3.67957	70.734	3400009	1	18950	0.557351	2	22729	0.668498
	803	GCA_001729525.1	CP017150.1	bacteria	Brevibacterium_aurantiacum	Bacteria;Terrabacteria group;Actinobacteria	SMQ-1335	4.20993	62.6	4209935	2	23446	0.556921	1	7376	0.175205
	804	GCA_900637975.1	LR134477.1	bacteria	Actinomyces_viscosus	Bacteria;Terrabacteria group;Actinobacteria	NCTC10951	3.49124	68.9	3491241	1	19351	0.554273	0	0	0
	805	GCA_014697215.1	CP031142.1	bacteria	Saccharopolyspora_pogona	Bacteria;Terrabacteria group;Actinobacteria	NRRL30141	9.60818	67.8857	9436548	1	51955	0.550572	1	50909	0.539488
	806	GCA_013364235.1	CP054919.1	bacteria	Kitasatospora_sp._NA04385	Bacteria;Terrabacteria group;Actinobacteria	NA04385	8.40074	74.1	8400742	1	46055	0.548225	2	96970	1.1543
	807	GCA_002148195.1	CP015965.1	bacteria	Mycobacterium_intracellulare_subsp._yongonense	Bacteria;Terrabacteria group;Actinobacteria	Asan 36527	5.43515	68	5435152	1	29649	0.545505	0	0	0
	808	GCA_002148175.1	CP015964.1	bacteria	Mycobacterium_intracellulare_subsp._yongonense	Bacteria;Terrabacteria group;Actinobacteria	Asan 36912	5.44554	68	5445538	1	29601	0.543583	0	0	0
	809	GCA_009730435.1	CP046320.1	bacteria	Gordonia_bronchialis	Bacteria;Terrabacteria group;Actinobacteria	FDAARGOS_676	5.29896	67.0693	5217550	1	27908	0.534887	0	0	0
	810	GCA_007362775.1	CP041692.1	bacteria	Microlunatus_sp._KUDC0627	Bacteria;Terrabacteria group;Actinobacteria	KUDC0627	5.12119	66.9	5121194	2	27357	0.534192	0	0	0
	811	GCA_018024495.1	CP071696.1	bacteria	Agromyces_sp._G127AT	Bacteria;Terrabacteria group;Actinobacteria	G127AT	3.45331	71.3	3453307	1	18384	0.532359	1	17016	0.492745
	812	GCA_016128295.1	CP065959.1	bacteria	Streptomyces_alfalfae	Bacteria;Terrabacteria group;Actinobacteria	Men-myco-93-63	8.85661	72	8856609	1	47089	0.531682	1	48932	0.552491
	813	GCA_000219455.1	CP002794.1	bacteria	Bifidobacterium_longum_subsp._longum_KACC_91563	Bacteria;Terrabacteria group;Actinobacteria	KACC 91563	2.39576	59.8115	2385301	1	12677	0.531463	0	0	0
	814	GCA_014235185.1	CP060131.1	bacteria	Pseudonocardia_sp._CGMCC_4.1532	Bacteria;Terrabacteria group;Actinobacteria	CGMCC 4.1532	6.49014	74	6490139	1	34450	0.530805	1	34018	0.524149
	815	GCA_009755725.1	CP046619.1	bacteria	Diaminobutyricimonas_sp._LJ205	Bacteria;Terrabacteria group;Actinobacteria	LJ205	3.22261	66.5	3222608	1	17081	0.530037	1	17308	0.537081
	816	GCA_000280865.2	CP072931.1	bacteria	Streptomyces_auratus_AGR0001	Bacteria;Terrabacteria group;Actinobacteria	AGR0001	7.90145	71.4	7901452	1	41584	0.526283	1	40007	0.506325
	817	GCA_001431765.1	CP009802.1	bacteria	Streptomyces_sp._FR-008	Bacteria;Terrabacteria group;Actinobacteria	FR-008	7.25803	73.3177	7090955	1	37158	0.52402	1	39467	0.556582
	818	GCA_009834105.1	CP047147.1	bacteria	Streptomyces_sp._GF20	Bacteria;Terrabacteria group;Actinobacteria	GF20	7.31114	73.3	7311137	1	38139	0.521656	1	34077	0.466097
	819	GCA_014396385.1	CP060716.1	bacteria	Leucobacter_denitrificans	Bacteria;Terrabacteria group;Actinobacteria	KACC 14055	2.4043	60	2404302	1	12529	0.521108	1	8865	0.368714
	820	GCA_001887285.1	CP018134.1	bacteria	Microbacterium_paludicola	Bacteria;Terrabacteria group;Actinobacteria	CC3	3.41083	70.1	3410829	1	17735	0.519962	2	21951	0.643568
	821	GCA_004011055.1	CP025570.1	bacteria	Acidipropionibacterium_jensenii	Bacteria;Terrabacteria group;Actinobacteria	JS280	3.04494	68.8	3044937	1	15659	0.514264	2	23879	0.78422
	822	GCA_000732925.1	CP008953.1	bacteria	Amycolatopsis_japonica	Bacteria;Terrabacteria group;Actinobacteria	MG417-CF17	9.05386	68.8928	8961318	1	46078	0.514188	2	52873	0.590014
	823	GCA_003950035.1	CP034350.1	bacteria	Streptomyces_sp._W1SF4	Bacteria;Terrabacteria group;Actinobacteria	W1SF4	8.06814	73.1425	7272878	1	37355	0.513621	1	38721	0.532403
	824	GCA_004014875.1	CP034929.1	bacteria	Nocardioides_sp._HY056	Bacteria;Terrabacteria group;Actinobacteria	HY056	3.32198	68.9	3321975	1	17054	0.513369	0	0	0
	825	GCA_019645875.1	CP081000.1	bacteria	Mycolicibacterium_senegalense	Bacteria;Terrabacteria group;Actinobacteria	ATCC 35796	6.08672	66.6	6086722	1	31086	0.510718	0	0	0
	826	GCA_013348805.1	CP054690.1	bacteria	Rhodococcus_sp._W8901	Bacteria;Terrabacteria group;Actinobacteria	W8901	5.7135	68.1	5713496	1	28876	0.5054	3	49669	0.869328
	827	GCA_003614435.1	CP025546.1	bacteria	Mycobacterium_paragordonae	Bacteria;Terrabacteria group;Actinobacteria	49061	7.22425	66.8617	6730319	3	34013	0.50537	0	0	0
	828	GCA_014789785.1	CP061846.1	bacteria	Chryseoglobus_sp._28M-23	Bacteria;Terrabacteria group;Actinobacteria	28M-23	2.54448	69.7	2544477	1	12742	0.500771	0	0	0
	829	GCA_900186975.1	LT906441.1	bacteria	Cutibacterium_granulosum	Bacteria;Terrabacteria group;Actinobacteria	NCTC11865	2.17524	64.2	2175244	1	10881	0.50022	1	14513	0.66719
	830	GCA_018223685.1	CP073655.1	bacteria	Nocardia_seriolae	Bacteria;Terrabacteria group;Actinobacteria	TL20	8.29881	68.1	8298813	2	41428	0.499204	1	39270	0.4732
	831	GCA_002910775.2	CP029342.1	bacteria	Streptomyces_sp._SM18	Bacteria;Terrabacteria group;Actinobacteria	SM18	7.70317	71.8	7703166	1	38404	0.498548	1	38523	0.500093
	832	GCA_014826095.1	CP040557.1	bacteria	Corynebacterium_diphtheriae_bv._mitis	Bacteria;Terrabacteria group;Actinobacteria	PC0646	2.38626	53.5	2386265	1	11840	0.496173	0	0	0
	833	GCA_016267665.1	CP066341.1	bacteria	Curtobacterium_sp._YC1	Bacteria;Terrabacteria group;Actinobacteria	YC1	3.37853	71.5926	3301309	1	16261	0.492562	1	14909	0.451609
	834	GCA_014764405.1	CP061725.1	bacteria	Micromonospora_craniellae	Bacteria;Terrabacteria group;Actinobacteria	LHW63014	6.83993	70.9	6839926	1	33619	0.491511	6	209182	3.05825
	835	GCA_009707285.1	CP046105.1	bacteria	Arthrobacter_sp._AQ5-05	Bacteria;Terrabacteria group;Actinobacteria	AQ5-05	3.99625	62.2	3996248	1	19544	0.489059	0	0	0
	836	GCA_008639045.1	CP029196.1	bacteria	Streptomyces_venezuelae	Bacteria;Terrabacteria group;Actinobacteria	ATCC 21113	7.8938	72.5	7893803	2	38210	0.484051	1	15359	0.19457
	837	GCA_009299385.1	CP023693.1	bacteria	Streptomyces_cinereoruber	Bacteria;Terrabacteria group;Actinobacteria	ATCC 19740	7.51665	72.9	7516652	1	36232	0.482023	1	33433	0.444786
	838	GCA_003330865.1	CP027306.1	bacteria	Streptomyces_atratus	Bacteria;Terrabacteria group;Actinobacteria	SCSIO_ZH16	9.64129	69.6	9641288	2	46200	0.479189	1	4671	0.0484479
	839	GCA_000241895.1	CP003207.1	bacteria	Corynebacterium_diphtheriae_241	Bacteria;Terrabacteria group;Actinobacteria	241	2.42655	53.4	2426551	1	11561	0.476438	1	12930	0.532855
	840	GCA_004011075.1	CP025571.1	bacteria	Acidipropionibacterium_jensenii	Bacteria;Terrabacteria group;Actinobacteria	JS279	3.03248	68.6	3032477	1	14405	0.475024	0	0	0
	841	GCA_005347485.1	CP034121.1	bacteria	Microbacterium_sp._RG1	Bacteria;Terrabacteria group;Actinobacteria	RG1	3.24799	69.5	3247993	1	15393	0.473923	2	34420	1.05973
	842	GCA_010731835.1	AP022594.1	bacteria	Mycolicibacillus_koreensis	Bacteria;Terrabacteria group;Actinobacteria	JCM 19956	4.1557	69.3	4155701	1	19685	0.473687	2	213268	5.13194
	843	GCA_006494815.1	CP041091.1	bacteria	Nocardioides_sambongensis	Bacteria;Terrabacteria group;Actinobacteria	KUDC 5002	4.43429	71.7	4434294	1	20916	0.471687	0	0	0
	844	GCA_003344965.1	CP031194.1	bacteria	Streptomyces_paludis	Bacteria;Terrabacteria group;Actinobacteria	GSSD-12	8.45485	71.2	8454852	1	39285	0.464644	4	119721	1.416
	845	GCA_018139085.1	CP073249.1	bacteria	Actinosynnema_pretiosum_subsp._pretiosum	Bacteria;Terrabacteria group;Actinobacteria	ATCC 31280	8.34058	73.6	8340580	1	38732	0.46438	2	46623	0.55899
	846	GCA_010726765.1	AP022601.1	bacteria	Mycobacterium_gallinarum	Bacteria;Terrabacteria group;Actinobacteria	JCM 6399	6.30168	65.5832	6090007	1	28231	0.463563	1	13902	0.228276
	847	GCA_904066215.1	LR880474.1	bacteria	Microbacterium_sp._Nx66	Bacteria;Terrabacteria group;Actinobacteria	Microbacterium sp. Nx66	3.45709	70.1594	3422870	1	15804	0.461718	2	28666	0.837484
	848	GCA_015277815.1	CP063813.1	bacteria	Microbacterium_sp._WY121	Bacteria;Terrabacteria group;Actinobacteria	WY121	3.71299	70.7	3712988	1	17120	0.461084	0	0	0
	849	GCA_003595545.1	CP022545.1	bacteria	Streptomyces_sp._11-1-2	Bacteria;Terrabacteria group;Actinobacteria	11-1-2	11.6552	70.8013	11603877	1	53020	0.456916	3	83583	0.720302
	850	GCA_000220135.1	CP000303.1	bacteria	Bifidobacterium_breve_UCC2003	Bacteria;Terrabacteria group;Actinobacteria	UCC2003	2.42268	58.7	2422684	1	11060	0.456518	1	9184	0.379084
	851	GCA_902387425.1	LR699003.1	bacteria	Bifidobacterium_breve	Bacteria;Terrabacteria group;Actinobacteria	MGYG-HGUT-02469	2.42268	58.7	2422684	1	11060	0.456518	1	9184	0.379084
	852	GCA_002356155.1	AP017975.1	bacteria	Microbacterium_sp._TPU_3598	Bacteria;Terrabacteria group;Actinobacteria	TPU 3598	3.82298	68.3598	3787270	1	17171	0.453387	1	16116	0.425531
	853	GCA_002028385.1	CP020039.1	bacteria	Streptomyces_sp._3211	Bacteria;Terrabacteria group;Actinobacteria	3211	8.99129	71.5154	8232231	1	37283	0.452891	1	32998	0.400839
	854	GCA_014302635.1	CP060292.1	bacteria	Dermacoccus_sp._PAMC28757	Bacteria;Terrabacteria group;Actinobacteria	PAMC28757	3.10695	68.2	3106948	1	14066	0.452727	0	0	0
	855	GCA_000147815.3	CP002994.1	bacteria	Streptomyces_violaceusniger_Tu_4113	Bacteria;Terrabacteria group;Actinobacteria	Tu 4113	11.1383	70.9048	10657107	1	48023	0.450619	2	74662	0.700584
	856	GCA_001889265.1	CP018151.1	bacteria	Microbacterium_sp._1.5R	Bacteria;Terrabacteria group;Actinobacteria	1.5R	3.62032	68.1	3620317	1	16297	0.450154	1	19093	0.527385
	857	GCA_000418535.2	CP003347.1	bacteria	Mycobacterium_intracellulare_subsp._yongonense_05-1390	Bacteria;Terrabacteria group;Actinobacteria	05-1390	5.66209	67.9502	5521023	1	24794	0.449083	1	11186	0.202607
	858	GCA_009867075.1	CP029241.1	bacteria	Streptomyces_sp._NHF165	Bacteria;Terrabacteria group;Actinobacteria	NHF165	8.4573	73.3	8457300	1	37797	0.446916	0	0	0
	859	GCA_002057455.1	CP017717.1	bacteria	Nonomuraea_sp._ATCC_55076	Bacteria;Terrabacteria group;Actinobacteria	ATCC 55076	13.0474	71.8	13047416	2	58234	0.446326	3	91742	0.703143
	860	GCA_000184685.1	CP002343.1	bacteria	Intrasporangium_calvum_DSM_43043	Bacteria;Terrabacteria group;Actinobacteria	DSM 43043	4.02438	70.7	4024382	1	17864	0.443894	0	0	0
	861	GCA_000952035.2	CP007699.2	bacteria	Streptomyces_lydicus	Bacteria;Terrabacteria group;Actinobacteria	A02	9.30752	70.7	9307519	1	40852	0.438914	2	54227	0.582615
	862	GCA_000166135.1	CP002299.1	bacteria	Frankia_inefficax	Bacteria;Terrabacteria group;Actinobacteria	EuI1c	8.81578	72.3	8815781	2	38578	0.437602	3	53122	0.602578
	863	GCA_000024365.1	CP001737.1	bacteria	Nakamurella_multipartita_DSM_44233	Bacteria;Terrabacteria group;Actinobacteria	DSM 44233	6.0603	70.9	6060298	1	26472	0.43681	2	136078	2.2454
	864	GCA_007856155.1	CP042266.1	bacteria	Streptomyces_qinzhouensis	Bacteria;Terrabacteria group;Actinobacteria	SSL-25	8.14648	71.5	8146484	1	35264	0.432874	3	60926	0.747881
	865	GCA_001998865.1	CP019607.1	bacteria	Tessaracoccus_flavescens	Bacteria;Terrabacteria group;Actinobacteria	SST-39T	3.65077	68.264	3603805	1	15560	0.431766	0	0	0
	866	GCA_002240455.1	CP021430.1	bacteria	Cellulomonas_sp._PSBB021	Bacteria;Terrabacteria group;Actinobacteria	PSBB021	3.79419	73.6	3794193	1	16378	0.43166	0	0	0
	867	GCA_002832675.1	CP021707.1	bacteria	Streptomyces_sp._S063	Bacteria;Terrabacteria group;Actinobacteria	S063	7.61468	71.5	7614683	1	32827	0.431101	3	91168	1.19727
	868	GCA_014084105.1	CP048289.1	bacteria	Streptacidiphilus_sp._P02-A3a	Bacteria;Terrabacteria group;Actinobacteria	P02-A3a	9.33005	72.1	9330052	1	39985	0.428561	1	33372	0.357683
	869	GCA_009914535.1	CP045806.1	bacteria	Gordonia_pseudoamarae	Bacteria;Terrabacteria group;Actinobacteria	BEN371	5.30628	66.8649	5213089	1	22279	0.427367	4	84842	1.62748
	870	GCA_013744875.1	CP059399.1	bacteria	Nocardia_sp._WCH-YHL-001	Bacteria;Terrabacteria group;Actinobacteria	WCH-YHL-001	8.33991	67.8	8339910	2	35638	0.427319	3	82580	0.990179
	871	GCA_004135345.1	CP035495.1	bacteria	Xylanimonas_allomyrinae	Bacteria;Terrabacteria group;Actinobacteria	2JSPR-7	3.84864	72.6733	3816482	1	16189	0.424186	0	0	0
	872	GCA_003516205.1	CP029607.1	bacteria	Actinosynnema_pretiosum_subsp._pretiosum	Bacteria;Terrabacteria group;Actinobacteria	ATCC 31280	8.34027	73.6	8340266	1	35364	0.424015	2	42855	0.513833
	873	GCA_018459925.1	CP075371.1	bacteria	Nocardioides_aquaticus	Bacteria;Terrabacteria group;Actinobacteria	KCTC 9944	4.58081	73.2	4580814	1	19388	0.423244	1	26689	0.582626
	874	GCA_009498275.1	CP045643.1	bacteria	Streptomyces_fagopyri	Bacteria;Terrabacteria group;Actinobacteria	QMT-28	8.88033	71.2	8880330	1	37228	0.419219	1	36107	0.406595
	875	GCA_002162335.1	CP021383.1	bacteria	Cellulosimicrobium_cellulans	Bacteria;Terrabacteria group;Actinobacteria	PSBB019	4.79986	74.1	4799856	1	20085	0.41845	1	17760	0.370011
	876	GCA_002838425.1	CP021394.1	bacteria	Bifidobacterium_breve	Bacteria;Terrabacteria group;Actinobacteria	NRBB56	2.42512	58.9	2425122	1	10141	0.418165	1	11362	0.468513
	877	GCA_001275345.1	CP012507.1	bacteria	Kocuria_palustris	Bacteria;Terrabacteria group;Actinobacteria	MU14/1	2.85445	70.5	2854447	1	11915	0.417419	0	0	0
	878	GCA_009911795.1	CP047898.1	bacteria	Pseudarthrobacter_psychrotolerans	Bacteria;Terrabacteria group;Actinobacteria	YJ56	5.17067	64.701	4962517	1	20684	0.416805	1	13425	0.270528
	879	GCA_019581175.1	CP079862.1	bacteria	Frankia_sp._ArI3	Bacteria;Terrabacteria group;Actinobacteria	ArI3	7.54122	72.4	7541222	1	31187	0.413554	1	26595	0.352662
	880	GCA_000177615.2	CP002801.1	bacteria	Candidatus_Frankia_datiscae	Bacteria;Terrabacteria group;Actinobacteria	Dg1	5.34099	69.9675	5323186	1	21882	0.41107	2	35281	0.66278
	881	GCA_004564075.1	CP038256.1	bacteria	Microbacterium_sediminis	Bacteria;Terrabacteria group;Actinobacteria	YLB-01	2.91986	71.6557	2792195	1	11463	0.410537	0	0	0
	882	GCA_000015265.1	CP000509.1	bacteria	Nocardioides_sp._JS614	Bacteria;Terrabacteria group;Actinobacteria	JS614	5.29368	71.4849	4985871	1	20462	0.4104	0	0	0
	883	GCA_014701265.1	AP023343.1	bacteria	Mycobacterium_kansasii	Bacteria;Terrabacteria group;Actinobacteria	Kuro-I	6.6496	66.1	6649596	2	27182	0.408777	2	32024	0.481593
	884	GCA_015689175.1	CP065047.1	bacteria	Mycobacterium_kubicae	Bacteria;Terrabacteria group;Actinobacteria	JCM 13573	6.01684	65.9923	5958133	2	24228	0.406637	2	22948	0.385154
	885	GCA_001441165.1	CP013126.1	bacteria	Acidipropionibacterium_acidipropionici	Bacteria;Terrabacteria group;Actinobacteria	CGMCC 1.2230	3.65138	68.8	3651382	1	14841	0.406449	0	0	0
	886	GCA_000317305.3	CP006936.2	bacteria	Mycolicibacterium_neoaurum_VKM_Ac-1815D	Bacteria;Terrabacteria group;Actinobacteria	VKM Ac-1815D	5.42127	66.9	5421267	1	21964	0.405145	1	13458	0.248245
	887	GCA_002356315.1	AP018164.1	bacteria	Mycobacterium_shigaense	Bacteria;Terrabacteria group;Actinobacteria	JCM 32072	5.23266	67.3	5232660	1	20983	0.401001	1	6264	0.11971
	888	GCA_011290605.1	CP049836.1	bacteria	Gordonia_terrae	Bacteria;Terrabacteria group;Actinobacteria	RL-JC02	5.31285	67.8665	5185803	1	20677	0.398723	0	0	0
	889	GCA_002796545.1	CP024894.1	bacteria	Amycolatopsis_sp._AA4	Bacteria;Terrabacteria group;Actinobacteria	AA4	9.1728	69.8339	8800179	1	35016	0.397901	1	36722	0.417287
	890	GCA_013466425.1	CP059165.1	bacteria	Mycobacterium_vicinigordonae	Bacteria;Terrabacteria group;Actinobacteria	24	6.26677	65.4	6266765	2	24904	0.397398	1	6403	0.102174
	891	GCA_004777465.1	CP038462.1	bacteria	Nocardioides_daphniae	Bacteria;Terrabacteria group;Actinobacteria	JCM 16608	3.55882	71	3558816	1	14049	0.394766	0	0	0
	892	GCA_900638255.1	LR134504.1	bacteria	Corynebacterium_matruchotii	Bacteria;Terrabacteria group;Actinobacteria	NCTC10206	2.87884	57.2	2878842	1	11360	0.394603	1	17409	0.604722
	893	GCA_001420975.1	CP012181.1	bacteria	Pseudonocardia_sp._EC080610-09	Bacteria;Terrabacteria group;Actinobacteria	EC080610-09	7.13185	73.3468	6138223	1	24201	0.394267	1	25710	0.418851
	894	GCA_000418365.1	CP003696.1	bacteria	Corynebacterium_terpenotabidum_Y-11	Bacteria;Terrabacteria group;Actinobacteria	Y-11	2.75123	67	2751233	1	10819	0.393242	1	4360	0.158474
	895	GCA_900637185.1	LR134352.1	bacteria	Nocardia_asteroides	Bacteria;Terrabacteria group;Actinobacteria	NCTC11293	6.98336	69.9	6983363	1	27403	0.392404	2	74476	1.06648
	896	GCA_001865635.4	CP009360.4	bacteria	Mycobacterium_avium_subsp._hominissuis	Bacteria;Terrabacteria group;Actinobacteria	OCU464	5.27587	68.9383	5178488	1	20296	0.391929	0	0	0
	897	GCA_000015405.1	CP000518.1	bacteria	Mycobacterium_sp._KMS	Bacteria;Terrabacteria group;Actinobacteria	KMS	6.25608	68.1928	5737227	2	22484	0.391897	4	37177	0.647996
	898	GCA_005877055.1	CP039424.1	bacteria	Citricoccus_sp._SGAir0253	Bacteria;Terrabacteria group;Actinobacteria	SGAir0253	3.56134	73.4013	3323969	1	12984	0.390617	0	0	0
	899	GCA_002208705.2	CP022095.2	bacteria	Mycobacterium_avium_subsp._paratuberculosis	Bacteria;Terrabacteria group;Actinobacteria	FDAARGOS_305	4.83248	69.3	4832477	1	18828	0.389614	0	0	0
	900	GCA_003815795.1	CP033910.1	bacteria	Mycobacterium_avium_subsp._paratuberculosis	Bacteria;Terrabacteria group;Actinobacteria	MAPK_CN4/13	4.83655	69.3	4836546	1	18828	0.389286	0	0	0
	901	GCA_003713025.1	CP033428.1	bacteria	Mycobacterium_avium_subsp._paratuberculosis	Bacteria;Terrabacteria group;Actinobacteria	MAPK_CN7/15	4.83715	69.3	4837149	1	18828	0.389238	0	0	0
	902	GCA_000024785.1	CP001802.1	bacteria	Gordonia_bronchialis_DSM_43247	Bacteria;Terrabacteria group;Actinobacteria	DSM 43247	5.29001	67.0692	5208602	1	20168	0.387206	0	0	0
	903	GCA_003586525.1	CP023714.1	bacteria	Rhodococcus_ruber	Bacteria;Terrabacteria group;Actinobacteria	YC-YT1	5.90794	70.2419	5669852	1	21843	0.385248	0	0	0
	904	GCA_019378935.1	CP080029.1	bacteria	Streptomyces_anulatus	Bacteria;Terrabacteria group;Actinobacteria	VUW1	8.87445	71.5	8874447	1	34125	0.384531	2	42993	0.484458
	905	GCA_017311125.1	CP059898.1	bacteria	Streptomyces_sp._M54	Bacteria;Terrabacteria group;Actinobacteria	M54	7.95887	72.5255	7767664	2	29828	0.384002	1	21316	0.27442
	906	GCA_002447415.1	CP023600.1	bacteria	Mycobacterium_tuberculosis	Bacteria;Terrabacteria group;Actinobacteria	CSV3611	4.41144	65.6	4411439	1	16923	0.383616	0	0	0
	907	GCA_002447095.1	CP023584.1	bacteria	Mycobacterium_tuberculosis	Bacteria;Terrabacteria group;Actinobacteria	MDRDM627	4.41122	65.6	4411215	1	16919	0.383545	0	0	0
	908	GCA_000963515.1	CP006871.1	bacteria	Streptomyces_albulus_ZPM	Bacteria;Terrabacteria group;Actinobacteria	ZPM	9.78458	72.1	9784577	1	37281	0.381018	3	109598	1.12011
	909	GCA_001558975.1	CP014313.1	bacteria	Microbacterium_sp._PAMC_28756	Bacteria;Terrabacteria group;Actinobacteria	HSR44	3.53906	70.4	3539061	1	13466	0.380496	0	0	0
	910	GCA_006352065.1	CP040915.1	bacteria	Georgenia_sp._Z443	Bacteria;Terrabacteria group;Actinobacteria	Z443	4.17164	72	4171640	1	15848	0.379899	1	15848	0.379899
	911	GCA_016755955.1	AP024259.1	bacteria	Mycobacterium_paraintracellulare	Bacteria;Terrabacteria group;Actinobacteria	M021	5.41221	68.1	5412210	1	20495	0.378681	0	0	0
	912	GCA_000550785.1	CP004350.1	bacteria	Corynebacterium_casei_LMG_S-19264	Bacteria;Terrabacteria group;Actinobacteria	LMG S-19264	3.13221	55.6977	3113488	1	11781	0.378386	0	0	0
	913	GCA_000725405.1	CP008889.1	bacteria	Dermacoccus_nishinomiyaensis	Bacteria;Terrabacteria group;Actinobacteria	M25	3.11364	69.0185	3029021	1	11427	0.377251	1	8960	0.295805
	914	GCA_001420995.1	CP012184.1	bacteria	Pseudonocardia_sp._EC080619-01	Bacteria;Terrabacteria group;Actinobacteria	EC080619-01	7.20593	73.2965	6149338	1	23153	0.376512	1	25710	0.418094
	915	GCA_002205495.2	CP021992.1	bacteria	Cryobacterium_sp._LW097	Bacteria;Terrabacteria group;Actinobacteria	LW097	3.95989	67.5343	3790170	1	14156	0.373492	1	8626	0.227589
	916	GCA_014084125.1	CP048405.1	bacteria	Streptacidiphilus_sp._PB12-B1b	Bacteria;Terrabacteria group;Actinobacteria	PB12-B1b	7.67249	72.6	7672494	1	28493	0.371366	1	5516	0.0718932
	917	GCA_018732145.1	CP076104.1	bacteria	Nocardioides_sp._LMS-CY	Bacteria;Terrabacteria group;Actinobacteria	LMS-CY	5.39916	71.9	5399158	1	19951	0.369521	0	0	0
	918	GCA_013364075.1	CP054925.1	bacteria	Amycolatopsis_sp._Hca4	Bacteria;Terrabacteria group;Actinobacteria	Hca4	10.9729	71.7	10972864	2	40190	0.366267	3	52091	0.474726
	919	GCA_003209395.1	CP024988.1	bacteria	Corynebacterium_provencense	Bacteria;Terrabacteria group;Actinobacteria	17KM38	3.11165	66.9	3111650	1	11280	0.362509	1	7012	0.225347
	920	GCA_018362975.1	CP074371.1	bacteria	Nocardia_tengchongensis	Bacteria;Terrabacteria group;Actinobacteria	CFH S0057	8.00601	68.3	8006012	1	29013	0.36239	1	29004	0.362278
	921	GCA_011299595.1	CP049867.1	bacteria	Nocardioides_sp._HDW12B	Bacteria;Terrabacteria group;Actinobacteria	HDW12B	4.19214	72.4	4192138	1	15167	0.361796	0	0	0
	922	GCA_900475655.1	LS483404.1	bacteria	Corynebacterium_renale	Bacteria;Terrabacteria group;Actinobacteria	NCTC11140	2.33813	59.2	2338129	1	8370	0.357979	0	0	0
	923	GCA_002717025.1	CP023298.1	bacteria	Actinoplanes_sp._SE50	Bacteria;Terrabacteria group;Actinobacteria	SE50	9.23948	71.3	9239482	1	33014	0.357314	0	0	0
	924	GCA_000237145.1	CP003170.1	bacteria	Actinoplanes_sp._SE50/110	Bacteria;Terrabacteria group;Actinobacteria	SE50/110	9.23985	71.3	9239851	1	33014	0.3573	0	0	0
	925	GCA_900119315.1	LT827010.1	bacteria	Actinoplanes_sp._SE50/110	Bacteria;Terrabacteria group;Actinobacteria	ACP50	9.24017	71.3	9240166	1	33014	0.357288	0	0	0
	926	GCA_002943525.1	CP025394.1	bacteria	Kitasatospora_sp._MMS16-BH015	Bacteria;Terrabacteria group;Actinobacteria	MMS16-BH015	8.96386	72.7	8963858	1	31948	0.356409	1	3798	0.0423701
	927	GCA_001294425.1	CP010989.1	bacteria	Pseudonocardia_sp._EC080625-04	Bacteria;Terrabacteria group;Actinobacteria	EC080625-04	6.55445	73.5067	6135769	1	21739	0.3543	1	23701	0.386276
	928	GCA_000328565.1	CP003078.1	bacteria	Mycobacterium_sp._JS623	Bacteria;Terrabacteria group;Actinobacteria	JS623	7.22177	65.1624	6464916	2	22872	0.353786	1	10733	0.166019
	929	GCA_013127315.1	CP053419.1	bacteria	Cellulosimicrobium_sp._72-3	Bacteria;Terrabacteria group;Actinobacteria	72-3	4.22077	74.6	4220771	1	14918	0.353443	0	0	0
	930	GCA_016694995.1	CP068013.1	bacteria	Paenarthrobacter_ureafaciens	Bacteria;Terrabacteria group;Actinobacteria	CZY1	4.40276	63.411	4171594	1	14518	0.34802	0	0	0
	931	GCA_001542775.1	CP014145.1	bacteria	Microterricola_viridarii	Bacteria;Terrabacteria group;Actinobacteria	ERGS5:02	3.68973	68.7	3689726	1	12670	0.343386	1	15491	0.419841
	932	GCA_000835225.1	CP010113.1	bacteria	Mycobacterium_avium_subsp._paratuberculosis	Bacteria;Terrabacteria group;Actinobacteria	E1	4.781	69.3	4781002	1	16347	0.341916	2	37071	0.775381
	933	GCA_000835265.1	CP010114.1	bacteria	Mycobacterium_avium_subsp._paratuberculosis	Bacteria;Terrabacteria group;Actinobacteria	E93	4.78606	69.3	4786065	1	16347	0.341554	0	0	0
	934	GCA_002079265.1	CP014941.1	bacteria	Rhodococcus_sp._BH4	Bacteria;Terrabacteria group;Actinobacteria	BH4	7.01915	62.3395	6314891	1	21556	0.341352	0	0	0
	935	GCA_003261055.1	CP030073.1	bacteria	Streptomyces_cadmiisoli	Bacteria;Terrabacteria group;Actinobacteria	ZFG47	10.2393	70.72	9269371	1	31627	0.341199	1	43725	0.471715
	936	GCA_002082195.1	CP020569.1	bacteria	Streptomyces_gilvosporeus	Bacteria;Terrabacteria group;Actinobacteria	F607	8.4823	71	8482298	1	28842	0.340026	2	85101	1.00328
	937	GCA_000390085.1	CP005928.1	bacteria	Mycobacterium_avium_subsp._paratuberculosis_MAP4	Bacteria;Terrabacteria group;Actinobacteria	MAP4	4.82942	69.3	4829424	1	16347	0.338488	0	0	0
	938	GCA_016749935.1	CP066812.1	bacteria	Mycobacterium_avium_subsp._paratuberculosis	Bacteria;Terrabacteria group;Actinobacteria	42-13-1	4.83274	69.3	4832738	1	16347	0.338255	0	0	0
	939	GCA_013357385.1	CP053068.1	bacteria	Mycobacterium_avium_subsp._paratuberculosis	Bacteria;Terrabacteria group;Actinobacteria	DSM 44135	4.83903	69.3	4839032	1	16347	0.337815	0	0	0
	940	GCA_008329905.1	CP032155.1	bacteria	Mycobacterium_sp._ELW1	Bacteria;Terrabacteria group;Actinobacteria	ELW1	6.46774	66.6589	6245979	2	20915	0.334855	2	23151	0.370654
	941	GCA_002232005.2	CP042454.1	bacteria	Mycobacterium_avium_subsp._paratuberculosis	Bacteria;Terrabacteria group;Actinobacteria	JIII-386	4.88911	69.2	4889107	1	16336	0.334131	0	0	0
	942	GCA_000219085.3	CP053749.1	bacteria	Mycobacterium_avium_subsp._paratuberculosis_S397	Bacteria;Terrabacteria group;Actinobacteria	S397	4.89576	69.3	4895755	1	16336	0.333677	0	0	0
	943	GCA_003957335.1	CP033688.1	bacteria	Mycobacterium_avium_subsp._paratuberculosis	Bacteria;Terrabacteria group;Actinobacteria	Telford	4.90743	69.2	4907428	1	16336	0.332883	0	0	0
	944	GCA_001969265.1	CP019304.1	bacteria	Arthrobacter_sp._QXT-31	Bacteria;Terrabacteria group;Actinobacteria	QXT-31	5.04157	66	5041568	1	16772	0.332674	1	10634	0.210926
	945	GCA_001997345.1	CP019606.1	bacteria	Tessaracoccus_aquimaris	Bacteria;Terrabacteria group;Actinobacteria	NSG39	3.9347	68.8	3934699	1	13020	0.330902	0	0	0
	946	GCA_007362295.1	CP041695.1	bacteria	Nocardia_otitidiscaviarum	Bacteria;Terrabacteria group;Actinobacteria	NEB252	7.68758	69.1	7687583	1	25379	0.33013	2	25385	0.330208
	947	GCA_019645835.1	CP080998.1	bacteria	Mycolicibacterium_holsaticum	Bacteria;Terrabacteria group;Actinobacteria	JCM 12374	5.62371	67.2	5623714	1	18450	0.328075	3	36272	0.644983
	948	GCA_000253375.1	HE572590.1	bacteria	Mycobacterium_canettii_CIPT_140010059	Bacteria;Terrabacteria group;Actinobacteria	CIPT 140010059	4.48206	65.6	4482059	1	14552	0.324672	0	0	0
	949	GCA_010728155.1	AP022605.1	bacteria	Mycobacterium_doricum	Bacteria;Terrabacteria group;Actinobacteria	JCM 12405	4.0294	67.5	4029398	1	12903	0.320222	1	14675	0.364198
	950	GCA_018069625.1	CP072941.1	bacteria	Streptomyces_yatensis	Bacteria;Terrabacteria group;Actinobacteria	DSM 41771	10.3604	71.4	10360357	1	33172	0.320182	1	8743	0.084389
	951	GCA_009834925.2	CP063310.1	bacteria	Eggerthella_guodeyinii	Bacteria;Terrabacteria group;Actinobacteria	HF-1101	4.17518	66.2	4175177	1	13131	0.314502	0	0	0
	952	GCA_010730055.1	AP022575.1	bacteria	Mycobacterium_shinjukuense	Bacteria;Terrabacteria group;Actinobacteria	JCM 14233	4.50402	67.8	4504020	1	14119	0.313476	1	9771	0.21694
	953	GCA_005280255.1	CP040018.1	bacteria	Arthrobacter_sp._24S4-2	Bacteria;Terrabacteria group;Actinobacteria	24S4-2	5.56375	65.1	5563753	1	17340	0.31166	0	0	0
	954	GCA_005944105.1	CP040719.1	bacteria	Rhodococcus_pyridinivorans	Bacteria;Terrabacteria group;Actinobacteria	YF3	6.09234	67.4173	5257019	2	16349	0.310994	6	46151	0.877893
	955	GCA_002148255.1	CP021140.1	bacteria	Eggerthella_lenta	Bacteria;Terrabacteria group;Actinobacteria	C592	3.5932	64.3	3593204	1	11099	0.308889	1	9869	0.274657
	956	GCA_007113665.2	CP041607.2	bacteria	Streptomyces_sp._S1D4-14	Bacteria;Terrabacteria group;Actinobacteria	S1D4-14	11.9346	70.1768	11723552	1	35667	0.304234	1	13031	0.111152
	957	GCA_007113405.2	CP041650.2	bacteria	Streptomyces_sp._RLB1-8	Bacteria;Terrabacteria group;Actinobacteria	RLB1-8	11.7654	70.2	11765395	1	35667	0.303152	0	0	0
	958	GCA_002285695.1	CP023146.1	bacteria	Mycobacterium_intracellulare	Bacteria;Terrabacteria group;Actinobacteria	FLAC0133	5.43206	68	5432063	1	16324	0.300512	2	22807	0.419859
	959	GCA_000760905.2	CP049748.1	bacteria	Rhodococcus_fascians_A21d2	Bacteria;Terrabacteria group;Actinobacteria	A21d2	6.0098	64.1222	5667798	1	16880	0.297823	0	0	0
	960	GCA_013375055.1	CP056041.1	bacteria	Streptomyces_chartreusis	Bacteria;Terrabacteria group;Actinobacteria	NA02069	11.2341	70.6	11234141	1	33229	0.295786	0	0	0
	961	GCA_014899545.1	CP041805.1	bacteria	Mycobacterium_tuberculosis	Bacteria;Terrabacteria group;Actinobacteria	SEA11020068P6C4	4.40247	65.6	4402473	1	12866	0.292245	0	0	0
	962	GCA_014900155.1	CP041834.1	bacteria	Mycobacterium_tuberculosis	Bacteria;Terrabacteria group;Actinobacteria	2-0043-unknownP6C4	4.40904	65.6	4409038	1	12866	0.29181	0	0	0
	963	GCA_014899805.1	CP041818.1	bacteria	Mycobacterium_tuberculosis	Bacteria;Terrabacteria group;Actinobacteria	4-0087P6C4	4.42846	65.6	4428457	1	12866	0.29053	0	0	0
	964	GCA_002021875.1	CP018627.1	bacteria	Streptomyces_hygroscopicus	Bacteria;Terrabacteria group;Actinobacteria	XM201	12.0122	70.8	12012215	1	34792	0.289639	2	75423	0.627886
	965	GCA_014899765.1	CP041816.1	bacteria	Mycobacterium_tuberculosis	Bacteria;Terrabacteria group;Actinobacteria	SEA00042P6C4	4.42431	65.6	4424310	1	12755	0.288294	0	0	0
	966	GCA_003074035.1	CP029049.1	bacteria	Miniimonas_sp._S16	Bacteria;Terrabacteria group;Actinobacteria	S16	3.77264	73.1485	3702287	1	10622	0.286904	0	0	0
	967	GCA_001683455.1	CP016396.1	bacteria	Mycobacterium_avium	Bacteria;Terrabacteria group;Actinobacteria	RCAD0278	4.95361	69.3	4953610	1	14190	0.286458	1	11796	0.238129
	968	GCA_002812405.1	CP025018.1	bacteria	Streptomyces_sp._M56	Bacteria;Terrabacteria group;Actinobacteria	M56	11.7424	71	11742376	1	33504	0.285326	1	11966	0.101904
	969	GCA_001750785.1	CP017316.1	bacteria	Streptomyces_rubrolavendulae	Bacteria;Terrabacteria group;Actinobacteria	MJM4426	6.54326	74.8	6543262	1	18641	0.284888	1	16652	0.254491
	970	GCA_008704535.1	CP023701.1	bacteria	Streptomyces_subrutilus	Bacteria;Terrabacteria group;Actinobacteria	ATCC 27467	7.60497	73.4	7604974	1	21588	0.283867	2	23690	0.311507
	971	GCA_000015305.1	CP000511.1	bacteria	Mycolicibacterium_vanbaalenii_PYR-1	Bacteria;Terrabacteria group;Actinobacteria	PYR-1	6.49186	67.8	6491865	1	18337	0.282461	1	10083	0.155317
	972	GCA_010731575.1	AP022617.1	bacteria	Mycolicibacterium_monacense	Bacteria;Terrabacteria group;Actinobacteria	JCM 15658	6.04247	68.4	6042466	1	17060	0.282335	2	18866	0.312224
	973	GCA_009741445.1	CP046507.1	bacteria	Mycobacterium_avium_subsp._avium	Bacteria;Terrabacteria group;Actinobacteria	DSM 44156	4.95693	69.3	4956929	1	13990	0.282231	0	0	0
	974	GCA_003640565.1	CP028731.1	bacteria	Mycobacterium_avium	Bacteria;Terrabacteria group;Actinobacteria	HJW	4.96184	69.3	4961843	1	13990	0.281952	0	0	0
	975	GCA_011751035.2	CP070373.1	bacteria	Streptomyces_sp._MBT27	Bacteria;Terrabacteria group;Actinobacteria	MBT27	8.53018	71.1695	8400223	2	23680	0.281897	1	12607	0.150079
	976	GCA_001644575.1	CP015596.1	bacteria	Mycobacterium_sp._YC-RL4	Bacteria;Terrabacteria group;Actinobacteria	YC-RL4	6.05398	67.4249	5801417	1	16343	0.281707	2	20842	0.359257
	977	GCA_003963535.1	CP034539.1	bacteria	Streptomyces_cyaneochromogenes	Bacteria;Terrabacteria group;Actinobacteria	MK-45	10.6771	70.6	10677137	1	29961	0.280609	0	0	0
	978	GCA_900236475.1	LT963352.1	bacteria	Streptomyces_chartreusis_NRRL_3882	Bacteria;Terrabacteria group;Actinobacteria	NRRL3882	8.98332	71.2	8983317	1	25017	0.278483	1	27375	0.304732
	979	GCA_900236505.1	LT962942.1	bacteria	Streptomyces_chartreusis_NRRL_3882	Bacteria;Terrabacteria group;Actinobacteria	NRRL3882	8.98332	71.2	8983317	1	25017	0.278483	1	27375	0.304732
	980	GCA_000350205.1	AP012340.1	bacteria	Mycobacterium_tuberculosis_str._Erdman_=_ATCC_35801	Bacteria;Terrabacteria group;Actinobacteria	Erdman (ATCC35801)	4.39235	65.6	4392353	1	12212	0.278029	0	0	0
	981	GCA_016756015.1	AP024257.1	bacteria	Mycobacterium_paraintracellulare	Bacteria;Terrabacteria group;Actinobacteria	M019	5.61569	68	5615686	1	15403	0.274285	1	13842	0.246488
	982	GCA_009931355.1	CP035734.1	bacteria	Mycolicibacterium_monacense_DSM_44395	Bacteria;Terrabacteria group;Actinobacteria	DSM 44395	6.01954	68.4	6019539	1	16372	0.271981	1	13003	0.216013
	983	GCA_003253775.1	CP029543.1	bacteria	Mycobacterium_leprae	Bacteria;Terrabacteria group;Actinobacteria	MRHRU-235-G	3.18711	57.8	3187112	1	8646	0.27128	0	0	0
	984	GCA_001456355.1	CP010271.1	bacteria	Mycobacteroides_saopaulense	Bacteria;Terrabacteria group;Actinobacteria	EPM10906	4.64917	64.8	4649175	1	12549	0.269919	0	0	0
	985	GCA_001544985.1	CP010338.1	bacteria	Mycobacterium_tuberculosis	Bacteria;Terrabacteria group;Actinobacteria	37004	4.41709	65.6	4417090	1	11733	0.265627	0	0	0
	986	GCA_006494775.1	CP041146.1	bacteria	Nocardioides_humi	Bacteria;Terrabacteria group;Actinobacteria	DCY24	6.22062	72.3	6220618	1	16520	0.265568	0	0	0
	987	GCA_000026685.1	FM211192.1	bacteria	Mycobacterium_leprae_Br4923	Bacteria;Terrabacteria group;Actinobacteria		3.26807	57.8	3268071	1	8646	0.26456	0	0	0
	988	GCA_003584725.1	AP014567.1	bacteria	Mycobacterium_leprae_Kyoto-2	Bacteria;Terrabacteria group;Actinobacteria	Kyoto-2	3.26812	57.8	3268122	1	8646	0.264556	0	0	0
	989	GCA_000195855.1	AL450380.1	bacteria	Mycobacterium_leprae_TN	Bacteria;Terrabacteria group;Actinobacteria	TN	3.2682	57.8	3268203	1	8646	0.264549	0	0	0
	990	GCA_003367335.1	CP031414.1	bacteria	Mycolicibacterium_neoaurum	Bacteria;Terrabacteria group;Actinobacteria	HGMS2	5.42138	66.9	5421383	1	14337	0.264453	1	13458	0.248239
	991	GCA_003344865.1	CP031165.1	bacteria	Euzebya_pacifica	Bacteria;Terrabacteria group;Actinobacteria	DY32-46	6.37146	70.6013	5799875	1	15136	0.260971	0	0	0
	992	GCA_000153685.2	CP001664.1	bacteria	Mycobacterium_tuberculosis_str._Haarlem	Bacteria;Terrabacteria group;Actinobacteria	Haarlem	4.40822	65.6	4408224	1	11495	0.260763	0	0	0
	993	GCA_003287145.1	CP019611.1	bacteria	Mycobacterium_tuberculosis	Bacteria;Terrabacteria group;Actinobacteria	H83	4.41321	65.6	4413214	1	11495	0.260468	0	0	0
	994	GCA_008761675.1	CP044345.1	bacteria	Mycobacterium_tuberculosis	Bacteria;Terrabacteria group;Actinobacteria	L	4.41667	65.6	4416671	1	11494	0.260241	0	0	0
	995	GCA_003798325.1	CP033719.1	bacteria	Propionibacterium_acidifaciens	Bacteria;Terrabacteria group;Actinobacteria	FDAARGOS_576	3.07277	70.6	3072768	1	7987	0.259929	0	0	0
	996	GCA_001895825.1	CP018301.1	bacteria	Mycobacterium_tuberculosis	Bacteria;Terrabacteria group;Actinobacteria	I0002801-4	4.37607	65.6	4376067	1	11215	0.25628	0	0	0
	997	GCA_016755995.1	AP024254.1	bacteria	Mycobacterium_intracellulare	Bacteria;Terrabacteria group;Actinobacteria	M016	5.47627	68	5476270	1	14008	0.255795	1	7215	0.13175
	998	GCA_000723425.2	HG917972.2	bacteria	Mycobacterium_marinum_E11	Bacteria;Terrabacteria group;Actinobacteria	E11	6.45052	65.7699	6336293	1	16174	0.25526	0	0	0
	999	GCA_000008585.1	AE000516.2	bacteria	Mycobacterium_tuberculosis_CDC1551	Bacteria;Terrabacteria group;Actinobacteria	CDC1551	4.40384	65.6	4403837	1	11210	0.254551	0	0	0
	1000	GCA_016889705.1	CP069526.1	bacteria	Amycolatopsis_sp._FDAARGOS_1241	Bacteria;Terrabacteria group;Actinobacteria	FDAARGOS_1241	9.7981	70.698	9796944	1	24893	0.254089	2	42422	0.433013
	1001	GCA_009883715.1	CP032675.1	bacteria	Rhodococcus_rhodochrous	Bacteria;Terrabacteria group;Actinobacteria	ATCC BAA870	5.90382	67.8026	5370536	1	13642	0.254016	1	13641	0.253997
	1002	GCA_000331445.1	HE663067.1	bacteria	Mycobacterium_tuberculosis_7199-99	Bacteria;Terrabacteria group;Actinobacteria	7199-99	4.4212	65.6	4421197	1	11215	0.253664	0	0	0
	1003	GCA_017654315.1	CP072203.1	bacteria	Gordonia_polyisoprenivorans	Bacteria;Terrabacteria group;Actinobacteria	R9	6.03388	66.9	6033879	1	15270	0.253071	3	37859	0.62744
	1004	GCA_002288075.1	CP021118.1	bacteria	Streptomyces_sp._CLI2509	Bacteria;Terrabacteria group;Actinobacteria	CLI2905	7.2327	73.2582	7088673	1	17904	0.252572	1	17667	0.249229
	1005	GCA_004345205.2	CP036220.2	bacteria	Mycobacterium_avium_subsp._hominissuis	Bacteria;Terrabacteria group;Actinobacteria	mc2 2500	5.47031	68.8761	5429743	1	13585	0.250196	1	21613	0.398048
	1006	GCA_007197575.1	CP041616.1	bacteria	Ornithinimicrobium_sp._H23M54	Bacteria;Terrabacteria group;Actinobacteria	H23M54	4.09291	69.2	4092907	1	10087	0.246451	0	0	0
	1007	GCA_003006135.1	CP022577.1	bacteria	Mycobacterium_tuberculosis	Bacteria;Terrabacteria group;Actinobacteria	WC078	4.41371	65.6	4413712	1	10871	0.246301	0	0	0
	1008	GCA_008632955.1	CP043959.1	bacteria	Streptomyces_tendae	Bacteria;Terrabacteria group;Actinobacteria	139	7.34346	72.222	6900068	1	16791	0.243345	0	0	0
	1009	GCA_000154585.2	CP001662.1	bacteria	Mycobacterium_tuberculosis_KZN_4207	Bacteria;Terrabacteria group;Actinobacteria	KZN 4207	4.39499	65.6	4394985	1	10606	0.241321	0	0	0
	1010	GCA_000023625.1	CP001658.1	bacteria	Mycobacterium_tuberculosis_KZN_1435	Bacteria;Terrabacteria group;Actinobacteria	KZN 1435	4.39825	65.6	4398250	1	10606	0.241141	0	0	0
	1011	GCA_000154605.2	CP001976.1	bacteria	Mycobacterium_tuberculosis_KZN_605	Bacteria;Terrabacteria group;Actinobacteria	KZN 605	4.39912	65.6	4399120	1	10606	0.241094	0	0	0
	1012	GCA_014899885.1	CP041822.1	bacteria	Mycobacterium_tuberculosis	Bacteria;Terrabacteria group;Actinobacteria	4-0024P6C4	4.39994	65.6	4399945	1	10606	0.241048	0	0	0
	1013	GCA_014899945.1	CP041825.1	bacteria	Mycobacterium_tuberculosis	Bacteria;Terrabacteria group;Actinobacteria	4-0010P6C4	4.40001	65.6	4400007	1	10606	0.241045	0	0	0
	1014	GCA_014884625.1	CP043995.1	bacteria	Mycobacterium_tuberculosis	Bacteria;Terrabacteria group;Actinobacteria	4-0041P6C4	4.40002	65.6	4400017	1	10606	0.241045	0	0	0
	1015	GCA_014899905.1	CP041823.1	bacteria	Mycobacterium_tuberculosis	Bacteria;Terrabacteria group;Actinobacteria	4-0019P6C4	4.40002	65.6	4400017	1	10606	0.241045	0	0	0
	1016	GCA_010728925.1	AP022608.1	bacteria	Mycolicibacterium_gadium	Bacteria;Terrabacteria group;Actinobacteria	JCM 12688	5.965	65.7	5964999	1	14320	0.240067	0	0	0
	1017	GCA_001544895.1	CP010335.1	bacteria	Mycobacterium_tuberculosis	Bacteria;Terrabacteria group;Actinobacteria	2242	4.41984	65.6	4419839	1	10606	0.239963	0	0	0
	1018	GCA_009789635.1	CP046905.1	bacteria	Streptomyces_sp._QHH-9511	Bacteria;Terrabacteria group;Actinobacteria	QHH-9511	7.61528	71.2772	7524079	1	18025	0.239564	2	30336	0.403186
	1019	GCA_008705255.1	CP029195.1	bacteria	Streptomyces_venezuelae	Bacteria;Terrabacteria group;Actinobacteria	ATCC 10595	7.87148	72.5	7871480	1	18734	0.237998	1	15313	0.194538
	1020	GCA_012272695.1	CP050902.1	bacteria	Nocardioides_sp._JQ2195	Bacteria;Terrabacteria group;Actinobacteria	JQ2195	4.07833	68.9979	4076652	1	9679	0.237425	1	9650	0.236714
	1021	GCA_009720185.1	CP046257.1	bacteria	Gordonia_sp._135	Bacteria;Terrabacteria group;Actinobacteria	135	5.20479	67.3113	5039827	1	11948	0.237072	2	21442	0.425451
	1022	GCA_012273535.1	CP050974.1	bacteria	Streptomyces_sp._RLB1-33	Bacteria;Terrabacteria group;Actinobacteria	RLB1-33	12.1276	70	12127650	1	28609	0.235899	2	44707	0.368637
	1023	GCA_900637205.1	LR134355.1	bacteria	Mycolicibacterium_chitae	Bacteria;Terrabacteria group;Actinobacteria	NCTC10485	5.46177	68.9	5461769	1	12782	0.234027	1	59305	1.08582
	1024	GCA_001750865.1	CP011510.1	bacteria	Mycobacterium_tuberculosis	Bacteria;Terrabacteria group;Actinobacteria	Beijing	4.37859	65.6	4378588	1	10009	0.22859	0	0	0
	1025	GCA_003287125.1	CP019610.1	bacteria	Mycobacterium_tuberculosis	Bacteria;Terrabacteria group;Actinobacteria	H54	4.41694	65.6	4416938	1	10009	0.226605	0	0	0
	1026	GCA_013364375.1	CP054920.1	bacteria	Streptomyces_sp._NA03103	Bacteria;Terrabacteria group;Actinobacteria	NA03103	8.35943	72.1161	8088762	1	18297	0.226203	2	24718	0.305584
	1027	GCA_001870145.1	CP017920.1	bacteria	Mycobacterium_tuberculosis	Bacteria;Terrabacteria group;Actinobacteria	TB282	4.42586	65.6	4425860	1	10010	0.226171	0	0	0
	1028	GCA_002448215.1	CP023640.1	bacteria	Mycobacterium_tuberculosis	Bacteria;Terrabacteria group;Actinobacteria	TBV4952	4.41141	65.6	4411414	1	9949	0.225529	0	0	0
	1029	GCA_001922485.1	CP018778.1	bacteria	Mycobacterium_tuberculosis	Bacteria;Terrabacteria group;Actinobacteria	DK9897	4.41151	65.6	4411511	1	9949	0.225524	0	0	0
	1030	GCA_010669165.1	CP048641.1	bacteria	Streptomyces_aureoverticillatus	Bacteria;Terrabacteria group;Actinobacteria	HN6	9.73843	71.4863	9617533	2	21600	0.22459	2	13989	0.145453
	1031	GCA_017068035.1	CP070870.1	bacteria	Rhodococcus_erythropolis	Bacteria;Terrabacteria group;Actinobacteria	R85	6.32406	62.4945	6237791	1	13914	0.22306	1	7777	0.124676
	1032	GCA_002447235.1	CP023591.1	bacteria	Mycobacterium_tuberculosis	Bacteria;Terrabacteria group;Actinobacteria	TBV5365	4.4114	65.6	4411398	1	9679	0.219409	0	0	0
	1033	GCA_009914495.1	CP045804.1	bacteria	Gordonia_amarae	Bacteria;Terrabacteria group;Actinobacteria	BEN374	5.39509	67.4	5395088	1	11805	0.21881	3	33200	0.615375
	1034	GCA_002072775.2	CP020381.2	bacteria	Mycobacterium_tuberculosis	Bacteria;Terrabacteria group;Actinobacteria	MTB1	4.43354	65.6	4433542	1	9679	0.218313	0	0	0
	1035	GCA_000340845.1	CP003720.1	bacteria	Streptomyces_hygroscopicus_subsp._jinggangensis_TL01	Bacteria;Terrabacteria group;Actinobacteria	TL01	10.078	71.943	9840102	1	21374	0.217213	1	24948	0.253534
	1036	GCA_002096055.1	CP020715.1	bacteria	Cnuibacter_physcomitrellae	Bacteria;Terrabacteria group;Actinobacteria	XA(T)	4.35165	70.8046	4061502	1	8751	0.215462	1	8949	0.220337
	1037	GCA_017358145.1	CP071044.1	bacteria	Streptomyces_sp._CA-256286	Bacteria;Terrabacteria group;Actinobacteria	CA-256286	8.19318	71.4177	7726360	1	16530	0.213943	1	13697	0.177276
	1038	GCA_000830005.1	CP010407.1	bacteria	Streptomyces_vietnamensis	Bacteria;Terrabacteria group;Actinobacteria	GIM4.0001	9.15378	72.0029	8867142	1	18894	0.213079	3	33751	0.38063
	1039	GCA_008761635.1	CP044344.1	bacteria	Nocardioides_cynanchi	Bacteria;Terrabacteria group;Actinobacteria	SB3-45	3.99855	71.6	3998545	1	8481	0.212102	0	0	0
	1040	GCA_000245355.1	CP003275.1	bacteria	Streptomyces_hygroscopicus_subsp._jinggangensis_5008	Bacteria;Terrabacteria group;Actinobacteria	5008	10.3837	71.847	10145833	1	21374	0.210668	1	24948	0.245894
	1041	GCA_013364155.1	CP054916.1	bacteria	Streptomyces_sp._NA02950	Bacteria;Terrabacteria group;Actinobacteria	NA02950	9.77167	71.0062	9619720	1	20174	0.209715	4	40144	0.417309
	1042	GCA_014900135.1	CP041833.1	bacteria	Mycobacterium_tuberculosis	Bacteria;Terrabacteria group;Actinobacteria	2-0046P6C4	4.43822	65.6	4438223	1	9175	0.206727	0	0	0
	1043	GCA_014900235.1	CP041838.1	bacteria	Mycobacterium_tuberculosis	Bacteria;Terrabacteria group;Actinobacteria	2-0028P6C4	4.43828	65.6	4438281	1	9175	0.206724	0	0	0
	1044	GCA_014900295.1	CP041841.1	bacteria	Mycobacterium_tuberculosis	Bacteria;Terrabacteria group;Actinobacteria	2-0021P6C4	4.4383	65.6	4438299	1	9175	0.206723	0	0	0
	1045	GCA_014900275.1	CP041840.1	bacteria	Mycobacterium_tuberculosis	Bacteria;Terrabacteria group;Actinobacteria	2-0022P6C4	4.43834	65.6	4438339	1	9175	0.206721	0	0	0
	1046	GCA_014900215.1	CP041837.1	bacteria	Mycobacterium_tuberculosis	Bacteria;Terrabacteria group;Actinobacteria	2-0029P6C4	4.43836	65.6	4438363	1	9175	0.20672	0	0	0
	1047	GCA_014900255.1	CP041839.1	bacteria	Mycobacterium_tuberculosis	Bacteria;Terrabacteria group;Actinobacteria	2-0023P6C4	4.43837	65.6	4438366	1	9175	0.20672	0	0	0
	1048	GCA_004795875.1	CP039254.1	bacteria	Rhodococcus_sp._PAMC28705	Bacteria;Terrabacteria group;Actinobacteria	PAMC28705	4.72736	62.1	4727363	1	9656	0.204258	0	0	0
	1049	GCA_013389765.1	CP058322.1	bacteria	Micromonospora_carbonacea	Bacteria;Terrabacteria group;Actinobacteria	aurantiaca	7.52834	74	7528335	1	15227	0.202263	0	0	0
	1050	GCA_000340435.3	CP011883.2	bacteria	Mycobacterium_haemophilum_DSM_44634	Bacteria;Terrabacteria group;Actinobacteria	ATCC 29548	4.23576	63.9	4235765	1	8562	0.202136	0	0	0
	1051	GCA_014899565.1	CP041806.1	bacteria	Mycobacterium_tuberculosis	Bacteria;Terrabacteria group;Actinobacteria	SEA11020057P6C4	4.40216	65.6	4402162	1	8882	0.201764	0	0	0
	1052	GCA_001984445.1	CP019457.1	bacteria	Streptomyces_lydicus	Bacteria;Terrabacteria group;Actinobacteria	GS93	8.24318	72	8243179	1	16472	0.199826	0	0	0
	1053	GCA_010726645.1	AP022563.1	bacteria	Mycolicibacterium_duvalii	Bacteria;Terrabacteria group;Actinobacteria	JCM 6396	5.65739	68.3	5657388	1	11289	0.199544	0	0	0
	1054	GCA_009914515.1	CP045805.1	bacteria	Gordonia_amarae	Bacteria;Terrabacteria group;Actinobacteria	BEN372	5.29154	67.4	5291543	1	10545	0.19928	1	9903	0.187148
	1055	GCA_013364315.1	CP054926.1	bacteria	Streptomyces_fulvissimus	Bacteria;Terrabacteria group;Actinobacteria	NA06532	8.45258	71.2599	7790974	1	15502	0.198974	1	13754	0.176538
	1056	GCA_000247715.1	CP003119.1	bacteria	Gordonia_polyisoprenivorans_VH2	Bacteria;Terrabacteria group;Actinobacteria	VH2	5.8443	66.9612	5669805	1	11277	0.198896	2	21896	0.386186
	1057	GCA_003610995.1	CP032543.1	bacteria	Streptomyces_griseus_subsp._griseus	Bacteria;Terrabacteria group;Actinobacteria	ATCC 13273	7.23819	71.7	7238194	1	14329	0.197964	1	8937	0.12347
	1058	GCA_000389945.1	CP005387.1	bacteria	Mycobacterium_tuberculosis_EAI5/NITR206	Bacteria;Terrabacteria group;Actinobacteria	EAI5/NITR206	4.39031	65.6	4390306	1	8563	0.195043	0	0	0
	1059	GCA_001544955.1	CP010337.1	bacteria	Mycobacterium_tuberculosis	Bacteria;Terrabacteria group;Actinobacteria	22115	4.40183	65.6	4401829	1	8561	0.194487	0	0	0
	1060	GCA_016804005.1	CP051486.1	bacteria	Streptomyces_pratensis	Bacteria;Terrabacteria group;Actinobacteria	S10	8.28147	70.4981	8270263	1	16038	0.193924	0	0	0
	1061	GCA_010725885.1	AP022600.1	bacteria	Mycolicibacterium_tokaiense	Bacteria;Terrabacteria group;Actinobacteria	JCM 6373	6.32815	67.9	6328149	1	12254	0.193643	1	14266	0.225437
	1062	GCA_000010605.1	AP009493.1	bacteria	Streptomyces_griseus_subsp._griseus_NBRC_13350	Bacteria;Terrabacteria group;Actinobacteria	NBRC 13350	8.54593	72.2	8545929	1	16441	0.192384	2	23724	0.277606
	1063	GCA_016919685.1	CP070379.1	bacteria	Streptomyces_tsukubensis	Bacteria;Terrabacteria group;Actinobacteria	L20	7.93507	71.9	7935069	1	15224	0.191857	2	22062	0.278032
	1064	GCA_000297155.3	CP029159.1	bacteria	Streptomyces_tsukubensis_NRRL18488	Bacteria;Terrabacteria group;Actinobacteria	NRRL18488	8.006	71.891	7950181	1	15224	0.191492	2	22062	0.277503
	1065	GCA_019645855.1	CP080999.1	bacteria	Mycobacterium_malmoense	Bacteria;Terrabacteria group;Actinobacteria	ATCC 29571	5.31986	67	5319859	1	10140	0.190607	1	9372	0.17617
	1066	GCA_003932715.1	CP020700.1	bacteria	Streptomyces_tsukubensis	Bacteria;Terrabacteria group;Actinobacteria	NRRL 18488	8.01955	71.891	7963742	1	14957	0.187814	1	11025	0.13844
	1067	GCA_013267655.1	CP054014.1	bacteria	Mycobacterium_tuberculosis	Bacteria;Terrabacteria group;Actinobacteria	FDAARGOS_756	4.41458	65.6	4414577	1	8212	0.18602	0	0	0
	1068	GCA_010727475.1	AP022567.1	bacteria	Mycolicibacterium_mageritense	Bacteria;Terrabacteria group;Actinobacteria	JCM 12375	8.00672	66.9	8006721	1	14730	0.18397	3	78097	0.975393
	1069	GCA_015710995.1	CP059991.1	bacteria	Streptomyces_gardneri	Bacteria;Terrabacteria group;Actinobacteria	ATCC 15439	9.0548	71.7	9054805	1	16619	0.183538	1	18474	0.204024
	1070	GCA_015710575.2	CP065373.2	bacteria	Mycolicibacterium_sp._Z-34	Bacteria;Terrabacteria group;Actinobacteria	Z-34	5.96239	66.3	5962395	1	10926	0.183249	0	0	0
	1071	GCA_018135605.1	CP073075.1	bacteria	Gordonia_polyisoprenivorans	Bacteria;Terrabacteria group;Actinobacteria	C	5.92535	67	5925347	1	10851	0.183129	1	9621	0.16237
	1072	GCA_018310575.1	CP074111.1	bacteria	Streptomyces_sp._V17-9	Bacteria;Terrabacteria group;Actinobacteria	V17-9	8.15197	72.2	8151966	1	14875	0.182471	1	14254	0.174854
	1073	GCA_000331165.2	CP027541.1	bacteria	Mycolicibacterium_smegmatis_MKD8	Bacteria;Terrabacteria group;Actinobacteria	MKD8	7.11917	67.3	7119169	1	12890	0.18106	4	120351	1.69052
	1074	GCA_014701115.1	AP023440.1	bacteria	Streptomyces_glomeroaurantiacus	Bacteria;Terrabacteria group;Actinobacteria	JCM 4677	9.42839	70.3	9428393	1	16951	0.179787	0	0	0
	1075	GCA_008704495.1	CP023699.1	bacteria	Streptomyces_kanamyceticus	Bacteria;Terrabacteria group;Actinobacteria	ATCC 12853	10.1339	71	10133897	1	18208	0.179674	1	22626	0.22327
	1076	GCA_003258605.2	CP031264.1	bacteria	Streptacidiphilus_bronchialis	Bacteria;Terrabacteria group;Actinobacteria	DSM 106435	7.09021	72.7	7090212	1	12705	0.179191	1	11691	0.164889
	1077	GCA_017909455.1	CP071883.1	bacteria	Curtobacterium_flaccumfaciens_pv._flaccumfaciens	Bacteria;Terrabacteria group;Actinobacteria	BRIP:70614	3.89691	70.8463	3777090	1	6683	0.176935	0	0	0
	1078	GCA_001542625.2	CP016279.1	bacteria	Streptomyces_griseochromogenes	Bacteria;Terrabacteria group;Actinobacteria	ATCC 14511	10.7647	70.8	10764674	2	18990	0.17641	1	5337	0.0495788
	1079	GCA_904440635.1	LR881952.1	bacteria	Streptomyces_sp._KY70	Bacteria;Terrabacteria group;Actinobacteria	Streptomyces sp. KY70 genome	7.83815	71.6	7838151	1	13785	0.175871	0	0	0
	1080	GCA_001984015.1	CP019572.1	bacteria	Rhodococcus_sp._MTM3W5.2	Bacteria;Terrabacteria group;Actinobacteria	MTM3W5.2	5.66508	69	5665081	1	9891	0.174596	2	11029	0.194684
	1081	GCA_009296025.1	CP045178.1	bacteria	Streptomyces_tsukubensis	Bacteria;Terrabacteria group;Actinobacteria	AT3	8.63398	70.3963	8615214	1	14817	0.171986	0	0	0
	1082	GCA_018326205.1	AP023357.1	bacteria	Actinoplanes_sp._NBRC_14428	Bacteria;Terrabacteria group;Actinobacteria	NBRC 14428	8.6342	72.6	8634199	1	14806	0.171481	2	17378	0.201269
	1083	GCA_010731295.1	AP022579.1	bacteria	Mycolicibacterium_boenickei	Bacteria;Terrabacteria group;Actinobacteria	JCM 15653	6.58592	66.791	6563937	1	10725	0.163393	2	27099	0.412847
	1084	GCA_000266905.1	CP003053.1	bacteria	Mycolicibacterium_chubuense_NBB4	Bacteria;Terrabacteria group;Actinobacteria	NBB4	6.34262	68.3003	5583723	1	9081	0.162633	1	10777	0.193007
	1085	GCA_016313185.1	CP066218.1	bacteria	Mycolicibacterium_sp._LJ126	Bacteria;Terrabacteria group;Actinobacteria	LJ126	6.18109	67.7	6181092	1	9773	0.158111	4	41666	0.674088
	1086	GCA_009834125.1	CP047146.1	bacteria	Streptomyces_sp._GS7	Bacteria;Terrabacteria group;Actinobacteria	GS7	9.06718	71.6	9067183	1	14050	0.154954	1	8628	0.0951563
	1087	GCA_015160875.1	CP063374.1	bacteria	Streptomyces_chromofuscus	Bacteria;Terrabacteria group;Actinobacteria	DSM 40273	7.48328	71.6	7483282	1	11103	0.148371	0	0	0
	1088	GCA_016756035.1	AP024240.1	bacteria	Mycobacterium_paraintracellulare	Bacteria;Terrabacteria group;Actinobacteria	M001	5.73935	68	5739349	1	8465	0.147491	2	14832	0.258427
	1089	GCA_007113505.2	CP041612.2	bacteria	Streptomyces_sp._S1A1-8	Bacteria;Terrabacteria group;Actinobacteria	S1A1-8	12.0371	70.2	12037094	1	17535	0.145675	1	17355	0.144179
	1090	GCA_010731875.1	AP022595.1	bacteria	Mycolicibacterium_sarraceniae	Bacteria;Terrabacteria group;Actinobacteria	JCM 30395	4.82826	65.9	4828255	1	6723	0.139243	0	0	0
	1091	GCA_016906245.1	CP070254.1	bacteria	Streptomyces_californicus	Bacteria;Terrabacteria group;Actinobacteria	FDAARGOS_1213	8.08405	72.4823	7791604	1	10643	0.136596	0	0	0
	1092	GCA_016728645.1	CP068162.1	bacteria	Corynebacterium_glucuronolyticum	Bacteria;Terrabacteria group;Actinobacteria	FDAARGOS_1111	2.9419	58.7663	2921218	1	3802	0.130151	0	0	0
	1093	GCA_011038645.2	CP064955.1	bacteria	Corynebacterium_qintianiae	Bacteria;Terrabacteria group;Actinobacteria	MC1420	2.21823	64.5765	2202436	1	2857	0.12972	0	0	0
	1094	GCA_002094995.1	CP015362.1	bacteria	Streptomyces_sp._S8	Bacteria;Terrabacteria group;Actinobacteria	S8	7.60186	72.2818	7529075	1	9101	0.120878	2	30743	0.408324
	1095	GCA_000157895.2	CP006835.1	bacteria	Mycobacterium_kansasii_ATCC_12478	Bacteria;Terrabacteria group;Actinobacteria	ATCC 12478	6.57723	66.1912	6432277	1	7631	0.118636	1	8739	0.135862
	1096	GCA_011764605.1	AP022868.1	bacteria	Bifidobacterium_longum	Bacteria;Terrabacteria group;Actinobacteria	Jih1	2.37111	60.3	2371107	1	2644	0.111509	1	6804	0.286955
	1097	GCA_014303195.1	CP060291.1	bacteria	Brevibacterium_sp._PAMC23299	Bacteria;Terrabacteria group;Actinobacteria	PAMC23299	5.62765	40.5	5627646	1	5722	0.101677	1	13519	0.240225
	1098	GCA_008642375.1	CP029194.1	bacteria	Streptomyces_venezuelae	Bacteria;Terrabacteria group;Actinobacteria	ATCC 15068	8.5582	71.9	8558202	1	8593	0.100407	1	17968	0.209951
	1099	GCA_015654185.1	CP064065.1	bacteria	Rhodococcus_sp._M8	Bacteria;Terrabacteria group;Actinobacteria	M8	6.27955	70.4117	6106346	1	3929	0.0643429	0	0	0
	1100	GCA_004795915.1	CP039253.1	bacteria	Rhodococcus_sp._PAMC28707	Bacteria;Terrabacteria group;Actinobacteria	PAMC28707	4.72736	62.1	4727363	1	2755	0.0582777	0	0	0
	1101	GCA_000006605.1	CR931997.1	bacteria	Corynebacterium_jeikeium_K411	Bacteria;Terrabacteria group;Actinobacteria	K411 = NCTC 11915	2.47682	61.3561	2462499	0	#N/A	0	0	0	0
	1102	GCA_000007485.1	AE014184.1	bacteria	Tropheryma_whipplei_str._Twist	Bacteria;Terrabacteria group;Actinobacteria	Twist	0.927303	46.3	927303	0	#N/A	0	0	0	0
	1103	GCA_000007865.1	AE016958.1	bacteria	Mycobacterium_avium_subsp._paratuberculosis_K-10	Bacteria;Terrabacteria group;Actinobacteria	K-10	4.82978	69.3	4829781	0	#N/A	0	1	22067	0.456894
	1104	GCA_000009445.1	AM408590.1	bacteria	Mycobacterium_tuberculosis_variant_bovis_BCG_str._Pasteur_1173P2	Bacteria;Terrabacteria group;Actinobacteria	BCG Pasteur 1173P2	4.37452	65.6	4374522	0	#N/A	0	0	0	0
	1105	GCA_000010425.1	AP009256.1	bacteria	Bifidobacterium_adolescentis_ATCC_15703	Bacteria;Terrabacteria group;Actinobacteria	ATCC 15703	2.08964	59.2	2089645	0	#N/A	0	0	0	0
	1106	GCA_000010685.1	AP010918.1	bacteria	Mycobacterium_tuberculosis_variant_bovis_BCG_str._Tokyo_172	Bacteria;Terrabacteria group;Actinobacteria	Tokyo 172	4.37171	65.6	4371711	0	#N/A	0	0	0	0
	1107	GCA_000011025.1	AP011540.1	bacteria	Rothia_mucilaginosa_DY-18	Bacteria;Terrabacteria group;Actinobacteria	DY-18	2.2646	59.6	2264603	0	#N/A	0	0	0	0
	1108	GCA_000011325.1	BA000036.3	bacteria	Corynebacterium_glutamicum_ATCC_13032	Bacteria;Terrabacteria group;Actinobacteria	ATCC 13032	3.3094	53.8	3309401	0	#N/A	0	1	217165	6.56206
	1109	GCA_000012405.1	CP000088.1	bacteria	Thermobifida_fusca_YX	Bacteria;Terrabacteria group;Actinobacteria	YX	3.64225	67.5	3642249	0	#N/A	0	1	11687	0.320873
	1110	GCA_000013345.1	CP000249.1	bacteria	Frankia_casuarinae	Bacteria;Terrabacteria group;Actinobacteria	CcI3	5.43363	70.1	5433628	0	#N/A	0	1	8208	0.151059
	1111	GCA_000013925.2	CP000325.1	bacteria	Mycobacterium_ulcerans_Agy99	Bacteria;Terrabacteria group;Actinobacteria	Agy99	5.80576	65.419	5631606	0	#N/A	0	0	0	0
	1112	GCA_000014185.1	CP000386.1	bacteria	Rubrobacter_xylanophilus_DSM_9941	Bacteria;Terrabacteria group;Actinobacteria	DSM 9941	3.22575	70.5	3225748	0	#N/A	0	1	6767	0.209781
	1113	GCA_000014565.1	CP000431.1	bacteria	Rhodococcus_jostii_RHA1	Bacteria;Terrabacteria group;Actinobacteria	RHA1	9.70274	66.9735	7804765	0	#N/A	0	1	8563	0.109715
	1114	GCA_000014925.1	CP000474.1	bacteria	Paenarthrobacter_aurescens_TC1	Bacteria;Terrabacteria group;Actinobacteria	TC1	5.22665	62.4551	4597686	0	#N/A	0	2	15740	0.342346
	1115	GCA_000015005.1	CP000480.1	bacteria	Mycolicibacterium_smegmatis_MC2_155	Bacteria;Terrabacteria group;Actinobacteria	MC2 155	6.98821	67.4	6988209	0	#N/A	0	1	12536	0.179388
	1116	GCA_000015025.1	CP000481.1	bacteria	Acidothermus_cellulolyticus_11B	Bacteria;Terrabacteria group;Actinobacteria	11B; ATCC 43068	2.44354	66.9	2443540	0	#N/A	0	0	0	0
	1117	GCA_000015265.1	CP000508.1	bacteria	Nocardioides_sp._JS614	Bacteria;Terrabacteria group;Actinobacteria	JS614	5.29368	71.4849	307814	0	#N/A	0	0	0	0
	1118	GCA_000016145.1	CP000611.1	bacteria	Mycobacterium_tuberculosis_H37Ra	Bacteria;Terrabacteria group;Actinobacteria	H37Ra; ATCC 25177	4.41998	65.6	4419977	0	#N/A	0	0	0	0
	1119	GCA_000016365.1	CP000656.1	bacteria	Mycolicibacterium_gilvum_PYR-GCK	Bacteria;Terrabacteria group;Actinobacteria	PYR-GCK	5.98283	67.7265	5619607	0	#N/A	0	0	0	0
	1120	GCA_000016925.1	CP000717.1	bacteria	Mycobacterium_tuberculosis_F11	Bacteria;Terrabacteria group;Actinobacteria	F11	4.42443	65.6	4424435	0	#N/A	0	0	0	0
	1121	GCA_000018005.1	CP000820.1	bacteria	Frankia_sp._EAN1pec	Bacteria;Terrabacteria group;Actinobacteria	EAN1.pec	8.98204	71.2	8982042	0	#N/A	0	0	0	0
	1122	GCA_000018885.1	CP000910.1	bacteria	Renibacterium_salmoninarum_ATCC_33209	Bacteria;Terrabacteria group;Actinobacteria	ATCC 33209	3.15525	56.3	3155250	0	#N/A	0	0	0	0
	1123	GCA_000022025.1	CP001341.1	bacteria	Pseudarthrobacter_chlorophenolicus_A6	Bacteria;Terrabacteria group;Actinobacteria	A6	4.98087	65.9781	4395537	0	#N/A	0	0	0	0
	1124	GCA_000023105.1	CP001618.1	bacteria	Beutenbergia_cavernae_DSM_12333	Bacteria;Terrabacteria group;Actinobacteria	DSM 12333	4.66918	73.1	4669183	0	#N/A	0	0	0	0
	1125	GCA_000023265.1	CP001631.1	bacteria	Acidimicrobium_ferrooxidans_DSM_10331	Bacteria;Terrabacteria group;Actinobacteria	DSM 10331	2.15816	68.3	2158157	0	#N/A	0	1	6668	0.308967
	1126	GCA_000023405.1	CP001643.1	bacteria	Brachybacterium_faecium_DSM_4810	Bacteria;Terrabacteria group;Actinobacteria	DSM 4810	3.61499	72	3614992	0	#N/A	0	0	0	0
	1127	GCA_000023865.1	CP001683.1	bacteria	Saccharomonospora_viridis_DSM_43017	Bacteria;Terrabacteria group;Actinobacteria	DSM 43017	4.30835	67.3	4308349	0	#N/A	0	0	0	0
	1128	GCA_000023925.1	CP001686.1	bacteria	Kytococcus_sedentarius_DSM_20547	Bacteria;Terrabacteria group;Actinobacteria	DSM 20547	2.78502	71.6	2785024	0	#N/A	0	0	0	0
	1129	GCA_000024345.1	CP001736.1	bacteria	Kribbella_flavida_DSM_17836	Bacteria;Terrabacteria group;Actinobacteria	DSM 17836	7.57949	70.6	7579488	0	#N/A	0	1	7068	0.0932517
	1130	GCA_000024385.1	CP001738.1	bacteria	Thermomonospora_curvata_DSM_43183	Bacteria;Terrabacteria group;Actinobacteria	DSM 43183	5.63902	71.6	5639016	0	#N/A	0	0	0	0
	1131	GCA_000024865.1	CP001814.1	bacteria	Streptosporangium_roseum_DSM_43021	Bacteria;Terrabacteria group;Actinobacteria	DSM 43021	10.3695	70.8965	10341314	0	#N/A	0	0	0	0
	1132	GCA_000024925.1	CP001819.1	bacteria	Sanguibacter_keddieii_DSM_10542	Bacteria;Terrabacteria group;Actinobacteria	DSM 10542	4.25341	71.9	4253413	0	#N/A	0	0	0	0
	1133	GCA_000025265.1	CP001854.1	bacteria	Conexibacter_woesei_DSM_14684	Bacteria;Terrabacteria group;Actinobacteria	DSM 14684	6.35937	72.7	6359369	0	#N/A	0	0	0	0
	1134	GCA_000025345.1	CP001867.1	bacteria	Geodermatophilus_obscurus_DSM_43160	Bacteria;Terrabacteria group;Actinobacteria	DSM 43160	5.3225	74	5322497	0	#N/A	0	1	7628	0.143316
	1135	GCA_000025765.1	CP001977.1	bacteria	Cutibacterium_acnes_SK137	Bacteria;Terrabacteria group;Actinobacteria	SK137	2.49533	60.1	2495334	0	#N/A	0	0	0	0
	1136	GCA_000026445.2	CP003899.1	bacteria	Mycobacterium_liflandii_128FXT	Bacteria;Terrabacteria group;Actinobacteria	128FXT	6.39954	65.5196	6208955	0	#N/A	0	0	0	0
	1137	GCA_000062885.1	AM420293.1	bacteria	Saccharopolyspora_erythraea_NRRL_2338	Bacteria;Terrabacteria group;Actinobacteria	NRRL 2338	8.2128	71.1	8212805	0	#N/A	0	2	26419	0.321681
	1138	GCA_000063485.1	AM711867.1	bacteria	Clavibacter_michiganensis_subsp._michiganensis_NCPPB_382	Bacteria;Terrabacteria group;Actinobacteria	NCPPB 382	3.39524	72.5311	3297891	0	#N/A	0	0	0	0
	1139	GCA_000069225.1	AM849034.1	bacteria	Clavibacter_michiganensis_subsp._sepedonicus	Bacteria;Terrabacteria group;Actinobacteria	ATCC33113	3.40379	72.4187	3258645	0	#N/A	0	0	0	0
	1140	GCA_000091725.1	FN806773.1	bacteria	Propionibacterium_freudenreichii_subsp._shermanii_CIRM-BIA1	Bacteria;Terrabacteria group;Actinobacteria	CIRM-B1AI	2.61638	67.3	2616384	0	#N/A	0	0	0	0
	1141	GCA_000092225.1	CP001966.1	bacteria	Tsukamurella_paurometabola_DSM_20162	Bacteria;Terrabacteria group;Actinobacteria	DSM 20162	4.47972	68.3866	4379918	0	#N/A	0	0	0	0
	1142	GCA_000092325.1	CP002010.1	bacteria	Bifidobacterium_longum_subsp._longum_JDM301	Bacteria;Terrabacteria group;Actinobacteria	JDM301	2.47784	59.8	2477838	0	#N/A	0	0	0	0
	1143	GCA_000092385.1	CP002047.1	bacteria	Streptomyces_bingchenggensis_BCW-1	Bacteria;Terrabacteria group;Actinobacteria	BCW-1	11.9367	70.8	11936683	0	#N/A	0	3	31637	0.26504
	1144	GCA_000092645.1	CP001874.1	bacteria	Thermobispora_bispora_DSM_43833	Bacteria;Terrabacteria group;Actinobacteria	DSM 43833	4.18998	72.4	4189976	0	#N/A	0	0	0	0
	1145	GCA_000092865.1	CP001964.1	bacteria	Cellulomonas_flavigena_DSM_20109	Bacteria;Terrabacteria group;Actinobacteria	DSM 20109	4.12318	74.3	4123179	0	#N/A	0	0	0	0
	1146	GCA_000092985.1	CP002040.1	bacteria	Nocardiopsis_dassonvillei_subsp._dassonvillei_DSM_43111	Bacteria;Terrabacteria group;Actinobacteria	DSM 43111	6.54331	72.7052	5767958	0	#N/A	0	1	5239	0.0908294
	1147	GCA_000092985.1	CP002041.1	bacteria	Nocardiopsis_dassonvillei_subsp._dassonvillei_DSM_43111	Bacteria;Terrabacteria group;Actinobacteria	DSM 43111	6.54331	72.7052	775354	0	#N/A	0	0	0	0
	1148	GCA_000143705.2	CP002097.2	bacteria	Corynebacterium_pseudotuberculosis_FRC41	Bacteria;Terrabacteria group;Actinobacteria	FRC41	2.33724	52.2	2337241	0	#N/A	0	0	0	0
	1149	GCA_000144675.2	CP001829.2	bacteria	Corynebacterium_pseudotuberculosis_C231	Bacteria;Terrabacteria group;Actinobacteria	C231	2.33725	52.2	2337250	0	#N/A	0	0	0	0
	1150	GCA_000144935.3	CP001809.3	bacteria	Corynebacterium_pseudotuberculosis_1002	Bacteria;Terrabacteria group;Actinobacteria	1002	2.33483	52.2	2334828	0	#N/A	0	0	0	0
	1151	GCA_000145235.1	CP002162.1	bacteria	Micromonospora_aurantiaca_ATCC_27029	Bacteria;Terrabacteria group;Actinobacteria	ATCC 27029	7.02556	72.8	7025559	0	#N/A	0	1	38791	0.552141
	1152	GCA_000152065.3	CP002251.3	bacteria	Corynebacterium_pseudotuberculosis_I19	Bacteria;Terrabacteria group;Actinobacteria	I19	2.33735	52.2	2337350	0	#N/A	0	0	0	0
	1153	GCA_000159155.2	CP002104.1	bacteria	Gardnerella_vaginalis_ATCC_14019	Bacteria;Terrabacteria group;Actinobacteria	ATCC 14019	1.66735	41.4	1667350	0	#N/A	0	0	0	0
	1154	GCA_000164695.2	CP002280.1	bacteria	Rothia_dentocariosa_ATCC_17931	Bacteria;Terrabacteria group;Actinobacteria	ATCC 17931	2.50603	53.7	2506025	0	#N/A	0	0	0	0
	1155	GCA_000166315.1	CP002286.1	bacteria	Bifidobacterium_longum_subsp._longum_BBMN68	Bacteria;Terrabacteria group;Actinobacteria	BBMN68	2.26594	59.9	2265943	0	#N/A	0	0	0	0
	1156	GCA_000176115.2	CP002475.1	bacteria	Streptomyces_pratensis_ATCC_33331	Bacteria;Terrabacteria group;Actinobacteria	ATCC 33331	7.6561	70.9525	7337497	0	#N/A	0	0	0	0
	1157	GCA_000177195.2	CP002993.1	bacteria	Streptomyces_sp._SirexAA-E	Bacteria;Terrabacteria group;Actinobacteria	SirexAA-E	7.41444	71.7	7414440	0	#N/A	0	0	0	0
	1158	GCA_000177655.2	CP002399.1	bacteria	Micromonospora_sp._L5	Bacteria;Terrabacteria group;Actinobacteria	L5	6.96253	72.8	6962533	0	#N/A	0	0	0	0
	1159	GCA_000184435.1	CP002385.1	bacteria	Mycolicibacterium_gilvum_Spyr1	Bacteria;Terrabacteria group;Actinobacteria	Spyr1	5.78329	67.8018	5547747	0	#N/A	0	1	7665	0.138164
	1160	GCA_000193185.2	CP012090.1	bacteria	Mycobacterium_tuberculosis_W-148	Bacteria;Terrabacteria group;Actinobacteria	W-148	4.41855	65.6	4418548	0	#N/A	0	0	0	0
	1161	GCA_000194075.3	CP003494.1	bacteria	Mycobacterium_tuberculosis_variant_bovis_BCG_str._ATCC_35743	Bacteria;Terrabacteria group;Actinobacteria	63839	4.33406	65.7	4334064	0	#N/A	0	0	0	0
	1162	GCA_000195315.1	CP002628.1	bacteria	Coriobacterium_glomerans_PW2	Bacteria;Terrabacteria group;Actinobacteria	PW2	2.11568	60.4	2115681	0	#N/A	0	0	0	0
	1163	GCA_000195835.3	LT708304.1	bacteria	Mycobacterium_tuberculosis_variant_bovis_AF2122/97	Bacteria;Terrabacteria group;Actinobacteria	AF2122/97	4.3499	65.6	4349904	0	#N/A	0	0	0	0
	1164	GCA_000195955.2	AL123456.3	bacteria	Mycobacterium_tuberculosis_H37Rv	Bacteria;Terrabacteria group;Actinobacteria	H37Rv	4.41153	65.6	4411532	0	#N/A	0	0	0	0
	1165	GCA_000196075.1	BX072543.1	bacteria	Tropheryma_whipplei_TW08/27	Bacteria;Terrabacteria group;Actinobacteria	TW08/27	0.925938	46.3	925938	0	#N/A	0	0	0	0
	1166	GCA_000196235.1	CP000454.1	bacteria	Arthrobacter_sp._FB24	Bacteria;Terrabacteria group;Actinobacteria	FB24	5.07048	65.4189	4698945	0	#N/A	0	1	6844	0.14565
	1167	GCA_000196335.1	BX927147.1	bacteria	Corynebacterium_glutamicum_ATCC_13032	Bacteria;Terrabacteria group;Actinobacteria	DSM 20300 = ATCC 13032	3.28271	53.8	3282708	0	#N/A	0	1	185741	5.65816
	1168	GCA_000196695.1	FN563149.1	bacteria	Rhodococcus_hoagii_103S	Bacteria;Terrabacteria group;Actinobacteria	103S	5.04317	68.8	5043170	0	#N/A	0	0	0	0
	1169	GCA_000196835.1	CP002000.1	bacteria	Amycolatopsis_mediterranei_U32	Bacteria;Terrabacteria group;Actinobacteria	U32	10.2367	71.3	10236715	0	#N/A	0	1	18705	0.182725
	1170	GCA_000197735.1	FQ311875.1	bacteria	Glutamicibacter_arilaitensis_Re117	Bacteria;Terrabacteria group;Actinobacteria	Re117	3.91819	59.2853	3859257	0	#N/A	0	0	0	0
	1171	GCA_000202635.1	AP012052.1	bacteria	Microbacterium_testaceum_StLB037	Bacteria;Terrabacteria group;Actinobacteria	StLB037	3.98203	70.3	3982034	0	#N/A	0	0	0	0
	1172	GCA_000203835.1	AL645882.2	bacteria	Streptomyces_coelicolor_A3(2)	Bacteria;Terrabacteria group;Actinobacteria	A3(2)	9.05485	71.982	8667507	0	#N/A	0	0	0	0
	1173	GCA_000204155.1	CP002638.1	bacteria	Micromonospora_maris_AB-18-032	Bacteria;Terrabacteria group;Actinobacteria	AB-18-032	6.73227	70.8948	6673976	0	#N/A	0	3	92924	1.39233
	1174	GCA_000212695.1	CP002666.1	bacteria	Cellulomonas_fimi_ATCC_484	Bacteria;Terrabacteria group;Actinobacteria	ATCC 484	4.26634	74.7	4266344	0	#N/A	0	0	0	0
	1175	GCA_000213155.1	CP002409.1	bacteria	Cutibacterium_acnes_266	Bacteria;Terrabacteria group;Actinobacteria	266	2.49458	60	2494578	0	#N/A	0	0	0	0
	1176	GCA_000213865.1	CP002743.1	bacteria	Bifidobacterium_breve_ACS-071-V-Sch8b	Bacteria;Terrabacteria group;Actinobacteria	ACS-071-V-Sch8b	2.32749	58.7	2327492	0	#N/A	0	0	0	0
	1177	GCA_000214155.1	CP002329.1	bacteria	Mycolicibacter_sinensis	Bacteria;Terrabacteria group;Actinobacteria	JDM601	4.64367	68.4	4643668	0	#N/A	0	1	31417	0.676556
	1178	GCA_000214175.1	CP002786.1	bacteria	Hoyosella_subflava_DQS3-9A1	Bacteria;Terrabacteria group;Actinobacteria	DQS3-9A1	4.86349	62.1997	4738809	0	#N/A	0	0	0	0
	1179	GCA_000215105.1	CP002810.1	bacteria	Isoptericola_variabilis_225	Bacteria;Terrabacteria group;Actinobacteria	225	3.30774	73.9	3307740	0	#N/A	0	0	0	0
	1180	GCA_000220705.2	CP023202.1	bacteria	Streptomyces_xinghaiensis_S187	Bacteria;Terrabacteria group;Actinobacteria	S187	7.13789	73.1	7137891	0	#N/A	0	0	0	0
	1181	GCA_000220945.1	CP002896.1	bacteria	Amycolatopsis_mediterranei_S699	Bacteria;Terrabacteria group;Actinobacteria	S699	10.2368	71.3	10236779	0	#N/A	0	1	18715	0.182821
	1182	GCA_000221625.1	CP002924.1	bacteria	Corynebacterium_pseudotuberculosis_PAT10	Bacteria;Terrabacteria group;Actinobacteria	PAT10	2.33532	52.2	2335323	0	#N/A	0	0	0	0
	1183	GCA_000224435.1	CP002992.1	bacteria	Mycobacterium_tuberculosis_CTRI-2	Bacteria;Terrabacteria group;Actinobacteria	CTRI-2	4.39853	65.6	4398525	0	#N/A	0	0	0	0
	1184	GCA_000227175.1	CP003062.1	bacteria	Corynebacterium_pseudotuberculosis_42/02-A	Bacteria;Terrabacteria group;Actinobacteria	42/02-A	2.33761	52.2	2337606	0	#N/A	0	0	0	0
	1185	GCA_000230895.3	CP003169.1	bacteria	Mycolicibacterium_rhodesiae_NBB3	Bacteria;Terrabacteria group;Actinobacteria	NBB3	6.41574	65.5	6415739	0	#N/A	0	0	0	0
	1186	GCA_000231215.1	CP003084.1	bacteria	Cutibacterium_acnes_subsp._defendens_ATCC_11828	Bacteria;Terrabacteria group;Actinobacteria	ATCC 11828	2.48863	60	2488626	0	#N/A	0	0	0	0
	1187	GCA_000233735.1	CP003082.1	bacteria	Corynebacterium_pseudotuberculosis_1/06-A	Bacteria;Terrabacteria group;Actinobacteria	1/06-A	2.27912	52.2	2279118	0	#N/A	0	0	0	0
	1188	GCA_000234725.1	CP002095.1	bacteria	Mycobacterium_tuberculosis_variant_bovis_BCG_str._Mexico	Bacteria;Terrabacteria group;Actinobacteria	Mexico	4.35039	65.7	4350386	0	#N/A	0	0	0	0
	1189	GCA_000240015.1	CP003195.1	bacteria	Cutibacterium_acnes_TypeIA2_P.acn33	Bacteria;Terrabacteria group;Actinobacteria	P.acn33	2.48962	60	2489623	0	#N/A	0	0	0	0
	1190	GCA_000240035.1	CP003196.1	bacteria	Cutibacterium_acnes_TypeIA2_P.acn17	Bacteria;Terrabacteria group;Actinobacteria	P.acn17	2.52289	60.1	2522885	0	#N/A	0	0	0	0
	1191	GCA_000240055.1	CP003197.1	bacteria	Cutibacterium_acnes_TypeIA2_P.acn31	Bacteria;Terrabacteria group;Actinobacteria	P.acn31	2.49877	60	2498766	0	#N/A	0	0	0	0
	1192	GCA_000241855.1	CP003152.1	bacteria	Corynebacterium_pseudotuberculosis_3/99-5	Bacteria;Terrabacteria group;Actinobacteria	3/99-5	2.33794	52.2	2337938	0	#N/A	0	0	0	0
	1193	GCA_000241915.1	CP003208.1	bacteria	Corynebacterium_diphtheriae_INCA_402	Bacteria;Terrabacteria group;Actinobacteria	INCA 402	2.44907	53.7	2449071	0	#N/A	0	0	0	0
	1194	GCA_000242775.1	CP003214.1	bacteria	Corynebacterium_diphtheriae_HC03	Bacteria;Terrabacteria group;Actinobacteria	HC03	2.47836	53.5	2478364	0	#N/A	0	2	20296	0.818927
	1195	GCA_000250675.3	CP003876.1	bacteria	Nocardia_brasiliensis_ATCC_700358	Bacteria;Terrabacteria group;Actinobacteria	HUJEG-1	9.43635	68	9436348	0	#N/A	0	0	0	0
	1196	GCA_000253355.1	FR878060.1	bacteria	Mycobacterium_tuberculosis_variant_africanum_GM041182	Bacteria;Terrabacteria group;Actinobacteria	GM041182	4.38931	65.6	4389314	0	#N/A	0	0	0	0
	1197	GCA_000255195.1	CP003215.1	bacteria	Corynebacterium_diphtheriae_HC04	Bacteria;Terrabacteria group;Actinobacteria	HC04	2.48433	53.5	2484332	0	#N/A	0	1	4676	0.18822
	1198	GCA_000255255.1	CP003217.1	bacteria	Corynebacterium_diphtheriae_VA01	Bacteria;Terrabacteria group;Actinobacteria	VA01	2.39544	53.4	2395441	0	#N/A	0	1	4676	0.195204
	1199	GCA_000255935.1	CP003385.1	bacteria	Corynebacterium_pseudotuberculosis_P54B96	Bacteria;Terrabacteria group;Actinobacteria	P54B96	2.33766	52.2	2337657	0	#N/A	0	0	0	0
	1200	GCA_000258385.1	CP003407.1	bacteria	Corynebacterium_pseudotuberculosis_267	Bacteria;Terrabacteria group;Actinobacteria	267	2.33763	52.2	2337628	0	#N/A	0	0	0	0
	1201	GCA_000260715.1	CP002567.1	bacteria	Bifidobacterium_animalis_subsp._animalis_ATCC_25527	Bacteria;Terrabacteria group;Actinobacteria	ATCC 25527	1.93269	60.5	1932693	0	#N/A	0	0	0	0
	1202	GCA_000261345.2	CP013738.1	bacteria	Streptomyces_globisporus_C-1027	Bacteria;Terrabacteria group;Actinobacteria	C-1027	7.7836	71.5541	7608611	0	#N/A	0	0	0	0
	1203	GCA_000262165.1	CP003491.1	bacteria	Mycobacterium_sp._MOTT36Y	Bacteria;Terrabacteria group;Actinobacteria	MOTT36Y	5.61363	67.9	5613626	0	#N/A	0	0	0	0
	1204	GCA_000269985.1	AP010968.1	bacteria	Kitasatospora_setae_KM-6054	Bacteria;Terrabacteria group;Actinobacteria	KM-6054	8.78328	74.2	8783278	0	#N/A	0	0	0	0
	1205	GCA_000270245.1	AP012204.1	bacteria	Microlunatus_phosphovorus_NM-1	Bacteria;Terrabacteria group;Actinobacteria	NM-1	5.68312	67.3	5683123	0	#N/A	0	0	0	0
	1206	GCA_000270285.1	AP012211.1	bacteria	Eggerthella_sp._YY7918	Bacteria;Terrabacteria group;Actinobacteria	YY7918	3.12367	56.2	3123671	0	#N/A	0	1	8314	0.266161
	1207	GCA_000270345.1	CP001641.1	bacteria	Mycobacterium_tuberculosis_CCDC5079	Bacteria;Terrabacteria group;Actinobacteria	CCDC5079	4.39881	65.6	4398812	0	#N/A	0	0	0	0
	1208	GCA_000270365.1	CP001642.1	bacteria	Mycobacterium_tuberculosis_CCDC5180	Bacteria;Terrabacteria group;Actinobacteria	CCDC5180	4.40598	65.6	4405981	0	#N/A	0	0	0	0
	1209	GCA_000276825.1	CP003324.1	bacteria	Mycobacterium_paraintracellulare	Bacteria;Terrabacteria group;Actinobacteria	MOTT64	5.50109	68.1	5501090	0	#N/A	0	0	0	0
	1210	GCA_000277105.1	CP003234.1	bacteria	Mycobacterium_tuberculosis_RGTB423	Bacteria;Terrabacteria group;Actinobacteria	RGTB423	4.40659	65.6	4406587	0	#N/A	0	0	0	0
	1211	GCA_000277125.1	CP003322.1	bacteria	Mycobacterium_intracellulare_ATCC_13950	Bacteria;Terrabacteria group;Actinobacteria	ATCC 13950	5.4024	68.1	5402402	0	#N/A	0	0	0	0
	1212	GCA_000277145.1	CP003323.1	bacteria	Mycobacterium_intracellulare_MOTT-02	Bacteria;Terrabacteria group;Actinobacteria	MOTT-02	5.4097	68.1	5409696	0	#N/A	0	1	17492	0.323345
	1213	GCA_000277715.1	CP002734.1	bacteria	Arachnia_propionica_F0230a	Bacteria;Terrabacteria group;Actinobacteria	F0230a	3.44936	66.1	3449360	0	#N/A	0	0	0	0
	1214	GCA_000277735.2	CP003248.2	bacteria	Mycobacterium_tuberculosis_H37Rv	Bacteria;Terrabacteria group;Actinobacteria	H37Rv	4.41171	65.6	4411709	0	#N/A	0	0	0	0
	1215	GCA_000277775.2	CP003699.2	bacteria	Mycobacteroides_abscessus_subsp._massiliense_str._GO_06	Bacteria;Terrabacteria group;Actinobacteria	GO 06	4.68787	64.3	4687873	0	#N/A	0	0	0	0
	1216	GCA_000282715.1	CP003729.1	bacteria	Amycolatopsis_mediterranei_S699	Bacteria;Terrabacteria group;Actinobacteria	S699	10.2469	71.3	10246920	0	#N/A	0	0	0	0
	1217	GCA_000283295.1	CP001663.1	bacteria	Mycolicibacterium_smegmatis_MC2_155	Bacteria;Terrabacteria group;Actinobacteria	MC2 155	6.98821	67.4	6988208	0	#N/A	0	1	12537	0.179402
	1218	GCA_000284015.1	FO117623.1	bacteria	Blastococcus_saxobsidens_DD2	Bacteria;Terrabacteria group;Actinobacteria	DD2	4.87534	72.9	4875340	0	#N/A	0	0	0	0
	1219	GCA_000284035.1	FO082843.1	bacteria	Nocardia_cyriacigeorgica_GUH-2	Bacteria;Terrabacteria group;Actinobacteria	GUH-2	6.19465	68.4	6194645	0	#N/A	0	2	66977	1.08121
	1220	GCA_000294515.1	CP003788.1	bacteria	Nocardiopsis_alba_ATCC_BAA-2165	Bacteria;Terrabacteria group;Actinobacteria	ATCC BAA-2165	5.84821	69.6	5848211	0	#N/A	0	1	9937	0.169915
	1221	GCA_000294695.2	CP003203.1	bacteria	Arthrobacter_sp._Rue61a	Bacteria;Terrabacteria group;Actinobacteria	Rue61a	5.08104	62.2324	4736495	0	#N/A	0	1	7478	0.15788
	1222	GCA_000298095.1	CP002275.1	bacteria	Mycobacterium_intracellulare_subsp._intracellulare_MTCC_9506	Bacteria;Terrabacteria group;Actinobacteria	MTCC 9506	5.58901	68	5589007	0	#N/A	0	0	0	0
	1223	GCA_000302515.1	CP003877.1	bacteria	Cutibacterium_acnes_C1	Bacteria;Terrabacteria group;Actinobacteria	C1	2.519	60.1	2519002	0	#N/A	0	0	0	0
	1224	GCA_000304215.1	CP003325.1	bacteria	Bifidobacterium_asteroides_PRL2011	Bacteria;Terrabacteria group;Actinobacteria	PRL2011	2.1673	60.1	2167304	0	#N/A	0	0	0	0
	1225	GCA_000306785.1	FO203431.1	bacteria	Modestobacter_marinus	Bacteria;Terrabacteria group;Actinobacteria	BC501	5.57552	74.1	5575517	0	#N/A	0	1	18961	0.340076
	1226	GCA_000328705.1	HE804045.1	bacteria	Saccharothrix_espanaensis_DSM_44229	Bacteria;Terrabacteria group;Actinobacteria	type strain: DSM 44229	9.36065	72.2	9360653	0	#N/A	0	1	2904	0.0310235
	1227	GCA_000338095.1	CP004085.1	bacteria	Corynebacterium_urealyticum_DSM_7111	Bacteria;Terrabacteria group;Actinobacteria	DSM 7111	2.31607	64.2	2316065	0	#N/A	0	0	0	0
	1228	GCA_000338715.2	CP003900.2	bacteria	Mycobacterium_tuberculosis_variant_bovis_BCG_str._Korea_1168P	Bacteria;Terrabacteria group;Actinobacteria	Korea 1168P	4.37671	65.6	4376711	0	#N/A	0	0	0	0
	1229	GCA_000341345.1	CP003697.1	bacteria	Corynebacterium_halotolerans_YIM_70093_=_DSM_44683	Bacteria;Terrabacteria group;Actinobacteria	YIM 70093 = DSM 44683	3.22201	68.2608	3135752	0	#N/A	0	0	0	0
	1230	GCA_000347695.1	CP004346.1	bacteria	Bifidobacterium_thermophilum_RBL67	Bacteria;Terrabacteria group;Actinobacteria	RBL67	2.29164	60.1	2291643	0	#N/A	0	0	0	0
	1231	GCA_000348785.1	AP012057.1	bacteria	Ilumatobacter_coccineus_YM16-304	Bacteria;Terrabacteria group;Actinobacteria	YM16-304	4.83018	67.3	4830181	0	#N/A	0	0	0	0
	1232	GCA_000355695.1	HE614873.1	bacteria	Clavibacter_michiganensis_subsp._nebraskensis_NCPPB_2581	Bacteria;Terrabacteria group;Actinobacteria	type strain: NCPPB 2581	3.0636	73	3063596	0	#N/A	0	0	0	0
	1233	GCA_000359525.1	CP004370.1	bacteria	Streptomyces_albidoflavus	Bacteria;Terrabacteria group;Actinobacteria	J1074	6.84165	73.3	6841649	0	#N/A	0	0	0	0
	1234	GCA_000364805.1	CP003990.1	bacteria	Streptomyces_sp._PAMC_26508	Bacteria;Terrabacteria group;Actinobacteria	PAMC 26508	7.63025	71.0645	7526197	0	#N/A	0	0	0	0
	1235	GCA_000364825.1	CP005082.1	bacteria	Mycobacterium_tuberculosis_str._Beijing/NITR203	Bacteria;Terrabacteria group;Actinobacteria	Beijing/NITR203	4.41113	65.6	4411128	0	#N/A	0	0	0	0
	1236	GCA_000376705.1	CP003293.1	bacteria	Cutibacterium_acnes_HL096PA1	Bacteria;Terrabacteria group;Actinobacteria	HL096PA1	2.54977	60.1523	2494190	0	#N/A	0	0	0	0
	1237	GCA_000382905.1	HE802067.1	bacteria	Corynebacterium_glutamicum_K051	Bacteria;Terrabacteria group;Actinobacteria	ATCC 13032 substr. K051	3.3094	53.8	3309400	0	#N/A	0	1	217165	6.56207
	1238	GCA_000389905.1	CP004886.1	bacteria	Mycobacterium_tuberculosis_str._Haarlem/NITR202	Bacteria;Terrabacteria group;Actinobacteria	Haarlem/NITR202	4.40479	65.6	4404786	0	#N/A	0	0	0	0
	1239	GCA_000389925.1	CP005386.1	bacteria	Mycobacterium_tuberculosis_CAS/NITR204	Bacteria;Terrabacteria group;Actinobacteria	CAS/NITR204	4.39288	65.6	4392876	0	#N/A	0	0	0	0
	1240	GCA_000400615.1	CP002884.1	bacteria	Mycobacterium_tuberculosis_CCDC5079	Bacteria;Terrabacteria group;Actinobacteria	CCDC5079	4.41432	65.6	4414325	0	#N/A	0	0	0	0
	1241	GCA_000400635.2	CP003410.1	bacteria	Amycolatopsis_keratiniphila	Bacteria;Terrabacteria group;Actinobacteria	HCCB10007	8.98209	68.9996	8948591	0	#N/A	0	0	0	0
	1242	GCA_000404145.1	CP004047.1	bacteria	Corynebacterium_glutamicum_SCgG1	Bacteria;Terrabacteria group;Actinobacteria	SCgG1	3.35062	53.9	3350620	0	#N/A	0	0	0	0
	1243	GCA_000404185.1	CP004048.1	bacteria	Corynebacterium_glutamicum_SCgG2	Bacteria;Terrabacteria group;Actinobacteria	SCgG2	3.35062	53.9	3350619	0	#N/A	0	0	0	0
	1244	GCA_000412265.2	CP011664.1	bacteria	Streptomyces_sp._Mg1	Bacteria;Terrabacteria group;Actinobacteria	Mg1	8.71619	72.171	7868178	0	#N/A	0	2	24654	0.313338
	1245	GCA_000422125.1	CP006578.1	bacteria	Mycobacterium_tuberculosis_EAI5	Bacteria;Terrabacteria group;Actinobacteria	EAI5	4.39117	65.6	4391174	0	#N/A	0	0	0	0
	1246	GCA_000442645.1	CP003924.1	bacteria	Corynebacterium_maris_DSM_45190	Bacteria;Terrabacteria group;Actinobacteria	DSM 45190	2.83355	66.6124	2787574	0	#N/A	0	0	0	0
	1247	GCA_000444875.1	CP006259.1	bacteria	Streptomyces_collinus_Tu_365	Bacteria;Terrabacteria group;Actinobacteria	Tu 365	8.37729	72.5501	8272925	0	#N/A	0	0	0	0
	1248	GCA_000445015.1	CP005959.1	bacteria	Corynebacterium_glutamicum_MB001	Bacteria;Terrabacteria group;Actinobacteria	MB001	3.07925	54.2	3079253	0	#N/A	0	0	0	0
	1249	GCA_000454025.1	CP003777.1	bacteria	Amycolatopsis_mediterranei_RB	Bacteria;Terrabacteria group;Actinobacteria	RB	10.2469	71.3	10246864	0	#N/A	0	0	0	0
	1250	GCA_000454045.1	CP003761.1	bacteria	Rhodococcus_erythropolis_CCM2595	Bacteria;Terrabacteria group;Actinobacteria	CCM2595	6.37142	62.5	6281198	0	#N/A	0	0	0	0
	1251	GCA_000471945.1	CP003941.1	bacteria	Bifidobacterium_animalis_subsp._lactis_ATCC_27673	Bacteria;Terrabacteria group;Actinobacteria	ATCC 27673	1.96301	60.6	1963012	0	#N/A	0	1	6761	0.34442
	1252	GCA_000494755.1	CP006272.1	bacteria	Actinoplanes_friuliensis_DSM_7358	Bacteria;Terrabacteria group;Actinobacteria	DSM 7358	9.37607	70.4	9376071	0	#N/A	0	1	23995	0.255917
	1253	GCA_000511305.1	CP006996.1	bacteria	Rhodococcus_pyridinivorans_SB3094	Bacteria;Terrabacteria group;Actinobacteria	SB3094	5.59051	67.8052	5227080	0	#N/A	0	0	0	0
	1254	GCA_000568975.1	CP006712.1	bacteria	Bifidobacterium_breve_JCM_7017	Bacteria;Terrabacteria group;Actinobacteria	JCM 7017	2.28892	58.7	2288919	0	#N/A	0	0	0	0
	1255	GCA_000569035.1	CP006714.1	bacteria	Bifidobacterium_breve_NCFB_2258	Bacteria;Terrabacteria group;Actinobacteria	NCFB 2258	2.3159	58.7	2315904	0	#N/A	0	0	0	0
	1256	GCA_000569075.1	CP006716.1	bacteria	Bifidobacterium_breve_S27	Bacteria;Terrabacteria group;Actinobacteria	S27	2.29446	58.7	2294458	0	#N/A	0	0	0	0
	1257	GCA_000572125.1	CP002871.1	bacteria	Mycobacterium_tuberculosis_HKBS1	Bacteria;Terrabacteria group;Actinobacteria	HKBS1	4.40793	65.6	4407929	0	#N/A	0	0	0	0
	1258	GCA_000572155.1	CP002882.1	bacteria	Mycobacterium_tuberculosis_BT2	Bacteria;Terrabacteria group;Actinobacteria	BT2	4.4019	65.6	4401899	0	#N/A	0	0	0	0
	1259	GCA_000572175.1	CP002883.1	bacteria	Mycobacterium_tuberculosis_BT1	Bacteria;Terrabacteria group;Actinobacteria	BT1	4.3994	65.6	4399405	0	#N/A	0	0	0	0
	1260	GCA_000572195.1	CP002885.1	bacteria	Mycobacterium_tuberculosis_CCDC5180	Bacteria;Terrabacteria group;Actinobacteria	CCDC5180	4.41435	65.6	4414346	0	#N/A	0	0	0	0
	1261	GCA_000599545.1	CP003949.1	bacteria	Rhodococcus_opacus_PD630	Bacteria;Terrabacteria group;Actinobacteria	PD630	9.16903	67.1923	8376953	0	#N/A	0	0	0	0
	1262	GCA_000626675.1	CP006842.1	bacteria	Corynebacterium_glyciniphilum_AJ_3170	Bacteria;Terrabacteria group;Actinobacteria	AJ 3170	3.56822	64.7345	3509786	0	#N/A	0	3	21348	0.608242
	1263	GCA_000661895.1	CP007514.1	bacteria	Rubrobacter_radiotolerans	Bacteria;Terrabacteria group;Actinobacteria	RSPS-4	3.26723	66.7537	2875491	0	#N/A	0	0	0	0
	1264	GCA_000696675.2	CP007255.1	bacteria	Rhodococcus_erythropolis_R138	Bacteria;Terrabacteria group;Actinobacteria	R138	6.80651	62.3283	6236862	0	#N/A	0	0	0	0
	1265	GCA_000698475.1	CP007803.1	bacteria	Mycobacterium_tuberculosis_K	Bacteria;Terrabacteria group;Actinobacteria	K	4.38552	65.6	4385518	0	#N/A	0	0	0	0
	1266	GCA_000699505.1	CP007490.1	bacteria	Rhodoluna_lacicola	Bacteria;Terrabacteria group;Actinobacteria	MWH-Ta8	1.43043	51.5	1430433	0	#N/A	0	0	0	0
	1267	GCA_000706665.1	CP007809.1	bacteria	Mycobacterium_tuberculosis	Bacteria;Terrabacteria group;Actinobacteria	KIT87190	4.41079	65.6	4410788	0	#N/A	0	0	0	0
	1268	GCA_000706765.1	CP006018.1	bacteria	Bifidobacterium_indicum_LMG_11587_=_DSM_20214	Bacteria;Terrabacteria group;Actinobacteria	LMG 11587	1.73455	60.5	1734546	0	#N/A	0	1	13516	0.779224
	1269	GCA_000709495.1	CP006032.1	bacteria	Cutibacterium_acnes_hdn-1	Bacteria;Terrabacteria group;Actinobacteria	hdn-1	2.49456	60	2494562	0	#N/A	0	0	0	0
	1270	GCA_000724605.1	CP008802.1	bacteria	Actinotignum_schaalii	Bacteria;Terrabacteria group;Actinobacteria	CCUG 27420	2.15931	62.2	2159306	0	#N/A	0	1	13501	0.625247
	1271	GCA_000730205.1	CP008885.1	bacteria	Bifidobacterium_longum	Bacteria;Terrabacteria group;Actinobacteria	BXY01	2.4806	59.8	2480603	0	#N/A	0	1	16699	0.673183
	1272	GCA_000730365.1	CP008922.1	bacteria	Corynebacterium_pseudotuberculosis	Bacteria;Terrabacteria group;Actinobacteria	48252	2.33814	52.2	2338139	0	#N/A	0	0	0	0
	1273	GCA_000730405.1	CP008923.1	bacteria	Corynebacterium_pseudotuberculosis	Bacteria;Terrabacteria group;Actinobacteria	CS_10	2.33814	52.2	2338144	0	#N/A	0	0	0	0
	1274	GCA_000730445.1	CP008924.1	bacteria	Corynebacterium_pseudotuberculosis	Bacteria;Terrabacteria group;Actinobacteria	Ft_2193/67	2.3383	52.2	2338300	0	#N/A	0	0	0	0
	1275	GCA_000738445.1	CP009100.1	bacteria	Mycobacterium_tuberculosis	Bacteria;Terrabacteria group;Actinobacteria	ZMC13-264	4.41151	65.6	4411507	0	#N/A	0	0	0	0
	1276	GCA_000738475.1	CP009101.1	bacteria	Mycobacterium_tuberculosis	Bacteria;Terrabacteria group;Actinobacteria	ZMC13-88	4.41151	65.6	4411515	0	#N/A	0	0	0	0
	1277	GCA_000739105.1	CP009124.1	bacteria	Streptomyces_lividans_TK24	Bacteria;Terrabacteria group;Actinobacteria	TK24	8.34528	72.2	8345283	0	#N/A	0	1	10755	0.128875
	1278	GCA_000742715.1	CP007722.1	bacteria	Corynebacterium_glutamicum	Bacteria;Terrabacteria group;Actinobacteria	ATCC 21831	3.19289	54.1853	3176076	0	#N/A	0	2	14841	0.467275
	1279	GCA_000742735.1	CP007724.1	bacteria	Corynebacterium_glutamicum	Bacteria;Terrabacteria group;Actinobacteria	AR1	3.16249	54.0856	3145677	0	#N/A	0	2	14841	0.47179
	1280	GCA_000755185.1	CP008913.1	bacteria	Corynebacterium_sp._ATCC_6931	Bacteria;Terrabacteria group;Actinobacteria	ATCC 6931	2.47192	58.6	2471920	0	#N/A	0	0	0	0
	1281	GCA_000756525.1	CP009426.1	bacteria	Mycobacterium_tuberculosis	Bacteria;Terrabacteria group;Actinobacteria	96075	4.37938	65.6	4379376	0	#N/A	0	0	0	0
	1282	GCA_000756545.1	CP009427.1	bacteria	Mycobacterium_tuberculosis	Bacteria;Terrabacteria group;Actinobacteria	96121	4.41094	65.6	4410945	0	#N/A	0	0	0	0
	1283	GCA_000761215.1	CP009438.1	bacteria	Streptomyces_glaucescens	Bacteria;Terrabacteria group;Actinobacteria	GLA.O	7.62377	72.9127	7453200	0	#N/A	0	0	0	0
	1284	GCA_000764045.2	CP016829.1	bacteria	Corynebacterium_pseudotuberculosis	Bacteria;Terrabacteria group;Actinobacteria	MB20	2.3709	52.1	2370901	0	#N/A	0	0	0	0
	1285	GCA_000766885.2	CP027001.1	bacteria	Corynebacterium_camporealensis	Bacteria;Terrabacteria group;Actinobacteria	CIP 105508	2.45003	59.4	2450029	0	#N/A	0	1	9269	0.378322
	1286	GCA_000767605.1	CP009494.1	bacteria	Mycolicibacterium_smegmatis_MC2_155	Bacteria;Terrabacteria group;Actinobacteria	MC2 155	6.98827	67.4	6988269	0	#N/A	0	1	12537	0.179401
	1287	GCA_000767665.1	CP009495.1	bacteria	Mycolicibacterium_smegmatis	Bacteria;Terrabacteria group;Actinobacteria	INHR1	6.98834	67.4	6988337	0	#N/A	0	1	12537	0.179399
	1288	GCA_000767685.1	CP009622.1	bacteria	Corynebacterium_ulcerans_FRC11	Bacteria;Terrabacteria group;Actinobacteria	FRC11	2.44283	53.3	2442826	0	#N/A	0	0	0	0
	1289	GCA_000767705.1	CP009496.1	bacteria	Mycolicibacterium_smegmatis	Bacteria;Terrabacteria group;Actinobacteria	INHR2	6.9883	67.4	6988302	0	#N/A	0	1	12539	0.179428
	1290	GCA_000769635.1	CP009716.1	bacteria	Corynebacterium_ulcerans	Bacteria;Terrabacteria group;Actinobacteria	5146	2.46644	53.3	2466435	0	#N/A	0	1	4460	0.180828
	1291	GCA_000772085.1	CP009755.1	bacteria	Curtobacterium_sp._MR_MD2014	Bacteria;Terrabacteria group;Actinobacteria	MR_MD2014	3.4438	72	3443800	0	#N/A	0	0	0	0
	1292	GCA_000786505.1	HG813240.1	bacteria	Mycobacterium_tuberculosis_49-02	Bacteria;Terrabacteria group;Actinobacteria	49-02	4.41238	65.6	4412379	0	#N/A	0	0	0	0
	1293	GCA_000802245.2	CP021080.1	bacteria	Streptomyces_pluripotens	Bacteria;Terrabacteria group;Actinobacteria	MUSC 135	7.34607	69.9	7346075	0	#N/A	0	1	12734	0.173344
	1294	GCA_000814865.1	CP009927.1	bacteria	Corynebacterium_pseudotuberculosis	Bacteria;Terrabacteria group;Actinobacteria	VD57	2.33718	52.2	2337177	0	#N/A	0	0	0	0
	1295	GCA_000816465.4	CP022433.1	bacteria	Streptomyces_pluripotens	Bacteria;Terrabacteria group;Actinobacteria	MUSC 137	7.58657	69.9	7586568	0	#N/A	0	1	12734	0.167849
	1296	GCA_000827005.1	CP010519.1	bacteria	Streptomyces_albus	Bacteria;Terrabacteria group;Actinobacteria	DSM 41398	8.38467	72.6	8384669	0	#N/A	0	0	0	0
	1297	GCA_000827085.1	CP007027.1	bacteria	Mycobacterium_tuberculosis_H37RvSiena	Bacteria;Terrabacteria group;Actinobacteria	H37RvSiena	4.41091	65.6	4410911	0	#N/A	0	0	0	0
	1298	GCA_000828015.1	CP010451.1	bacteria	Corynebacterium_glutamicum	Bacteria;Terrabacteria group;Actinobacteria	B253	3.22931	54.2777	3207539	0	#N/A	0	0	0	0
	1299	GCA_000828995.1	AP014573.1	bacteria	Mycobacterium_tuberculosis_str._Kurono	Bacteria;Terrabacteria group;Actinobacteria	Kurono	4.41508	65.6	4415078	0	#N/A	0	0	0	0
	1300	GCA_000829075.1	AP012555.1	bacteria	Mycobacterium_avium_subsp._hominissuis_TH135	Bacteria;Terrabacteria group;Actinobacteria	TH135	5.14593	69.1941	4951217	0	#N/A	0	0	0	0
	1301	GCA_000833575.1	CP010827.1	bacteria	Corynebacterium_singulare	Bacteria;Terrabacteria group;Actinobacteria	IBS B52218	2.83052	60.1	2830519	0	#N/A	0	0	0	0
	1302	GCA_000835165.1	CP007790.1	bacteria	Corynebacterium_marinum_DSM_44953	Bacteria;Terrabacteria group;Actinobacteria	DSM 44953	2.72922	67.7994	2607268	0	#N/A	0	1	10802	0.414303
	1303	GCA_000875675.1	CP010848.1	bacteria	Rathayibacter_toxicus	Bacteria;Terrabacteria group;Actinobacteria	70137	2.32829	61.5	2328288	0	#N/A	0	0	0	0
	1304	GCA_000934325.3	CP015773.2	bacteria	Mycobacterium_tuberculosis_variant_bovis	Bacteria;Terrabacteria group;Actinobacteria	SP38	4.34765	65.6	4347648	0	#N/A	0	0	0	0
	1305	GCA_000935185.3	CP026094.1	bacteria	Streptomyces_albulus	Bacteria;Terrabacteria group;Actinobacteria	CK-15	9.33622	72.3	9336218	0	#N/A	0	1	67262	0.720442
	1306	GCA_000940845.1	CP010341.1	bacteria	Propionibacterium_freudenreichii_subsp._freudenreichii	Bacteria;Terrabacteria group;Actinobacteria	DSM 20271	2.64917	67.3	2649166	0	#N/A	0	0	0	0
	1307	GCA_000954155.1	CP010873.1	bacteria	Mycobacterium_tuberculosis	Bacteria;Terrabacteria group;Actinobacteria	Beijing-like	4.41122	65.6	4411216	0	#N/A	0	0	0	0
	1308	GCA_000958465.1	CP011043.1	bacteria	Clavibacter_michiganensis_subsp._insidiosus	Bacteria;Terrabacteria group;Actinobacteria	R1-1	3.40806	72.6425	3207520	0	#N/A	0	0	0	0
	1309	GCA_000966445.2	CP014241.1	bacteria	Bifidobacterium_angulatum	Bacteria;Terrabacteria group;Actinobacteria	GT102	2.06464	59.3	2064639	0	#N/A	0	0	0	0
	1310	GCA_000967285.1	AM412059.2	bacteria	Mycobacterium_tuberculosis_variant_bovis_BCG_str._Moreau_RDJ	Bacteria;Terrabacteria group;Actinobacteria	Moreau RDJ	4.34012	65.6	4340116	0	#N/A	0	0	0	0
	1311	GCA_000968945.1	CP011095.1	bacteria	Corynebacterium_ulcerans	Bacteria;Terrabacteria group;Actinobacteria	131002	2.43457	53.4	2434569	0	#N/A	0	0	0	0
	1312	GCA_000972805.1	CP010889.1	bacteria	Corynebacterium_pseudotuberculosis	Bacteria;Terrabacteria group;Actinobacteria	226	2.33782	52.2	2337820	0	#N/A	0	0	0	0
	1313	GCA_000980815.1	CP011311.1	bacteria	Corynebacterium_camporealensis	Bacteria;Terrabacteria group;Actinobacteria	DSM 44610	2.45181	59.4	2451810	0	#N/A	0	0	0	0
	1314	GCA_000982715.1	CP011341.1	bacteria	Rhodococcus_aetherivorans	Bacteria;Terrabacteria group;Actinobacteria	IcdP1	5.92275	70.6	5922748	0	#N/A	0	0	0	0
	1315	GCA_000993785.3	CP009922.3	bacteria	Streptomyces_xiamenensis	Bacteria;Terrabacteria group;Actinobacteria	318	5.9614	72	5961402	0	#N/A	0	0	0	0
	1316	GCA_001011035.1	CP011492.1	bacteria	Streptomyces_sp._CNQ-509	Bacteria;Terrabacteria group;Actinobacteria	CNQ-509	8.03933	73.1	8039333	0	#N/A	0	0	0	0
	1317	GCA_001013905.1	LN831790.1	bacteria	Streptomyces_leeuwenhoekii	Bacteria;Terrabacteria group;Actinobacteria	C34 (= DSM 42122 = NRRL B-24963)	8.12249	72.7113	7903895	0	#N/A	0	0	0	0
	1318	GCA_001017615.1	CP011474.1	bacteria	Corynebacterium_pseudotuberculosis	Bacteria;Terrabacteria group;Actinobacteria	12C	2.33745	52.2	2337451	0	#N/A	0	0	0	0
	1319	GCA_001021025.1	CP011541.1	bacteria	Corynebacterium_epidermidicanis	Bacteria;Terrabacteria group;Actinobacteria	DSM 45586	2.69207	58.1	2692072	0	#N/A	0	1	6945	0.25798
	1320	GCA_001021045.1	CP011545.1	bacteria	Corynebacterium_testudinoris	Bacteria;Terrabacteria group;Actinobacteria	DSM 44614	2.72123	63.1	2721226	0	#N/A	0	0	0	0
	1321	GCA_001021065.1	CP011546.1	bacteria	Corynebacterium_uterequi	Bacteria;Terrabacteria group;Actinobacteria	DSM 45634	2.41944	65.5	2419437	0	#N/A	0	0	0	0
	1322	GCA_001021385.1	CP011773.1	bacteria	Mycobacterium_sp._EPa45	Bacteria;Terrabacteria group;Actinobacteria	EPa45	6.17741	66.4	6177406	0	#N/A	0	2	29305	0.47439
	1323	GCA_001023575.1	CP011489.1	bacteria	Actinobacteria_bacterium_IMCC26256	Bacteria;Terrabacteria group;Actinobacteria	IMCC26256	2.46186	55.4	2461858	0	#N/A	0	0	0	0
	1324	GCA_001025155.1	AP012322.1	bacteria	Bifidobacterium_angulatum_DSM_20098_=_JCM_7096	Bacteria;Terrabacteria group;Actinobacteria	JCM 7096	2.02197	59.4	2021974	0	#N/A	0	0	0	0
	1325	GCA_001025215.1	AP012330.1	bacteria	Bifidobacterium_pseudocatenulatum_DSM_20438_=_JCM_1200_=_LMG_10505	Bacteria;Terrabacteria group;Actinobacteria	JCM 1200	2.31375	56.4	2313752	0	#N/A	0	0	0	0
	1326	GCA_001026945.2	CP010795.2	bacteria	Corynebacterium_pseudotuberculosis	Bacteria;Terrabacteria group;Actinobacteria	29156	2.33799	52.2	2337990	0	#N/A	0	0	0	0
	1327	GCA_001042615.1	AP012327.1	bacteria	Bifidobacterium_catenulatum_subsp._kashiwanohense_JCM_15439_=_DSM_21854	Bacteria;Terrabacteria group;Actinobacteria	JCM 15439	2.33723	56.3	2337234	0	#N/A	0	0	0	0
	1328	GCA_001042655.1	AP012332.1	bacteria	Gardnerella_vaginalis_ATCC_14018_=_JCM_11026	Bacteria;Terrabacteria group;Actinobacteria	JCM 11026	1.66741	41.4	1667406	0	#N/A	0	0	0	0
	1329	GCA_001042675.1	AP012333.1	bacteria	Parascardovia_denticolens_DSM_10105_=_JCM_12538	Bacteria;Terrabacteria group;Actinobacteria	JCM 12538	1.89086	58.3	1890857	0	#N/A	0	0	0	0
	1330	GCA_001042695.1	AP012334.1	bacteria	Scardovia_inopinata_JCM_12537	Bacteria;Terrabacteria group;Actinobacteria	JCM 12537	1.79786	48.6	1797862	0	#N/A	0	1	16382	0.911193
	1331	GCA_001043255.1	CP008744.1	bacteria	Mycobacterium_tuberculosis_variant_bovis_BCG	Bacteria;Terrabacteria group;Actinobacteria	3281	4.41043	65.6	4410431	0	#N/A	0	0	0	0
	1332	GCA_001047215.2	CP012022.2	bacteria	Corynebacterium_pseudotuberculosis	Bacteria;Terrabacteria group;Actinobacteria	262	2.36112	52.1	2361125	0	#N/A	0	0	0	0
	1333	GCA_001078615.1	CP012095.1	bacteria	Mycobacterium_tuberculosis_variant_bovis	Bacteria;Terrabacteria group;Actinobacteria	1595	4.35171	65.6	4351712	0	#N/A	0	0	0	0
	1334	GCA_001187505.1	CP012150.1	bacteria	Mycolicibacterium_goodii	Bacteria;Terrabacteria group;Actinobacteria	X7B	7.10593	67.6	7105933	0	#N/A	0	0	0	0
	1335	GCA_001189535.1	CP012070.1	bacteria	Arsenicicoccus_sp._oral_taxon_190	Bacteria;Terrabacteria group;Actinobacteria	F0371	3.52527	72.7	3525271	0	#N/A	0	0	0	0
	1336	GCA_001262055.1	CP012072.1	bacteria	Schaalia_meyeri	Bacteria;Terrabacteria group;Actinobacteria	W712	2.04909	65.5	2049088	0	#N/A	0	0	0	0
	1337	GCA_001266755.1	CP012299.1	bacteria	Microbacterium_sp._CGR1	Bacteria;Terrabacteria group;Actinobacteria	CGR1	3.63486	68	3634864	0	#N/A	0	1	13583	0.373687
	1338	GCA_001274555.1	CP009243.1	bacteria	Mycobacterium_tuberculosis_variant_bovis_BCG	Bacteria;Terrabacteria group;Actinobacteria	Russia 368	4.37014	65.6	4370138	0	#N/A	0	0	0	0
	1339	GCA_001275565.2	CP012506.2	bacteria	Mycobacterium_tuberculosis	Bacteria;Terrabacteria group;Actinobacteria	SCAID 187.0	4.41183	65.6	4411829	0	#N/A	0	0	0	0
	1340	GCA_001278075.1	CP011340.1	bacteria	Streptomyces_pristinaespiralis	Bacteria;Terrabacteria group;Actinobacteria	HCCB 10218	8.53259	71.5	8532592	0	#N/A	0	0	0	0
	1341	GCA_001278095.1	CP011522.1	bacteria	Streptomyces_sp._CFMR_7	Bacteria;Terrabacteria group;Actinobacteria	CFMR-7	8.30728	72.0748	8207742	0	#N/A	0	1	14579	0.177625
	1342	GCA_001278845.1	CP012590.1	bacteria	Actinomyces_sp._oral_taxon_414	Bacteria;Terrabacteria group;Actinobacteria	F0588	3.83642	71.9	3836419	0	#N/A	0	0	0	0
	1343	GCA_001280205.1	CP012573.1	bacteria	Clavibacter_michiganensis_subsp._capsici	Bacteria;Terrabacteria group;Actinobacteria	PF008	3.24171	73.1911	3056296	0	#N/A	0	0	0	0
	1344	GCA_001281065.1	CP012647.1	bacteria	Cutibacterium_acnes	Bacteria;Terrabacteria group;Actinobacteria	KCOM 1861 (= ChDC B594)	2.52244	60	2522438	0	#N/A	0	0	0	0
	1345	GCA_001281305.1	CP010411.1	bacteria	Bifidobacterium_longum_subsp._infantis	Bacteria;Terrabacteria group;Actinobacteria	BT1	2.57811	59.4	2578115	0	#N/A	0	1	7833	0.303827
	1346	GCA_001281505.1	CP012390.1	bacteria	Lawsonella_clevelandensis	Bacteria;Terrabacteria group;Actinobacteria	X1698	1.91515	58.6	1915154	0	#N/A	0	0	0	0
	1347	GCA_001293125.1	CP009312.1	bacteria	Lawsonella_clevelandensis	Bacteria;Terrabacteria group;Actinobacteria	X1036	1.86055	58.6	1860551	0	#N/A	0	0	0	0
	1348	GCA_001294645.1	CP011868.1	bacteria	Pseudonocardia_sp._HH130629-09	Bacteria;Terrabacteria group;Actinobacteria	HH130629-09	6.30098	73.4732	6058802	0	#N/A	0	0	0	0
	1349	GCA_001298505.1	CP012695.1	bacteria	Corynebacterium_pseudotuberculosis	Bacteria;Terrabacteria group;Actinobacteria	PO269-5	2.33712	52.2	2337124	0	#N/A	0	0	0	0
	1350	GCA_001307545.1	CP011269.1	bacteria	Mycolicibacterium_fortuitum	Bacteria;Terrabacteria group;Actinobacteria	CT6	6.25462	66.2	6254616	0	#N/A	0	2	17195	0.274917
	1351	GCA_001433475.1	CP012837.1	bacteria	Corynebacterium_pseudotuberculosis	Bacteria;Terrabacteria group;Actinobacteria	1002B	2.33511	52.2	2335107	0	#N/A	0	0	0	0
	1352	GCA_001447075.1	CP013219.1	bacteria	Streptomyces_hygroscopicus_subsp._limoneus	Bacteria;Terrabacteria group;Actinobacteria	KCTC 1717	10.5379	71.9745	8648026	0	#N/A	0	0	0	0
	1353	GCA_001447075.1	CP013220.1	bacteria	Streptomyces_hygroscopicus_subsp._limoneus	Bacteria;Terrabacteria group;Actinobacteria	KCTC 1717	10.5379	71.9745	1889906	0	#N/A	0	0	0	0
	1354	GCA_001447295.1	CP013146.1	bacteria	Corynebacterium_pseudotuberculosis	Bacteria;Terrabacteria group;Actinobacteria	N1	2.33785	52.2	2337845	0	#N/A	0	0	0	0
	1355	GCA_001447865.2	CP012194.1	bacteria	Corynebacterium_glutamicum	Bacteria;Terrabacteria group;Actinobacteria	CP	3.34734	54.2987	3342897	0	#N/A	0	0	0	0
	1356	GCA_001456175.1	CP013327.1	bacteria	Corynebacterium_pseudotuberculosis	Bacteria;Terrabacteria group;Actinobacteria	PA01	2.33792	52.2	2337920	0	#N/A	0	0	0	0
	1357	GCA_001465855.1	CP013292.1	bacteria	Rathayibacter_toxicus	Bacteria;Terrabacteria group;Actinobacteria	WAC3373	2.34603	61.5	2346032	0	#N/A	0	0	0	0
	1358	GCA_001469565.1	CP012355.1	bacteria	Cutibacterium_acnes	Bacteria;Terrabacteria group;Actinobacteria	PA_15_1_R1	2.54796	60.1487	2493976	0	#N/A	0	0	0	0
	1359	GCA_001469615.1	CP012352.1	bacteria	Cutibacterium_acnes	Bacteria;Terrabacteria group;Actinobacteria	PA_15_2_L1	2.54001	60.1	2540008	0	#N/A	0	0	0	0
	1360	GCA_001469655.1	CP012354.1	bacteria	Cutibacterium_acnes	Bacteria;Terrabacteria group;Actinobacteria	PA_12_1_L1	2.49196	60	2491961	0	#N/A	0	0	0	0
	1361	GCA_001481675.1	CP013697.1	bacteria	Corynebacterium_pseudotuberculosis	Bacteria;Terrabacteria group;Actinobacteria	MEX25	2.33753	52.2	2337529	0	#N/A	0	0	0	0
	1362	GCA_001481715.1	CP013698.1	bacteria	Corynebacterium_pseudotuberculosis	Bacteria;Terrabacteria group;Actinobacteria	PO222/4-1	2.33751	52.2	2337508	0	#N/A	0	0	0	0
	1363	GCA_001481755.1	CP013699.1	bacteria	Corynebacterium_pseudotuberculosis	Bacteria;Terrabacteria group;Actinobacteria	E56	2.33577	52.2	2335773	0	#N/A	0	0	0	0
	1364	GCA_001482365.1	CP013254.1	bacteria	Kocuria_flava	Bacteria;Terrabacteria group;Actinobacteria	HO-9041	3.63834	73.945	3504335	0	#N/A	0	1	6864	0.195872
	1365	GCA_001483905.1	CP013741.1	bacteria	Mycobacterium_tuberculosis_variant_bovis	Bacteria;Terrabacteria group;Actinobacteria	BCG-1 (Russia)	4.37071	65.6	4370705	0	#N/A	0	0	0	0
	1366	GCA_001484565.1	CP013743.1	bacteria	Streptomyces_sp._CdTB01	Bacteria;Terrabacteria group;Actinobacteria	CdTB01	10.1916	71.5518	9902731	0	#N/A	0	0	0	0
	1367	GCA_001484705.1	CP013142.1	bacteria	Streptomyces_sp._4F	Bacteria;Terrabacteria group;Actinobacteria	4F	8.04777	72.3	8047771	0	#N/A	0	0	0	0
	1368	GCA_001509405.1	CP011502.1	bacteria	Aeromicrobium_erythreum	Bacteria;Terrabacteria group;Actinobacteria	AR18	3.62924	72.1	3629239	0	#N/A	0	0	0	0
	1369	GCA_001518935.2	CP013991.1	bacteria	Corynebacterium_glutamicum	Bacteria;Terrabacteria group;Actinobacteria	USDA-ARS-USMARC-56828	3.29373	54.0927	3245395	0	#N/A	0	1	24647	0.759445
	1370	GCA_001544675.1	CP010329.1	bacteria	Mycobacterium_tuberculosis	Bacteria;Terrabacteria group;Actinobacteria	F1	4.42862	65.6	4428621	0	#N/A	0	0	0	0
	1371	GCA_001544705.1	CP010330.1	bacteria	Mycobacterium_tuberculosis	Bacteria;Terrabacteria group;Actinobacteria	F28	4.4219	65.6	4421903	0	#N/A	0	0	0	0
	1372	GCA_001544735.1	CP010331.1	bacteria	Mycobacterium_tuberculosis_variant_bovis_BCG	Bacteria;Terrabacteria group;Actinobacteria	26	4.35131	65.6	4351313	0	#N/A	0	0	0	0
	1373	GCA_001544775.1	CP010332.1	bacteria	Mycobacterium_tuberculosis_variant_bovis	Bacteria;Terrabacteria group;Actinobacteria	30	4.33623	65.6	4336227	0	#N/A	0	0	0	0
	1374	GCA_001544815.1	CP010333.1	bacteria	Mycobacterium_tuberculosis_variant_microti	Bacteria;Terrabacteria group;Actinobacteria	12	4.37012	65.6	4370115	0	#N/A	0	0	0	0
	1375	GCA_001544855.1	CP010334.1	bacteria	Mycobacterium_tuberculosis_variant_africanum	Bacteria;Terrabacteria group;Actinobacteria	25	4.38642	65.6	4386422	0	#N/A	0	0	0	0
	1376	GCA_001544935.1	CP010336.1	bacteria	Mycobacterium_tuberculosis	Bacteria;Terrabacteria group;Actinobacteria	2279	4.40503	65.6	4405033	0	#N/A	0	0	0	0
	1377	GCA_001545015.1	CP010339.1	bacteria	Mycobacterium_tuberculosis	Bacteria;Terrabacteria group;Actinobacteria	22103	4.39942	65.6	4399422	0	#N/A	0	0	0	0
	1378	GCA_001545055.1	CP010340.1	bacteria	Mycobacterium_tuberculosis	Bacteria;Terrabacteria group;Actinobacteria	26105	4.42649	65.6	4426489	0	#N/A	0	0	0	0
	1379	GCA_001548235.1	AP014938.1	bacteria	Rothia_mucilaginosa	Bacteria;Terrabacteria group;Actinobacteria	NUM-Rm6536	2.29272	59.6	2292716	0	#N/A	0	0	0	0
	1380	GCA_001553565.1	CP014228.1	bacteria	Actinomyces_radicidentis	Bacteria;Terrabacteria group;Actinobacteria	CCUG 36733	3.05161	72.6	3051613	0	#N/A	0	0	0	0
	1381	GCA_001553935.1	CP014232.1	bacteria	Actinomyces_oris	Bacteria;Terrabacteria group;Actinobacteria	T14V	3.04292	68.5	3042917	0	#N/A	0	0	0	0
	1382	GCA_001577305.1	CP014518.1	bacteria	Sinomonas_atrocyanea	Bacteria;Terrabacteria group;Actinobacteria	KCTC 3377	4.4922	71.4325	4410241	0	#N/A	0	0	0	0
	1383	GCA_001577365.1	CP014513.1	bacteria	Frondihabitans_sp._PAMC_28766	Bacteria;Terrabacteria group;Actinobacteria	PAMC 28766	4.76686	68.3825	4345897	0	#N/A	0	0	0	0
	1384	GCA_001579925.1	CP013263.1	bacteria	Corynebacterium_pseudotuberculosis	Bacteria;Terrabacteria group;Actinobacteria	MB66	2.3722	52.1	2372202	0	#N/A	0	0	0	0
	1385	GCA_001580385.1	CP014566.1	bacteria	Mycobacterium_tuberculosis_variant_bovis_BCG_str._Tokyo_172	Bacteria;Terrabacteria group;Actinobacteria	Tokyo 172	4.37171	65.6	4371707	0	#N/A	0	0	0	0
	1386	GCA_001583415.1	CP014475.1	bacteria	Mycolicibacterium_phlei	Bacteria;Terrabacteria group;Actinobacteria	CCUG 21000	5.34964	69.4	5349645	0	#N/A	0	0	0	0
	1387	GCA_001586235.1	CP014635.1	bacteria	Corynebacterium_simulans	Bacteria;Terrabacteria group;Actinobacteria	Wattiau	2.5987	59.3	2598702	0	#N/A	0	0	0	0
	1388	GCA_001597645.2	CP046529.1	bacteria	Mycobacterium_tuberculosis	Bacteria;Terrabacteria group;Actinobacteria	SIT745/EAI1-MYS	4.41474	65.6	4414742	0	#N/A	0	0	0	0
	1389	GCA_001598115.2	CP007153.2	bacteria	Streptomyces_sp._AgN23	Bacteria;Terrabacteria group;Actinobacteria	AgN23	10.8587	70.9	10858739	0	#N/A	0	1	8655	0.0797054
	1390	GCA_001606005.1	CP014869.1	bacteria	Brevibacterium_linens	Bacteria;Terrabacteria group;Actinobacteria	BS258	3.86224	64.2	3862244	0	#N/A	0	0	0	0
	1391	GCA_001611855.1	CP010071.1	bacteria	Mycobacterium_sp._QIA-37	Bacteria;Terrabacteria group;Actinobacteria	QIA-37	4.85537	64.1	4855372	0	#N/A	0	1	4677	0.0963263
	1392	GCA_001620005.1	CP015220.1	bacteria	Rhodococcus_sp._PBTS_2	Bacteria;Terrabacteria group;Actinobacteria	PBTS 2	5.31695	64.7	5179353	0	#N/A	0	0	0	0
	1393	GCA_001620025.1	CP015219.1	bacteria	Rhodococcus_sp._PBTS_1	Bacteria;Terrabacteria group;Actinobacteria	PBTS 1	4.25169	70	4251687	0	#N/A	0	0	0	0
	1394	GCA_001620305.1	CP015235.1	bacteria	Rhodococcus_fascians_D188	Bacteria;Terrabacteria group;Actinobacteria	D188	5.50211	64.584	5139988	0	#N/A	0	0	0	0
	1395	GCA_001632865.1	CP012949.1	bacteria	Streptomyces_ambofaciens	Bacteria;Terrabacteria group;Actinobacteria	DSM 40697	8.13788	72.3	8137876	0	#N/A	0	0	0	0
	1396	GCA_001641005.1	CP015515.1	bacteria	Rathayibacter_tritici	Bacteria;Terrabacteria group;Actinobacteria	NCPPB 1953	3.35468	69.5	3354681	0	#N/A	0	0	0	0
	1397	GCA_001643015.1	CP015622.1	bacteria	Corynebacterium_crudilactis	Bacteria;Terrabacteria group;Actinobacteria	JZ16	3.21729	51.76	3047373	0	#N/A	0	0	0	0
	1398	GCA_001647635.1	CP014761.1	bacteria	Leifsonia_xyli	Bacteria;Terrabacteria group;Actinobacteria	SE134	3.59676	70.2	3596761	0	#N/A	0	0	0	0
	1399	GCA_001652465.1	CP015810.1	bacteria	Microbacterium_chocolatum	Bacteria;Terrabacteria group;Actinobacteria	SIT 101	3.16863	69.988	3117902	0	#N/A	0	1	9297	0.298181
	1400	GCA_001653295.1	CP014341.1	bacteria	Corynebacterium_pseudotuberculosis	Bacteria;Terrabacteria group;Actinobacteria	E55	2.33538	52.2	2335383	0	#N/A	0	0	0	0
	1401	GCA_001653315.1	CP014543.1	bacteria	Corynebacterium_pseudotuberculosis	Bacteria;Terrabacteria group;Actinobacteria	MEX9	2.33758	52.2	2337578	0	#N/A	0	0	0	0
	1402	GCA_001653335.1	CP015079.1	bacteria	Nocardioides_dokdonensis_FR1436	Bacteria;Terrabacteria group;Actinobacteria	FR1436	4.37671	72.3	4376707	0	#N/A	0	0	0	0
	1403	GCA_001653355.1	CP015495.1	bacteria	Mycobacterium_avium_subsp._paratuberculosis	Bacteria;Terrabacteria group;Actinobacteria	MAP/TANUVAS/TN/India/2008	4.82978	69.3	4829781	0	#N/A	0	1	22067	0.456894
	1404	GCA_001654495.1	CP015849.1	bacteria	Streptomyces_sp._SAT1	Bacteria;Terrabacteria group;Actinobacteria	SAT1	7.47253	73.2	7472530	0	#N/A	0	0	0	0
	1405	GCA_001655245.1	CP011491.1	bacteria	Mycolicibacterium_vaccae_95051	Bacteria;Terrabacteria group;Actinobacteria	95051	6.23575	68.6	6235754	0	#N/A	0	0	0	0
	1406	GCA_001659785.1	CP015961.1	bacteria	Dietzia_timorensis	Bacteria;Terrabacteria group;Actinobacteria	ID05-A0528	3.60789	65.6	3607892	0	#N/A	0	0	0	0
	1407	GCA_001660045.1	CP015866.1	bacteria	Streptomyces_parvulus	Bacteria;Terrabacteria group;Actinobacteria	2297	7.76653	72.7285	7149446	0	#N/A	0	1	11087	0.155075
	1408	GCA_001663495.1	CP015309.1	bacteria	Corynebacterium_pseudotuberculosis	Bacteria;Terrabacteria group;Actinobacteria	PA02	2.32843	52.2	2328435	0	#N/A	0	0	0	0
	1409	GCA_001677175.1	CP016191.1	bacteria	Mycobacteroides_abscessus	Bacteria;Terrabacteria group;Actinobacteria	FLAC030	4.86726	64.2	4867257	0	#N/A	0	5	125906	2.5868
	1410	GCA_001682255.2	CP015100.2	bacteria	Corynebacterium_pseudotuberculosis	Bacteria;Terrabacteria group;Actinobacteria	T1	2.33758	52.2	2337578	0	#N/A	0	0	0	0
	1411	GCA_001682275.1	CP014998.1	bacteria	Corynebacterium_pseudotuberculosis	Bacteria;Terrabacteria group;Actinobacteria	Cp13	2.34224	52.2	2342237	0	#N/A	0	0	0	0
	1412	GCA_001683055.1	CP004046.1	bacteria	[Brevibacterium]_flavum_ZL-1	Bacteria;Terrabacteria group;Actinobacteria	ZL-1	3.34094	54.2	3340941	0	#N/A	0	0	0	0
	1413	GCA_001683115.1	CP004062.1	bacteria	Corynebacterium_glutamicum_ZL-6	Bacteria;Terrabacteria group;Actinobacteria	ZL-6	3.33246	54.3	3332458	0	#N/A	0	0	0	0
	1414	GCA_001685355.1	CP016438.1	bacteria	Streptomyces_lincolnensis	Bacteria;Terrabacteria group;Actinobacteria	NRRL 2936	10.3191	71	10319054	0	#N/A	0	1	13175	0.127676
	1415	GCA_001685415.1	CP014989.1	bacteria	Serinicoccus_hydrothermalis	Bacteria;Terrabacteria group;Actinobacteria	JLT9	3.59739	72.4	3597394	0	#N/A	0	0	0	0
	1416	GCA_001685605.1	CP009111.1	bacteria	Rhodococcus_opacus	Bacteria;Terrabacteria group;Actinobacteria	1CP	8.63753	67.0341	7687653	0	#N/A	0	1	6416	0.0834585
	1417	GCA_001687645.1	CP016335.1	bacteria	Corynebacterium_glutamicum	Bacteria;Terrabacteria group;Actinobacteria	ATCC 13869	3.30095	54.2988	3296500	0	#N/A	0	0	0	0
	1418	GCA_001688645.2	CP015407.2	bacteria	Bifidobacterium_animalis_subsp._animalis	Bacteria;Terrabacteria group;Actinobacteria	YL2	2.02737	60.2	2027369	0	#N/A	0	0	0	0
	1419	GCA_001693675.1	CP016559.1	bacteria	Streptomyces_clavuligerus	Bacteria;Terrabacteria group;Actinobacteria	F613-1	7.59076	72.6162	6883702	0	#N/A	0	0	0	0
	1420	GCA_001698125.1	CP013854.1	bacteria	Pseudonocardia_sp._HH130630-07	Bacteria;Terrabacteria group;Actinobacteria	HH130630-07	6.68045	73.7419	6186048	0	#N/A	0	0	0	0
	1421	GCA_001698225.1	CP016594.1	bacteria	Gordonia_terrae	Bacteria;Terrabacteria group;Actinobacteria	3612	5.7015	67.8	5701501	0	#N/A	0	1	15002	0.263124
	1422	GCA_001700945.1	CP015529.1	bacteria	Rhodococcus_sp._WB1	Bacteria;Terrabacteria group;Actinobacteria	WB1	6.14856	70.4795	5924026	0	#N/A	0	1	8855	0.149476
	1423	GCA_001702435.1	CP016794.1	bacteria	Mycobacterium_tuberculosis	Bacteria;Terrabacteria group;Actinobacteria	SCAID 320.0	4.40663	65.6	4406628	0	#N/A	0	0	0	0
	1424	GCA_001704195.1	CP016824.1	bacteria	Streptomyces_sampsonii	Bacteria;Terrabacteria group;Actinobacteria	KJ40	7.07033	73.4	7070328	0	#N/A	0	0	0	0
	1425	GCA_001708265.1	CP016888.1	bacteria	Mycobacterium_tuberculosis	Bacteria;Terrabacteria group;Actinobacteria	SCAID 252.0	4.43939	65.6	4439387	0	#N/A	0	0	0	0
	1426	GCA_001714705.1	CP016954.1	bacteria	Cutibacterium_avidum	Bacteria;Terrabacteria group;Actinobacteria	DPC 6544	2.72985	63.4	2729848	0	#N/A	0	1	9878	0.361852
	1427	GCA_001717565.1	CP017040.1	bacteria	Cutibacterium_modestum	Bacteria;Terrabacteria group;Actinobacteria	F0672	2.64921	60.0235	2571505	0	#N/A	0	0	0	0
	1428	GCA_001719085.1	CP013673.1	bacteria	Bifidobacterium_longum	Bacteria;Terrabacteria group;Actinobacteria	35624	2.26406	60	2264056	0	#N/A	0	0	0	0
	1429	GCA_001729485.1	CP017157.1	bacteria	Streptomyces_lydicus	Bacteria;Terrabacteria group;Actinobacteria	103	8.20136	72.2	8201357	0	#N/A	0	0	0	0
	1430	GCA_001735805.1	CP017248.1	bacteria	Streptomyces_fodineus	Bacteria;Terrabacteria group;Actinobacteria	TW1S1	9.69895	71.1	9698948	0	#N/A	0	0	0	0
	1431	GCA_001747425.1	CP014859.1	bacteria	Actinoalloteichus_hymeniacidonis	Bacteria;Terrabacteria group;Actinobacteria	HPA177(T) (=DSM 45092(T))	6.30639	68.1	6306386	0	#N/A	0	0	0	0
	1432	GCA_001750065.2	CP012885.2	bacteria	Mycobacterium_intracellulare_subsp._chimaera	Bacteria;Terrabacteria group;Actinobacteria	AH16	6.33004	67.5628	5852822	0	#N/A	0	0	0	0
	1433	GCA_001753425.1	CP016825.1	bacteria	Streptomyces_albus	Bacteria;Terrabacteria group;Actinobacteria	BK3-25	8.30843	72.6	8308430	0	#N/A	0	0	0	0
	1434	GCA_001767255.1	CP017639.1	bacteria	Corynebacterium_sp._NML98-0116	Bacteria;Terrabacteria group;Actinobacteria	NML98-0116	2.36545	60.7	2365449	0	#N/A	0	2	14880	0.629056
	1435	GCA_001767375.1	CP016795.1	bacteria	Streptomyces_olivaceus	Bacteria;Terrabacteria group;Actinobacteria	KLBMP 5084	8.18026	72.4	8180260	0	#N/A	0	1	10225	0.124996
	1436	GCA_001792815.1	CP017674.1	bacteria	Microbacterium_sp._BH-3-3-3	Bacteria;Terrabacteria group;Actinobacteria	BH-3-3-3	3.50849	70.5	3508491	0	#N/A	0	0	0	0
	1437	GCA_001806325.1	CP017580.1	bacteria	Curtobacterium_sp._BH-2-1-1	Bacteria;Terrabacteria group;Actinobacteria	BH-2-1-1	3.79595	71.4	3795948	0	#N/A	0	0	0	0
	1438	GCA_001854225.1	CP015208.1	bacteria	Candidatus_Rhodoluna_planktonica	Bacteria;Terrabacteria group;Actinobacteria	MWH-Dar1	1.42451	52	1424506	0	#N/A	0	0	0	0
	1439	GCA_001855255.1	CP013475.1	bacteria	Mycobacterium_tuberculosis	Bacteria;Terrabacteria group;Actinobacteria	1458	4.40203	65.6	4402033	0	#N/A	0	0	0	0
	1440	GCA_001865765.1	CP016826.1	bacteria	Corynebacterium_pseudotuberculosis	Bacteria;Terrabacteria group;Actinobacteria	MEX29	2.33787	52.2	2337866	0	#N/A	0	0	0	0
	1441	GCA_001865855.1	CP017839.1	bacteria	Nocardia_seriolae	Bacteria;Terrabacteria group;Actinobacteria	EM150506	8.30452	68.1	8304518	0	#N/A	0	0	0	0
	1442	GCA_001877055.1	CP017965.1	bacteria	Nocardiopsis_dassonvillei	Bacteria;Terrabacteria group;Actinobacteria	NOCA502F	6.58544	72.7	6585441	0	#N/A	0	1	7865	0.11943
	1443	GCA_001887245.1	CP018135.1	bacteria	Neomicrococcus_aestuarii	Bacteria;Terrabacteria group;Actinobacteria	B18	2.66784	59.1	2667837	0	#N/A	0	0	0	0
	1444	GCA_001889125.1	CP013290.1	bacteria	Janibacter_indicus	Bacteria;Terrabacteria group;Actinobacteria	YFY001	3.40119	71.2	3401189	0	#N/A	0	1	5893	0.173263
	1445	GCA_001895765.1	CP018303.1	bacteria	Mycobacterium_tuberculosis	Bacteria;Terrabacteria group;Actinobacteria	I0004241-1	4.38613	65.6	4386132	0	#N/A	0	0	0	0
	1446	GCA_001895785.1	CP018305.1	bacteria	Mycobacterium_tuberculosis	Bacteria;Terrabacteria group;Actinobacteria	M0018684-2	4.35982	65.6	4359825	0	#N/A	0	0	0	0
	1447	GCA_001895805.1	CP018302.1	bacteria	Mycobacterium_tuberculosis	Bacteria;Terrabacteria group;Actinobacteria	I0004000-1	4.36572	65.6	4365724	0	#N/A	0	0	0	0
	1448	GCA_001895845.1	CP018300.1	bacteria	Mycobacterium_tuberculosis	Bacteria;Terrabacteria group;Actinobacteria	I0002353-6	4.38558	65.6	4385578	0	#N/A	0	0	0	0
	1449	GCA_001895865.1	CP018304.1	bacteria	Mycobacterium_tuberculosis	Bacteria;Terrabacteria group;Actinobacteria	M0002959-6	4.38645	65.6	4386447	0	#N/A	0	0	0	0
	1450	GCA_001931635.1	CP010833.1	bacteria	Streptomyces_sp._Tue_6075	Bacteria;Terrabacteria group;Actinobacteria	Tue6075	7.93183	71.6	7931832	0	#N/A	0	0	0	0
	1451	GCA_001936195.1	CP018175.1	bacteria	Corynebacterium_glutamicum	Bacteria;Terrabacteria group;Actinobacteria	XV	3.33809	54.2985	3333639	0	#N/A	0	0	0	0
	1452	GCA_001936215.1	CP018363.1	bacteria	Mycobacterium_avium_subsp._hominissuis	Bacteria;Terrabacteria group;Actinobacteria	H87	5.62662	68.8	5626623	0	#N/A	0	0	0	0
	1453	GCA_001938725.1	CP016972.1	bacteria	Mycobacterium_tuberculosis_H37Ra	Bacteria;Terrabacteria group;Actinobacteria	H37Ra	4.42611	65.6	4426109	0	#N/A	0	0	0	0
	1454	GCA_001941345.1	CP009251.1	bacteria	Corynebacterium_stationis	Bacteria;Terrabacteria group;Actinobacteria	622=DSM 20302	2.86223	54.8785	2808767	0	#N/A	0	0	0	0
	1455	GCA_001941425.1	CP009244.1	bacteria	Corynebacterium_ammoniagenes_DSM_20306	Bacteria;Terrabacteria group;Actinobacteria	DSM 20306 = 9.6	2.79019	55.5	2790185	0	#N/A	0	1	10953	0.392555
	1456	GCA_001941485.1	CP009247.1	bacteria	Corynebacterium_frankenforstense_DSM_45800	Bacteria;Terrabacteria group;Actinobacteria	ST18	2.60415	71.5	2604152	0	#N/A	0	0	0	0
	1457	GCA_001941625.1	CP016076.1	bacteria	Actinoalloteichus_fjordicus	Bacteria;Terrabacteria group;Actinobacteria	ADI127-7	7.12085	70.1	7120854	0	#N/A	0	0	0	0
	1458	GCA_001941845.1	CP018870.1	bacteria	Streptomyces_sp._TN58	Bacteria;Terrabacteria group;Actinobacteria	TN58	7.58503	72.3	7585034	0	#N/A	0	2	20999	0.276848
	1459	GCA_001942005.2	CP024457.1	bacteria	Corynebacterium_pseudotuberculosis	Bacteria;Terrabacteria group;Actinobacteria	PA07	2.33735	52.2	2337352	0	#N/A	0	0	0	0
	1460	GCA_001969095.2	CP024442.1	bacteria	Corynebacterium_pseudotuberculosis	Bacteria;Terrabacteria group;Actinobacteria	MB154	2.37121	52.1	2371210	0	#N/A	0	0	0	0
	1461	GCA_001969445.1	CP017297.1	bacteria	Brachybacterium_sp._P6-10-X1	Bacteria;Terrabacteria group;Actinobacteria	P6-10-X1	4.3856	70.9	4385603	0	#N/A	0	0	0	0
	1462	GCA_001975165.1	CP017711.1	bacteria	Corynebacterium_pseudotuberculosis	Bacteria;Terrabacteria group;Actinobacteria	MEX1	2.33709	52.2	2337090	0	#N/A	0	0	0	0
	1463	GCA_001975205.1	CP019400.1	bacteria	Acidipropionibacterium_acidipropionici	Bacteria;Terrabacteria group;Actinobacteria	WSH1105	3.64546	68.8	3645455	0	#N/A	0	0	0	0
	1464	GCA_001975955.2	CP031421.1	bacteria	Microbacterium_oleivorans	Bacteria;Terrabacteria group;Actinobacteria	A9	2.99675	69	2996750	0	#N/A	0	0	0	0
	1465	GCA_001983975.1	CP019458.1	bacteria	Streptomyces_autolyticus	Bacteria;Terrabacteria group;Actinobacteria	CGMCC0516	10.1847	71.1663	10029028	0	#N/A	0	0	0	0
	1466	GCA_001989595.1	CP019587.1	bacteria	Corynebacterium_pseudotuberculosis	Bacteria;Terrabacteria group;Actinobacteria	PA04	2.33809	52.2	2338093	0	#N/A	0	0	0	0
	1467	GCA_001997295.1	CP019605.1	bacteria	Tessaracoccus_flavus	Bacteria;Terrabacteria group;Actinobacteria	RP1	3.22289	67.9	3222890	0	#N/A	0	0	0	0
	1468	GCA_002005245.1	CP019705.1	bacteria	Corynebacterium_ammoniagenes	Bacteria;Terrabacteria group;Actinobacteria	KCCM 40472	2.80827	55.5	2808265	0	#N/A	0	1	10953	0.390027
	1469	GCA_002007685.1	CP019798.1	bacteria	Streptomyces_sp._fd1-xmd	Bacteria;Terrabacteria group;Actinobacteria	fd1-xmd	7.93	72.5	7929999	0	#N/A	0	1	12216	0.154048
	1470	GCA_002008305.4	CP042169.1	bacteria	Micrococcus_sp._KBS0714	Bacteria;Terrabacteria group;Actinobacteria	KBS0714	2.5227	73	2522703	0	#N/A	0	0	0	0
	1471	GCA_002009175.1	CP018047.1	bacteria	Streptomyces_niveus	Bacteria;Terrabacteria group;Actinobacteria	SCSIO 3406	7.99049	70.5	7990492	0	#N/A	0	1	6009	0.0752019
	1472	GCA_002009385.1	CP019768.1	bacteria	Corynebacterium_pseudotuberculosis	Bacteria;Terrabacteria group;Actinobacteria	phoP	2.3393	52.2	2339296	0	#N/A	0	0	0	0
	1473	GCA_002009415.1	CP019769.1	bacteria	Corynebacterium_pseudotuberculosis	Bacteria;Terrabacteria group;Actinobacteria	MIC6	2.33715	52.2	2337147	0	#N/A	0	0	0	0
	1474	GCA_002022225.1	CP019229.1	bacteria	Tessaracoccus_sp._T2.5-30	Bacteria;Terrabacteria group;Actinobacteria	T2.5-30	3.2127	70.4	3212699	0	#N/A	0	0	0	0
	1475	GCA_002025645.1	CP018783.1	bacteria	Curtobacterium_pusillum	Bacteria;Terrabacteria group;Actinobacteria	AA3	4.54105	70.3753	3973750	0	#N/A	0	2	33968	0.85481
	1476	GCA_002072715.1	CP020356.1	bacteria	Corynebacterium_pseudotuberculosis	Bacteria;Terrabacteria group;Actinobacteria	SigmaE	2.33926	52.2	2339255	0	#N/A	0	0	0	0
	1477	GCA_002080455.1	CP020555.1	bacteria	Streptomyces_sp._Sge12	Bacteria;Terrabacteria group;Actinobacteria	Sge12	8.1107	72.164	7983613	0	#N/A	0	1	14215	0.178052
	1478	GCA_002082605.1	CP020567.1	bacteria	Kitasatospora_aureofaciens	Bacteria;Terrabacteria group;Actinobacteria	DM-1	7.0764	72.5501	6824334	0	#N/A	0	0	0	0
	1479	GCA_002090335.1	CP019779.1	bacteria	Streptomyces_sp._MOE7	Bacteria;Terrabacteria group;Actinobacteria	MOE7	8.39951	72	8399509	0	#N/A	0	0	0	0
	1480	GCA_002105755.1	CP020821.1	bacteria	Mycobacterium_colombiense_CECT_3035	Bacteria;Terrabacteria group;Actinobacteria	CECT 3035	5.58164	68.1	5581643	0	#N/A	0	2	19827	0.355218
	1481	GCA_002105775.1	CP020857.1	bacteria	Cellulosimicrobium_sp._TH-20	Bacteria;Terrabacteria group;Actinobacteria	TH-20	4.26555	74.6	4265546	0	#N/A	0	0	0	0
	1482	GCA_002116755.1	CP017593.1	bacteria	Mycobacterium_tuberculosis	Bacteria;Terrabacteria group;Actinobacteria	Beijing-like/35049	4.42706	65.6	4427062	0	#N/A	0	0	0	0
	1483	GCA_002116775.1	CP017594.1	bacteria	Mycobacterium_tuberculosis	Bacteria;Terrabacteria group;Actinobacteria	Beijing-like/36918	4.44159	65.6	4441591	0	#N/A	0	0	0	0
	1484	GCA_002116795.1	CP017595.1	bacteria	Mycobacterium_tuberculosis	Bacteria;Terrabacteria group;Actinobacteria	Beijing-like/38774	4.43189	65.6	4431885	0	#N/A	0	0	0	0
	1485	GCA_002116815.1	CP017596.1	bacteria	Mycobacterium_tuberculosis	Bacteria;Terrabacteria group;Actinobacteria	Beijing/391	4.40693	65.6	4406925	0	#N/A	0	0	0	0
	1486	GCA_002116835.1	CP017597.1	bacteria	Mycobacterium_tuberculosis	Bacteria;Terrabacteria group;Actinobacteria	Beijing-like/50148	4.44442	65.6	4444417	0	#N/A	0	0	0	0
	1487	GCA_002116855.1	CP017598.1	bacteria	Mycobacterium_tuberculosis	Bacteria;Terrabacteria group;Actinobacteria	Beijing-like/1104	4.38016	65.6	4380156	0	#N/A	0	0	0	0
	1488	GCA_002128305.1	CP021121.1	bacteria	Streptomyces_sp._SCSIO_3032	Bacteria;Terrabacteria group;Actinobacteria	SCSIO 03032	6.28798	73.5	6287975	0	#N/A	0	0	0	0
	1489	GCA_002140035.1	CP021122.1	bacteria	Mycobacteroides_abscessus_subsp._massiliense	Bacteria;Terrabacteria group;Actinobacteria	FLAC047	4.93647	64.2	4936470	0	#N/A	0	2	45593	0.923595
	1490	GCA_002155265.1	CP021251.1	bacteria	Corynebacterium_pseudotuberculosis	Bacteria;Terrabacteria group;Actinobacteria	ATCC 19410	2.33776	52.2	2337763	0	#N/A	0	0	0	0
	1491	GCA_002163915.1	CP020658.1	bacteria	Corynebacterium_glutamicum	Bacteria;Terrabacteria group;Actinobacteria	TQ2223	3.30663	53.8	3306634	0	#N/A	0	1	185739	5.61716
	1492	GCA_002166795.1	CP019221.1	bacteria	Mycobacterium_intracellulare_subsp._chimaera	Bacteria;Terrabacteria group;Actinobacteria	CDC 2015-22-71	6.24769	67.5446	6078402	0	#N/A	0	0	0	0
	1493	GCA_002208235.1	CP022014.1	bacteria	Mycobacterium_tuberculosis	Bacteria;Terrabacteria group;Actinobacteria	MTB2	4.41772	65.6	4417716	0	#N/A	0	0	0	0
	1494	GCA_002209125.2	CP022088.2	bacteria	Nocardia_brasiliensis	Bacteria;Terrabacteria group;Actinobacteria	FDAARGOS_352	8.93551	68.2	8935513	0	#N/A	0	0	0	0
	1495	GCA_002216795.1	CP022316.1	bacteria	Brachybacterium_avium	Bacteria;Terrabacteria group;Actinobacteria	VR2415	3.5685	70.4422	3459731	0	#N/A	0	0	0	0
	1496	GCA_002219245.1	CP015267.1	bacteria	Mycobacterium_intracellulare_subsp._chimaera	Bacteria;Terrabacteria group;Actinobacteria	ZUERICH-2	6.53365	67.4029	6150513	0	#N/A	0	2	134888	2.19312
	1497	GCA_002219265.1	CP015272.1	bacteria	Mycobacterium_intracellulare_subsp._chimaera	Bacteria;Terrabacteria group;Actinobacteria	ZUERICH-1	6.3796	67.5337	6175731	0	#N/A	0	0	0	0
	1498	GCA_002219285.1	CP015278.1	bacteria	Mycobacterium_intracellulare_subsp._chimaera	Bacteria;Terrabacteria group;Actinobacteria	DSM 44623	6.1336	67.7078	5865644	0	#N/A	0	2	14237	0.242718
	1499	GCA_002220135.1	CP022394.1	bacteria	Corynebacterium_glutamicum	Bacteria;Terrabacteria group;Actinobacteria	WM001	3.31993	54.3	3319925	0	#N/A	0	0	0	0
	1500	GCA_002234535.1	CP022521.1	bacteria	Actinoalloteichus_hoggarensis	Bacteria;Terrabacteria group;Actinobacteria	DSM 45943	6.60672	71.1	6606717	0	#N/A	0	2	43661	0.660858
	1501	GCA_002240155.1	CP022223.1	bacteria	Mycobacterium_intracellulare_subsp._chimaera	Bacteria;Terrabacteria group;Actinobacteria	SJ42	5.93863	67.7763	5891614	0	#N/A	0	1	35584	0.603977
	1502	GCA_002240355.1	CP016353.1	bacteria	Prauserella_marina	Bacteria;Terrabacteria group;Actinobacteria	DSM 45268	6.98641	67.6077	6851918	0	#N/A	0	0	0	0
	1503	GCA_002250745.2	CP059343.1	bacteria	Kocuria_varians	Bacteria;Terrabacteria group;Actinobacteria	80	2.82304	70.5	2823038	0	#N/A	0	0	0	0
	1504	GCA_002260685.1	CP022434.1	bacteria	Nocardiopsis_dassonvillei	Bacteria;Terrabacteria group;Actinobacteria	HZNU_N_1	6.64164	72.6	6641645	0	#N/A	0	0	0	0
	1505	GCA_002277975.1	CP017995.1	bacteria	Corynebacterium_glutamicum	Bacteria;Terrabacteria group;Actinobacteria	C1	2.84337	54.3	2843369	0	#N/A	0	0	0	0
	1506	GCA_002284855.1	CP015603.1	bacteria	Actinobacteria_bacterium_IMCC25003	Bacteria;Terrabacteria group;Actinobacteria	IMCC25003	1.35395	49.1	1353947	0	#N/A	0	0	0	0
	1507	GCA_002284875.1	CP015604.1	bacteria	Actinobacteria_bacterium_IMCC26103	Bacteria;Terrabacteria group;Actinobacteria	IMCC26103	1.45652	47	1456516	0	#N/A	0	1	9748	0.669268
	1508	GCA_002284895.1	CP015605.1	bacteria	Actinobacteria_bacterium_IMCC19121	Bacteria;Terrabacteria group;Actinobacteria	IMCC19121	1.50642	45.4	1506415	0	#N/A	0	0	0	0
	1509	GCA_002284915.1	CP015606.1	bacteria	Actinobacteria_bacterium_IMCC26077	Bacteria;Terrabacteria group;Actinobacteria	IMCC26077	1.55161	51.3	1551612	0	#N/A	0	0	0	0
	1510	GCA_002285675.1	CP023149.1	bacteria	Mycobacterium_intracellulare	Bacteria;Terrabacteria group;Actinobacteria	FLAC0181	5.63864	67.8886	5613941	0	#N/A	0	2	23870	0.425192
	1511	GCA_002285715.1	CP023147.1	bacteria	Mycobacterium_marseillense	Bacteria;Terrabacteria group;Actinobacteria	FLAC0026	5.28564	67.787	5266037	0	#N/A	0	1	11247	0.213576
	1512	GCA_002285795.1	CP022961.1	bacteria	Plantactinospora_sp._KBS50	Bacteria;Terrabacteria group;Actinobacteria	KBS50	6.68973	72.9	6689726	0	#N/A	0	0	0	0
	1513	GCA_002287505.1	CP019688.1	bacteria	Corynebacterium_glaucum	Bacteria;Terrabacteria group;Actinobacteria	DSM 30827	2.51866	63	2518659	0	#N/A	0	0	0	0
	1514	GCA_002287605.1	CP023151.1	bacteria	Mycobacterium_intracellulare_subsp._chimaera	Bacteria;Terrabacteria group;Actinobacteria	FLAC0070	5.75154	67.8403	5408332	0	#N/A	0	0	0	0
	1515	GCA_002287885.2	CP016768.2	bacteria	Candidatus_Nanopelagicus_limnes	Bacteria;Terrabacteria group;Actinobacteria	MMS-21-122	1.23811	41.5	1238108	0	#N/A	0	0	0	0
	1516	GCA_002287925.1	CP016769.1	bacteria	Candidatus_Planktophila_lacus	Bacteria;Terrabacteria group;Actinobacteria	MMS-21-148	1.46006	47.5	1460061	0	#N/A	0	0	0	0
	1517	GCA_002287965.1	CP016770.1	bacteria	Candidatus_Planktophila_dulcis	Bacteria;Terrabacteria group;Actinobacteria	MMS-21-155	1.36178	47.9	1361776	0	#N/A	0	0	0	0
	1518	GCA_002288005.1	CP016771.1	bacteria	Candidatus_Nanopelagicus_hibericus	Bacteria;Terrabacteria group;Actinobacteria	MMS-21-160	1.22309	42.4	1223088	0	#N/A	0	0	0	0
	1519	GCA_002288045.1	CP016772.1	bacteria	Candidatus_Planktophila_dulcis	Bacteria;Terrabacteria group;Actinobacteria	MMS-IA-53	1.36593	48	1365934	0	#N/A	0	0	0	0
	1520	GCA_002288065.1	CP016773.1	bacteria	Candidatus_Planktophila_sulfonica	Bacteria;Terrabacteria group;Actinobacteria	MMS-IA-56	1.34461	48.6	1344614	0	#N/A	0	0	0	0
	1521	GCA_002288105.1	CP016774.1	bacteria	Candidatus_Planktophila_versatilis	Bacteria;Terrabacteria group;Actinobacteria	MMS-IA-79	1.33101	48.3	1331009	0	#N/A	0	0	0	0
	1522	GCA_002288145.1	CP016775.1	bacteria	Candidatus_Planktophila_versatilis	Bacteria;Terrabacteria group;Actinobacteria	MMS-IA-105	1.32659	48.2	1326591	0	#N/A	0	1	13210	0.995785
	1523	GCA_002288185.1	CP016776.1	bacteria	Candidatus_Planktophila_vernalis	Bacteria;Terrabacteria group;Actinobacteria	MMS-IIA-15	1.364	45.7	1364004	0	#N/A	0	0	0	0
	1524	GCA_002288225.1	CP016777.1	bacteria	Candidatus_Planktophila_dulcis	Bacteria;Terrabacteria group;Actinobacteria	MMS-IIA-65	1.34802	48	1348019	0	#N/A	0	0	0	0
	1525	GCA_002288265.1	CP016778.1	bacteria	Candidatus_Planktophila_versatilis	Bacteria;Terrabacteria group;Actinobacteria	MMS-IIB-76	1.32542	48.2	1325420	0	#N/A	0	0	0	0
	1526	GCA_002288305.1	CP016779.1	bacteria	Candidatus_Nanopelagicus_abundans	Bacteria;Terrabacteria group;Actinobacteria	MMS-IIB-91	1.16186	40.2	1161863	0	#N/A	0	0	0	0
	1527	GCA_002288325.1	CP016780.1	bacteria	Candidatus_Planktophila_lacus	Bacteria;Terrabacteria group;Actinobacteria	MMS-IIB-106	1.38481	47.8	1384812	0	#N/A	0	0	0	0
	1528	GCA_002288345.1	CP016781.1	bacteria	Candidatus_Planktophila_versatilis	Bacteria;Terrabacteria group;Actinobacteria	MMS-IIB-142	1.26698	48.3	1266983	0	#N/A	0	0	0	0
	1529	GCA_002288365.1	CP016782.1	bacteria	Candidatus_Planktophila_limnetica	Bacteria;Terrabacteria group;Actinobacteria	MMS-VB-114	1.32879	45	1328793	0	#N/A	0	0	0	0
	1530	GCA_002288385.1	CP016783.1	bacteria	Candidatus_Planktophila_lacus	Bacteria;Terrabacteria group;Actinobacteria	MMS-IIB-60	1.41011	47.8	1410107	0	#N/A	0	0	0	0
	1531	GCA_002335685.1	CP023435.1	bacteria	Mycobacterium_sp._PYR15	Bacteria;Terrabacteria group;Actinobacteria	PYR15	6.03702	66.5	6037017	0	#N/A	0	4	39637	0.656566
	1532	GCA_002355675.1	AP017557.2	bacteria	Corynebacterium_glutamicum	Bacteria;Terrabacteria group;Actinobacteria	AJ1511	3.29799	54.3	3297987	0	#N/A	0	0	0	0
	1533	GCA_002355775.1	AP017624.1	bacteria	Mycobacterium_ulcerans_subsp._shinshuense	Bacteria;Terrabacteria group;Actinobacteria	ATCC 33728	6.0663	65.5231	5899681	0	#N/A	0	0	0	0
	1534	GCA_002355915.1	AP017894.1	bacteria	Actinomyces_naeslundii	Bacteria;Terrabacteria group;Actinobacteria	ATCC 27039	3.04045	68.4	3040449	0	#N/A	0	0	0	0
	1535	GCA_002355935.1	AP017895.1	bacteria	Rothia_aeria	Bacteria;Terrabacteria group;Actinobacteria	JCM 11412	2.58868	56.8	2588680	0	#N/A	0	0	0	0
	1536	GCA_002356015.1	AP017901.1	bacteria	Mycobacterium_tuberculosis	Bacteria;Terrabacteria group;Actinobacteria	NCGM946K2	4.3806	65.6	4380602	0	#N/A	0	0	0	0
	1537	GCA_002356035.1	AP017900.1	bacteria	Nocardia_seriolae	Bacteria;Terrabacteria group;Actinobacteria	UTF1	8.12173	68.1	8121733	0	#N/A	0	0	0	0
	1538	GCA_002356195.1	AP017896.1	bacteria	Actinomyces_sp._Chiba101	Bacteria;Terrabacteria group;Actinobacteria	Chiba101	2.87786	71.3	2877864	0	#N/A	0	0	0	0
	1539	GCA_002356255.1	AP018033.1	bacteria	Mycobacterium_tuberculosis	Bacteria;Terrabacteria group;Actinobacteria	HN-024	4.39992	65.6	4399916	0	#N/A	0	0	0	0
	1540	GCA_002357935.1	AP018034.1	bacteria	Mycobacterium_tuberculosis	Bacteria;Terrabacteria group;Actinobacteria	HN-205	4.41103	65.6	4411033	0	#N/A	0	0	0	0
	1541	GCA_002357955.1	AP018035.1	bacteria	Mycobacterium_tuberculosis	Bacteria;Terrabacteria group;Actinobacteria	HN-321	4.42154	65.6	4421540	0	#N/A	0	0	0	0
	1542	GCA_002357975.1	AP018036.1	bacteria	Mycobacterium_tuberculosis	Bacteria;Terrabacteria group;Actinobacteria	HN-506	4.41336	65.6	4413362	0	#N/A	0	0	0	0
	1543	GCA_002370555.1	AP014718.1	bacteria	Arthrobacter_sp._Hiyo4	Bacteria;Terrabacteria group;Actinobacteria	Hiyo4	3.77925	65	3779248	0	#N/A	0	0	0	0
	1544	GCA_002407065.1	CP023564.1	bacteria	Brachybacterium_ginsengisoli	Bacteria;Terrabacteria group;Actinobacteria	DCY80	3.95325	71.6	3953253	0	#N/A	0	0	0	0
	1545	GCA_002407185.1	CP023563.1	bacteria	Brachybacterium_vulturis	Bacteria;Terrabacteria group;Actinobacteria	VM2412	3.79666	70.8	3796663	0	#N/A	0	1	13651	0.359553
	1546	GCA_002446875.1	CP023573.1	bacteria	Mycobacterium_tuberculosis	Bacteria;Terrabacteria group;Actinobacteria	CSV4519	4.41129	65.6	4411288	0	#N/A	0	0	0	0
	1547	GCA_002446895.1	CP023574.1	bacteria	Mycobacterium_tuberculosis	Bacteria;Terrabacteria group;Actinobacteria	CSV4644	4.41127	65.6	4411271	0	#N/A	0	0	0	0
	1548	GCA_002446915.1	CP023575.1	bacteria	Mycobacterium_tuberculosis	Bacteria;Terrabacteria group;Actinobacteria	CSV5769	4.41131	65.6	4411312	0	#N/A	0	0	0	0
	1549	GCA_002446935.1	CP023576.1	bacteria	Mycobacterium_tuberculosis	Bacteria;Terrabacteria group;Actinobacteria	CSV10399	4.41118	65.6	4411180	0	#N/A	0	0	0	0
	1550	GCA_002446955.1	CP023577.1	bacteria	Mycobacterium_tuberculosis	Bacteria;Terrabacteria group;Actinobacteria	CSV11678	4.41138	65.6	4411382	0	#N/A	0	0	0	0
	1551	GCA_002446975.1	CP023578.1	bacteria	Mycobacterium_tuberculosis	Bacteria;Terrabacteria group;Actinobacteria	LE486	4.41118	65.6	4411180	0	#N/A	0	0	0	0
	1552	GCA_002446995.1	CP023579.1	bacteria	Mycobacterium_tuberculosis	Bacteria;Terrabacteria group;Actinobacteria	LE492	4.41121	65.6	4411208	0	#N/A	0	0	0	0
	1553	GCA_002447015.1	CP023580.1	bacteria	Mycobacterium_tuberculosis	Bacteria;Terrabacteria group;Actinobacteria	LN180	4.41144	65.6	4411436	0	#N/A	0	0	0	0
	1554	GCA_002447035.1	CP023581.1	bacteria	Mycobacterium_tuberculosis	Bacteria;Terrabacteria group;Actinobacteria	LN2358	4.41135	65.6	4411353	0	#N/A	0	0	0	0
	1555	GCA_002447055.1	CP023582.1	bacteria	Mycobacterium_tuberculosis	Bacteria;Terrabacteria group;Actinobacteria	LN3756	4.41132	65.6	4411315	0	#N/A	0	0	0	0
	1556	GCA_002447075.1	CP023583.1	bacteria	Mycobacterium_tuberculosis	Bacteria;Terrabacteria group;Actinobacteria	MDRDM260	4.41128	65.6	4411280	0	#N/A	0	0	0	0
	1557	GCA_002447115.1	CP023585.1	bacteria	Mycobacterium_tuberculosis	Bacteria;Terrabacteria group;Actinobacteria	MDRDM1098	4.41115	65.6	4411148	0	#N/A	0	0	0	0
	1558	GCA_002447135.1	CP023586.1	bacteria	Mycobacterium_tuberculosis	Bacteria;Terrabacteria group;Actinobacteria	MDRMA2491	4.41112	65.6	4411121	0	#N/A	0	0	0	0
	1559	GCA_002447155.1	CP023587.1	bacteria	Mycobacterium_tuberculosis	Bacteria;Terrabacteria group;Actinobacteria	ME1473	4.41122	65.6	4411217	0	#N/A	0	0	0	0
	1560	GCA_002447175.1	CP023588.1	bacteria	Mycobacterium_tuberculosis	Bacteria;Terrabacteria group;Actinobacteria	TBDM425	4.41114	65.6	4411143	0	#N/A	0	0	0	0
	1561	GCA_002447195.1	CP023589.1	bacteria	Mycobacterium_tuberculosis	Bacteria;Terrabacteria group;Actinobacteria	TBV5000	4.41132	65.6	4411318	0	#N/A	0	0	0	0
	1562	GCA_002447215.1	CP023590.1	bacteria	Mycobacterium_tuberculosis	Bacteria;Terrabacteria group;Actinobacteria	TBV5362	4.41133	65.6	4411331	0	#N/A	0	0	0	0
	1563	GCA_002447255.1	CP023592.1	bacteria	Mycobacterium_tuberculosis	Bacteria;Terrabacteria group;Actinobacteria	SLM036	4.41134	65.6	4411342	0	#N/A	0	0	0	0
	1564	GCA_002447275.1	CP023593.1	bacteria	Mycobacterium_tuberculosis	Bacteria;Terrabacteria group;Actinobacteria	SLM040	4.41141	65.6	4411408	0	#N/A	0	0	0	0
	1565	GCA_002447295.1	CP023594.1	bacteria	Mycobacterium_tuberculosis	Bacteria;Terrabacteria group;Actinobacteria	SLM056	4.41131	65.6	4411306	0	#N/A	0	0	0	0
	1566	GCA_002447315.1	CP023595.1	bacteria	Mycobacterium_tuberculosis	Bacteria;Terrabacteria group;Actinobacteria	SLM060	4.41113	65.6	4411134	0	#N/A	0	0	0	0
	1567	GCA_002447335.1	CP023596.1	bacteria	Mycobacterium_tuberculosis	Bacteria;Terrabacteria group;Actinobacteria	SLM063	4.41134	65.6	4411337	0	#N/A	0	0	0	0
	1568	GCA_002447355.1	CP023597.1	bacteria	Mycobacterium_tuberculosis	Bacteria;Terrabacteria group;Actinobacteria	SLM088	4.41139	65.6	4411385	0	#N/A	0	0	0	0
	1569	GCA_002447375.1	CP023598.1	bacteria	Mycobacterium_tuberculosis	Bacteria;Terrabacteria group;Actinobacteria	SLM100	4.41139	65.6	4411394	0	#N/A	0	0	0	0
	1570	GCA_002447395.1	CP023599.1	bacteria	Mycobacterium_tuberculosis	Bacteria;Terrabacteria group;Actinobacteria	CSV383	4.41111	65.6	4411115	0	#N/A	0	0	0	0
	1571	GCA_002447435.1	CP023601.1	bacteria	Mycobacterium_tuberculosis	Bacteria;Terrabacteria group;Actinobacteria	CSV9577	4.41123	65.6	4411230	0	#N/A	0	0	0	0
	1572	GCA_002447455.1	CP023602.1	bacteria	Mycobacterium_tuberculosis	Bacteria;Terrabacteria group;Actinobacteria	LE13	4.41141	65.6	4411412	0	#N/A	0	0	0	0
	1573	GCA_002447475.1	CP023603.1	bacteria	Mycobacterium_tuberculosis	Bacteria;Terrabacteria group;Actinobacteria	LE63	4.41141	65.6	4411415	0	#N/A	0	0	0	0
	1574	GCA_002447495.1	CP023604.1	bacteria	Mycobacterium_tuberculosis	Bacteria;Terrabacteria group;Actinobacteria	LE76	4.41121	65.6	4411211	0	#N/A	0	0	0	0
	1575	GCA_002447515.1	CP023605.1	bacteria	Mycobacterium_tuberculosis	Bacteria;Terrabacteria group;Actinobacteria	LE79	4.41148	65.6	4411475	0	#N/A	0	0	0	0
	1576	GCA_002447535.1	CP023606.1	bacteria	Mycobacterium_tuberculosis	Bacteria;Terrabacteria group;Actinobacteria	LE103	4.41124	65.6	4411243	0	#N/A	0	0	0	0
	1577	GCA_002447555.1	CP023607.1	bacteria	Mycobacterium_tuberculosis	Bacteria;Terrabacteria group;Actinobacteria	LE371	4.41114	65.6	4411137	0	#N/A	0	0	0	0
	1578	GCA_002447575.1	CP023608.1	bacteria	Mycobacterium_tuberculosis	Bacteria;Terrabacteria group;Actinobacteria	LE410	4.41136	65.6	4411365	0	#N/A	0	0	0	0
	1579	GCA_002447595.1	CP023609.1	bacteria	Mycobacterium_tuberculosis	Bacteria;Terrabacteria group;Actinobacteria	LN55	4.41119	65.6	4411186	0	#N/A	0	0	0	0
	1580	GCA_002447615.1	CP023610.1	bacteria	Mycobacterium_tuberculosis	Bacteria;Terrabacteria group;Actinobacteria	LN317	4.41134	65.6	4411340	0	#N/A	0	0	0	0
	1581	GCA_002447635.1	CP023611.1	bacteria	Mycobacterium_tuberculosis	Bacteria;Terrabacteria group;Actinobacteria	LN763	4.41132	65.6	4411321	0	#N/A	0	0	0	0
	1582	GCA_002447655.1	CP023612.1	bacteria	Mycobacterium_tuberculosis	Bacteria;Terrabacteria group;Actinobacteria	LN2978	4.41133	65.6	4411331	0	#N/A	0	0	0	0
	1583	GCA_002447675.1	CP023613.1	bacteria	Mycobacterium_tuberculosis	Bacteria;Terrabacteria group;Actinobacteria	LN3584	4.41133	65.6	4411326	0	#N/A	0	0	0	0
	1584	GCA_002447695.1	CP023614.1	bacteria	Mycobacterium_tuberculosis	Bacteria;Terrabacteria group;Actinobacteria	LN3588	4.41138	65.6	4411379	0	#N/A	0	0	0	0
	1585	GCA_002447715.1	CP023615.1	bacteria	Mycobacterium_tuberculosis	Bacteria;Terrabacteria group;Actinobacteria	LN3589	4.41139	65.6	4411392	0	#N/A	0	0	0	0
	1586	GCA_002447735.1	CP023616.1	bacteria	Mycobacterium_tuberculosis	Bacteria;Terrabacteria group;Actinobacteria	LN3668	4.41149	65.6	4411494	0	#N/A	0	0	0	0
	1587	GCA_002447755.1	CP023617.1	bacteria	Mycobacterium_tuberculosis	Bacteria;Terrabacteria group;Actinobacteria	LN3672	4.41134	65.6	4411335	0	#N/A	0	0	0	0
	1588	GCA_002447775.1	CP023618.1	bacteria	Mycobacterium_tuberculosis	Bacteria;Terrabacteria group;Actinobacteria	LN3695	4.41145	65.6	4411449	0	#N/A	0	0	0	0
	1589	GCA_002447795.1	CP023619.1	bacteria	Mycobacterium_tuberculosis	Bacteria;Terrabacteria group;Actinobacteria	LN1100	4.41139	65.6	4411392	0	#N/A	0	0	0	0
	1590	GCA_002447815.1	CP023620.1	bacteria	Mycobacterium_tuberculosis	Bacteria;Terrabacteria group;Actinobacteria	LN1856	4.4113	65.6	4411299	0	#N/A	0	0	0	0
	1591	GCA_002447835.1	CP023621.1	bacteria	Mycobacterium_tuberculosis	Bacteria;Terrabacteria group;Actinobacteria	LN2900	4.41133	65.6	4411327	0	#N/A	0	0	0	0
	1592	GCA_002447855.1	CP023622.1	bacteria	Mycobacterium_tuberculosis	Bacteria;Terrabacteria group;Actinobacteria	MDRDM827	4.41132	65.6	4411315	0	#N/A	0	0	0	0
	1593	GCA_002447875.1	CP023623.1	bacteria	Mycobacterium_tuberculosis	Bacteria;Terrabacteria group;Actinobacteria	MDRMA203	4.41129	65.6	4411290	0	#N/A	0	0	0	0
	1594	GCA_002447895.1	CP023624.1	bacteria	Mycobacterium_tuberculosis	Bacteria;Terrabacteria group;Actinobacteria	MDRMA701	4.41134	65.6	4411338	0	#N/A	0	0	0	0
	1595	GCA_002447915.1	CP023625.1	bacteria	Mycobacterium_tuberculosis	Bacteria;Terrabacteria group;Actinobacteria	MDRMA863	4.41143	65.6	4411432	0	#N/A	0	0	0	0
	1596	GCA_002447935.1	CP023626.1	bacteria	Mycobacterium_tuberculosis	Bacteria;Terrabacteria group;Actinobacteria	MDRMA1565	4.41116	65.6	4411159	0	#N/A	0	0	0	0
	1597	GCA_002447955.1	CP023627.1	bacteria	Mycobacterium_tuberculosis	Bacteria;Terrabacteria group;Actinobacteria	MDRMA2019	4.41123	65.6	4411229	0	#N/A	0	0	0	0
	1598	GCA_002447975.1	CP023628.1	bacteria	Mycobacterium_tuberculosis	Bacteria;Terrabacteria group;Actinobacteria	MDRMA2082	4.41148	65.6	4411479	0	#N/A	0	0	0	0
	1599	GCA_002447995.1	CP023629.1	bacteria	Mycobacterium_tuberculosis	Bacteria;Terrabacteria group;Actinobacteria	MDRMA2260	4.41135	65.6	4411352	0	#N/A	0	0	0	0
	1600	GCA_002448015.1	CP023630.1	bacteria	Mycobacterium_tuberculosis	Bacteria;Terrabacteria group;Actinobacteria	MDRMA2441	4.41145	65.6	4411454	0	#N/A	0	0	0	0
	1601	GCA_002448035.1	CP023631.1	bacteria	Mycobacterium_tuberculosis	Bacteria;Terrabacteria group;Actinobacteria	TBDM1506	4.41116	65.6	4411157	0	#N/A	0	0	0	0
	1602	GCA_002448055.1	CP023632.1	bacteria	Mycobacterium_tuberculosis	Bacteria;Terrabacteria group;Actinobacteria	TBDM2189	4.41132	65.6	4411316	0	#N/A	0	0	0	0
	1603	GCA_002448075.1	CP023633.1	bacteria	Mycobacterium_tuberculosis	Bacteria;Terrabacteria group;Actinobacteria	TBDM2444	4.41128	65.6	4411284	0	#N/A	0	0	0	0
	1604	GCA_002448095.1	CP023634.1	bacteria	Mycobacterium_tuberculosis	Bacteria;Terrabacteria group;Actinobacteria	TBDM2487	4.41131	65.6	4411314	0	#N/A	0	0	0	0
	1605	GCA_002448115.1	CP023635.1	bacteria	Mycobacterium_tuberculosis	Bacteria;Terrabacteria group;Actinobacteria	TBDM2489	4.41137	65.6	4411369	0	#N/A	0	0	0	0
	1606	GCA_002448135.1	CP023636.1	bacteria	Mycobacterium_tuberculosis	Bacteria;Terrabacteria group;Actinobacteria	TBDM2699	4.41146	65.6	4411457	0	#N/A	0	0	0	0
	1607	GCA_002448155.1	CP023637.1	bacteria	Mycobacterium_tuberculosis	Bacteria;Terrabacteria group;Actinobacteria	TBDM2717	4.41144	65.6	4411442	0	#N/A	0	0	0	0
	1608	GCA_002448175.1	CP023638.1	bacteria	Mycobacterium_tuberculosis	Bacteria;Terrabacteria group;Actinobacteria	TBV4766	4.41131	65.6	4411310	0	#N/A	0	0	0	0
	1609	GCA_002448195.1	CP023639.1	bacteria	Mycobacterium_tuberculosis	Bacteria;Terrabacteria group;Actinobacteria	TBV4768	4.41117	65.6	4411173	0	#N/A	0	0	0	0
	1610	GCA_002501585.1	CP023720.1	bacteria	Rhodococcus_sp._H-CA8f	Bacteria;Terrabacteria group;Actinobacteria	H-CA8f	6.49761	62.4907	6196004	0	#N/A	0	1	9798	0.158134
	1611	GCA_002556545.1	CP022685.1	bacteria	Streptomyces_formicae	Bacteria;Terrabacteria group;Actinobacteria	KY5	9.61187	71.4	9611874	0	#N/A	0	0	0	0
	1612	GCA_002591335.1	CP023992.1	bacteria	Streptomyces_malaysiensis	Bacteria;Terrabacteria group;Actinobacteria	DSM 4137	10.7442	71.0949	10694678	0	#N/A	0	3	48781	0.456124
	1613	GCA_002706665.1	CP017695.1	bacteria	Bifidobacterium_pseudolongum_subsp._globosum_DSM_20092	Bacteria;Terrabacteria group;Actinobacteria	DSM 20092	1.97816	63.3	1978157	0	#N/A	0	0	0	0
	1614	GCA_002715865.1	CP017696.1	bacteria	Bifidobacterium_asteroides_DSM_20089	Bacteria;Terrabacteria group;Actinobacteria	DSM 20089	2.19037	60	2190368	0	#N/A	0	0	0	0
	1615	GCA_002716905.4	CP016818.3	bacteria	Mycobacterium_avium_subsp._hominissuis	Bacteria;Terrabacteria group;Actinobacteria	HP17	5.29141	69.1025	5100596	0	#N/A	0	0	0	0
	1616	GCA_002716925.3	CP018014.3	bacteria	Mycobacterium_avium_subsp._hominissuis	Bacteria;Terrabacteria group;Actinobacteria	OCU901s_S2_2s	5.73932	68.7177	5186797	0	#N/A	0	0	0	0
	1617	GCA_002716965.4	CP018020.3	bacteria	Mycobacterium_avium_subsp._hominissuis	Bacteria;Terrabacteria group;Actinobacteria	OCU873s_P7_4s	5.43022	68.8826	5017982	0	#N/A	0	0	0	0
	1618	GCA_002736145.1	CP024160.1	bacteria	Collinsella_aerofaciens	Bacteria;Terrabacteria group;Actinobacteria	indica	2.30635	60.1	2306349	0	#N/A	0	0	0	0
	1619	GCA_002741725.1	CP024315.1	bacteria	Rhodococcus_ruber	Bacteria;Terrabacteria group;Actinobacteria	P14	5.52208	70.5	5522075	0	#N/A	0	0	0	0
	1620	GCA_002777535.1	CP022438.1	bacteria	Streptomyces_peucetius_subsp._caesius_ATCC_27952	Bacteria;Terrabacteria group;Actinobacteria	ATCC 27952	8.02311	70.6	8023114	0	#N/A	0	0	0	0
	1621	GCA_002794435.1	CP024602.1	bacteria	Corynebacterium_pseudotuberculosis	Bacteria;Terrabacteria group;Actinobacteria	PA08; A19	2.33776	52.2	2337756	0	#N/A	0	0	0	0
	1622	GCA_002803845.1	CP024985.1	bacteria	Streptomyces_lavendulae_subsp._lavendulae	Bacteria;Terrabacteria group;Actinobacteria	CCM 3239	8.93279	72.5865	8691711	0	#N/A	0	0	0	0
	1623	GCA_002804165.1	CP024957.1	bacteria	Streptomyces_cavourensis	Bacteria;Terrabacteria group;Actinobacteria	1AS2a	7.60048	72.1	7600475	0	#N/A	0	1	14487	0.190607
	1624	GCA_002838285.1	CP021386.1	bacteria	Bifidobacterium_breve	Bacteria;Terrabacteria group;Actinobacteria	NRBB04	2.32465	58.7	2324647	0	#N/A	0	0	0	0
	1625	GCA_002838305.1	CP021388.1	bacteria	Bifidobacterium_breve	Bacteria;Terrabacteria group;Actinobacteria	NRBB11	2.37756	58.7	2377562	0	#N/A	0	0	0	0
	1626	GCA_002838405.1	CP021392.1	bacteria	Bifidobacterium_breve	Bacteria;Terrabacteria group;Actinobacteria	NRBB51	2.40227	59	2402272	0	#N/A	0	0	0	0
	1627	GCA_002843135.1	CP025209.1	bacteria	Corynebacterium_diphtheriae_bv._mitis_str._ISS_3319	Bacteria;Terrabacteria group;Actinobacteria	ISS 3319	2.4069	53.4865	2404936	0	#N/A	0	0	0	0
	1628	GCA_002847285.1	CP025407.1	bacteria	Streptomyces_sp._CMB-StM0423	Bacteria;Terrabacteria group;Actinobacteria	CMB-StM0423	8.0294	73.1	8029398	0	#N/A	0	0	0	0
	1629	GCA_002847405.1	CP025533.1	bacteria	Corynebacterium_glutamicum	Bacteria;Terrabacteria group;Actinobacteria	ATCC 13032	3.31662	53.8	3316624	0	#N/A	0	1	219757	6.62592
	1630	GCA_002847425.1	CP025534.1	bacteria	Corynebacterium_glutamicum	Bacteria;Terrabacteria group;Actinobacteria	HA	3.34572	53.8	3345724	0	#N/A	0	1	217163	6.49076
	1631	GCA_002849715.1	CP018863.1	bacteria	Arthrobacter_crystallopoietes	Bacteria;Terrabacteria group;Actinobacteria	DSM 20117	5.0327	64.3581	4762081	0	#N/A	0	0	0	0
	1632	GCA_002865585.1	CP025581.1	bacteria	Nocardioides_houyundeii	Bacteria;Terrabacteria group;Actinobacteria	78	3.8408	71.2	3840802	0	#N/A	0	0	0	0
	1633	GCA_002869785.1	CP019066.1	bacteria	Tsukamurella_tyrosinosolvens	Bacteria;Terrabacteria group;Actinobacteria	MH1	4.9224	71.1	4922396	0	#N/A	0	1	6915	0.14048
	1634	GCA_002869805.1	CP024995.1	bacteria	Corynebacterium_pseudotuberculosis	Bacteria;Terrabacteria group;Actinobacteria	KM01	2.33767	52.2	2337666	0	#N/A	0	0	0	0
	1635	GCA_002886145.1	CP025593.1	bacteria	Mycobacterium_tuberculosis	Bacteria;Terrabacteria group;Actinobacteria	GG-111-10	4.41156	65.6	4411563	0	#N/A	0	0	0	0
	1636	GCA_002886165.1	CP025594.1	bacteria	Mycobacterium_tuberculosis	Bacteria;Terrabacteria group;Actinobacteria	GG-5-10	4.41144	65.6	4411442	0	#N/A	0	0	0	0
	1637	GCA_002886195.1	CP025595.1	bacteria	Mycobacterium_tuberculosis	Bacteria;Terrabacteria group;Actinobacteria	GG-20-11	4.4115	65.6	4411504	0	#N/A	0	0	0	0
	1638	GCA_002886225.1	CP025600.1	bacteria	Mycobacterium_tuberculosis	Bacteria;Terrabacteria group;Actinobacteria	GG-77-11	4.41151	65.6	4411508	0	#N/A	0	0	0	0
	1639	GCA_002886335.1	CP025601.1	bacteria	Mycobacterium_tuberculosis	Bacteria;Terrabacteria group;Actinobacteria	GG-90-10	4.4116	65.6	4411602	0	#N/A	0	0	0	0
	1640	GCA_002886405.1	CP025604.1	bacteria	Mycobacterium_tuberculosis	Bacteria;Terrabacteria group;Actinobacteria	GG-129-11	4.41141	65.6	4411413	0	#N/A	0	0	0	0
	1641	GCA_002886505.1	CP025605.1	bacteria	Mycobacterium_tuberculosis	Bacteria;Terrabacteria group;Actinobacteria	GG-134-11	4.4114	65.6	4411399	0	#N/A	0	0	0	0
	1642	GCA_002886585.1	CP025608.1	bacteria	Mycobacterium_tuberculosis	Bacteria;Terrabacteria group;Actinobacteria	GG-229-10	4.41152	65.6	4411519	0	#N/A	0	0	0	0
	1643	GCA_002886685.1	CP025598.1	bacteria	Mycobacterium_tuberculosis	Bacteria;Terrabacteria group;Actinobacteria	GG-37-11	4.41153	65.6	4411526	0	#N/A	0	0	0	0
	1644	GCA_002886775.1	CP025603.1	bacteria	Mycobacterium_tuberculosis	Bacteria;Terrabacteria group;Actinobacteria	GG-121-10	4.41151	65.6	4411510	0	#N/A	0	0	0	0
	1645	GCA_002886865.1	CP025607.1	bacteria	Mycobacterium_tuberculosis	Bacteria;Terrabacteria group;Actinobacteria	GG-186-10	4.41148	65.6	4411478	0	#N/A	0	0	0	0
	1646	GCA_002886945.1	CP025596.1	bacteria	Mycobacterium_tuberculosis	Bacteria;Terrabacteria group;Actinobacteria	GG-27-11	4.41144	65.6	4411443	0	#N/A	0	0	0	0
	1647	GCA_002887065.1	CP025597.1	bacteria	Mycobacterium_tuberculosis	Bacteria;Terrabacteria group;Actinobacteria	GG-36-11	4.41147	65.6	4411469	0	#N/A	0	0	0	0
	1648	GCA_002887145.1	CP025599.1	bacteria	Mycobacterium_tuberculosis	Bacteria;Terrabacteria group;Actinobacteria	GG-45-11	4.41147	65.6	4411469	0	#N/A	0	0	0	0
	1649	GCA_002887255.1	CP025602.1	bacteria	Mycobacterium_tuberculosis	Bacteria;Terrabacteria group;Actinobacteria	GG-109-10	4.41146	65.6	4411463	0	#N/A	0	0	0	0
	1650	GCA_002887335.1	CP025606.1	bacteria	Mycobacterium_tuberculosis	Bacteria;Terrabacteria group;Actinobacteria	GG-137-10	4.41145	65.6	4411446	0	#N/A	0	0	0	0
	1651	GCA_002895185.2	CP022704.2	bacteria	Mycobacterium_tuberculosis	Bacteria;Terrabacteria group;Actinobacteria	Beijing2014PNGD	4.40406	65.6	4404064	0	#N/A	0	0	0	0
	1652	GCA_002895405.1	CP025990.1	bacteria	Actinoalloteichus_sp._AHMU_CJ021	Bacteria;Terrabacteria group;Actinobacteria	AHMU CJ021	6.82275	72.3	6822750	0	#N/A	0	0	0	0
	1653	GCA_002910725.2	CP029338.1	bacteria	Streptomyces_sp._SM17	Bacteria;Terrabacteria group;Actinobacteria	SM17	7.17991	73.325	6975788	0	#N/A	0	0	0	0
	1654	GCA_002943895.1	CP027022.1	bacteria	Streptomyces_sp._WAC00288	Bacteria;Terrabacteria group;Actinobacteria	WAC00288	7.85286	72.772	7467777	0	#N/A	0	1	20589	0.275705
	1655	GCA_002949635.1	CP026746.1	bacteria	Nocardia_cyriacigeorgica	Bacteria;Terrabacteria group;Actinobacteria	MDA3349	6.46264	68.289	6320090	0	#N/A	0	0	0	0
	1656	GCA_002950575.1	CP026923.1	bacteria	Pontimonas_salivibrio	Bacteria;Terrabacteria group;Actinobacteria	CL-TW6	1.76081	58.3	1760810	0	#N/A	0	0	0	0
	1657	GCA_002953235.1	CP026374.1	bacteria	Corynebacterium_pseudotuberculosis	Bacteria;Terrabacteria group;Actinobacteria	OVI2C	2.33758	52.2	2337575	0	#N/A	0	0	0	0
	1658	GCA_002953275.1	CP026500.1	bacteria	Corynebacterium_pseudotuberculosis	Bacteria;Terrabacteria group;Actinobacteria	CAP3W	2.3375	52.2	2337498	0	#N/A	0	0	0	0
	1659	GCA_002953315.1	CP026499.1	bacteria	Corynebacterium_pseudotuberculosis	Bacteria;Terrabacteria group;Actinobacteria	CAPJ4	2.33755	52.2	2337549	0	#N/A	0	0	0	0
	1660	GCA_002953935.1	CP026514.1	bacteria	Arthrobacter_sp._PGP41	Bacteria;Terrabacteria group;Actinobacteria	PGP41	4.27024	65.4	4270237	0	#N/A	0	0	0	0
	1661	GCA_002953955.1	CP026524.1	bacteria	Corynebacterium_pseudotuberculosis	Bacteria;Terrabacteria group;Actinobacteria	OVI03	2.33754	52.2	2337541	0	#N/A	0	0	0	0
	1662	GCA_002975475.1	CP027035.1	bacteria	Mycobacterium_tuberculosis_variant_bovis	Bacteria;Terrabacteria group;Actinobacteria	2002/0476	4.35564	65.6	4355637	0	#N/A	0	0	0	0
	1663	GCA_002999235.1	CP027236.1	bacteria	Actinomyces_sp._oral_taxon_897	Bacteria;Terrabacteria group;Actinobacteria	F0631	3.24942	71.6068	3244017	0	#N/A	0	0	0	0
	1664	GCA_003006115.1	CP022578.1	bacteria	Mycobacterium_tuberculosis	Bacteria;Terrabacteria group;Actinobacteria	WC059	4.41367	65.6	4413669	0	#N/A	0	0	0	0
	1665	GCA_003030305.1	CP023676.1	bacteria	Cutibacterium_acnes	Bacteria;Terrabacteria group;Actinobacteria	ATCC 6919	2.495	60	2495001	0	#N/A	0	0	0	0
	1666	GCA_003030345.1	CP028158.1	bacteria	Plantactinospora_sp._BC1	Bacteria;Terrabacteria group;Actinobacteria	BC1	8.33396	72.4	8333965	0	#N/A	0	1	9152	0.109816
	1667	GCA_003030385.1	CP028159.1	bacteria	Plantactinospora_sp._BB1	Bacteria;Terrabacteria group;Actinobacteria	BB1	8.38685	72.4	8386853	0	#N/A	0	1	9055	0.107967
	1668	GCA_003052165.1	CP024869.1	bacteria	Dietzia_sp._JS16-p6b	Bacteria;Terrabacteria group;Actinobacteria	JS16-p6b	3.72031	70.2	3720309	0	#N/A	0	0	0	0
	1669	GCA_003054555.1	CP026304.1	bacteria	Streptomyces_lunaelactis	Bacteria;Terrabacteria group;Actinobacteria	MM109	8.57019	69.7093	8396100	0	#N/A	0	2	28222	0.336132
	1670	GCA_003065405.1	CP026947.1	bacteria	Corynebacterium_yudongzhengii	Bacteria;Terrabacteria group;Actinobacteria	2183	2.5113	64.9	2511302	0	#N/A	0	0	0	0
	1671	GCA_003065425.1	CP026949.1	bacteria	Mycetocola_zhujimingii	Bacteria;Terrabacteria group;Actinobacteria	449 = CGMCC 1.16372	3.19365	64.8778	3161403	0	#N/A	0	0	0	0
	1672	GCA_003065485.1	CP026951.1	bacteria	Salinibacterium_hongtaonis	Bacteria;Terrabacteria group;Actinobacteria	CGMCC 1.16371	2.81008	64.1	2810080	0	#N/A	0	1	5376	0.191311
	1673	GCA_003065605.1	CP026952.1	bacteria	Aeromicrobium_chenweiae	Bacteria;Terrabacteria group;Actinobacteria	592	3.71774	70.3	3717741	0	#N/A	0	1	13495	0.362989
	1674	GCA_003070885.1	CP028913.1	bacteria	Agromyces_badenianii	Bacteria;Terrabacteria group;Actinobacteria	MF30-A	3.05205	69.8	3052052	0	#N/A	0	0	0	0
	1675	GCA_003071525.2	CP025616.2	bacteria	Micrococcus_luteus	Bacteria;Terrabacteria group;Actinobacteria	SGAir0127	2.65757	72.7824	2570740	0	#N/A	0	0	0	0
	1676	GCA_003074055.1	CP029043.1	bacteria	Streptomyces_nigra	Bacteria;Terrabacteria group;Actinobacteria	452	7.64103	71.9	7641029	0	#N/A	0	0	0	0
	1677	GCA_003076335.1	CP021034.1	bacteria	Clavibacter_michiganensis_subsp._insidiosus	Bacteria;Terrabacteria group;Actinobacteria	R1-3	3.39145	72.6423	3193464	0	#N/A	0	0	0	0
	1678	GCA_003076355.1	CP021038.1	bacteria	Clavibacter_michiganensis_subsp._insidiosus	Bacteria;Terrabacteria group;Actinobacteria	ATCC 10253	3.23578	72.8215	3186916	0	#N/A	0	0	0	0
	1679	GCA_003086595.1	CP029146.1	bacteria	Rhodococcus_ruber	Bacteria;Terrabacteria group;Actinobacteria	SD3	5.36661	70.6	5366612	0	#N/A	0	0	0	0
	1680	GCA_003096075.1	CP015449.1	bacteria	Dietzia_lutea	Bacteria;Terrabacteria group;Actinobacteria	YIM 80766	3.91184	70.9091	3774363	0	#N/A	0	1	10238	0.271251
	1681	GCA_003096095.1	CP015453.1	bacteria	Dietzia_psychralcaliphila	Bacteria;Terrabacteria group;Actinobacteria	ILA-1	3.90484	69.67	3878247	0	#N/A	0	0	0	0
	1682	GCA_003111765.1	CP027862.1	bacteria	Actinomyces_sp._Z16	Bacteria;Terrabacteria group;Actinobacteria	Z16	3.76164	68.5	3761642	0	#N/A	0	0	0	0
	1683	GCA_003130705.1	CP021354.1	bacteria	Rhodococcus_sp._S2-17	Bacteria;Terrabacteria group;Actinobacteria	S2-17	8.01422	65.586	6611769	0	#N/A	0	1	14620	0.221121
	1684	GCA_003147545.1	CP029361.1	bacteria	Streptomyces_globisporus	Bacteria;Terrabacteria group;Actinobacteria	TFH56	7.66652	71.5408	7488586	0	#N/A	0	0	0	0
	1685	GCA_003173275.1	CP029541.1	bacteria	Streptomyces_sp._NEAU-S7GS2	Bacteria;Terrabacteria group;Actinobacteria	NEAU-S7GS2	9.68744	70.7934	9641634	0	#N/A	0	0	0	0
	1686	GCA_003183825.1	CP029604.1	bacteria	Gordonia_terrae	Bacteria;Terrabacteria group;Actinobacteria	NRRL B-16283	5.70895	67.8	5708950	0	#N/A	0	1	15002	0.26278
	1687	GCA_003185725.2	CP031746.1	bacteria	Auritidibacter_sp._NML130574	Bacteria;Terrabacteria group;Actinobacteria	NML130574	2.65616	59.5	2656163	0	#N/A	0	0	0	0
	1688	GCA_003194085.1	CP023994.1	bacteria	Aurantimicrobium_sp._MWH-Mo1	Bacteria;Terrabacteria group;Actinobacteria	MWH-Mo1	1.74806	54.6	1748063	0	#N/A	0	0	0	0
	1689	GCA_003265005.1	CP030093.1	bacteria	Mycobacterium_tuberculosis	Bacteria;Terrabacteria group;Actinobacteria	RUS_B0	4.41856	65.6	4418559	0	#N/A	0	0	0	0
	1690	GCA_003268655.1	CP029642.1	bacteria	Arthrobacter_dokdonellae	Bacteria;Terrabacteria group;Actinobacteria		4.53075	66.222	4359122	0	#N/A	0	0	0	0
	1691	GCA_003287165.1	CP019612.1	bacteria	Mycobacterium_tuberculosis	Bacteria;Terrabacteria group;Actinobacteria	H107	4.4188	65.6	4418796	0	#N/A	0	0	0	0
	1692	GCA_003287185.1	CP019613.1	bacteria	Mycobacterium_tuberculosis	Bacteria;Terrabacteria group;Actinobacteria	H112	4.40635	65.6	4406346	0	#N/A	0	0	0	0
	1693	GCA_003288095.1	CP022208.1	bacteria	Rhodococcus_pyridinivorans	Bacteria;Terrabacteria group;Actinobacteria	TG9	5.03422	68	5034221	0	#N/A	0	1	14767	0.293332
	1694	GCA_003290245.1	CP030039.1	bacteria	Kocuria_sp._BT304	Bacteria;Terrabacteria group;Actinobacteria	BT304	2.76315	71.2	2763150	0	#N/A	0	1	42484	1.53752
	1695	GCA_003293655.1	CP029065.1	bacteria	Mycobacterium_tuberculosis	Bacteria;Terrabacteria group;Actinobacteria	TBMENG-03	4.35966	65.6	4359659	0	#N/A	0	0	0	0
	1696	GCA_003325375.1	CP030862.1	bacteria	Streptomyces_globosus	Bacteria;Terrabacteria group;Actinobacteria	LZH-48	7.53575	73.6277	6863360	0	#N/A	0	1	9949	0.144958
	1697	GCA_003325955.1	CP030929.1	bacteria	Aurantimicrobium_sp._MWH-Uga1	Bacteria;Terrabacteria group;Actinobacteria	MWH-Uga1	1.60948	52.4	1609479	0	#N/A	0	1	7108	0.441634
	1698	GCA_003330845.1	CP026121.1	bacteria	Streptomyces_sp._Go-475	Bacteria;Terrabacteria group;Actinobacteria	Go-475	8.57061	72	8570609	0	#N/A	0	0	0	0
	1699	GCA_003330925.1	CP030279.1	bacteria	Propionibacterium_freudenreichii	Bacteria;Terrabacteria group;Actinobacteria	CB129slpB	2.6842	67.3	2684198	0	#N/A	0	0	0	0
	1700	GCA_003342655.1	CP031133.1	bacteria	Bifidobacterium_longum_subsp._longum	Bacteria;Terrabacteria group;Actinobacteria	BORI	2.31102	59.9	2311020	0	#N/A	0	0	0	0
	1701	GCA_003342755.1	CP031145.1	bacteria	Intrasporangium_calvum	Bacteria;Terrabacteria group;Actinobacteria	C5	4.02504	70.8	4025044	0	#N/A	0	0	0	0
	1702	GCA_003343265.1	CP029237.1	bacteria	Renibacterium_salmoninarum	Bacteria;Terrabacteria group;Actinobacteria	DJ2R	3.15523	56.3	3155228	0	#N/A	0	0	0	0
	1703	GCA_003343285.1	CP029236.1	bacteria	Renibacterium_salmoninarum	Bacteria;Terrabacteria group;Actinobacteria	H2	3.15533	56.3	3155332	0	#N/A	0	0	0	0
	1704	GCA_003344445.1	CP022744.1	bacteria	Streptomyces_lincolnensis	Bacteria;Terrabacteria group;Actinobacteria	LC-G	9.51364	71.1	9513637	0	#N/A	0	1	13175	0.138485
	1705	GCA_003347035.1	CP031192.1	bacteria	Humibacter_sp._BT305	Bacteria;Terrabacteria group;Actinobacteria	BT305	3.86568	70.6648	3744173	0	#N/A	0	0	0	0
	1706	GCA_003351765.1	CP031229.1	bacteria	Ornithinimicrobium_sp._AMA3305	Bacteria;Terrabacteria group;Actinobacteria	AMA3305	3.91891	72.4	3918911	0	#N/A	0	0	0	0
	1707	GCA_003352445.1	CP030930.1	bacteria	Streptomyces_cavourensis	Bacteria;Terrabacteria group;Actinobacteria	TJ430	7.61376	72.1	7613757	0	#N/A	0	1	14640	0.192284
	1708	GCA_003355475.1	CP031356.1	bacteria	Brachybacterium_saurashtrense	Bacteria;Terrabacteria group;Actinobacteria	DSM 23186	3.72065	72.8	3720646	0	#N/A	0	0	0	0
	1709	GCA_003367705.1	CP031425.1	bacteria	Microbacterium_foliorum	Bacteria;Terrabacteria group;Actinobacteria	NRRL B-24224	3.56814	68.7	3568138	0	#N/A	0	0	0	0
	1710	GCA_003369795.1	CP026730.1	bacteria	Streptomyces_sp._CB09001	Bacteria;Terrabacteria group;Actinobacteria	CB09001	7.78761	71.9	7787608	0	#N/A	0	1	18963	0.243502
	1711	GCA_003390495.1	CP031516.1	bacteria	[Mycobacterium]_chelonae_subsp._gwanakae	Bacteria;Terrabacteria group;Actinobacteria	MOTT36W	5.10664	64.1	5106636	0	#N/A	0	0	0	0
	1712	GCA_003391095.1	CP031447.1	bacteria	Austwickia_chelonae	Bacteria;Terrabacteria group;Actinobacteria	LK16-18	3.63197	64.3958	3628119	0	#N/A	0	0	0	0
	1713	GCA_003408515.1	CP030865.1	bacteria	Micromonospora_sp._B006	Bacteria;Terrabacteria group;Actinobacteria	B006	7.04015	72.8	7040153	0	#N/A	0	1	15127	0.214867
	1714	GCA_003408535.1	CP029332.1	bacteria	Mycobacterium_avium_subsp._hominissuis	Bacteria;Terrabacteria group;Actinobacteria	MAC109	5.3525	68.9096	5188883	0	#N/A	0	1	4696	0.0905012
	1715	GCA_003428375.1	CP031703.1	bacteria	Bifidobacterium_animalis_subsp._lactis	Bacteria;Terrabacteria group;Actinobacteria	IDCC4301	1.94414	60.5	1944141	0	#N/A	0	1	5697	0.293034
	1716	GCA_003428925.1	CP031742.1	bacteria	Streptomyces_koyangensis	Bacteria;Terrabacteria group;Actinobacteria	VK-A60T	7.22084	73	7220839	0	#N/A	0	0	0	0
	1717	GCA_003443735.1	CP031969.1	bacteria	Streptomyces_sp._CC0208	Bacteria;Terrabacteria group;Actinobacteria	CC0208	9.32009	70.6	9320089	0	#N/A	0	2	11008	0.11811
	1718	GCA_003443875.1	CP027482.1	bacteria	Aeromicrobium_sp._A1-2	Bacteria;Terrabacteria group;Actinobacteria	A1-2	3.44658	67.6	3446585	0	#N/A	0	0	0	0
	1719	GCA_003454755.1	CP032052.1	bacteria	Streptomyces_clavuligerus	Bacteria;Terrabacteria group;Actinobacteria	F1D-5	8.05912	72.5612	6900908	0	#N/A	0	0	0	0
	1720	GCA_003515645.1	CP022927.1	bacteria	Mycobacterium_shigaense	Bacteria;Terrabacteria group;Actinobacteria	SCY	5.20788	67.2	5207883	0	#N/A	0	1	6264	0.120279
	1721	GCA_003568625.1	CP022580.1	bacteria	Gordonia_rubripertincta	Bacteria;Terrabacteria group;Actinobacteria	CWB2	5.33207	67.2389	5227013	0	#N/A	0	0	0	0
	1722	GCA_003568865.1	CP031115.1	bacteria	Rubrobacter_indicoceani	Bacteria;Terrabacteria group;Actinobacteria	SCSIO 08198	3.07869	63.7263	2856967	0	#N/A	0	1	14393	0.503786
	1723	GCA_003573895.1	AP018132.1	bacteria	Bifidobacterium_bifidum	Bacteria;Terrabacteria group;Actinobacteria	TMC 3115	2.17889	62.8	2178894	0	#N/A	0	1	9720	0.446098
	1724	GCA_003584745.1	AP018410.1	bacteria	Mycobacterium_pseudoshottsii_JCM_15466	Bacteria;Terrabacteria group;Actinobacteria	JCM 15466	6.0616	65.6	6061597	0	#N/A	0	0	0	0
	1725	GCA_003595235.1	CP032427.1	bacteria	Streptomyces_griseorubiginosus	Bacteria;Terrabacteria group;Actinobacteria	0.3	9.51238	70.9	9512378	0	#N/A	0	2	22655	0.238163
	1726	GCA_003627075.1	CP032630.1	bacteria	Protaetiibacter_intestinalis	Bacteria;Terrabacteria group;Actinobacteria	2DFWR-13	3.09711	71.5	3097107	0	#N/A	0	0	0	0
	1727	GCA_003641205.1	CP032762.1	bacteria	Rhodococcus_sp._P1Y	Bacteria;Terrabacteria group;Actinobacteria	P1Y	5.86866	63.2	5868661	0	#N/A	0	0	0	0
	1728	GCA_003641245.1	CP032788.1	bacteria	Corynebacterium_xerosis	Bacteria;Terrabacteria group;Actinobacteria	GS 1	2.73883	69.3	2738835	0	#N/A	0	0	0	0
	1729	GCA_003665435.1	CP023407.1	bacteria	Streptomyces_fungicidicus	Bacteria;Terrabacteria group;Actinobacteria	TXX3120	7.6675	72.1846	6740768	0	#N/A	0	1	8666	0.128561
	1730	GCA_003671995.1	CP028460.1	bacteria	Bifidobacterium_animalis_subsp._animalis	Bacteria;Terrabacteria group;Actinobacteria	CNCM I-4602	1.93269	60.5	1932687	0	#N/A	0	0	0	0
	1731	GCA_003675325.1	CP033073.1	bacteria	Streptomyces_sp._Z022	Bacteria;Terrabacteria group;Actinobacteria	Z022	8.15789	72.1554	8085191	0	#N/A	0	0	0	0
	1732	GCA_003675345.1	CP033071.1	bacteria	Streptomyces_albus	Bacteria;Terrabacteria group;Actinobacteria	ZD11	8.31737	72.6	8317371	0	#N/A	0	0	0	0
	1733	GCA_003691675.1	CP033200.1	bacteria	Micrococcus_luteus	Bacteria;Terrabacteria group;Actinobacteria	SA211	2.48305	73.1	2483045	0	#N/A	0	0	0	0
	1734	GCA_003710085.1	CP033324.1	bacteria	Nocardioides_sp._603	Bacteria;Terrabacteria group;Actinobacteria	603	4.04172	73.2	4041717	0	#N/A	0	0	0	0
	1735	GCA_003710105.1	CP033325.1	bacteria	Georgenia_faecalis	Bacteria;Terrabacteria group;Actinobacteria	ZLJ0423	3.43211	73.9	3432109	0	#N/A	0	0	0	0
	1736	GCA_003713045.1	CP033427.1	bacteria	Mycobacterium_avium_subsp._paratuberculosis	Bacteria;Terrabacteria group;Actinobacteria	MAPK_CN9/15	4.83126	69.3	4831261	0	#N/A	0	1	22067	0.456754
	1737	GCA_003798465.1	CP033718.1	bacteria	Cutibacterium_acnes	Bacteria;Terrabacteria group;Actinobacteria	FDAARGOS_577	2.49533	60.1	2495332	0	#N/A	0	0	0	0
	1738	GCA_003812785.1	CP033842.1	bacteria	Cutibacterium_acnes	Bacteria;Terrabacteria group;Actinobacteria	FDAARGOS_503	2.49454	60	2494539	0	#N/A	0	0	0	0
	1739	GCA_003813965.1	CP033896.1	bacteria	Corynebacterium_choanae	Bacteria;Terrabacteria group;Actinobacteria	200CH	2.98677	57	2986773	0	#N/A	0	0	0	0
	1740	GCA_003813985.1	CP033897.1	bacteria	Corynebacterium_gerontici	Bacteria;Terrabacteria group;Actinobacteria	W8	2.26321	58.5	2263210	0	#N/A	0	0	0	0
	1741	GCA_003815815.1	CP033911.1	bacteria	Mycobacterium_avium_subsp._paratuberculosis	Bacteria;Terrabacteria group;Actinobacteria	MAPK_JB16/15	4.83877	69.3	4838766	0	#N/A	0	1	22065	0.456005
	1742	GCA_003816035.1	CP033909.1	bacteria	Mycobacterium_avium_subsp._paratuberculosis	Bacteria;Terrabacteria group;Actinobacteria	MAPK_JJ1/13	4.83865	69.3	4838649	0	#N/A	0	1	22065	0.456016
	1743	GCA_003850245.1	CP031015.1	bacteria	Microbacterium_sp._ABRD_28	Bacteria;Terrabacteria group;Actinobacteria	ABRD_28	3.26667	69.7	3266665	0	#N/A	0	0	0	0
	1744	GCA_003856715.1	CP024170.1	bacteria	Microbacterium_sp._Y-01	Bacteria;Terrabacteria group;Actinobacteria	Y-01	3.82046	69.5	3820457	0	#N/A	0	1	12162	0.318339
	1745	GCA_003856815.1	CP024960.1	bacteria	Collinsella_aerofaciens	Bacteria;Terrabacteria group;Actinobacteria	C11	2.33212	59.7	2332121	0	#N/A	0	0	0	0
	1746	GCA_003856975.1	CP033107.1	bacteria	Plantibacter_sp._PA-3-X8	Bacteria;Terrabacteria group;Actinobacteria	PA-3-X8	4.08209	69.4	4082089	0	#N/A	0	1	9064	0.222043
	1747	GCA_003860405.1	CP034170.1	bacteria	Nakamurella_sp._s14-144	Bacteria;Terrabacteria group;Actinobacteria	S14-144	3.37796	61.6	3377955	0	#N/A	0	0	0	0
	1748	GCA_003932935.1	CP025331.1	bacteria	Brevibacterium_aurantiacum	Bacteria;Terrabacteria group;Actinobacteria	SMQ-1418	4.19321	62.8	4193206	0	#N/A	0	1	11801	0.281431
	1749	GCA_003945525.1	CP029601.1	bacteria	Streptomyces_sp._WAC_01438	Bacteria;Terrabacteria group;Actinobacteria	WAC 01438	8.20117	71.9962	8138328	0	#N/A	0	0	0	0
	1750	GCA_003950055.1	CP034353.1	bacteria	Streptomyces_sp._KPB2	Bacteria;Terrabacteria group;Actinobacteria	KPB2	8.08224	72.2	8082236	0	#N/A	0	1	14716	0.182078
	1751	GCA_003952265.1	CP034438.1	bacteria	Flaviflexus_salsibiostraticola	Bacteria;Terrabacteria group;Actinobacteria	KCTC 33148	2.60847	65.6	2608471	0	#N/A	0	0	0	0
	1752	GCA_003955715.1	CP034463.1	bacteria	Streptomyces_aquilus	Bacteria;Terrabacteria group;Actinobacteria	GGCR-6	10.394	70.8	10393987	0	#N/A	0	2	64876	0.624169
	1753	GCA_003955885.1	CP034411.1	bacteria	Corynebacterium_pseudotuberculosis	Bacteria;Terrabacteria group;Actinobacteria	Cap1W	2.3375	52.2	2337504	0	#N/A	0	0	0	0
	1754	GCA_003955905.1	CP034410.1	bacteria	Corynebacterium_pseudotuberculosis	Bacteria;Terrabacteria group;Actinobacteria	OVIAF1	2.33757	52.2	2337570	0	#N/A	0	0	0	0
	1755	GCA_003955985.1	CP033784.1	bacteria	Corynebacterium_jeikeium	Bacteria;Terrabacteria group;Actinobacteria	FDAARGOS_574	2.52817	58.7774	2520251	0	#N/A	0	0	0	0
	1756	GCA_003991875.1	CP031423.1	bacteria	Microbacterium_lemovicicum	Bacteria;Terrabacteria group;Actinobacteria	Viu22	3.55565	70.9	3555647	0	#N/A	0	0	0	0
	1757	GCA_003994375.1	CP029042.1	bacteria	Streptomyces_lydicus	Bacteria;Terrabacteria group;Actinobacteria	WYEC 108	9.12567	70.8	9125666	0	#N/A	0	1	60695	0.665102
	1758	GCA_003994395.1	CP034687.1	bacteria	Streptomyces_griseoviridis	Bacteria;Terrabacteria group;Actinobacteria	F1-27	8.96341	72.4	8963414	0	#N/A	0	0	0	0
	1759	GCA_003999295.1	CP025330.1	bacteria	Brevibacterium_aurantiacum	Bacteria;Terrabacteria group;Actinobacteria	SMQ-1417	4.42434	62.8	4424341	0	#N/A	0	0	0	0
	1760	GCA_003999315.1	CP025334.1	bacteria	Brevibacterium_aurantiacum	Bacteria;Terrabacteria group;Actinobacteria	SMQ-1420	4.32872	62.7	4328723	0	#N/A	0	0	0	0
	1761	GCA_003999335.1	CP026734.1	bacteria	Brevibacterium_linens	Bacteria;Terrabacteria group;Actinobacteria	ATCC 19391	3.8143	64.7875	3806710	0	#N/A	0	0	0	0
	1762	GCA_004001265.1	AP019371.1	bacteria	Actinoplanes_sp._OR16	Bacteria;Terrabacteria group;Actinobacteria	OR16	9.29389	70.3	9293892	0	#N/A	0	2	19628	0.211192
	1763	GCA_004001285.1	AP018697.1	bacteria	Arthrobacter_sp._MN05-02	Bacteria;Terrabacteria group;Actinobacteria	MN05-02	3.64342	68.8065	3488433	0	#N/A	0	0	0	0
	1764	GCA_004006015.1	CP034766.1	bacteria	Rhodococcus_sp._X156	Bacteria;Terrabacteria group;Actinobacteria	X156	3.72372	72.2	3723718	0	#N/A	0	0	0	0
	1765	GCA_004006235.1	CP034753.1	bacteria	Agromyces_sp._LHK192	Bacteria;Terrabacteria group;Actinobacteria	LHK192	4.08832	71.3	4088319	0	#N/A	0	0	0	0
	1766	GCA_004010955.1	CP025227.1	bacteria	Actinomyces_wuliandei	Bacteria;Terrabacteria group;Actinobacteria	299	3.10776	69.4	3107761	0	#N/A	0	0	0	0
	1767	GCA_004011095.1	CP028129.1	bacteria	Rathayibacter_rathayi	Bacteria;Terrabacteria group;Actinobacteria	DSM 7485	3.10389	69.4	3103889	0	#N/A	0	0	0	0
	1768	GCA_004011115.1	CP028130.1	bacteria	Rathayibacter_iranicus	Bacteria;Terrabacteria group;Actinobacteria	NCCPB 2253	3.43689	67.1	3436894	0	#N/A	0	1	172380	5.01558
	1769	GCA_004011905.1	CP027114.1	bacteria	Gordonia_alkanivorans	Bacteria;Terrabacteria group;Actinobacteria	YC-RL2	4.97966	67.4711	4921996	0	#N/A	0	1	10016	0.203495
	1770	GCA_004104485.1	CP028719.1	bacteria	Streptomyces_sp._endophyte_N2	Bacteria;Terrabacteria group;Actinobacteria	endophyte_N2	8.4287	71.8	8428700	0	#N/A	0	2	30255	0.358952
	1771	GCA_004114895.1	CP035299.1	bacteria	Corynebacterium_pelargi	Bacteria;Terrabacteria group;Actinobacteria	136/3	2.37006	58.2	2370062	0	#N/A	0	0	0	0
	1772	GCA_004135285.1	CP035494.1	bacteria	Microbacterium_protaetiae	Bacteria;Terrabacteria group;Actinobacteria	DFW100M-13	3.79048	68	3790483	0	#N/A	0	0	0	0
	1773	GCA_004135405.1	CP035491.1	bacteria	Agromyces_protaetiae	Bacteria;Terrabacteria group;Actinobacteria	FW100M-8	3.68309	70.5	3683091	0	#N/A	0	0	0	0
	1774	GCA_004136195.1	CP025934.1	bacteria	Cutibacterium_acnes_DSM_1897	Bacteria;Terrabacteria group;Actinobacteria	DSM 1897	2.495	60	2495002	0	#N/A	0	0	0	0
	1775	GCA_004193635.1	CP035715.1	bacteria	Corynebacterium_pseudotuberculosis	Bacteria;Terrabacteria group;Actinobacteria	CR07	2.33759	52.2	2337589	0	#N/A	0	0	0	0
	1776	GCA_004193655.1	CP035716.1	bacteria	Corynebacterium_pseudotuberculosis	Bacteria;Terrabacteria group;Actinobacteria	CAPNAT1	2.3376	52.2	2337602	0	#N/A	0	0	0	0
	1777	GCA_004193675.1	CP035717.1	bacteria	Corynebacterium_pseudotuberculosis	Bacteria;Terrabacteria group;Actinobacteria	CAPMI03	2.33753	52.2	2337533	0	#N/A	0	0	0	0
	1778	GCA_004193695.1	CP035718.1	bacteria	Corynebacterium_pseudotuberculosis	Bacteria;Terrabacteria group;Actinobacteria	CAPMI05	2.33758	52.2	2337580	0	#N/A	0	0	0	0
	1779	GCA_004193955.1	CP035719.1	bacteria	Corynebacterium_pseudotuberculosis	Bacteria;Terrabacteria group;Actinobacteria	87MAT	2.33758	52.2	2337583	0	#N/A	0	0	0	0
	1780	GCA_004209815.1	CP035923.1	bacteria	Mycobacteroides_abscessus_subsp._massiliense	Bacteria;Terrabacteria group;Actinobacteria	GD01A	4.90103	64.3	4901034	0	#N/A	0	1	12012	0.245091
	1781	GCA_004209835.1	CP035924.1	bacteria	Mycobacteroides_abscessus_subsp._massiliense	Bacteria;Terrabacteria group;Actinobacteria	GD01B	4.88937	64.3	4889373	0	#N/A	0	1	12012	0.245676
	1782	GCA_004295485.1	CP036164.1	bacteria	Janibacter_limosus	Bacteria;Terrabacteria group;Actinobacteria	P3-3-X1	3.54525	70.4	3545254	0	#N/A	0	1	4901	0.138241
	1783	GCA_004295625.1	CP036169.1	bacteria	Corynebacterium_pseudotuberculosis	Bacteria;Terrabacteria group;Actinobacteria	99MAT	2.33758	52.2	2337582	0	#N/A	0	0	0	0
	1784	GCA_004300825.1	CP036250.1	bacteria	Egicoccus_halophilus	Bacteria;Terrabacteria group;Actinobacteria	EGI 80432	3.98016	72.6	3980161	0	#N/A	0	0	0	0
	1785	GCA_004323755.1	CP036257.1	bacteria	Corynebacterium_pseudotuberculosis	Bacteria;Terrabacteria group;Actinobacteria	Cap8W	2.33758	52.2	2337575	0	#N/A	0	0	0	0
	1786	GCA_004323775.1	CP036258.1	bacteria	Corynebacterium_pseudotuberculosis	Bacteria;Terrabacteria group;Actinobacteria	Cap1R	2.33813	52.2	2338132	0	#N/A	0	0	0	0
	1787	GCA_004328535.1	CP035504.1	bacteria	Kocuria_indica	Bacteria;Terrabacteria group;Actinobacteria	CE7	2.8426	68.6516	2809846	0	#N/A	0	1	2561	0.0911438
	1788	GCA_004328625.1	CP032229.1	bacteria	Streptomyces_seoulensis	Bacteria;Terrabacteria group;Actinobacteria	KCTC 9819	6.42624	71.8567	6339363	0	#N/A	0	0	0	0
	1789	GCA_004332355.1	CP036457.1	bacteria	Corynebacterium_pseudotuberculosis	Bacteria;Terrabacteria group;Actinobacteria	38MAT	2.33813	52.2	2338134	0	#N/A	0	0	0	0
	1790	GCA_004332375.1	CP036469.1	bacteria	Corynebacterium_pseudotuberculosis	Bacteria;Terrabacteria group;Actinobacteria	04MAT	2.33758	52.2	2337578	0	#N/A	0	0	0	0
	1791	GCA_004353245.1	CP036535.1	bacteria	Corynebacterium_pseudotuberculosis	Bacteria;Terrabacteria group;Actinobacteria	E7	2.33791	52.2	2337910	0	#N/A	0	0	0	0
	1792	GCA_004519465.1	CP038101.1	bacteria	Saccharomonospora_xinjiangensis	Bacteria;Terrabacteria group;Actinobacteria	31sw	4.71365	69.1	4713652	0	#N/A	0	0	0	0
	1793	GCA_004524875.1	CP038147.1	bacteria	Streptomyces_sp._S501	Bacteria;Terrabacteria group;Actinobacteria	S501	7.46183	71.061	7173651	0	#N/A	0	0	0	0
	1794	GCA_004526345.1	CP038213.1	bacteria	Ornithinimicrobium_flavum	Bacteria;Terrabacteria group;Actinobacteria	CPCC 203535	3.71291	72.5	3712913	0	#N/A	0	0	0	0
	1795	GCA_004564355.1	CP038266.1	bacteria	Microbacterium_wangchenii	Bacteria;Terrabacteria group;Actinobacteria	dk512	3.82828	70.6	3828279	0	#N/A	0	0	0	0
	1796	GCA_004564375.1	CP038267.1	bacteria	Nocardioides_euryhalodurans	Bacteria;Terrabacteria group;Actinobacteria	MMS17-SY117	4.01774	72.2	4017744	0	#N/A	0	0	0	0
	1797	GCA_004683965.1	CP038436.1	bacteria	Nocardioides_seonyuensis	Bacteria;Terrabacteria group;Actinobacteria	MMS17-SY207-3	3.97436	70.4	3974362	0	#N/A	0	0	0	0
	1798	GCA_004771435.1	CP038431.1	bacteria	Corynebacterium_pseudotuberculosis	Bacteria;Terrabacteria group;Actinobacteria	Cap1C	2.33752	52.2	2337519	0	#N/A	0	0	0	0
	1799	GCA_004795715.1	CP039123.1	bacteria	Streptomyces_sp._SS52	Bacteria;Terrabacteria group;Actinobacteria	SS52	8.18404	72.5	8184045	0	#N/A	0	0	0	0
	1800	GCA_004795735.1	CP039247.1	bacteria	Corynebacterium_endometrii	Bacteria;Terrabacteria group;Actinobacteria	LMM-1653	2.47706	60.9	2477061	0	#N/A	0	0	0	0
	1801	GCA_004803895.1	CP021978.1	bacteria	Streptomyces_hawaiiensis	Bacteria;Terrabacteria group;Actinobacteria	ATCC 12236	8.87693	71	8876928	0	#N/A	0	1	12143	0.136793
	1802	GCA_004924335.1	CP024633.1	bacteria	Mycobacteroides_salmoniphilum	Bacteria;Terrabacteria group;Actinobacteria	DSM 43276	4.7767	64.3	4776697	0	#N/A	0	0	0	0
	1803	GCA_004941425.1	CP039633.1	bacteria	Corynebacterium_pseudotuberculosis	Bacteria;Terrabacteria group;Actinobacteria	OVI1FL	2.33755	52.2	2337554	0	#N/A	0	0	0	0
	1804	GCA_005155785.1	CP039851.1	bacteria	Mycobacterium_tuberculosis_variant_bovis	Bacteria;Terrabacteria group;Actinobacteria	Danish delta-sapM	4.3327	65.6	4332698	0	#N/A	0	0	0	0
	1805	GCA_005156105.1	CP039850.1	bacteria	Mycobacterium_tuberculosis_variant_bovis	Bacteria;Terrabacteria group;Actinobacteria	Danish 1331	4.41181	65.7	4411814	0	#N/A	0	0	0	0
	1806	GCA_005222485.1	CP029078.1	bacteria	Streptomyces_griseoviridis	Bacteria;Terrabacteria group;Actinobacteria	K61	8.96274	72.4	8962736	0	#N/A	0	1	6429	0.0717303
	1807	GCA_005341445.1	CP039866.1	bacteria	Corynebacterium_pseudotuberculosis	Bacteria;Terrabacteria group;Actinobacteria	Cap5W	2.33758	52.2	2337585	0	#N/A	0	0	0	0
	1808	GCA_005341465.1	CP039867.1	bacteria	Corynebacterium_pseudotuberculosis	Bacteria;Terrabacteria group;Actinobacteria	Cap4W	2.33757	52.2	2337570	0	#N/A	0	0	0	0
	1809	GCA_005484985.1	CP027942.1	bacteria	Agrococcus_sp._SGAir0287	Bacteria;Terrabacteria group;Actinobacteria	SGAir0287	3.08477	73	3084767	0	#N/A	0	0	0	0
	1810	GCA_005490985.1	CP027869.1	bacteria	Curtobacterium_sp._SGAir0471	Bacteria;Terrabacteria group;Actinobacteria	SGAir0471	3.53199	71.7	3531991	0	#N/A	0	1	11034	0.312402
	1811	GCA_005518015.1	CP040250.1	bacteria	Mycobacterium_avium_subsp._hominissuis	Bacteria;Terrabacteria group;Actinobacteria	101174	5.16774	69.1432	5101624	0	#N/A	0	0	0	0
	1812	GCA_005518035.1	CP040247.1	bacteria	Mycobacterium_avium_subsp._hominissuis	Bacteria;Terrabacteria group;Actinobacteria	101034	5.36811	68.9489	5301832	0	#N/A	0	0	0	0
	1813	GCA_005518055.1	CP040255.1	bacteria	Mycobacterium_avium_subsp._hominissuis	Bacteria;Terrabacteria group;Actinobacteria	101115	5.39371	68.9097	5254673	0	#N/A	0	0	0	0
	1814	GCA_005519465.1	CP027858.1	bacteria	Streptomyces_clavuligerus	Bacteria;Terrabacteria group;Actinobacteria	ATCC 27064	8.54409	72.5319	6748591	0	#N/A	0	0	0	0
	1815	GCA_005576555.1	CP040348.1	bacteria	Collinsella_aerofaciens	Bacteria;Terrabacteria group;Actinobacteria	P10wA7	2.26485	60	2264854	0	#N/A	0	0	0	0
	1816	GCA_005696555.1	CP040005.1	bacteria	Actinomyces_sp._oral_taxon_171_str._F0337	Bacteria;Terrabacteria group;Actinobacteria	F0337	3.09749	68.1	3097489	0	#N/A	0	0	0	0
	1817	GCA_005696855.1	CP040007.1	bacteria	Arachnia_propionica	Bacteria;Terrabacteria group;Actinobacteria	F0700	3.43724	66.1	3437242	0	#N/A	0	0	0	0
	1818	GCA_005845345.1	CP040508.1	bacteria	Rhodoluna_limnophila	Bacteria;Terrabacteria group;Actinobacteria	1B-Mac	1.42425	53.8	1424253	0	#N/A	0	0	0	0
	1819	GCA_005845365.1	CP040509.1	bacteria	Rhodoluna_limnophila	Bacteria;Terrabacteria group;Actinobacteria	27D-LEPI	1.3987	53.7	1398704	0	#N/A	0	0	0	0
	1820	GCA_005845385.1	CP040510.1	bacteria	Rhodoluna_limnophila	Bacteria;Terrabacteria group;Actinobacteria	36A-HELLB	1.36209	53.7	1362092	0	#N/A	0	0	0	0
	1821	GCA_005860785.2	CP048835.1	bacteria	Streptomyces_sp._So13.3	Bacteria;Terrabacteria group;Actinobacteria	So13.3	9.56401	70.4	9564008	0	#N/A	0	0	0	0
	1822	GCA_005886435.1	CP040505.1	bacteria	Schaalia_cardiffensis_F0333	Bacteria;Terrabacteria group;Actinobacteria	F0333	2.23059	61.4	2230588	0	#N/A	0	0	0	0
	1823	GCA_005890135.1	CP040635.1	bacteria	Acidipropionibacterium_jensenii	Bacteria;Terrabacteria group;Actinobacteria	FAM 19038	2.99941	68.7	2999408	0	#N/A	0	1	8343	0.278155
	1824	GCA_005937985.2	CP042172.1	bacteria	Arthrobacter_sp._KBS0702	Bacteria;Terrabacteria group;Actinobacteria	KBS0702	3.64955	67.9	3649547	0	#N/A	0	0	0	0
	1825	GCA_005937995.2	CP042174.1	bacteria	Oerskovia_sp._KBS0722	Bacteria;Terrabacteria group;Actinobacteria	KBS0722	4.35799	72.2	4357994	0	#N/A	0	0	0	0
	1826	GCA_005954645.2	CP040695.2	bacteria	Nocardioides_sp._S-1144	Bacteria;Terrabacteria group;Actinobacteria	S-1144	4.42765	73.5	4427648	0	#N/A	0	0	0	0
	1827	GCA_006007965.1	CP040748.1	bacteria	Nocardioides_sp._dk3136	Bacteria;Terrabacteria group;Actinobacteria	dk3136	3.53614	70.4	3536142	0	#N/A	0	1	12499	0.353464
	1828	GCA_006094275.1	CP034412.1	bacteria	Glutamicibacter_creatinolyticus	Bacteria;Terrabacteria group;Actinobacteria	LGCM 259	3.30913	65.6	3309128	0	#N/A	0	0	0	0
	1829	GCA_006094415.1	CP035298.1	bacteria	Micrococcus_luteus	Bacteria;Terrabacteria group;Actinobacteria	ATCC 4698	2.56056	73.1	2560556	0	#N/A	0	0	0	0
	1830	GCA_006094695.1	CP035103.1	bacteria	Kocuria_rosea	Bacteria;Terrabacteria group;Actinobacteria	ATCC 186	3.94665	72.8	3946651	0	#N/A	0	1	9226	0.233768
	1831	GCA_006337065.1	CP040872.1	bacteria	Agromyces_laixinhei	Bacteria;Terrabacteria group;Actinobacteria	HY052	3.4372	69	3437203	0	#N/A	0	1	805	0.0234202
	1832	GCA_006337125.1	CP040887.1	bacteria	Serinicoccus_chungangensis	Bacteria;Terrabacteria group;Actinobacteria	CCUG 59777	3.46344	73.1	3463442	0	#N/A	0	0	0	0
	1833	GCA_006349365.1	CP040899.1	bacteria	Georgenia_sp._Z294	Bacteria;Terrabacteria group;Actinobacteria	Z294	3.45463	73.3	3454625	0	#N/A	0	0	0	0
	1834	GCA_006351985.2	CP038030.2	bacteria	Rhodococcus_ruber	Bacteria;Terrabacteria group;Actinobacteria	R1	5.56475	70.4838	5352622	0	#N/A	0	0	0	0
	1835	GCA_006378235.1	CP040466.1	bacteria	Streptomyces_albidoflavus	Bacteria;Terrabacteria group;Actinobacteria	UYFA156	7.13138	73.4733	6823997	0	#N/A	0	0	0	0
	1836	GCA_006385575.1	CP041040.1	bacteria	Microbacterium_foliorum	Bacteria;Terrabacteria group;Actinobacteria	M2	3.61879	67.7	3618786	0	#N/A	0	0	0	0
	1837	GCA_006516935.1	CP041168.1	bacteria	Streptomyces_griseorubiginosus	Bacteria;Terrabacteria group;Actinobacteria	BTU6	9.22603	71.2	9226027	0	#N/A	0	1	8094	0.0877301
	1838	GCA_006716135.1	CP022310.1	bacteria	Streptomyces_calvus	Bacteria;Terrabacteria group;Actinobacteria	DSM 41452	7.76658	72.5	7766581	0	#N/A	0	0	0	0
	1839	GCA_006739385.1	AP019723.1	bacteria	Cutibacterium_acnes_subsp._acnes	Bacteria;Terrabacteria group;Actinobacteria	NBRC 107605	2.49474	60	2494738	0	#N/A	0	0	0	0
	1840	GCA_006971065.1	CP035641.1	bacteria	Corynebacterium_pseudotuberculosis	Bacteria;Terrabacteria group;Actinobacteria	CAPGE03	2.33756	52.2	2337561	0	#N/A	0	0	0	0
	1841	GCA_006971245.1	CP035640.1	bacteria	Corynebacterium_pseudotuberculosis	Bacteria;Terrabacteria group;Actinobacteria	OVID04	2.33754	52.2	2337545	0	#N/A	0	0	0	0
	1842	GCA_006971425.1	CP035678.1	bacteria	Corynebacterium_pseudotuberculosis	Bacteria;Terrabacteria group;Actinobacteria	OVIZ01	2.33786	52.2	2337856	0	#N/A	0	0	0	0
	1843	GCA_006971625.1	CP035679.1	bacteria	Corynebacterium_pseudotuberculosis	Bacteria;Terrabacteria group;Actinobacteria	OVIOS02	2.33759	52.2	2337594	0	#N/A	0	0	0	0
	1844	GCA_006974005.1	CP029823.1	bacteria	Streptomyces_malaysiensis	Bacteria;Terrabacteria group;Actinobacteria	DSM 4137	10.6707	71.1	10670746	0	#N/A	0	4	61796	0.579116
	1845	GCA_006974065.1	CP035642.1	bacteria	Corynebacterium_pseudotuberculosis	Bacteria;Terrabacteria group;Actinobacteria	OVICCA32	2.33816	52.2	2338156	0	#N/A	0	0	0	0
	1846	GCA_006974085.1	CP035714.1	bacteria	Corynebacterium_pseudotuberculosis	Bacteria;Terrabacteria group;Actinobacteria	E9	2.33815	52.2	2338155	0	#N/A	0	0	0	0
	1847	GCA_007113425.2	CP041610.2	bacteria	Streptomyces_sp._RLB3-17	Bacteria;Terrabacteria group;Actinobacteria	RLB3-17	12.0229	70.2	12022941	0	#N/A	0	0	0	0
	1848	GCA_007113525.2	CP041654.1	bacteria	Streptomyces_sp._RLB1-9	Bacteria;Terrabacteria group;Actinobacteria	RLB1-9	12.2012	70.1717	11940408	0	#N/A	0	1	34122	0.285769
	1849	GCA_007164525.1	AP019791.1	bacteria	Rubrobacter_xylanophilus	Bacteria;Terrabacteria group;Actinobacteria	AA3-22	3.02287	68.7	3022875	0	#N/A	0	0	0	0
	1850	GCA_007362135.1	CP041694.1	bacteria	Cellulosimicrobium_cellulans	Bacteria;Terrabacteria group;Actinobacteria	NEB113	4.21981	74.6	4219812	0	#N/A	0	0	0	0
	1851	GCA_007430945.1	CP041728.1	bacteria	Corynebacterium_glutamicum	Bacteria;Terrabacteria group;Actinobacteria	JH41 parent	3.12715	54.2	3127145	0	#N/A	0	0	0	0
	1852	GCA_007431185.1	CP041729.1	bacteria	Corynebacterium_glutamicum	Bacteria;Terrabacteria group;Actinobacteria	JH41	3.12758	54.2	3127580	0	#N/A	0	0	0	0
	1853	GCA_007559005.1	CP041763.1	bacteria	Gordonia_zhaorongruii	Bacteria;Terrabacteria group;Actinobacteria	HY186	3.23308	66.9	3233079	0	#N/A	0	0	0	0
	1854	GCA_007641235.1	CP038157.1	bacteria	Corynebacterium_sanguinis	Bacteria;Terrabacteria group;Actinobacteria	CCUG 58655	2.36288	65.3	2362885	0	#N/A	0	0	0	0
	1855	GCA_007833315.1	CP012297.1	bacteria	Corynebacterium_glutamicum	Bacteria;Terrabacteria group;Actinobacteria	B414	3.15521	54.2	3155208	0	#N/A	0	0	0	0
	1856	GCA_007833335.1	CP012298.1	bacteria	Corynebacterium_glutamicum	Bacteria;Terrabacteria group;Actinobacteria	CICC10064	3.1592	54.2	3159203	0	#N/A	0	0	0	0
	1857	GCA_007858535.1	CP040174.1	bacteria	Arthrobacter_sp._UKPF54-2	Bacteria;Terrabacteria group;Actinobacteria	UKPF54-2	3.51782	68.5	3517818	0	#N/A	0	0	0	0
	1858	GCA_007858555.1	CP042278.1	bacteria	Streptomyces_sp._WAC06273	Bacteria;Terrabacteria group;Actinobacteria	WAC6273 substr. delta orf15 pCRISPR-Cas9	7.55643	72.5	7556430	0	#N/A	0	0	0	0
	1859	GCA_007858575.1	CP042279.1	bacteria	Streptomyces_sp._WAC08241	Bacteria;Terrabacteria group;Actinobacteria	WAC8241 substr. delta strI	7.28036	72.9517	7187773	0	#N/A	0	0	0	0
	1860	GCA_007904105.1	CP042325.1	bacteria	Corynebacterium_sp._sy039	Bacteria;Terrabacteria group;Actinobacteria	sy039	2.23634	47.6	2236339	0	#N/A	0	0	0	0
	1861	GCA_007922635.1	CP042335.1	bacteria	Nesterenkonia_sp._NBAIMH1	Bacteria;Terrabacteria group;Actinobacteria	NBAIMH1	2.69198	66.4	2691978	0	#N/A	0	0	0	0
	1862	GCA_007970665.1	CP042430.1	bacteria	Baekduia_soli	Bacteria;Terrabacteria group;Actinobacteria	BR7-21	5.21225	74	5212251	0	#N/A	0	0	0	0
	1863	GCA_008000995.1	CP042828.1	bacteria	Ruania_sp._HY168	Bacteria;Terrabacteria group;Actinobacteria	HY168	5.10568	69.0857	5067305	0	#N/A	0	0	0	0
	1864	GCA_008001015.1	CP042862.1	bacteria	Serinicoccus_profundi	Bacteria;Terrabacteria group;Actinobacteria	CGMCC 4.5582	3.47571	71.9	3475711	0	#N/A	0	0	0	0
	1865	GCA_008001035.1	CP042856.1	bacteria	Salinibacterium_sp._dk2585	Bacteria;Terrabacteria group;Actinobacteria	dk2585	2.83534	67.5	2835338	0	#N/A	0	0	0	0
	1866	GCA_008033115.1	CP041203.1	bacteria	Cellulomonas_sp._Y8	Bacteria;Terrabacteria group;Actinobacteria	Y8	4.47599	75.3	4475991	0	#N/A	0	0	0	0
	1867	GCA_008064995.1	AP018517.1	bacteria	Streptomyces_rochei	Bacteria;Terrabacteria group;Actinobacteria	7434AN4	8.3648	71.7	8364802	0	#N/A	0	1	12361	0.147774
	1868	GCA_008118325.1	CP043031.1	bacteria	Dermacoccus_abyssi	Bacteria;Terrabacteria group;Actinobacteria	HZAU 226	3.05658	68.2472	2992060	0	#N/A	0	0	0	0
	1869	GCA_008271365.1	CP043430.1	bacteria	Microbacterium_sp._1S1	Bacteria;Terrabacteria group;Actinobacteria	1S1	3.40025	69.8	3400248	0	#N/A	0	0	0	0
	1870	GCA_008306195.1	CP042917.1	bacteria	Rhodococcus_qingshengii	Bacteria;Terrabacteria group;Actinobacteria	RL1	6.84662	62.4272	6253838	0	#N/A	0	0	0	0
	1871	GCA_008329645.1	CP043474.1	bacteria	Mycobacterium_grossiae	Bacteria;Terrabacteria group;Actinobacteria	DSM 104744	5.6816	70.4669	5637923	0	#N/A	0	2	29319	0.520032
	1872	GCA_008386315.1	CP043808.1	bacteria	Serinicoccus_marinus_DSM_15273	Bacteria;Terrabacteria group;Actinobacteria	DSM 15273	3.42028	72.2	3420275	0	#N/A	0	0	0	0
	1873	GCA_008461625.1	CP035745.1	bacteria	Corynebacterium_pseudotuberculosis	Bacteria;Terrabacteria group;Actinobacteria	E13	2.33782	52.2	2337818	0	#N/A	0	0	0	0
	1874	GCA_008461845.1	CP036149.1	bacteria	Corynebacterium_pseudotuberculosis	Bacteria;Terrabacteria group;Actinobacteria	E16	2.33781	52.2	2337815	0	#N/A	0	0	0	0
	1875	GCA_008462025.1	CP035789.1	bacteria	Corynebacterium_pseudotuberculosis	Bacteria;Terrabacteria group;Actinobacteria	E14	2.33816	52.2	2338159	0	#N/A	0	0	0	0
	1876	GCA_008642275.1	CP029189.1	bacteria	Streptomyces_venezuelae	Bacteria;Terrabacteria group;Actinobacteria	ATCC 21018	7.74627	72.1	7746267	0	#N/A	0	0	0	0
	1877	GCA_008642295.1	CP029190.1	bacteria	Streptomyces_venezuelae	Bacteria;Terrabacteria group;Actinobacteria	ATCC 21782	7.52532	71.9	7525322	0	#N/A	0	0	0	0
	1878	GCA_008704395.1	CP023695.1	bacteria	Streptomyces_alboniger	Bacteria;Terrabacteria group;Actinobacteria	ATCC 12461	7.96279	71.2	7962786	0	#N/A	0	0	0	0
	1879	GCA_008704445.1	CP023697.1	bacteria	Streptomyces_prasinus	Bacteria;Terrabacteria group;Actinobacteria	ATCC 13879	7.64759	72	7647592	0	#N/A	0	0	0	0
	1880	GCA_008704475.1	CP023698.1	bacteria	Streptomyces_viridifaciens	Bacteria;Terrabacteria group;Actinobacteria	ATCC 11989	7.75788	72.6	7757877	0	#N/A	0	0	0	0
	1881	GCA_008704515.1	CP023700.1	bacteria	Streptomyces_viridosporus_T7A	Bacteria;Terrabacteria group;Actinobacteria	ATCC 39115	7.28054	72.6	7280536	0	#N/A	0	0	0	0
	1882	GCA_008704575.1	CP023703.1	bacteria	Streptomyces_galilaeus	Bacteria;Terrabacteria group;Actinobacteria	ATCC 14969	7.75619	71.4	7756194	0	#N/A	0	1	10109	0.130335
	1883	GCA_008704855.1	CP023691.1	bacteria	Streptomyces_platensis	Bacteria;Terrabacteria group;Actinobacteria	ATCC 23948	8.50101	71.1	8501012	0	#N/A	0	2	30436	0.358028
	1884	GCA_008704935.1	CP023692.1	bacteria	Streptomyces_vinaceus	Bacteria;Terrabacteria group;Actinobacteria	ATCC 27476	7.67351	72.3	7673509	0	#N/A	0	1	8804	0.114732
	1885	GCA_008704995.1	CP023747.1	bacteria	Streptomyces_nodosus	Bacteria;Terrabacteria group;Actinobacteria	ATCC 14899	7.77259	70.9	7772587	0	#N/A	0	0	0	0
	1886	GCA_008727755.1	CP044231.1	bacteria	Microbacterium_caowuchunii	Bacteria;Terrabacteria group;Actinobacteria	ST-M6	3.26272	70.2	3262719	0	#N/A	0	0	0	0
	1887	GCA_008727775.1	CP044232.1	bacteria	Microbacterium_lushaniae	Bacteria;Terrabacteria group;Actinobacteria	L-031	3.65016	70.7	3650161	0	#N/A	0	0	0	0
	1888	GCA_008728435.1	CP044255.1	bacteria	Cutibacterium_acnes	Bacteria;Terrabacteria group;Actinobacteria	ATCC 6919	2.49422	60	2494216	0	#N/A	0	0	0	0
	1889	GCA_008843165.1	CP044427.1	bacteria	Ornithinimicrobium_pratense	Bacteria;Terrabacteria group;Actinobacteria	W204	3.53941	70.8	3539411	0	#N/A	0	0	0	0
	1890	GCA_008931305.1	CP042324.1	bacteria	Streptomyces_coelicolor_A3(2)	Bacteria;Terrabacteria group;Actinobacteria	CFB_NBC_0001	8.66766	72.1	8667664	0	#N/A	0	0	0	0
	1891	GCA_008931705.1	CP042594.1	bacteria	Streptomyces_albogriseolus	Bacteria;Terrabacteria group;Actinobacteria	LBX-2	7.54715	72.5535	7210477	0	#N/A	0	1	15020	0.208308
	1892	GCA_009002535.1	AP020326.1	bacteria	Mycobacterium_avium_subsp._hominissuis	Bacteria;Terrabacteria group;Actinobacteria	JP-H-1	5.73525	68.7753	5491452	0	#N/A	0	3	150630	2.74299
	1893	GCA_009026825.1	CP045032.1	bacteria	Corynebacterium_urogenitale	Bacteria;Terrabacteria group;Actinobacteria	LMM-1652	2.35189	59.9	2351892	0	#N/A	0	0	0	0
	1894	GCA_009177305.1	AP019664.1	bacteria	Cutibacterium_acnes	Bacteria;Terrabacteria group;Actinobacteria	TP-CU389	2.49439	60	2494387	0	#N/A	0	0	0	0
	1895	GCA_009363215.3	CP045287.2	bacteria	Curtobacterium_flaccumfaciens_pv._flaccumfaciens	Bacteria;Terrabacteria group;Actinobacteria	P990	3.9317	70.3665	3736959	0	#N/A	0	1	18681	0.499898
	1896	GCA_009363295.1	CP045325.1	bacteria	Mycobacterium_sp._THAF192	Bacteria;Terrabacteria group;Actinobacteria	THAF192	6.01659	67.8866	5780554	0	#N/A	0	3	20897	0.361505
	1897	GCA_009495655.1	CP045547.1	bacteria	Streptomyces_sp._SYP-A7193	Bacteria;Terrabacteria group;Actinobacteria	SYP-A7193	8.82278	72.1319	8193527	0	#N/A	0	0	0	0
	1898	GCA_009498035.1	CP034550.1	bacteria	Saccharothrix_syringae	Bacteria;Terrabacteria group;Actinobacteria	NRRL B-16468	10.9296	73.5	10929570	0	#N/A	0	1	17172	0.157115
	1899	GCA_009498435.1	CP045646.1	bacteria	Bifidobacterium_breve	Bacteria;Terrabacteria group;Actinobacteria	JSRL01	2.27415	58.6	2274146	0	#N/A	0	0	0	0
	1900	GCA_009557055.1	CP045649.1	bacteria	Nocardioides_sp._dk884	Bacteria;Terrabacteria group;Actinobacteria	dk884	4.27879	72.5	4278786	0	#N/A	0	0	0	0
	1901	GCA_009646095.1	CP045725.1	bacteria	Raineyella_sp._CBA3103	Bacteria;Terrabacteria group;Actinobacteria	CBA3103	3.64987	69.6	3649865	0	#N/A	0	0	0	0
	1902	GCA_009649075.1	CP045737.1	bacteria	Aeromicrobium_yanjiei	Bacteria;Terrabacteria group;Actinobacteria	MF47	3.68203	69.815	3630722	0	#N/A	0	0	0	0
	1903	GCA_009650215.1	CP045851.1	bacteria	Actinomarinicola_tropica	Bacteria;Terrabacteria group;Actinobacteria	SCSIO 58843	3.71545	72.6	3715454	0	#N/A	0	2	19630	0.528334
	1904	GCA_009650765.1	CP045740.1	bacteria	Streptomyces_sp._SUK_48	Bacteria;Terrabacteria group;Actinobacteria	SUK 48	8.34167	72.3	8341671	0	#N/A	0	0	0	0
	1905	GCA_009660225.1	CP045920.1	bacteria	Pseudactinotalea_sp._HY158	Bacteria;Terrabacteria group;Actinobacteria	HY158	3.65249	71.2	3652490	0	#N/A	0	0	0	0
	1906	GCA_009664715.1	CP045963.1	bacteria	Mycobacterium_intracellulare_subsp._chimaera	Bacteria;Terrabacteria group;Actinobacteria	AUSMDU00007395	6.38414	67.5337	6180270	0	#N/A	0	1	92351	1.49429
	1907	GCA_009664835.1	CP045929.1	bacteria	Saccharopolyspora_coralli	Bacteria;Terrabacteria group;Actinobacteria	E2A	4.83201	68.6	4832009	0	#N/A	0	0	0	0
	1908	GCA_009664875.1	CP045962.1	bacteria	Mycobacterium_tuberculosis	Bacteria;Terrabacteria group;Actinobacteria	AUSMDU00018547	4.41477	65.6	4414769	0	#N/A	0	0	0	0
	1909	GCA_009671205.1	CP045309.1	bacteria	Micromonospora_terminaliae	Bacteria;Terrabacteria group;Actinobacteria	DSM 101760	6.74211	73.3078	6717200	0	#N/A	0	1	3032	0.0451379
	1910	GCA_009707365.1	CP046122.1	bacteria	Microlunatus_sp._Gsoil_973	Bacteria;Terrabacteria group;Actinobacteria	Gsoil 973	4.91391	67.1	4913910	0	#N/A	0	1	10067	0.204867
	1911	GCA_009707485.1	CP046121.1	bacteria	Tetrasphaera_sp._HKS02	Bacteria;Terrabacteria group;Actinobacteria	HKS02	3.48245	70.6	3482451	0	#N/A	0	0	0	0
	1912	GCA_009708005.2	CP052757.1	bacteria	Cellulosimicrobium_sp._BI34T	Bacteria;Terrabacteria group;Actinobacteria	BI34T	4.78418	73.8884	4631595	0	#N/A	0	0	0	0
	1913	GCA_009708215.1	CP046175.1	bacteria	Ruania_sp._HY164	Bacteria;Terrabacteria group;Actinobacteria	HY164	5.64825	71	5648255	0	#N/A	0	1	25217	0.446456
	1914	GCA_009720485.1	CP045245.1	bacteria	Cellulomonas_sp._JZ18	Bacteria;Terrabacteria group;Actinobacteria	JZ18	4.04333	75.6	4043325	0	#N/A	0	0	0	0
	1915	GCA_009730215.1	CP046308.1	bacteria	Mycobacterium_tuberculosis	Bacteria;Terrabacteria group;Actinobacteria	FDAARGOS_751	4.44199	65.6	4441988	0	#N/A	0	0	0	0
	1916	GCA_009730235.1	CP046309.1	bacteria	Mycobacterium_tuberculosis	Bacteria;Terrabacteria group;Actinobacteria	FDAARGOS_750	4.43467	65.6	4434666	0	#N/A	0	0	0	0
	1917	GCA_009730335.1	CP046315.1	bacteria	Schaalia_odontolytica	Bacteria;Terrabacteria group;Actinobacteria	FDAARGOS_732	2.43263	65.3	2432635	0	#N/A	0	0	0	0
	1918	GCA_009730415.1	CP046319.1	bacteria	Micrococcus_luteus	Bacteria;Terrabacteria group;Actinobacteria	FDAARGOS_677	2.47826	73	2478263	0	#N/A	0	0	0	0
	1919	GCA_009734405.1	CP046453.1	bacteria	Corynebacterium_sp._2019	Bacteria;Terrabacteria group;Actinobacteria	2019	2.88727	66.293	2803752	0	#N/A	0	0	0	0
	1920	GCA_009734425.1	CP046455.1	bacteria	Corynebacterium_sp._2039	Bacteria;Terrabacteria group;Actinobacteria	2039	3.21806	62.6748	3109186	0	#N/A	0	0	0	0
	1921	GCA_009739595.2	CP033721.2	bacteria	Clavibacter_michiganensis_subsp._nebraskensis	Bacteria;Terrabacteria group;Actinobacteria	HF4	3.06429	73	3064293	0	#N/A	0	0	0	0
	1922	GCA_009739615.2	CP033722.2	bacteria	Clavibacter_michiganensis_subsp._nebraskensis	Bacteria;Terrabacteria group;Actinobacteria	7580	3.06524	73	3065236	0	#N/A	0	0	0	0
	1923	GCA_009739635.2	CP033723.2	bacteria	Clavibacter_michiganensis_subsp._nebraskensis	Bacteria;Terrabacteria group;Actinobacteria	61-1	3.06524	73	3065242	0	#N/A	0	0	0	0
	1924	GCA_009739655.1	CP033724.1	bacteria	Clavibacter_michiganensis_subsp._michiganensis	Bacteria;Terrabacteria group;Actinobacteria	UF1	3.36555	72.5474	3271848	0	#N/A	0	0	0	0
	1925	GCA_009739905.1	CP034279.1	bacteria	Streptomyces_ficellus	Bacteria;Terrabacteria group;Actinobacteria	NRRL 8067	7.07824	72.6	7078240	0	#N/A	0	0	0	0
	1926	GCA_009740915.1	CP046567.1	bacteria	Dietzia_sp._DQ12-45-1b	Bacteria;Terrabacteria group;Actinobacteria	DQ12-45-1b	3.8277	70.1428	3719558	0	#N/A	0	0	0	0
	1927	GCA_009759705.1	CP046641.1	bacteria	Corynebacterium_pseudotuberculosis	Bacteria;Terrabacteria group;Actinobacteria	PAT16	2.33751	52.2	2337511	0	#N/A	0	0	0	0
	1928	GCA_009759725.1	CP046642.1	bacteria	Corynebacterium_pseudotuberculosis	Bacteria;Terrabacteria group;Actinobacteria	SP165	2.33788	52.2	2337878	0	#N/A	0	0	0	0
	1929	GCA_009759745.1	CP046643.1	bacteria	Corynebacterium_pseudotuberculosis	Bacteria;Terrabacteria group;Actinobacteria	17	2.33802	52.2	2338024	0	#N/A	0	0	0	0
	1930	GCA_009759765.1	CP046644.1	bacteria	Corynebacterium_pseudotuberculosis	Bacteria;Terrabacteria group;Actinobacteria	MEX2	2.33755	52.2	2337549	0	#N/A	0	0	0	0
	1931	GCA_009762615.1	CP046733.1	bacteria	Corynebacterium_pseudotuberculosis	Bacteria;Terrabacteria group;Actinobacteria	SigK	2.33483	52.2	2334827	0	#N/A	0	0	0	0
	1932	GCA_009762635.1	CP046732.1	bacteria	Corynebacterium_pseudotuberculosis	Bacteria;Terrabacteria group;Actinobacteria	sigB	2.33955	52.2	2339548	0	#N/A	0	0	0	0
	1933	GCA_009762655.1	CP046731.1	bacteria	Corynebacterium_pseudotuberculosis	Bacteria;Terrabacteria group;Actinobacteria	SigH	2.33926	52.2	2339262	0	#N/A	0	0	0	0
	1934	GCA_009762675.2	CP046728.2	bacteria	Mycobacterium_tuberculosis	Bacteria;Terrabacteria group;Actinobacteria	TCDC11	4.41842	65.6	4418417	0	#N/A	0	0	0	0
	1935	GCA_009769055.1	CP043842.1	bacteria	Micrococcus_luteus	Bacteria;Terrabacteria group;Actinobacteria	NCCP 16831	2.45953	73.1	2459530	0	#N/A	0	0	0	0
	1936	GCA_009769145.2	CP043849.1	bacteria	Micrococcus_luteus	Bacteria;Terrabacteria group;Actinobacteria	NCCP 15687	2.44533	73.1	2445333	0	#N/A	0	0	0	0
	1937	GCA_009789115.1	CP046861.1	bacteria	Corynebacterium_pseudotuberculosis	Bacteria;Terrabacteria group;Actinobacteria	133	2.33803	52.2	2338025	0	#N/A	0	0	0	0
	1938	GCA_009789135.1	CP046862.1	bacteria	Corynebacterium_pseudotuberculosis	Bacteria;Terrabacteria group;Actinobacteria	414	2.33802	52.2	2338023	0	#N/A	0	0	0	0
	1939	GCA_009791415.1	CP046934.1	bacteria	Corynebacterium_pseudotuberculosis	Bacteria;Terrabacteria group;Actinobacteria	206	2.33803	52.2	2338026	0	#N/A	0	0	0	0
	1940	GCA_009791515.1	CP046955.1	bacteria	Corynebacterium_pseudotuberculosis	Bacteria;Terrabacteria group;Actinobacteria	SigM	2.33923	52.2	2339229	0	#N/A	0	0	0	0
	1941	GCA_009796285.1	CP047020.1	bacteria	Streptomyces_broussonetiae	Bacteria;Terrabacteria group;Actinobacteria	T44	9.73578	70.9	9735779	0	#N/A	0	0	0	0
	1942	GCA_009832825.1	CP047129.1	bacteria	Bifidobacterium_adolescentis	Bacteria;Terrabacteria group;Actinobacteria	ZJ2	2.40177	59.9	2401766	0	#N/A	0	1	175205	7.29484
	1943	GCA_009834145.1	CP047144.1	bacteria	Streptomyces_sp._HF10	Bacteria;Terrabacteria group;Actinobacteria	HF10	7.90624	72.2	7814787	0	#N/A	0	1	14683	0.187887
	1944	GCA_009834165.1	CP047186.1	bacteria	Rathayibacter_tanaceti	Bacteria;Terrabacteria group;Actinobacteria	VKM Ac-2761	3.21412	70.7	3214120	0	#N/A	0	0	0	0
	1945	GCA_009834185.1	CP047173.1	bacteria	Rathayibacter_sp._VKM_Ac-2760	Bacteria;Terrabacteria group;Actinobacteria	VKM Ac-2760	4.61241	72.1093	4294749	0	#N/A	0	0	0	0
	1946	GCA_009834205.1	CP047180.1	bacteria	Rathayibacter_festucae	Bacteria;Terrabacteria group;Actinobacteria	VKM Ac-2802	4.31639	72.3886	4219997	0	#N/A	0	0	0	0
	1947	GCA_009834245.1	CP047183.1	bacteria	Rathayibacter_sp._VKM_Ac-2801	Bacteria;Terrabacteria group;Actinobacteria	VKM Ac-2801	3.62859	72.2566	3577774	0	#N/A	0	0	0	0
	1948	GCA_009856645.1	CP047235.1	bacteria	Gordonia_sp._JH63	Bacteria;Terrabacteria group;Actinobacteria	JH63	5.33874	67.8237	5175911	0	#N/A	0	0	0	0
	1949	GCA_009857135.1	CP047318.1	bacteria	Streptomyces_sp._HM190	Bacteria;Terrabacteria group;Actinobacteria	HM190	7.76283	72	7762826	0	#N/A	0	1	16468	0.212139
	1950	GCA_009859915.1	CP046572.1	bacteria	Rhodococcus_sp._WAY2	Bacteria;Terrabacteria group;Actinobacteria	WAY2	8.44333	65.6983	6622033	0	#N/A	0	0	0	0
	1951	GCA_009873315.1	CP041689.1	bacteria	Micrococcus_luteus	Bacteria;Terrabacteria group;Actinobacteria	10240	2.41446	73.1	2414459	0	#N/A	0	0	0	0
	1952	GCA_009905175.1	CP047586.1	bacteria	Corynebacterium_pseudotuberculosis	Bacteria;Terrabacteria group;Actinobacteria	SigD	2.33931	52.2	2339309	0	#N/A	0	0	0	0
	1953	GCA_009905275.1	CP047603.1	bacteria	Corynebacterium_pseudotuberculosis	Bacteria;Terrabacteria group;Actinobacteria	PAT14	2.33713	52.2	2337133	0	#N/A	0	0	0	0
	1954	GCA_009930775.1	CP047926.1	bacteria	Corynebacterium_pseudotuberculosis	Bacteria;Terrabacteria group;Actinobacteria	sigC	2.33896	52.2	2338957	0	#N/A	0	0	0	0
	1955	GCA_009930795.1	CP017146.1	bacteria	Marisediminicola_antarctica	Bacteria;Terrabacteria group;Actinobacteria	ZS314	3.35261	67.2	3352609	0	#N/A	0	0	0	0
	1956	GCA_009931635.1	CP048001.1	bacteria	Bifidobacterium_longum	Bacteria;Terrabacteria group;Actinobacteria	CACC 517	2.28166	59.8	2281664	0	#N/A	0	0	0	0
	1957	GCA_009936315.1	AP019620.1	bacteria	Streptomyces_antimycoticus	Bacteria;Terrabacteria group;Actinobacteria	NBRC 100767	11.0006	70.9	11000615	0	#N/A	0	2	33530	0.304801
	1958	GCA_010119915.1	CP048210.1	bacteria	Cellulomonas_sp._H30R-01	Bacteria;Terrabacteria group;Actinobacteria	H30R-01	4.49298	74.3	4492978	0	#N/A	0	0	0	0
	1959	GCA_010384365.1	CP048397.1	bacteria	Streptomyces_sp._S4.7	Bacteria;Terrabacteria group;Actinobacteria	S4.7	7.94029	70.6999	7920066	0	#N/A	0	0	0	0
	1960	GCA_010523235.1	CP026490.1	bacteria	Streptomyces_sp._604F	Bacteria;Terrabacteria group;Actinobacteria	604F	7.08615	73.0002	6900059	0	#N/A	0	0	0	0
	1961	GCA_010725485.1	AP022598.1	bacteria	Mycolicibacterium_parafortuitum	Bacteria;Terrabacteria group;Actinobacteria	JCM 6367	6.0442	68.4	6044196	0	#N/A	0	0	0	0
	1962	GCA_010726505.1	AP022562.1	bacteria	Mycobacterium_novum	Bacteria;Terrabacteria group;Actinobacteria	JCM 6391	4.45893	68.6	4458926	0	#N/A	0	1	8305	0.186256
	1963	GCA_010726955.1	AP022603.1	bacteria	Mycolicibacterium_fallax	Bacteria;Terrabacteria group;Actinobacteria	JCM 6405	4.15682	70.4	4156821	0	#N/A	0	2	56330	1.35512
	1964	GCA_010727125.1	AP022564.1	bacteria	Mycolicibacter_terrae	Bacteria;Terrabacteria group;Actinobacteria	JCM 12143	4.56619	68.4	4566186	0	#N/A	0	0	0	0
	1965	GCA_010727325.1	AP022565.1	bacteria	Mycolicibacterium_alvei	Bacteria;Terrabacteria group;Actinobacteria	JCM 12272	6.01685	66.0989	5712683	0	#N/A	0	1	100680	1.76239
	1966	GCA_010727605.1	AP022568.1	bacteria	Mycobacterium_simiae	Bacteria;Terrabacteria group;Actinobacteria	JCM 12377	5.78899	66.2	5788994	0	#N/A	0	1	11810	0.204008
	1967	GCA_010727725.1	AP022604.1	bacteria	Mycolicibacterium_chitae	Bacteria;Terrabacteria group;Actinobacteria	JCM 12403	5.48206	68.9	5482061	0	#N/A	0	1	59299	1.08169
	1968	GCA_010727945.1	AP022569.1	bacteria	Mycobacterium_cookii	Bacteria;Terrabacteria group;Actinobacteria	JCM 12404	5.31852	66	5318517	0	#N/A	0	0	0	0
	1969	GCA_010728325.1	AP022570.1	bacteria	Mycolicibacterium_poriferae	Bacteria;Terrabacteria group;Actinobacteria	JCM 12603	5.92917	68.0161	5712830	0	#N/A	0	1	8331	0.14583
	1970	GCA_010728525.1	AP022572.1	bacteria	Mycobacterium_shottsii	Bacteria;Terrabacteria group;Actinobacteria	JCM 12657	5.97315	65.5	5973149	0	#N/A	0	0	0	0
	1971	GCA_010729105.1	AP022573.1	bacteria	Mycobacterium_saskatchewanense	Bacteria;Terrabacteria group;Actinobacteria	JCM 13016	6.00892	68.3	6008916	0	#N/A	0	1	13950	0.232155
	1972	GCA_010729305.1	AP022574.1	bacteria	Mycolicibacterium_psychrotolerans	Bacteria;Terrabacteria group;Actinobacteria	JCM 13323	5.73236	68.7	5732362	0	#N/A	0	4	52502	0.915888
	1973	GCA_010729485.1	AP022609.1	bacteria	Mycolicibacter_hiberniae	Bacteria;Terrabacteria group;Actinobacteria	JCM 13571	4.39665	68.5	4396654	0	#N/A	0	1	694	0.0157847
	1974	GCA_010729665.1	AP022610.1	bacteria	Mycolicibacterium_madagascariense	Bacteria;Terrabacteria group;Actinobacteria	JCM 13574	5.94038	69.1809	5712088	0	#N/A	0	2	13818	0.241908
	1975	GCA_010729895.1	AP022612.1	bacteria	Mycolicibacterium_confluentis	Bacteria;Terrabacteria group;Actinobacteria	JCM 13671	5.87656	67.5	5876557	0	#N/A	0	0	0	0
	1976	GCA_010730195.1	AP022613.1	bacteria	Mycobacterium_conspicuum	Bacteria;Terrabacteria group;Actinobacteria	JCM 14738	6.23714	67.4	6237139	0	#N/A	0	0	0	0
	1977	GCA_010730355.1	AP022576.1	bacteria	Mycobacterium_florentinum	Bacteria;Terrabacteria group;Actinobacteria	JCM 14740	6.21986	66.4	6219859	0	#N/A	0	0	0	0
	1978	GCA_010730575.1	AP022614.1	bacteria	Mycobacterium_parmense	Bacteria;Terrabacteria group;Actinobacteria	JCM 14742	5.95291	68.4	5952912	0	#N/A	0	0	0	0
	1979	GCA_010730745.1	AP022615.1	bacteria	Mycobacterium_heidelbergense	Bacteria;Terrabacteria group;Actinobacteria	JCM 14842	5.05058	67.9	5050576	0	#N/A	0	1	9372	0.185563
	1980	GCA_010730955.1	AP022577.1	bacteria	Mycolicibacterium_aubagnense	Bacteria;Terrabacteria group;Actinobacteria	JCM 15296	6.32193	66.3368	6055481	0	#N/A	0	2	187531	3.09688
	1981	GCA_010731115.1	AP022616.1	bacteria	Mycolicibacterium_phocaicum	Bacteria;Terrabacteria group;Actinobacteria	JCM 15301	5.8532	67.1	5853197	0	#N/A	0	1	8805	0.150431
	1982	GCA_010731535.1	AP022581.1	bacteria	Mycobacterium_lacus	Bacteria;Terrabacteria group;Actinobacteria	JCM 15657	5.09299	66.9	5092988	0	#N/A	0	0	0	0
	1983	GCA_010731595.1	AP022582.1	bacteria	Mycobacterium_seoulense	Bacteria;Terrabacteria group;Actinobacteria	JCM 16018	5.5313	68.3	5531300	0	#N/A	0	1	13470	0.243523
	1984	GCA_010731635.1	AP022583.1	bacteria	Mycobacterium_noviomagense	Bacteria;Terrabacteria group;Actinobacteria	JCM 16367	4.7798	65.8	4779798	0	#N/A	0	0	0	0
	1985	GCA_010731655.1	AP022619.1	bacteria	Mycobacterium_paraseoulense	Bacteria;Terrabacteria group;Actinobacteria	JCM 16952	6.08596	67.9	6085955	0	#N/A	0	0	0	0
	1986	GCA_010731675.1	AP022584.1	bacteria	Mycobacterium_marseillense	Bacteria;Terrabacteria group;Actinobacteria	JCM 17324	5.50582	67.6876	5487849	0	#N/A	0	0	0	0
	1987	GCA_010731695.1	AP022586.1	bacteria	Mycolicibacterium_litorale	Bacteria;Terrabacteria group;Actinobacteria	JCM 17423	5.57951	68.9	5579510	0	#N/A	0	1	12471	0.223514
	1988	GCA_010731715.1	AP022587.1	bacteria	Mycobacterium_stomatepiae	Bacteria;Terrabacteria group;Actinobacteria	JCM 17783	6.21082	66	6210822	0	#N/A	0	0	0	0
	1989	GCA_010731735.1	AP022588.1	bacteria	Mycolicibacterium_sediminis	Bacteria;Terrabacteria group;Actinobacteria	JCM 17899	6.25064	69.1	6250641	0	#N/A	0	0	0	0
	1990	GCA_010731775.1	AP022590.1	bacteria	Mycobacterium_mantenii	Bacteria;Terrabacteria group;Actinobacteria	JCM 18113	6.18554	66.9	6185541	0	#N/A	0	0	0	0
	1991	GCA_010731815.2	AP022593.1	bacteria	Mycolicibacterium_arabiense	Bacteria;Terrabacteria group;Actinobacteria	JCM 18538	6.45121	68.3453	6017160	0	#N/A	0	2	17079	0.283838
	1992	GCA_010731855.1	AP022620.1	bacteria	Mycolicibacterium_anyangense	Bacteria;Terrabacteria group;Actinobacteria	JCM 30275	5.69675	67.1	5696751	0	#N/A	0	0	0	0
	1993	GCA_010731935.1	AP022597.1	bacteria	Mycobacterium_paraintracellulare	Bacteria;Terrabacteria group;Actinobacteria	JCM 30622	5.52783	68.1	5527834	0	#N/A	0	0	0	0
	1994	GCA_011006355.1	CP048875.1	bacteria	Streptomyces_albus	Bacteria;Terrabacteria group;Actinobacteria	CAS922	8.06921	72.6	8069210	0	#N/A	0	0	0	0
	1995	GCA_011044455.1	CP049108.1	bacteria	Mycobacterium_tuberculosis	Bacteria;Terrabacteria group;Actinobacteria	5005	4.41831	65.6	4418311	0	#N/A	0	0	0	0
	1996	GCA_011046485.1	CP049256.1	bacteria	Microbacterium_sp._4R-513	Bacteria;Terrabacteria group;Actinobacteria	4R-513	3.91008	70	3910080	0	#N/A	0	0	0	0
	1997	GCA_011046535.1	CP049257.1	bacteria	Nocardioides_anomalus	Bacteria;Terrabacteria group;Actinobacteria	HKS04	5.12034	73.3	5120341	0	#N/A	0	0	0	0
	1998	GCA_011046975.1	CP049253.1	bacteria	Microbacterium_amylolyticum	Bacteria;Terrabacteria group;Actinobacteria	DSM 24221	2.58834	64.563	2542738	0	#N/A	0	0	0	0
[truncated: 422 more rows]

## Sheet: Sheet2
		S.Table 1: List of 844 Actinobacterial associated plasmid genomes used for the screening of prophages.
		S.no	Assembly1	Acc2	Chromosome3	Organism Name4	Organism Groups	Strain5	Size(Mb)6	GC%7	Size-cal8	Prophage-count (Virsorter2)9	checV (Virsorter2)10	Pro-percent (Virsorter2)11	Prophage-count (VIBRANT)12	checV (VIBRANT)13	Pro-percent (VIBRANT)14
		1	GCA_007113665.2	CP041606.1	plasmid	Streptomyces_sp._S1D4-14	Bacteria;Terrabacteria group;Actinobacteria	S1D4-14	11.9346	70.1768	98815	1	98815	100	1	98815	100
		2	GCA_013423905.1	CP058980.1	plasmid	Streptomyces_sp._NEAU-sy36	Bacteria;Terrabacteria group;Actinobacteria	NEAU-sy36	8.55753	72.4453	87893	1	87892	99.9989	1	87893	100
		3	GCA_007113525.2	CP041653.1	plasmid	Streptomyces_sp._RLB1-9	Bacteria;Terrabacteria group;Actinobacteria	RLB1-9	12.2012	70.1717	154158	1	154155	99.9981	1	154158	100
		4	GCA_018596355.1	CP075614.1	plasmid	Streptomyces_sp._JCM17656	Bacteria;Terrabacteria group;Actinobacteria	JCM17656	10.4022	70.6287	89649	1	89646	99.9967	1	89649	100
		5	GCA_004328625.1	CP032230.1	plasmid	Streptomyces_seoulensis	Bacteria;Terrabacteria group;Actinobacteria	KCTC 9819	6.42624	71.8567	86882	1	86879	99.9965	1	86882	100
		6	GCA_016906265.1	CP070261.1	plasmid	Streptomyces_californicus	Bacteria;Terrabacteria group;Actinobacteria	FDAARGOS_1210	8.22154	72.4756	85024	1	85021	99.9965	1	85024	100
		7	GCA_016756075.1	AP024256.1	plasmid	Mycobacterium_intracellulare	Bacteria;Terrabacteria group;Actinobacteria	M018	5.57281	67.9367	51089	1	51086	99.9941	1	51089	100
		8	GCA_013155125.1	CP053567.1	plasmid	Pseudonocardia_broussonetiae	Bacteria;Terrabacteria group;Actinobacteria	Gen 01	7.28744	74.4421	27393	1	27390	99.989	1	27393	100
		9	GCA_001549895.1	AP014721.1	plasmid	Arthrobacter_sp._Hiyo8	Bacteria;Terrabacteria group;Actinobacteria	Hiyo8	5.02672	63.7589	14696	1	14694	99.9864	0	0	0
		10	GCA_014854695.1	CP027560.1	plasmid	Rhodococcus_rhodochrous	Bacteria;Terrabacteria group;Actinobacteria	BX2	6.0883	67.7431	85315	1	85301	99.9836	1	85315	100
		11	GCA_001013905.1	LN831788.1	plasmid	Streptomyces_leeuwenhoekii	Bacteria;Terrabacteria group;Actinobacteria	C34 (= DSM 42122 = NRRL B-24963)	8.12249	72.7113	86370	1	86354	99.9815	1	86370	100
		12	GCA_016906245.1	CP070258.1	plasmid	Streptomyces_californicus	Bacteria;Terrabacteria group;Actinobacteria	FDAARGOS_1213	8.08405	72.4823	9202	1	9199	99.9674	1	9202	100
		13	GCA_001942025.1	CP017302.1	plasmid	Rhodococcus_sp._YL-1	Bacteria;Terrabacteria group;Actinobacteria	YL-1	7.59496	62.3652	7616	1	7613	99.9606	0	0	0
		14	GCA_000261345.2	CP013740.1	plasmid	Streptomyces_globisporus_C-1027	Bacteria;Terrabacteria group;Actinobacteria	C-1027	7.7836	71.5541	7234	1	7231	99.9585	1	7234	100
		15	GCA_003013675.1	CP027794.1	plasmid	Rhodococcus_hoagii	Bacteria;Terrabacteria group;Actinobacteria	DSSKP-R-001	5.43883	68.6647	92135	1	92083	99.9436	1	92135	100
		16	GCA_001941645.1	CP016078.1	plasmid	Actinoalloteichus_sp._GBA129-24	Bacteria;Terrabacteria group;Actinobacteria	GBA129-24	7.27538	70.0927	59408	1	59371	99.9377	1	59408	100
		17	GCA_013184985.2	CP063419.1	plasmid	Actinomyces_faecalis	Bacteria;Terrabacteria group;Actinobacteria	ZJ34	2.70143	68.5956	3071	1	3069	99.9349	0	0	0
		18	GCA_014705945.2	CP062959.1	plasmid	Rothia_amarae	Bacteria;Terrabacteria group;Actinobacteria	KJZ-9	2.48388	52.2336	4444	1	4441	99.9325	1	4444	100
		19	GCA_010731915.1	AP022622.1	plasmid	Mycobacteroides_abscessus	Bacteria;Terrabacteria group;Actinobacteria	JCM 30620	5.19355	64.155	119389	1	119296	99.9221	1	119389	100
		20	GCA_001602115.1	CP014353.1	plasmid	Acidipropionibacterium_acidipropionici	Bacteria;Terrabacteria group;Actinobacteria	ATCC 55737	3.70719	68.6994	2365	1	2363	99.9154	0	0	0
		21	GCA_000010225.1	AP009045.1	plasmid	Corynebacterium_glutamicum_R	Bacteria;Terrabacteria group;Actinobacteria	R	3.3633	54.0971	49120	1	49062	99.8819	1	49120	100
		22	GCA_004323735.1	CP036456.1	plasmid	Streptomonospora_sp._M2	Bacteria;Terrabacteria group;Actinobacteria	M2	5.81419	72.083	89998	1	89872	99.86	1	89998	100
		23	GCA_017161365.1	CP039125.1	plasmid	Thermobispora_bispora	Bacteria;Terrabacteria group;Actinobacteria	ZC4	4.38684	72.3304	145352	1	145062	99.8005	2	129380	89.0115
		24	GCA_002893965.1	CP025962.1	plasmid	Rhodococcus_qingshengii	Bacteria;Terrabacteria group;Actinobacteria	djl-6-2	6.70001	62.3856	15865	1	15830	99.7794	1	15865	100
		25	GCA_016756395.1	AP018366.1	plasmid	Streptomyces_sp._SN-593	Bacteria;Terrabacteria group;Actinobacteria	SN-593	8.9729	73.5473	93381	1	93150	99.7526	1	57687	61.776
		26	GCA_008000995.1	CP042827.1	plasmid	Ruania_sp._HY168	Bacteria;Terrabacteria group;Actinobacteria	HY168	5.10568	69.0857	38372	1	38243	99.6638	1	38372	100
		27	GCA_009429145.1	CP045481.1	plasmid	Amycolatopsis_sp._YIM_10	Bacteria;Terrabacteria group;Actinobacteria	YIM 10	10.3529	70.2969	39949	1	39810	99.6521	1	39949	100
		28	GCA_014697215.1	CP031143.1	plasmid	Saccharopolyspora_pogona	Bacteria;Terrabacteria group;Actinobacteria	NRRL30141	9.60818	67.8857	86102	1	85802	99.6516	1	86102	100
		29	GCA_001020985.1	CP011544.1	plasmid	Corynebacterium_mustelae	Bacteria;Terrabacteria group;Actinobacteria	DSM 45274	3.47423	52.5343	42805	1	42649	99.6356	1	42805	100
		30	GCA_007858575.1	CP042280.1	plasmid	Streptomyces_sp._WAC08241	Bacteria;Terrabacteria group;Actinobacteria	WAC8241 substr. delta strI	7.28036	72.9517	92592	1	92225	99.6036	1	92592	100
		31	GCA_002591335.1	CP023993.1	plasmid	Streptomyces_malaysiensis	Bacteria;Terrabacteria group;Actinobacteria	DSM 4137	10.7442	71.0949	49553	1	49338	99.5661	0	0	0
		32	GCA_013423905.1	CP058979.1	plasmid	Streptomyces_sp._NEAU-sy36	Bacteria;Terrabacteria group;Actinobacteria	NEAU-sy36	8.55753	72.4453	22381	1	22282	99.5577	1	22381	100
		33	GCA_000525655.1	CP007157.1	plasmid	Corynebacterium_falsenii_DSM_44353	Bacteria;Terrabacteria group;Actinobacteria	BL 8171	2.71962	63.1768	42009	1	41697	99.2573	1	42009	100
		34	GCA_001267885.1	CP012383.1	plasmid	Streptomyces_ambofaciens_ATCC_23877	Bacteria;Terrabacteria group;Actinobacteria	ATCC 23877	8.3936	72.168	89658	1	88922	99.1791	1	89658	100
		35	GCA_000747315.1	CP009216.1	plasmid	Corynebacterium_ureicelerivorans	Bacteria;Terrabacteria group;Actinobacteria	IMMIB RIV-2301	2.32828	64.9917	48288	1	47874	99.1426	1	48288	100
		36	GCA_009789635.1	CP046906.1	plasmid	Streptomyces_sp._QHH-9511	Bacteria;Terrabacteria group;Actinobacteria	QHH-9511	7.61528	71.2772	91197	1	90298	99.0142	1	91197	100
		37	GCA_013394365.1	AP022831.1	plasmid	Kocuria_sp._TGY1120_3	Bacteria;Terrabacteria group;Actinobacteria	TGY1120_3	2.93004	64.6174	32375	1	32013	98.8819	0	0	0
		38	GCA_013364155.1	CP054917.1	plasmid	Streptomyces_sp._NA02950	Bacteria;Terrabacteria group;Actinobacteria	NA02950	9.77167	71.0062	151949	1	150241	98.8759	1	151949	100
		39	GCA_002716965.4	CP076858.1	plasmid	Mycobacterium_avium_subsp._hominissuis	Bacteria;Terrabacteria group;Actinobacteria	OCU873s_P7_4s	5.43022	68.8826	15936	1	15756	98.8705	0	0	0
		40	GCA_000732945.1	CP008945.1	plasmid	Corynebacterium_atypicum	Bacteria;Terrabacteria group;Actinobacteria	R2070	2.35945	65.3513	48068	1	47446	98.706	1	48068	100
		41	GCA_000197735.1	FQ311475.1	plasmid	Glutamicibacter_arilaitensis_Re117	Bacteria;Terrabacteria group;Actinobacteria	Re117	3.91819	59.2853	50407	1	49508	98.2165	0	0	0
		42	GCA_018141485.1	CP060743.1	plasmid	Streptomyces_alfalfae	Bacteria;Terrabacteria group;Actinobacteria	XN-04	8.27859	72.0991	24560	1	23876	97.215	0	0	0
		43	GCA_000732925.1	CP008954.1	plasmid	Amycolatopsis_japonica	Bacteria;Terrabacteria group;Actinobacteria	MG417-CF17	9.05386	68.8928	92539	1	87273	94.3094	1	87273	94.3094
		44	GCA_904066215.1	LR880475.1	plasmid	Microbacterium_sp._Nx66	Bacteria;Terrabacteria group;Actinobacteria	Microbacterium sp. Nx66	3.45709	70.1594	34223	1	32239	94.2027	0	0	0
		45	GCA_000196675.1	CP002598.1	plasmid	Pseudonocardia_dioxanivorans_CB1190	Bacteria;Terrabacteria group;Actinobacteria	CB1190	7.30399	73.2078	15063	1	14181	94.1446	1	15063	100
		46	GCA_002843135.1	CP025210.1	plasmid	Corynebacterium_diphtheriae_bv._mitis_str._ISS_3319	Bacteria;Terrabacteria group;Actinobacteria	ISS 3319	2.4069	53.4865	1960	1	1689	86.1735	0	0	0
		47	GCA_011995665.1	CP047053.1	plasmid	Clavibacter_michiganensis_subsp._michiganensis	Bacteria;Terrabacteria group;Actinobacteria	MSF322	3.3992	72.6104	38824	1	33293	85.7537	0	0	0
		48	GCA_000204155.1	CP002639.1	plasmid	Micromonospora_maris_AB-18-032	Bacteria;Terrabacteria group;Actinobacteria	AB-18-032	6.73227	70.8948	58295	1	49891	85.5837	0	0	0
		49	GCA_002386365.1	CP023509.1	plasmid	Rothia_mucilaginosa	Bacteria;Terrabacteria group;Actinobacteria	FDAARGOS_369	2.40877	59.5442	39540	1	33751	85.3591	0	0	0
		50	GCA_004135345.1	CP035496.1	plasmid	Xylanimonas_allomyrinae	Bacteria;Terrabacteria group;Actinobacteria	2JSPR-7	3.84864	72.6733	32160	1	27110	84.2973	0	0	0
		51	GCA_013423905.1	CP058978.1	plasmid	Streptomyces_sp._NEAU-sy36	Bacteria;Terrabacteria group;Actinobacteria	NEAU-sy36	8.55753	72.4453	17319	1	13741	79.3406	0	0	0
		52	GCA_000147815.3	CP002996.1	plasmid	Streptomyces_violaceusniger_Tu_4113	Bacteria;Terrabacteria group;Actinobacteria	Tu 4113	11.1383	70.9048	191151	1	147292	77.0553	1	145799	76.2743
		53	GCA_000445035.1	CP004376.1	plasmid	Mycobacteroides_abscessus_subsp._bolletii_50594	Bacteria;Terrabacteria group;Actinobacteria	50594	5.27053	64.176	97240	1	72756	74.8211	0	0	0
		54	GCA_011751035.2	CP070374.1	plasmid	Streptomyces_sp._MBT27	Bacteria;Terrabacteria group;Actinobacteria	MBT27	8.53018	71.1695	129956	2	95567	73.538	1	118605	91.2655
		55	GCA_003173275.1	CP029542.1	plasmid	Streptomyces_sp._NEAU-S7GS2	Bacteria;Terrabacteria group;Actinobacteria	NEAU-S7GS2	9.68744	70.7934	45805	1	31211	68.1388	0	0	0
		56	GCA_017183655.1	CP063321.1	plasmid	Mycobacteroides_abscessus_subsp._abscessus	Bacteria;Terrabacteria group;Actinobacteria	GD25	5.19475	64.197	31413	1	21395	68.1087	0	0	0
		57	GCA_017189395.1	CP065277.1	plasmid	Mycobacteroides_abscessus_subsp._abscessus	Bacteria;Terrabacteria group;Actinobacteria	GD54	5.18694	64.0849	31413	1	21395	68.1087	0	0	0
		58	GCA_002025645.1	CP018784.1	plasmid	Curtobacterium_pusillum	Bacteria;Terrabacteria group;Actinobacteria	AA3	4.54105	70.3753	567298	2	358026	63.1107	2	524022	92.3716
		59	GCA_001182745.2	LN868940.1	plasmid	Nocardia_farcinica	Bacteria;Terrabacteria group;Actinobacteria	NCTC11134	6.45978	70.6053	15090	1	9027	59.8211	0	0	0
		60	GCA_900637875.1	LR134450.1	plasmid	Tsukamurella_tyrosinosolvens	Bacteria;Terrabacteria group;Actinobacteria	NCTC13231	4.86121	71.0802	302005	1	171713	56.8577	1	186135	61.6331
		61	GCA_003074035.1	CP029051.1	plasmid	Miniimonas_sp._S16	Bacteria;Terrabacteria group;Actinobacteria	S16	3.77264	73.1485	29556	1	16610	56.1984	0	0	0
		62	GCA_008118325.1	CP043032.1	plasmid	Dermacoccus_abyssi	Bacteria;Terrabacteria group;Actinobacteria	HZAU 226	3.05658	68.2472	64524	1	31884	49.4142	0	0	0
		63	GCA_001280205.1	CP012574.1	plasmid	Clavibacter_michiganensis_subsp._capsici	Bacteria;Terrabacteria group;Actinobacteria	PF008	3.24171	73.1911	39868	1	19110	47.9332	0	0	0
		64	GCA_003721155.4	CP046475.1	plasmid	Janibacter_melonis	Bacteria;Terrabacteria group;Actinobacteria	M714	3.48107	72.9187	54436	1	22172	40.7304	0	0	0
		65	GCA_011290605.1	CP049837.1	plasmid	Gordonia_terrae	Bacteria;Terrabacteria group;Actinobacteria	RL-JC02	5.31285	67.8665	127051	1	51546	40.5711	0	0	0
		66	GCA_015040095.1	CP053548.1	plasmid	Paenarthrobacter_sp._YJN-5	Bacteria;Terrabacteria group;Actinobacteria	YJN-5	5.33142	63.4033	66312	1	24724	37.2844	0	0	0
		67	GCA_000760905.2	CP049750.1	plasmid	Rhodococcus_fascians_A21d2	Bacteria;Terrabacteria group;Actinobacteria	A21d2	6.0098	64.1222	76960	1	25955	33.7253	0	0	0
		68	GCA_000294695.2	CP003205.1	plasmid	Arthrobacter_sp._Rue61a	Bacteria;Terrabacteria group;Actinobacteria	Rue61a	5.08104	62.2324	112992	2	34090	30.1703	0	0	0
		69	GCA_000445035.1	CP004375.1	plasmid	Mycobacteroides_abscessus_subsp._bolletii_50594	Bacteria;Terrabacteria group;Actinobacteria	50594	5.27053	64.176	172814	1	49773	28.8015	0	0	0
		70	GCA_014217625.1	CP043643.1	plasmid	Leifsonia_shinshuensis	Bacteria;Terrabacteria group;Actinobacteria	INR9	4.60898	70.4269	52713	1	14471	27.4524	0	0	0
		71	GCA_009707305.1	CP046102.1	plasmid	Rhodococcus_sp._AQ5-07	Bacteria;Terrabacteria group;Actinobacteria	AQ5-07	6.7539	62.3314	81655	1	22084	27.0455	0	0	0
		72	GCA_014466955.1	AP023397.1	plasmid	Nocardia_wallacei	Bacteria;Terrabacteria group;Actinobacteria	FMUON74	7.89286	69.1885	60434	1	16237	26.8673	0	0	0
		73	GCA_000599545.1	CP003952.1	plasmid	Rhodococcus_opacus_PD630	Bacteria;Terrabacteria group;Actinobacteria	PD630	9.16903	67.1923	82420	1	22140	26.8624	0	0	0
		74	GCA_018141585.1	CP065396.1	plasmid	Bifidobacterium_longum	Bacteria;Terrabacteria group;Actinobacteria	K2-21-4	2.56129	59.5911	198121	1	52340	26.4182	1	36451	18.3984
		75	GCA_000763325.2	CP016822.1	plasmid	Rhodococcus_sp._p52	Bacteria;Terrabacteria group;Actinobacteria	p52	5.41328	67.8454	107688	2	27041	25.1105	0	0	0
		76	GCA_014217665.1	CP043651.1	plasmid	Frigoribacterium_sp._NBH87	Bacteria;Terrabacteria group;Actinobacteria	NBH87	3.40781	73.1368	79430	1	19647	24.735	0	0	0
		77	GCA_000069225.1	AM849036.1	plasmid	Clavibacter_michiganensis_subsp._sepedonicus	Bacteria;Terrabacteria group;Actinobacteria	ATCC33113	3.40379	72.4187	94791	1	23151	24.4232	0	0	0
		78	GCA_014705945.2	CP062957.1	plasmid	Rothia_amarae	Bacteria;Terrabacteria group;Actinobacteria	KJZ-9	2.48388	52.2336	67237	1	16204	24.0998	0	0	0
		79	GCA_011492945.1	CP045120.1	plasmid	Rubrobacter_sp._SCSIO_52909	Bacteria;Terrabacteria group;Actinobacteria	SCSIO 52909	4.5841	66.9657	205328	1	48509	23.6251	0	0	0
		80	GCA_016925535.1	CP070498.1	plasmid	Natronoglycomyces_albus	Bacteria;Terrabacteria group;Actinobacteria	DSM 106290	4.01238	61.4617	59773	1	14115	23.6143	0	0	0
		81	GCA_016599755.1	CP067011.1	plasmid	Corynebacterium_kefirresidentii	Bacteria;Terrabacteria group;Actinobacteria	FDAARGOS_1055	2.52321	58.4458	52624	1	12425	23.6109	0	0	0
		82	GCA_900637875.1	LR134455.1	plasmid	Tsukamurella_tyrosinosolvens	Bacteria;Terrabacteria group;Actinobacteria	NCTC13231	4.86121	71.0802	263814	1	52863	20.038	1	140380	53.2117
		83	GCA_900637875.1	LR134446.1	plasmid	Tsukamurella_tyrosinosolvens	Bacteria;Terrabacteria group;Actinobacteria	NCTC13231	4.86121	71.0802	86583	1	16147	18.6492	1	16146	18.648
		84	GCA_000696675.2	CP007256.1	plasmid	Rhodococcus_erythropolis_R138	Bacteria;Terrabacteria group;Actinobacteria	R138	6.80651	62.3283	91729	1	16928	18.4544	0	0	0
		85	GCA_002189675.2	CP023976.1	plasmid	Streptomyces_alboflavus	Bacteria;Terrabacteria group;Actinobacteria	MDJK44	9.96755	72.0076	256434	1	47042	18.3447	0	0	0
		86	GCA_000344785.1	CP004356.1	plasmid	Corynebacterium_callunae_DSM_20147	Bacteria;Terrabacteria group;Actinobacteria	DSM 20147	2.92868	52.4609	85023	1	15490	18.2186	0	0	0
		87	GCA_001620305.1	CP015237.1	plasmid	Rhodococcus_fascians_D188	Bacteria;Terrabacteria group;Actinobacteria	D188	5.50211	64.584	164725	2	28556	17.3356	1	31879	19.3529
		88	GCA_015040615.1	CP060403.1	plasmid	Microbacterium_sp._YJN-G	Bacteria;Terrabacteria group;Actinobacteria	YJN-G	3.62414	69.4729	148596	1	24813	16.6983	0	0	0
		89	GCA_017910955.1	CP072109.1	plasmid	Rhodococcus_qingshengii	Bacteria;Terrabacteria group;Actinobacteria	CL-05	6.41377	62.4981	123183	1	20096	16.3139	0	0	0
		90	GCA_017656075.1	CP058642.1	plasmid	Rhodococcus_sp._ZPP	Bacteria;Terrabacteria group;Actinobacteria	ZPP	8.47305	65.5496	141167	1	22991	16.2864	0	0	0
		91	GCA_014764445.1	CP061722.1	plasmid	Pseudarthrobacter_sp._BIM_B-2242	Bacteria;Terrabacteria group;Actinobacteria	BIM B-2242	4.78003	65.2524	417721	2	67478	16.1538	2	351617	84.1751
		92	GCA_000010805.1	AP011118.1	plasmid	Rhodococcus_opacus_B4	Bacteria;Terrabacteria group;Actinobacteria	B4	8.83494	67.6253	111160	1	17060	15.3472	0	0	0
		93	GCA_013113715.1	CP053345.1	plasmid	Herbiconiux_sp._SALV-R1	Bacteria;Terrabacteria group;Actinobacteria	SALV-R1	4.52236	70.2459	124450	1	18160	14.5922	0	0	0
		94	GCA_017795725.1	CP054210.1	plasmid	Rhodococcus_qingshengii	Bacteria;Terrabacteria group;Actinobacteria	CX-1	7.47954	62.3526	90413	1	12468	13.7901	0	0	0
		95	GCA_019095205.1	CP050181.1	plasmid	Rhodococcus_pyridinivorans	Bacteria;Terrabacteria group;Actinobacteria	YC-JH2	5.62416	67.7173	85494	1	11566	13.5284	0	0	0
		96	GCA_001700945.1	CP015530.1	plasmid	Rhodococcus_sp._WB1	Bacteria;Terrabacteria group;Actinobacteria	WB1	6.14856	70.4795	224533	1	29838	13.2889	0	0	0
		97	GCA_001314225.1	CP012698.1	plasmid	Microbacterium_sp._No._7	Bacteria;Terrabacteria group;Actinobacteria	No. 7	4.82796	70.9793	135111	1	16585	12.2751	0	0	0
		98	GCA_000761215.1	CP009439.1	plasmid	Streptomyces_glaucescens	Bacteria;Terrabacteria group;Actinobacteria	GLA.O	7.62377	72.9127	170574	1	20059	11.7597	0	0	0
		99	GCA_019056515.1	CP064874.1	plasmid	Microbacterium_paraoxydans	Bacteria;Terrabacteria group;Actinobacteria	70447	3.59304	70.3219	177760	1	19226	10.8157	0	0	0
		100	GCA_015040095.1	CP053545.1	plasmid	Paenarthrobacter_sp._YJN-5	Bacteria;Terrabacteria group;Actinobacteria	YJN-5	5.33142	63.4033	440465	1	46948	10.6587	2	387641	88.0072
		101	GCA_001644575.1	CP015597.1	plasmid	Mycobacterium_sp._YC-RL4	Bacteria;Terrabacteria group;Actinobacteria	YC-RL4	6.05398	67.4249	252568	1	26246	10.3917	2	139132	55.0869
		102	GCA_019048925.1	CP077420.1	plasmid	Rhodococcus_qingshengii	Bacteria;Terrabacteria group;Actinobacteria	TG-1	7.20932	62.3878	162666	1	16714	10.275	0	0	0
		103	GCA_900637875.1	LR134447.1	plasmid	Tsukamurella_tyrosinosolvens	Bacteria;Terrabacteria group;Actinobacteria	NCTC13231	4.86121	71.0802	249745	1	25066	10.0366	1	53427	21.3926
		104	GCA_009002535.1	AP020327.1	plasmid	Mycobacterium_avium_subsp._hominissuis	Bacteria;Terrabacteria group;Actinobacteria	JP-H-1	5.73525	68.7753	191151	1	18633	9.74779	1	169546	88.6974
		105	GCA_015040095.1	CP053546.1	plasmid	Paenarthrobacter_sp._YJN-5	Bacteria;Terrabacteria group;Actinobacteria	YJN-5	5.33142	63.4033	224889	1	20617	9.16763	1	22471	9.99204
		106	GCA_019317345.1	CP079227.1	plasmid	Rhodococcus_sp._LW-XY12	Bacteria;Terrabacteria group;Actinobacteria	LW-XY12	5.80283	67.6323	142453	1	11981	8.41049	0	0	0
		107	GCA_016804345.1	CP044212.1	plasmid	Rhodococcus_ruber	Bacteria;Terrabacteria group;Actinobacteria	C1	5.69885	70.4459	165393	1	11956	7.22884	0	0	0
		108	GCA_000022025.1	CP001342.1	plasmid	Pseudarthrobacter_chlorophenolicus_A6	Bacteria;Terrabacteria group;Actinobacteria	A6	4.98087	65.9781	426858	1	29577	6.929	3	387162	90.7004
		109	GCA_002999155.1	CP027239.1	plasmid	Dietzia_sp._oral_taxon_368	Bacteria;Terrabacteria group;Actinobacteria	W5195	3.67957	70.734	227619	1	15011	6.59479	2	169367	74.4081
		110	GCA_011492965.1	CP045122.1	plasmid	Rubrobacter_sp._SCSIO_52915	Bacteria;Terrabacteria group;Actinobacteria	SCSIO 52915	4.42035	69.0821	263859	1	15784	5.98198	1	27393	10.3817
		111	GCA_001182745.2	LN868939.1	plasmid	Nocardia_farcinica	Bacteria;Terrabacteria group;Actinobacteria	NCTC11134	6.45978	70.6053	2657929	2	153527	5.77619	1	78151	2.9403
		112	GCA_010729665.1	AP022611.1	plasmid	Mycolicibacterium_madagascariense	Bacteria;Terrabacteria group;Actinobacteria	JCM 13574	5.94038	69.1809	228287	1	12979	5.68539	0	0	0
		113	GCA_017068395.1	CP070614.1	plasmid	Rhodococcus_sp._R79	Bacteria;Terrabacteria group;Actinobacteria	R79	9.86656	67.2436	468864	1	25753	5.49264	0	0	0
		114	GCA_000511305.1	CP006997.1	plasmid	Rhodococcus_pyridinivorans_SB3094	Bacteria;Terrabacteria group;Actinobacteria	SB3094	5.59051	67.8052	361397	1	16901	4.67657	1	60753	16.8106
		115	GCA_001942025.1	CP017300.1	plasmid	Rhodococcus_sp._YL-1	Bacteria;Terrabacteria group;Actinobacteria	YL-1	7.59496	62.3652	423076	1	16451	3.88843	1	207069	48.9437
		116	GCA_001660045.1	CP015867.1	plasmid	Streptomyces_parvulus	Bacteria;Terrabacteria group;Actinobacteria	2297	7.76653	72.7285	617085	1	23783	3.85409	0	0	0
		117	GCA_017968845.1	CP072877.1	plasmid	Microbacterium_sp._NIBRBAC000506063	Bacteria;Terrabacteria group;Actinobacteria	NIBRBAC000506063	3.04153	69.0082	465341	1	16925	3.63712	0	0	0
		118	GCA_000015405.1	CP000520.1	plasmid	Mycobacterium_sp._KMS	Bacteria;Terrabacteria group;Actinobacteria	KMS	6.25608	68.1928	216763	1	7138	3.293	1	149467	68.9541
		119	GCA_003614435.1	CP025547.1	plasmid	Mycobacterium_paragordonae	Bacteria;Terrabacteria group;Actinobacteria	49061	7.22425	66.8617	305730	1	8331	2.72495	0	0	0
		120	GCA_006088715.1	CP030772.1	plasmid	Streptomyces_sp._YIM_121038	Bacteria;Terrabacteria group;Actinobacteria	YIM 121038	11.0984	72.464	967890	1	21478	2.21905	0	0	0
		121	GCA_009859915.1	CP046573.1	plasmid	Rhodococcus_sp._WAY2	Bacteria;Terrabacteria group;Actinobacteria	WAY2	8.44333	65.6983	991117	1	21801	2.19964	2	149292	15.063
		122	GCA_000014565.1	CP000432.1	plasmid	Rhodococcus_jostii_RHA1	Bacteria;Terrabacteria group;Actinobacteria	RHA1	9.70274	66.9735	1123075	1	14816	1.31924	0	0	0
		123	GCA_019378875.1	CP076047.1	plasmid	Rhodococcus_sp._USK10	Bacteria;Terrabacteria group;Actinobacteria	USK10	9.87003	67.1689	1355759	1	15416	1.13708	0	0	0
		124	GCA_000006605.1	AF401314.1	plasmid	Corynebacterium_jeikeium_K411	Bacteria;Terrabacteria group;Actinobacteria	K411 = NCTC 11915	2.47682	61.3561	14323	0	#N/A	0	0	0	0
		125	GCA_000007525.1	AF540971.1	plasmid	Bifidobacterium_longum_NCC2705	Bacteria;Terrabacteria group;Actinobacteria	NCC2705	2.26027	60.1075	3626	0	#N/A	0	0	0	0
		126	GCA_000008945.1	AF538868.1	plasmid	Bifidobacterium_longum_DJO10A	Bacteria;Terrabacteria group;Actinobacteria	DJO10A	2.38953	60.1182	10073	0	#N/A	0	0	0	0
		127	GCA_000008945.1	AF538869.1	plasmid	Bifidobacterium_longum_DJO10A	Bacteria;Terrabacteria group;Actinobacteria	DJO10A	2.38953	60.1182	3661	0	#N/A	0	0	0	0
		128	GCA_000009765.2	AP005645.1	plasmid	Streptomyces_avermitilis_MA-4680_=_NBRC_14893	Bacteria;Terrabacteria group;Actinobacteria	MA-4680	9.11989	70.6845	94287	0	#N/A	0	0	0	0
		129	GCA_000009805.1	AP006619.1	plasmid	Nocardia_farcinica_IFM_10152	Bacteria;Terrabacteria group;Actinobacteria	IFM 10152	6.29234	70.6615	184026	0	#N/A	0	0	0	0
		130	GCA_000009805.1	AP006620.1	plasmid	Nocardia_farcinica_IFM_10152	Bacteria;Terrabacteria group;Actinobacteria	IFM 10152	6.29234	70.6615	87093	0	#N/A	0	0	0	0
		131	GCA_000010105.1	AP008932.1	plasmid	Rhodococcus_erythropolis_PR4	Bacteria;Terrabacteria group;Actinobacteria	PR4 (= NBRC 100887)	6.89554	62.2948	104014	0	#N/A	0	1	68301	65.6652
		132	GCA_000010105.1	AP008933.1	plasmid	Rhodococcus_erythropolis_PR4	Bacteria;Terrabacteria group;Actinobacteria	PR4 (= NBRC 100887)	6.89554	62.2948	3637	0	#N/A	0	0	0	0
		133	GCA_000010105.1	AP008931.1	plasmid	Rhodococcus_erythropolis_PR4	Bacteria;Terrabacteria group;Actinobacteria	PR4 (= NBRC 100887)	6.89554	62.2948	271577	0	#N/A	0	0	0	0
		134	GCA_000010805.1	AP011119.1	plasmid	Rhodococcus_opacus_B4	Bacteria;Terrabacteria group;Actinobacteria	B4	8.83494	67.6253	4367	0	#N/A	0	0	0	0
		135	GCA_000010805.1	AP011120.1	plasmid	Rhodococcus_opacus_B4	Bacteria;Terrabacteria group;Actinobacteria	B4	8.83494	67.6253	2773	0	#N/A	0	0	0	0
		136	GCA_000010805.1	AP011116.1	plasmid	Rhodococcus_opacus_B4	Bacteria;Terrabacteria group;Actinobacteria	B4	8.83494	67.6253	558192	0	#N/A	0	0	0	0
		137	GCA_000010805.1	AP011117.1	plasmid	Rhodococcus_opacus_B4	Bacteria;Terrabacteria group;Actinobacteria	B4	8.83494	67.6253	244997	0	#N/A	0	0	0	0
		138	GCA_000011305.1	AP005225.1	plasmid	Corynebacterium_efficiens_YS-314	Bacteria;Terrabacteria group;Actinobacteria	YS-314	3.2195	62.9346	23743	0	#N/A	0	0	0	0
		139	GCA_000011305.1	AP005226.1	plasmid	Corynebacterium_efficiens_YS-314	Bacteria;Terrabacteria group;Actinobacteria	YS-314	3.2195	62.9346	48672	0	#N/A	0	0	0	0
		140	GCA_000013925.2	BX649209.1	plasmid	Mycobacterium_ulcerans_Agy99	Bacteria;Terrabacteria group;Actinobacteria	Agy99	5.80576	65.419	174155	0	#N/A	0	0	0	0
		141	GCA_000014565.1	CP000433.1	plasmid	Rhodococcus_jostii_RHA1	Bacteria;Terrabacteria group;Actinobacteria	RHA1	9.70274	66.9735	442536	0	#N/A	0	2	52762	11.9226
		142	GCA_000014565.1	CP000434.1	plasmid	Rhodococcus_jostii_RHA1	Bacteria;Terrabacteria group;Actinobacteria	RHA1	9.70274	66.9735	332361	0	#N/A	0	0	0	0
		143	GCA_000014925.1	CP000475.1	plasmid	Paenarthrobacter_aurescens_TC1	Bacteria;Terrabacteria group;Actinobacteria	TC1	5.22665	62.4551	328237	0	#N/A	0	0	0	0
		144	GCA_000014925.1	CP000476.1	plasmid	Paenarthrobacter_aurescens_TC1	Bacteria;Terrabacteria group;Actinobacteria	TC1	5.22665	62.4551	300725	0	#N/A	0	0	0	0
		145	GCA_000015405.1	CP000519.1	plasmid	Mycobacterium_sp._KMS	Bacteria;Terrabacteria group;Actinobacteria	KMS	6.25608	68.1928	302089	0	#N/A	0	0	0	0
		146	GCA_000016365.1	CP000657.1	plasmid	Mycolicibacterium_gilvum_PYR-GCK	Bacteria;Terrabacteria group;Actinobacteria	PYR-GCK	5.98283	67.7265	321253	0	#N/A	0	1	123480	38.437
		147	GCA_000016365.1	CP000658.1	plasmid	Mycolicibacterium_gilvum_PYR-GCK	Bacteria;Terrabacteria group;Actinobacteria	PYR-GCK	5.98283	67.7265	25309	0	#N/A	0	0	0	0
		148	GCA_000016365.1	CP000659.1	plasmid	Mycolicibacterium_gilvum_PYR-GCK	Bacteria;Terrabacteria group;Actinobacteria	PYR-GCK	5.98283	67.7265	16660	0	#N/A	0	0	0	0
		149	GCA_000017305.1	CP000751.1	plasmid	Kineococcus_radiotolerans_SRS30216_=_ATCC_BAA-149	Bacteria;Terrabacteria group;Actinobacteria	SRS30216	4.95667	74.2104	182572	0	#N/A	0	1	21589	11.8249
		150	GCA_000017305.1	CP000752.1	plasmid	Kineococcus_radiotolerans_SRS30216_=_ATCC_BAA-149	Bacteria;Terrabacteria group;Actinobacteria	SRS30216	4.95667	74.2104	12917	0	#N/A	0	0	0	0
		151	GCA_000018345.1	CP000895.1	plasmid	Mycobacterium_marinum_M	Bacteria;Terrabacteria group;Actinobacteria	M	6.66014	65.7077	23317	0	#N/A	0	0	0	0
		152	GCA_000022025.1	CP001343.1	plasmid	Pseudarthrobacter_chlorophenolicus_A6	Bacteria;Terrabacteria group;Actinobacteria	A6	4.98087	65.9781	158475	0	#N/A	0	0	0	0
		153	GCA_000022905.1	FM164414.1	plasmid	Corynebacterium_aurimucosum_ATCC_700975	Bacteria;Terrabacteria group;Actinobacteria	DSM 44827; ATCC 700975	2.81923	60.5248	29037	0	#N/A	0	0	0	0
		154	GCA_000024785.1	CP001803.1	plasmid	Gordonia_bronchialis_DSM_43247	Bacteria;Terrabacteria group;Actinobacteria	DSM 43247	5.29001	67.0692	81410	0	#N/A	0	0	0	0
		155	GCA_000024865.1	CP001815.1	plasmid	Streptosporangium_roseum_DSM_43021	Bacteria;Terrabacteria group;Actinobacteria	DSM 43021	10.3695	70.8965	28204	0	#N/A	0	0	0	0
		156	GCA_000024965.1	CP001822.1	plasmid	Xylanimonas_cellulosilytica_DSM_15894	Bacteria;Terrabacteria group;Actinobacteria	DSM 15894	3.83138	72.4653	88604	0	#N/A	0	0	0	0
		157	GCA_000026445.2	EU271968.1	plasmid	Mycobacterium_liflandii_128FXT	Bacteria;Terrabacteria group;Actinobacteria	128FXT	6.39954	65.5196	190588	0	#N/A	0	0	0	0
		158	GCA_000063485.1	AM711865.1	plasmid	Clavibacter_michiganensis_subsp._michiganensis_NCPPB_382	Bacteria;Terrabacteria group;Actinobacteria	NCPPB 382	3.39524	72.5311	27357	0	#N/A	0	0	0	0
		159	GCA_000063485.1	AM711866.1	plasmid	Clavibacter_michiganensis_subsp._michiganensis_NCPPB_382	Bacteria;Terrabacteria group;Actinobacteria	NCPPB 382	3.39524	72.5311	69989	0	#N/A	0	0	0	0
		160	GCA_000069185.1	CU458745.1	plasmid	Mycobacteroides_abscessus_ATCC_19977	Bacteria;Terrabacteria group;Actinobacteria	ATCC 19977	5.09049	64.1174	23319	0	#N/A	0	0	0	0
		161	GCA_000069225.1	AM849035.1	plasmid	Clavibacter_michiganensis_subsp._sepedonicus	Bacteria;Terrabacteria group;Actinobacteria	ATCC33113	3.40379	72.4187	50350	0	#N/A	0	0	0	0
		162	GCA_000092225.1	CP001967.1	plasmid	Tsukamurella_paurometabola_DSM_20162	Bacteria;Terrabacteria group;Actinobacteria	DSM 20162	4.47972	68.3866	99806	0	#N/A	0	0	0	0
		163	GCA_000143885.2	CP002908.1	plasmid	Gordonia_sp._KTR9	Bacteria;Terrabacteria group;Actinobacteria	KTR9	5.88571	67.5101	89480	0	#N/A	0	0	0	0
		164	GCA_000143885.2	CP002112.1	plasmid	Gordonia_sp._KTR9	Bacteria;Terrabacteria group;Actinobacteria	KTR9	5.88571	67.5101	182454	0	#N/A	0	1	155381	85.1617
		165	GCA_000143885.2	CP002909.1	plasmid	Gordonia_sp._KTR9	Bacteria;Terrabacteria group;Actinobacteria	KTR9	5.88571	67.5101	172385	0	#N/A	0	0	0	0
		166	GCA_000147815.3	CP002995.1	plasmid	Streptomyces_violaceusniger_Tu_4113	Bacteria;Terrabacteria group;Actinobacteria	Tu 4113	11.1383	70.9048	290055	0	#N/A	0	0	0	0
		167	GCA_000157895.2	CP006836.1	plasmid	Mycobacterium_kansasii_ATCC_12478	Bacteria;Terrabacteria group;Actinobacteria	ATCC 12478	6.57723	66.1912	144951	0	#N/A	0	0	0	0
		168	GCA_000176115.2	CP002476.1	plasmid	Streptomyces_pratensis_ATCC_33331	Bacteria;Terrabacteria group;Actinobacteria	ATCC 33331	7.6561	70.9525	188552	0	#N/A	0	0	0	0
		169	GCA_000176115.2	CP002477.1	plasmid	Streptomyces_pratensis_ATCC_33331	Bacteria;Terrabacteria group;Actinobacteria	ATCC 33331	7.6561	70.9525	130055	0	#N/A	0	0	0	0
		170	GCA_000177615.2	CP002802.1	plasmid	Candidatus_Frankia_datiscae	Bacteria;Terrabacteria group;Actinobacteria	Dg1	5.34099	69.9675	12355	0	#N/A	0	0	0	0
		171	GCA_000177615.2	CP002803.1	plasmid	Candidatus_Frankia_datiscae	Bacteria;Terrabacteria group;Actinobacteria	Dg1	5.34099	69.9675	5448	0	#N/A	0	0	0	0
		172	GCA_000184435.1	CP002386.1	plasmid	Mycolicibacterium_gilvum_Spyr1	Bacteria;Terrabacteria group;Actinobacteria	Spyr1	5.78329	67.8018	211864	0	#N/A	0	0	0	0
		173	GCA_000184435.1	CP002387.1	plasmid	Mycolicibacterium_gilvum_Spyr1	Bacteria;Terrabacteria group;Actinobacteria	Spyr1	5.78329	67.8018	23681	0	#N/A	0	0	0	0
		174	GCA_000189535.1	CP002380.1	plasmid	Pseudarthrobacter_phenanthrenivorans_Sphe3	Bacteria;Terrabacteria group;Actinobacteria	Sphe3	4.53532	65.3822	190450	0	#N/A	0	0	0	0
		175	GCA_000189535.1	CP002381.1	plasmid	Pseudarthrobacter_phenanthrenivorans_Sphe3	Bacteria;Terrabacteria group;Actinobacteria	Sphe3	4.53532	65.3822	94456	0	#N/A	0	0	0	0
		176	GCA_000196235.1	CP000455.1	plasmid	Arthrobacter_sp._FB24	Bacteria;Terrabacteria group;Actinobacteria	FB24	5.07048	65.4189	159538	0	#N/A	0	0	0	0
		177	GCA_000196235.1	CP000456.1	plasmid	Arthrobacter_sp._FB24	Bacteria;Terrabacteria group;Actinobacteria	FB24	5.07048	65.4189	115507	0	#N/A	0	0	0	0
		178	GCA_000196235.1	CP000457.1	plasmid	Arthrobacter_sp._FB24	Bacteria;Terrabacteria group;Actinobacteria	FB24	5.07048	65.4189	96488	0	#N/A	0	0	0	0
		179	GCA_000196575.1	AP010891.1	plasmid	Bifidobacterium_longum_subsp._infantis_157F	Bacteria;Terrabacteria group;Actinobacteria	157F	2.40883	60.111	4895	0	#N/A	0	0	0	0
		180	GCA_000196575.1	AP010892.1	plasmid	Bifidobacterium_longum_subsp._infantis_157F	Bacteria;Terrabacteria group;Actinobacteria	157F	2.40883	60.111	3624	0	#N/A	0	0	0	0
		181	GCA_000196675.1	CP002594.1	plasmid	Pseudonocardia_dioxanivorans_CB1190	Bacteria;Terrabacteria group;Actinobacteria	CB1190	7.30399	73.2078	192355	0	#N/A	0	0	0	0
		182	GCA_000197735.1	FQ311476.1	plasmid	Glutamicibacter_arilaitensis_Re117	Bacteria;Terrabacteria group;Actinobacteria	Re117	3.91819	59.2853	8528	0	#N/A	0	0	0	0
		183	GCA_000203835.1	AL589148.1	plasmid	Streptomyces_coelicolor_A3(2)	Bacteria;Terrabacteria group;Actinobacteria	A3(2)	9.05485	71.982	356023	0	#N/A	0	1	98008	27.5286
		184	GCA_000203835.1	AL645771.1	plasmid	Streptomyces_coelicolor_A3(2)	Bacteria;Terrabacteria group;Actinobacteria	A3(2)	9.05485	71.982	31317	0	#N/A	0	0	0	0
		185	GCA_000214175.1	CP002787.1	plasmid	Hoyosella_subflava_DQS3-9A1	Bacteria;Terrabacteria group;Actinobacteria	DQS3-9A1	4.86349	62.1997	17897	0	#N/A	0	0	0	0
		186	GCA_000214175.1	CP002788.1	plasmid	Hoyosella_subflava_DQS3-9A1	Bacteria;Terrabacteria group;Actinobacteria	DQS3-9A1	4.86349	62.1997	106784	0	#N/A	0	0	0	0
		187	GCA_000219455.1	CP002795.1	plasmid	Bifidobacterium_longum_subsp._longum_KACC_91563	Bacteria;Terrabacteria group;Actinobacteria	KACC 91563	2.39576	59.8115	4233	0	#N/A	0	0	0	0
		188	GCA_000219455.1	CP002796.1	plasmid	Bifidobacterium_longum_subsp._longum_KACC_91563	Bacteria;Terrabacteria group;Actinobacteria	KACC 91563	2.39576	59.8115	6230	0	#N/A	0	0	0	0
		189	GCA_000237305.1	FQ859184.1	plasmid	Streptomyces_cattleya_NRRL_8057_=_DSM_46488	Bacteria;Terrabacteria group;Actinobacteria	NRRL 8057	8.09255	72.9894	1809491	0	#N/A	0	0	0	0
		190	GCA_000240165.1	CP003229.1	plasmid	Streptomyces_cattleya_NRRL_8057_=_DSM_46488	Bacteria;Terrabacteria group;Actinobacteria	DSM 46488	8.09552	72.9896	1812548	0	#N/A	0	0	0	0
		191	GCA_000245355.1	CP003276.1	plasmid	Streptomyces_hygroscopicus_subsp._jinggangensis_5008	Bacteria;Terrabacteria group;Actinobacteria	5008	10.3837	71.847	164566	0	#N/A	0	0	0	0
		192	GCA_000245355.1	CP003277.1	plasmid	Streptomyces_hygroscopicus_subsp._jinggangensis_5008	Bacteria;Terrabacteria group;Actinobacteria	5008	10.3837	71.847	73285	0	#N/A	0	1	73285	100
		193	GCA_000247715.1	CP003120.1	plasmid	Gordonia_polyisoprenivorans_VH2	Bacteria;Terrabacteria group;Actinobacteria	VH2	5.8443	66.9612	174494	0	#N/A	0	0	0	0
		194	GCA_000261345.2	CP013739.1	plasmid	Streptomyces_globisporus_C-1027	Bacteria;Terrabacteria group;Actinobacteria	C-1027	7.7836	71.5541	167754	0	#N/A	0	0	0	0
		195	GCA_000266905.1	CP003054.1	plasmid	Mycolicibacterium_chubuense_NBB4	Bacteria;Terrabacteria group;Actinobacteria	NBB4	6.34262	68.3003	615278	0	#N/A	0	0	0	0
		196	GCA_000266905.1	CP003055.1	plasmid	Mycolicibacterium_chubuense_NBB4	Bacteria;Terrabacteria group;Actinobacteria	NBB4	6.34262	68.3003	143623	0	#N/A	0	1	11396	7.93466
		197	GCA_000294695.2	CP003204.1	plasmid	Arthrobacter_sp._Rue61a	Bacteria;Terrabacteria group;Actinobacteria	Rue61a	5.08104	62.2324	231551	0	#N/A	0	0	0	0
		198	GCA_000297155.3	CP029157.1	plasmid	Streptomyces_tsukubensis_NRRL18488	Bacteria;Terrabacteria group;Actinobacteria	NRRL18488	8.006	71.891	24747	0	#N/A	0	0	0	0
		199	GCA_000297155.3	CP029158.1	plasmid	Streptomyces_tsukubensis_NRRL18488	Bacteria;Terrabacteria group;Actinobacteria	NRRL18488	8.006	71.891	31070	0	#N/A	0	0	0	0
		200	GCA_000328565.1	CP003079.1	plasmid	Mycobacterium_sp._JS623	Bacteria;Terrabacteria group;Actinobacteria	JS623	7.22177	65.1624	394147	0	#N/A	0	0	0	0
		201	GCA_000328565.1	CP003080.1	plasmid	Mycobacterium_sp._JS623	Bacteria;Terrabacteria group;Actinobacteria	JS623	7.22177	65.1624	198589	0	#N/A	0	2	162295	81.7241
		202	GCA_000328565.1	CP003081.1	plasmid	Mycobacterium_sp._JS623	Bacteria;Terrabacteria group;Actinobacteria	JS623	7.22177	65.1624	164114	0	#N/A	0	2	152463	92.9007
		203	GCA_000331185.2	CP048262.1	plasmid	Streptomyces_rimosus_subsp._rimosus_ATCC_10970	Bacteria;Terrabacteria group;Actinobacteria	ATCC 10970	9.64389	71.9272	292624	0	#N/A	0	0	0	0
		204	GCA_000340845.1	CP003721.1	plasmid	Streptomyces_hygroscopicus_subsp._jinggangensis_TL01	Bacteria;Terrabacteria group;Actinobacteria	TL01	10.078	71.943	164565	0	#N/A	0	0	0	0
		205	GCA_000340845.1	CP003722.1	plasmid	Streptomyces_hygroscopicus_subsp._jinggangensis_TL01	Bacteria;Terrabacteria group;Actinobacteria	TL01	10.078	71.943	73285	0	#N/A	0	1	73285	100
		206	GCA_000341345.1	CP003698.1	plasmid	Corynebacterium_halotolerans_YIM_70093_=_DSM_44683	Bacteria;Terrabacteria group;Actinobacteria	YIM 70093 = DSM 44683	3.22201	68.2608	86256	0	#N/A	0	0	0	0
		207	GCA_000344785.1	CP004355.1	plasmid	Corynebacterium_callunae_DSM_20147	Bacteria;Terrabacteria group;Actinobacteria	DSM 20147	2.92868	52.4609	4109	0	#N/A	0	0	0	0
		208	GCA_000364805.1	CP003991.1	plasmid	Streptomyces_sp._PAMC_26508	Bacteria;Terrabacteria group;Actinobacteria	PAMC 26508	7.63025	71.0645	104048	0	#N/A	0	0	0	0
		209	GCA_000376705.1	CP003294.1	plasmid	Cutibacterium_acnes_HL096PA1	Bacteria;Terrabacteria group;Actinobacteria	HL096PA1	2.54977	60.1523	55585	0	#N/A	0	0	0	0
		210	GCA_000400635.2	CP003411.1	plasmid	Amycolatopsis_keratiniphila	Bacteria;Terrabacteria group;Actinobacteria	HCCB10007	8.98209	68.9996	33499	0	#N/A	0	0	0	0
		211	GCA_000412265.2	CP011665.1	plasmid	Streptomyces_sp._Mg1	Bacteria;Terrabacteria group;Actinobacteria	Mg1	8.71619	72.171	529571	0	#N/A	0	0	0	0
		212	GCA_000412265.2	CP011666.1	plasmid	Streptomyces_sp._Mg1	Bacteria;Terrabacteria group;Actinobacteria	Mg1	8.71619	72.171	134791	0	#N/A	0	0	0	0
		213	GCA_000412265.2	CP011667.1	plasmid	Streptomyces_sp._Mg1	Bacteria;Terrabacteria group;Actinobacteria	Mg1	8.71619	72.171	183653	0	#N/A	0	0	0	0
		214	GCA_000418535.2	JQ657805.1	plasmid	Mycobacterium_intracellulare_subsp._yongonense_05-1390	Bacteria;Terrabacteria group;Actinobacteria	05-1390	5.66209	67.9502	122976	0	#N/A	0	0	0	0
		215	GCA_000418535.2	JQ657806.1	plasmid	Mycobacterium_intracellulare_subsp._yongonense_05-1390	Bacteria;Terrabacteria group;Actinobacteria	05-1390	5.66209	67.9502	18089	0	#N/A	0	0	0	0
		216	GCA_000442645.1	CP003925.1	plasmid	Corynebacterium_maris_DSM_45190	Bacteria;Terrabacteria group;Actinobacteria	DSM 45190	2.83355	66.6124	45973	0	#N/A	0	0	0	0
		217	GCA_000444875.1	CP006260.1	plasmid	Streptomyces_collinus_Tu_365	Bacteria;Terrabacteria group;Actinobacteria	Tu 365	8.37729	72.5501	85047	0	#N/A	0	0	0	0
		218	GCA_000444875.1	CP006261.1	plasmid	Streptomyces_collinus_Tu_365	Bacteria;Terrabacteria group;Actinobacteria	Tu 365	8.37729	72.5501	19314	0	#N/A	0	1	19314	100
		219	GCA_000454045.1	CP003762.1	plasmid	Rhodococcus_erythropolis_CCM2595	Bacteria;Terrabacteria group;Actinobacteria	CCM2595	6.37142	62.5	90223	0	#N/A	0	0	0	0
		220	GCA_000511305.1	CP006998.1	plasmid	Rhodococcus_pyridinivorans_SB3094	Bacteria;Terrabacteria group;Actinobacteria	SB3094	5.59051	67.8052	2035	0	#N/A	0	0	0	0
		221	GCA_000550785.1	CP004351.1	plasmid	Corynebacterium_casei_LMG_S-19264	Bacteria;Terrabacteria group;Actinobacteria	LMG S-19264	3.13221	55.6977	2461	0	#N/A	0	0	0	0
		222	GCA_000550785.1	CP004352.1	plasmid	Corynebacterium_casei_LMG_S-19264	Bacteria;Terrabacteria group;Actinobacteria	LMG S-19264	3.13221	55.6977	16264	0	#N/A	0	0	0	0
		223	GCA_000599545.1	CP003950.1	plasmid	Rhodococcus_opacus_PD630	Bacteria;Terrabacteria group;Actinobacteria	PD630	9.16903	67.1923	172218	0	#N/A	0	0	0	0
		224	GCA_000599545.1	CP003951.1	plasmid	Rhodococcus_opacus_PD630	Bacteria;Terrabacteria group;Actinobacteria	PD630	9.16903	67.1923	97588	0	#N/A	0	0	0	0
		225	GCA_000599545.1	CP003953.1	plasmid	Rhodococcus_opacus_PD630	Bacteria;Terrabacteria group;Actinobacteria	PD630	9.16903	67.1923	62932	0	#N/A	0	0	0	0
		226	GCA_000599545.1	CP003954.1	plasmid	Rhodococcus_opacus_PD630	Bacteria;Terrabacteria group;Actinobacteria	PD630	9.16903	67.1923	95987	0	#N/A	0	1	7297	7.60207
		227	GCA_000599545.1	CP003955.1	plasmid	Rhodococcus_opacus_PD630	Bacteria;Terrabacteria group;Actinobacteria	PD630	9.16903	67.1923	45950	0	#N/A	0	0	0	0
		228	GCA_000599545.1	CP003956.1	plasmid	Rhodococcus_opacus_PD630	Bacteria;Terrabacteria group;Actinobacteria	PD630	9.16903	67.1923	37095	0	#N/A	0	0	0	0
		229	GCA_000599545.1	CP003957.1	plasmid	Rhodococcus_opacus_PD630	Bacteria;Terrabacteria group;Actinobacteria	PD630	9.16903	67.1923	158587	0	#N/A	0	0	0	0
		230	GCA_000599545.1	CP003958.1	plasmid	Rhodococcus_opacus_PD630	Bacteria;Terrabacteria group;Actinobacteria	PD630	9.16903	67.1923	39302	0	#N/A	0	0	0	0
		231	GCA_000626675.1	CP006843.1	plasmid	Corynebacterium_glyciniphilum_AJ_3170	Bacteria;Terrabacteria group;Actinobacteria	AJ 3170	3.56822	64.7345	58432	0	#N/A	0	0	0	0
		232	GCA_000661895.1	CP007515.1	plasmid	Rubrobacter_radiotolerans	Bacteria;Terrabacteria group;Actinobacteria	RSPS-4	3.26723	66.7537	190889	0	#N/A	0	0	0	0
		233	GCA_000661895.1	CP007516.1	plasmid	Rubrobacter_radiotolerans	Bacteria;Terrabacteria group;Actinobacteria	RSPS-4	3.26723	66.7537	149806	0	#N/A	0	0	0	0
		234	GCA_000661895.1	CP007517.1	plasmid	Rubrobacter_radiotolerans	Bacteria;Terrabacteria group;Actinobacteria	RSPS-4	3.26723	66.7537	51047	0	#N/A	0	0	0	0
		235	GCA_000695235.1	CP007575.1	plasmid	Streptomyces_albulus	Bacteria;Terrabacteria group;Actinobacteria	NK660	9.3724	72.2986	12120	0	#N/A	0	0	0	0
		236	GCA_000696675.2	CP007257.1	plasmid	Rhodococcus_erythropolis_R138	Bacteria;Terrabacteria group;Actinobacteria	R138	6.80651	62.3283	477915	0	#N/A	0	0	0	0
		237	GCA_000723425.2	HG917973.1	plasmid	Mycobacterium_marinum_E11	Bacteria;Terrabacteria group;Actinobacteria	E11	6.45052	65.7699	114229	0	#N/A	0	0	0	0
		238	GCA_000725405.1	CP008890.1	plasmid	Dermacoccus_nishinomiyaensis	Bacteria;Terrabacteria group;Actinobacteria	M25	3.11364	69.0185	84621	0	#N/A	0	0	0	0
		239	GCA_000742715.1	CP007723.1	plasmid	Corynebacterium_glutamicum	Bacteria;Terrabacteria group;Actinobacteria	ATCC 21831	3.19289	54.1853	16810	0	#N/A	0	0	0	0
		240	GCA_000742735.1	CP007725.1	plasmid	Corynebacterium_glutamicum	Bacteria;Terrabacteria group;Actinobacteria	AR1	3.16249	54.0856	16810	0	#N/A	0	0	0	0
		241	GCA_000755585.2	CP013746.1	plasmid	Arthrobacter_alpinus	Bacteria;Terrabacteria group;Actinobacteria	A3	4.45829	60.6388	194226	0	#N/A	0	0	0	0
		242	GCA_000760905.2	CP049751.1	plasmid	Rhodococcus_fascians_A21d2	Bacteria;Terrabacteria group;Actinobacteria	A21d2	6.0098	64.1222	75360	0	#N/A	0	0	0	0
		243	GCA_000760905.2	CP049749.1	plasmid	Rhodococcus_fascians_A21d2	Bacteria;Terrabacteria group;Actinobacteria	A21d2	6.0098	64.1222	189682	0	#N/A	0	1	85351	44.9969
		244	GCA_000763325.2	CP016821.1	plasmid	Rhodococcus_sp._p52	Bacteria;Terrabacteria group;Actinobacteria	p52	5.41328	67.8454	170002	0	#N/A	0	0	0	0
		245	GCA_000763325.2	CP016820.1	plasmid	Rhodococcus_sp._p52	Bacteria;Terrabacteria group;Actinobacteria	p52	5.41328	67.8454	242246	0	#N/A	0	0	0	0
		246	GCA_000767055.1	CP006765.1	plasmid	Corynebacterium_doosanense_CAU_212_=_DSM_45436	Bacteria;Terrabacteria group;Actinobacteria	CAU 212	2.699	66.7345	27197	0	#N/A	0	0	0	0
		247	GCA_000767645.1	CP009584.1	plasmid	Corynebacterium_ulcerans	Bacteria;Terrabacteria group;Actinobacteria	210931	2.50943	53.2536	5706	0	#N/A	0	0	0	0
		248	GCA_000816025.1	CP003988.1	plasmid	Streptomyces_sp._769	Bacteria;Terrabacteria group;Actinobacteria	769	10.3383	71.6219	237512	0	#N/A	0	0	0	0
		249	GCA_000828015.1	CP010452.1	plasmid	Corynebacterium_glutamicum	Bacteria;Terrabacteria group;Actinobacteria	B253	3.22931	54.2777	21775	0	#N/A	0	0	0	0
		250	GCA_000829075.1	AP012556.1	plasmid	Mycobacterium_avium_subsp._hominissuis_TH135	Bacteria;Terrabacteria group;Actinobacteria	TH135	5.14593	69.1941	194711	0	#N/A	0	0	0	0
		251	GCA_000830005.1	CP010408.1	plasmid	Streptomyces_vietnamensis	Bacteria;Terrabacteria group;Actinobacteria	GIM4.0001	9.15378	72.0029	286635	0	#N/A	0	0	0	0
		252	GCA_000835165.1	CP007792.1	plasmid	Corynebacterium_marinum_DSM_44953	Bacteria;Terrabacteria group;Actinobacteria	DSM 44953	2.72922	67.7994	96094	0	#N/A	0	0	0	0
		253	GCA_000835165.1	CP007791.1	plasmid	Corynebacterium_marinum_DSM_44953	Bacteria;Terrabacteria group;Actinobacteria	DSM 44953	2.72922	67.7994	25857	0	#N/A	0	0	0	0
		254	GCA_000950575.1	CP011006.1	plasmid	Psychromicrobium_lacuslunae	Bacteria;Terrabacteria group;Actinobacteria	IHBB 11108	3.59943	58.9962	3716	0	#N/A	0	0	0	0
		255	GCA_000958465.1	CP011044.1	plasmid	Clavibacter_michiganensis_subsp._insidiosus	Bacteria;Terrabacteria group;Actinobacteria	R1-1	3.40806	72.6425	47690	0	#N/A	0	0	0	0
		256	GCA_000958465.1	CP011045.1	plasmid	Clavibacter_michiganensis_subsp._insidiosus	Bacteria;Terrabacteria group;Actinobacteria	R1-1	3.40806	72.6425	49401	0	#N/A	0	0	0	0
		257	GCA_000958465.1	CP011046.1	plasmid	Clavibacter_michiganensis_subsp._insidiosus	Bacteria;Terrabacteria group;Actinobacteria	R1-1	3.40806	72.6425	103451	0	#N/A	0	0	0	0
		258	GCA_000975175.1	CP011296.1	plasmid	Rhodococcus_erythropolis	Bacteria;Terrabacteria group;Actinobacteria	BG43	6.8652	62.2758	240129	0	#N/A	0	0	0	0
		259	GCA_000975175.1	CP011297.1	plasmid	Rhodococcus_erythropolis	Bacteria;Terrabacteria group;Actinobacteria	BG43	6.8652	62.2758	261537	0	#N/A	0	0	0	0
		260	GCA_000975175.1	CP011298.1	plasmid	Rhodococcus_erythropolis	Bacteria;Terrabacteria group;Actinobacteria	BG43	6.8652	62.2758	29464	0	#N/A	0	0	0	0
		261	GCA_001013905.1	LN831789.1	plasmid	Streptomyces_leeuwenhoekii	Bacteria;Terrabacteria group;Actinobacteria	C34 (= DSM 42122 = NRRL B-24963)	8.12249	72.7113	132226	0	#N/A	0	0	0	0
		262	GCA_001020985.1	CP011543.1	plasmid	Corynebacterium_mustelae	Bacteria;Terrabacteria group;Actinobacteria	DSM 45274	3.47423	52.5343	39867	0	#N/A	0	0	0	0
		263	GCA_001182745.2	LN868941.1	plasmid	Nocardia_farcinica	Bacteria;Terrabacteria group;Actinobacteria	NCTC11134	6.45978	70.6053	96708	0	#N/A	0	0	0	0
		264	GCA_001182745.2	LN868942.1	plasmid	Nocardia_farcinica	Bacteria;Terrabacteria group;Actinobacteria	NCTC11134	6.45978	70.6053	41291	0	#N/A	0	0	0	0
		265	GCA_001277995.1	CP009221.1	plasmid	Corynebacterium_deserti_GIMN1.010	Bacteria;Terrabacteria group;Actinobacteria	GIMN1.010	3.03389	55.2745	31005	0	#N/A	0	0	0	0
		266	GCA_001277995.1	CP009222.1	plasmid	Corynebacterium_deserti_GIMN1.010	Bacteria;Terrabacteria group;Actinobacteria	GIMN1.010	3.03389	55.2745	30739	0	#N/A	0	0	0	0
		267	GCA_001278095.1	CP011523.1	plasmid	Streptomyces_sp._CFMR_7	Bacteria;Terrabacteria group;Actinobacteria	CFMR-7	8.30728	72.0748	99537	0	#N/A	0	1	10588	10.6373
		268	GCA_001280205.1	CP012575.1	plasmid	Clavibacter_michiganensis_subsp._capsici	Bacteria;Terrabacteria group;Actinobacteria	PF008	3.24171	73.1911	145549	0	#N/A	0	0	0	0
		269	GCA_001281315.1	CP012478.1	plasmid	Arthrobacter_sp._ERGS1:01	Bacteria;Terrabacteria group;Actinobacteria	ERGS1:01	4.93669	65.4115	152177	0	#N/A	0	0	0	0
		270	GCA_001281315.1	CP012477.1	plasmid	Arthrobacter_sp._ERGS1:01	Bacteria;Terrabacteria group;Actinobacteria	ERGS1:01	4.93669	65.4115	754192	0	#N/A	0	0	0	0
		271	GCA_001281425.1	CP010414.1	plasmid	Bifidobacterium_breve	Bacteria;Terrabacteria group;Actinobacteria	BR3	2.42601	59.1056	4891	0	#N/A	0	0	0	0
		272	GCA_001293145.1	CP010454.1	plasmid	Bifidobacterium_longum	Bacteria;Terrabacteria group;Actinobacteria	BG7	2.45576	60.0068	2638	0	#N/A	0	0	0	0
		273	GCA_001294425.1	CP010990.1	plasmid	Pseudonocardia_sp._EC080625-04	Bacteria;Terrabacteria group;Actinobacteria	EC080625-04	6.55445	73.5067	297301	0	#N/A	0	0	0	0
		274	GCA_001294425.1	CP010991.1	plasmid	Pseudonocardia_sp._EC080625-04	Bacteria;Terrabacteria group;Actinobacteria	EC080625-04	6.55445	73.5067	121382	0	#N/A	0	0	0	0
		275	GCA_001294645.1	CP011869.1	plasmid	Pseudonocardia_sp._HH130629-09	Bacteria;Terrabacteria group;Actinobacteria	HH130629-09	6.30098	73.4732	242173	0	#N/A	0	0	0	0
		276	GCA_001302565.1	CP012751.1	plasmid	Glutamicibacter_halophytocola	Bacteria;Terrabacteria group;Actinobacteria	KLBMP 5180	3.91842	59.9893	6626	0	#N/A	0	0	0	0
		277	GCA_001314225.1	CP012699.1	plasmid	Microbacterium_sp._No._7	Bacteria;Terrabacteria group;Actinobacteria	No. 7	4.82796	70.9793	93808	0	#N/A	0	1	13170	14.0393
		278	GCA_001420975.1	CP012182.1	plasmid	Pseudonocardia_sp._EC080610-09	Bacteria;Terrabacteria group;Actinobacteria	EC080610-09	7.13185	73.3468	874997	0	#N/A	0	0	0	0
		279	GCA_001420975.1	CP012183.1	plasmid	Pseudonocardia_sp._EC080610-09	Bacteria;Terrabacteria group;Actinobacteria	EC080610-09	7.13185	73.3468	118633	0	#N/A	0	1	57026	48.0693
		280	GCA_001420995.1	CP012186.1	plasmid	Pseudonocardia_sp._EC080619-01	Bacteria;Terrabacteria group;Actinobacteria	EC080619-01	7.20593	73.2965	206535	0	#N/A	0	0	0	0
		281	GCA_001420995.1	CP012185.1	plasmid	Pseudonocardia_sp._EC080619-01	Bacteria;Terrabacteria group;Actinobacteria	EC080619-01	7.20593	73.2965	850061	0	#N/A	0	0	0	0
		282	GCA_001431765.1	CP009803.1	plasmid	Streptomyces_sp._FR-008	Bacteria;Terrabacteria group;Actinobacteria	FR-008	7.25803	73.3177	142804	0	#N/A	0	0	0	0
		283	GCA_001431765.1	CP009804.1	plasmid	Streptomyces_sp._FR-008	Bacteria;Terrabacteria group;Actinobacteria	FR-008	7.25803	73.3177	24272	0	#N/A	0	0	0	0
		284	GCA_001445575.1	CP013201.1	plasmid	Arthrobacter_alpinus	Bacteria;Terrabacteria group;Actinobacteria	ERGS4:06	4.33365	60.5871	11169	0	#N/A	0	0	0	0
		285	GCA_001447865.2	CP012412.2	plasmid	Corynebacterium_glutamicum	Bacteria;Terrabacteria group;Actinobacteria	CP	3.34734	54.2987	4447	0	#N/A	0	0	0	0
		286	GCA_001454985.1	CP013298.1	plasmid	Arthrobacter_sp._YC-RL1	Bacteria;Terrabacteria group;Actinobacteria	YC-RL1	4.01864	64.039	112763	0	#N/A	0	0	0	0
		287	GCA_001454985.1	CP013299.1	plasmid	Arthrobacter_sp._YC-RL1	Bacteria;Terrabacteria group;Actinobacteria	YC-RL1	4.01864	64.039	59604	0	#N/A	0	0	0	0
		288	GCA_001469565.1	CP012356.1	plasmid	Cutibacterium_acnes	Bacteria;Terrabacteria group;Actinobacteria	PA_15_1_R1	2.54796	60.1487	53985	0	#N/A	0	0	0	0
		289	GCA_001482365.1	CP013255.1	plasmid	Kocuria_flava	Bacteria;Terrabacteria group;Actinobacteria	HO-9041	3.63834	73.945	113210	0	#N/A	0	0	0	0
		290	GCA_001482365.1	CP013256.1	plasmid	Kocuria_flava	Bacteria;Terrabacteria group;Actinobacteria	HO-9041	3.63834	73.945	10611	0	#N/A	0	0	0	0
		291	GCA_001482365.1	CP013257.1	plasmid	Kocuria_flava	Bacteria;Terrabacteria group;Actinobacteria	HO-9041	3.63834	73.945	5666	0	#N/A	0	0	0	0
		292	GCA_001482365.1	CP013258.1	plasmid	Kocuria_flava	Bacteria;Terrabacteria group;Actinobacteria	HO-9041	3.63834	73.945	4520	0	#N/A	0	0	0	0
		293	GCA_001484565.1	CP013744.1	plasmid	Streptomyces_sp._CdTB01	Bacteria;Terrabacteria group;Actinobacteria	CdTB01	10.1916	71.5518	288836	0	#N/A	0	0	0	0
		294	GCA_001484605.1	CP013748.1	plasmid	Pseudarthrobacter_sulfonivorans	Bacteria;Terrabacteria group;Actinobacteria	Ar51	5.05615	64.6794	12394	0	#N/A	0	0	0	0
		295	GCA_001511815.1	LN997843.1	plasmid	Streptomyces_reticuli	Bacteria;Terrabacteria group;Actinobacteria	TUE45	9.33622	72.7057	812118	0	#N/A	0	0	0	0
		296	GCA_001511815.1	LN997844.1	plasmid	Streptomyces_reticuli	Bacteria;Terrabacteria group;Actinobacteria	TUE45	9.33622	72.7057	94102	0	#N/A	0	0	0	0
		297	GCA_001511815.1	LN997845.1	plasmid	Streptomyces_reticuli	Bacteria;Terrabacteria group;Actinobacteria	TUE45	9.33622	72.7057	76089	0	#N/A	0	0	0	0
		298	GCA_001518935.2	CP014329.1	plasmid	Corynebacterium_glutamicum	Bacteria;Terrabacteria group;Actinobacteria	USDA-ARS-USMARC-56828	3.29373	54.0927	48334	0	#N/A	0	0	0	0
		299	GCA_001549895.1	AP014720.1	plasmid	Arthrobacter_sp._Hiyo8	Bacteria;Terrabacteria group;Actinobacteria	Hiyo8	5.02672	63.7589	313409	0	#N/A	0	0	0	0
		300	GCA_001577305.1	CP014519.1	plasmid	Sinomonas_atrocyanea	Bacteria;Terrabacteria group;Actinobacteria	KCTC 3377	4.4922	71.4325	81963	0	#N/A	0	0	0	0
		301	GCA_001577365.1	CP014514.1	plasmid	Frondihabitans_sp._PAMC_28766	Bacteria;Terrabacteria group;Actinobacteria	PAMC 28766	4.76686	68.3825	212902	0	#N/A	0	0	0	0
		302	GCA_001577365.1	CP014515.1	plasmid	Frondihabitans_sp._PAMC_28766	Bacteria;Terrabacteria group;Actinobacteria	PAMC 28766	4.76686	68.3825	135614	0	#N/A	0	0	0	0
		303	GCA_001577365.1	CP014516.1	plasmid	Frondihabitans_sp._PAMC_28766	Bacteria;Terrabacteria group;Actinobacteria	PAMC 28766	4.76686	68.3825	72450	0	#N/A	0	0	0	0
		304	GCA_001620005.1	CP015221.1	plasmid	Rhodococcus_sp._PBTS_2	Bacteria;Terrabacteria group;Actinobacteria	PBTS 2	5.31695	64.7	137595	0	#N/A	0	0	0	0
		305	GCA_001620305.1	CP015236.1	plasmid	Rhodococcus_fascians_D188	Bacteria;Terrabacteria group;Actinobacteria	D188	5.50211	64.584	197397	0	#N/A	0	0	0	0
		306	GCA_001643015.1	CP015623.1	plasmid	Corynebacterium_crudilactis	Bacteria;Terrabacteria group;Actinobacteria	JZ16	3.21729	51.76	144640	0	#N/A	0	1	107377	74.2374
		307	GCA_001643015.1	CP015624.1	plasmid	Corynebacterium_crudilactis	Bacteria;Terrabacteria group;Actinobacteria	JZ16	3.21729	51.76	25275	0	#N/A	0	0	0	0
		308	GCA_001652465.1	CP015811.1	plasmid	Microbacterium_chocolatum	Bacteria;Terrabacteria group;Actinobacteria	SIT 101	3.16863	69.988	19063	0	#N/A	0	0	0	0
		309	GCA_001652465.1	CP015812.1	plasmid	Microbacterium_chocolatum	Bacteria;Terrabacteria group;Actinobacteria	SIT 101	3.16863	69.988	17534	0	#N/A	0	0	0	0
		310	GCA_001652465.1	CP015813.1	plasmid	Microbacterium_chocolatum	Bacteria;Terrabacteria group;Actinobacteria	SIT 101	3.16863	69.988	14131	0	#N/A	0	0	0	0
		311	GCA_001679725.1	CP016283.1	plasmid	Cryobacterium_arcticum	Bacteria;Terrabacteria group;Actinobacteria	PAMC 27867	4.35123	68.3793	117792	0	#N/A	0	0	0	0
		312	GCA_001679725.1	CP016284.1	plasmid	Cryobacterium_arcticum	Bacteria;Terrabacteria group;Actinobacteria	PAMC 27867	4.35123	68.3793	58936	0	#N/A	0	0	0	0
		313	GCA_001682295.1	CP015204.1	plasmid	Rhodococcus_sp._008	Bacteria;Terrabacteria group;Actinobacteria	8	7.43832	62.3478	108503	0	#N/A	0	0	0	0
		314	GCA_001682295.1	CP015205.1	plasmid	Rhodococcus_sp._008	Bacteria;Terrabacteria group;Actinobacteria	8	7.43832	62.3478	65393	0	#N/A	0	0	0	0
		315	GCA_001682295.1	CP015203.1	plasmid	Rhodococcus_sp._008	Bacteria;Terrabacteria group;Actinobacteria	8	7.43832	62.3478	694228	0	#N/A	0	0	0	0
		316	GCA_001685605.1	CP009112.1	plasmid	Rhodococcus_opacus	Bacteria;Terrabacteria group;Actinobacteria	1CP	8.63753	67.0341	885383	0	#N/A	0	0	0	0
		317	GCA_001685605.1	CP009113.1	plasmid	Rhodococcus_opacus	Bacteria;Terrabacteria group;Actinobacteria	1CP	8.63753	67.0341	64499	0	#N/A	0	0	0	0
		318	GCA_001687645.1	CP016336.1	plasmid	Corynebacterium_glutamicum	Bacteria;Terrabacteria group;Actinobacteria	ATCC 13869	3.30095	54.2988	4447	0	#N/A	0	0	0	0
		319	GCA_001693675.1	CP016560.1	plasmid	Streptomyces_clavuligerus	Bacteria;Terrabacteria group;Actinobacteria	F613-1	7.59076	72.6162	707056	0	#N/A	0	1	10757	1.52138
		320	GCA_001698125.1	CP013855.1	plasmid	Pseudonocardia_sp._HH130630-07	Bacteria;Terrabacteria group;Actinobacteria	HH130630-07	6.68045	73.7419	375718	0	#N/A	0	0	0	0
		321	GCA_001698125.1	CP013856.1	plasmid	Pseudonocardia_sp._HH130630-07	Bacteria;Terrabacteria group;Actinobacteria	HH130630-07	6.68045	73.7419	118685	0	#N/A	0	0	0	0
		322	GCA_001717565.1	CP017041.1	plasmid	Cutibacterium_modestum	Bacteria;Terrabacteria group;Actinobacteria	F0672	2.64921	60.0235	77702	0	#N/A	0	1	15664	20.1591
		323	GCA_001750065.2	CP012886.2	plasmid	Mycobacterium_intracellulare_subsp._chimaera	Bacteria;Terrabacteria group;Actinobacteria	AH16	6.33004	67.5628	437571	0	#N/A	0	2	270189	61.7475
		324	GCA_001750065.2	CP012887.2	plasmid	Mycobacterium_intracellulare_subsp._chimaera	Bacteria;Terrabacteria group;Actinobacteria	AH16	6.33004	67.5628	25131	0	#N/A	0	0	0	0
		325	GCA_001750065.2	CP012888.2	plasmid	Mycobacterium_intracellulare_subsp._chimaera	Bacteria;Terrabacteria group;Actinobacteria	AH16	6.33004	67.5628	14512	0	#N/A	0	0	0	0
		326	GCA_001750145.1	CP015733.1	plasmid	Arthrobacter_sp._U41	Bacteria;Terrabacteria group;Actinobacteria	U41	4.79263	66.3816	178569	0	#N/A	0	0	0	0
		327	GCA_001750145.1	CP015734.1	plasmid	Arthrobacter_sp._U41	Bacteria;Terrabacteria group;Actinobacteria	U41	4.79263	66.3816	166444	0	#N/A	0	0	0	0
		328	GCA_001750145.1	CP015735.1	plasmid	Arthrobacter_sp._U41	Bacteria;Terrabacteria group;Actinobacteria	U41	4.79263	66.3816	61249	0	#N/A	0	0	0	0
		329	GCA_001854365.1	CP017422.1	plasmid	Arthrobacter_sp._ZXY-2	Bacteria;Terrabacteria group;Actinobacteria	ZXY-2	5.05871	63.3535	288370	0	#N/A	0	0	0	0
		330	GCA_001854365.1	CP017423.1	plasmid	Arthrobacter_sp._ZXY-2	Bacteria;Terrabacteria group;Actinobacteria	ZXY-2	5.05871	63.3535	116799	0	#N/A	0	0	0	0
		331	GCA_001854365.1	CP017424.1	plasmid	Arthrobacter_sp._ZXY-2	Bacteria;Terrabacteria group;Actinobacteria	ZXY-2	5.05871	63.3535	65137	0	#N/A	0	0	0	0
		332	GCA_001854365.1	CP017425.1	plasmid	Arthrobacter_sp._ZXY-2	Bacteria;Terrabacteria group;Actinobacteria	ZXY-2	5.05871	63.3535	64244	0	#N/A	0	0	0	0
		333	GCA_001854365.1	CP017426.1	plasmid	Arthrobacter_sp._ZXY-2	Bacteria;Terrabacteria group;Actinobacteria	ZXY-2	5.05871	63.3535	28756	0	#N/A	0	0	0	0
		334	GCA_001865635.4	CP009406.2	plasmid	Mycobacterium_avium_subsp._hominissuis	Bacteria;Terrabacteria group;Actinobacteria	OCU464	5.27587	68.9383	18892	0	#N/A	0	0	0	0
		335	GCA_001865635.4	CP009405.2	plasmid	Mycobacterium_avium_subsp._hominissuis	Bacteria;Terrabacteria group;Actinobacteria	OCU464	5.27587	68.9383	78493	0	#N/A	0	1	78493	100
		336	GCA_001886355.1	CP018064.1	plasmid	Rhodococcus_sp._2G	Bacteria;Terrabacteria group;Actinobacteria	2G	5.59651	67.5064	365084	0	#N/A	0	0	0	0
		337	GCA_001886595.1	CP018075.1	plasmid	Streptomyces_venezuelae	Bacteria;Terrabacteria group;Actinobacteria	NRRL B-65442	8.38032	72.4547	158122	0	#N/A	0	0	0	0
		338	GCA_001936195.1	CP018174.1	plasmid	Corynebacterium_glutamicum	Bacteria;Terrabacteria group;Actinobacteria	XV	3.33809	54.2985	4447	0	#N/A	0	0	0	0
		339	GCA_001941345.1	CP009252.1	plasmid	Corynebacterium_stationis	Bacteria;Terrabacteria group;Actinobacteria	622=DSM 20302	2.86223	54.8785	53466	0	#N/A	0	0	0	0
		340	GCA_001941565.1	CP009250.1	plasmid	Corynebacterium_phocae	Bacteria;Terrabacteria group;Actinobacteria	M408/89/1	2.79188	58.7758	12274	0	#N/A	0	0	0	0
		341	GCA_001942025.1	CP017301.1	plasmid	Rhodococcus_sp._YL-1	Bacteria;Terrabacteria group;Actinobacteria	YL-1	7.59496	62.3652	64544	0	#N/A	0	0	0	0
		342	GCA_001942025.1	CP017303.1	plasmid	Rhodococcus_sp._YL-1	Bacteria;Terrabacteria group;Actinobacteria	YL-1	7.59496	62.3652	393079	0	#N/A	0	0	0	0
		343	GCA_001942025.1	CP017304.1	plasmid	Rhodococcus_sp._YL-1	Bacteria;Terrabacteria group;Actinobacteria	YL-1	7.59496	62.3652	339489	0	#N/A	0	1	34925	10.2875
		344	GCA_001983975.1	CP019459.1	plasmid	Streptomyces_autolyticus	Bacteria;Terrabacteria group;Actinobacteria	CGMCC0516	10.1847	71.1663	46799	0	#N/A	0	0	0	0
		345	GCA_001983975.1	CP019460.1	plasmid	Streptomyces_autolyticus	Bacteria;Terrabacteria group;Actinobacteria	CGMCC0516	10.1847	71.1663	30888	0	#N/A	0	0	0	0
		346	GCA_001983975.1	CP019461.1	plasmid	Streptomyces_autolyticus	Bacteria;Terrabacteria group;Actinobacteria	CGMCC0516	10.1847	71.1663	15583	0	#N/A	0	0	0	0
		347	GCA_001983975.1	CP019462.1	plasmid	Streptomyces_autolyticus	Bacteria;Terrabacteria group;Actinobacteria	CGMCC0516	10.1847	71.1663	15584	0	#N/A	0	0	0	0
		348	GCA_001983975.1	CP019463.1	plasmid	Streptomyces_autolyticus	Bacteria;Terrabacteria group;Actinobacteria	CGMCC0516	10.1847	71.1663	15586	0	#N/A	0	0	0	0
		349	GCA_001983975.1	CP019464.1	plasmid	Streptomyces_autolyticus	Bacteria;Terrabacteria group;Actinobacteria	CGMCC0516	10.1847	71.1663	15601	0	#N/A	0	0	0	0
		350	GCA_001983975.1	CP019465.1	plasmid	Streptomyces_autolyticus	Bacteria;Terrabacteria group;Actinobacteria	CGMCC0516	10.1847	71.1663	15591	0	#N/A	0	0	0	0
		351	GCA_001998865.1	CP019608.1	plasmid	Tessaracoccus_flavescens	Bacteria;Terrabacteria group;Actinobacteria	SST-39T	3.65077	68.264	46963	0	#N/A	0	0	0	0
		352	GCA_002028385.1	CP020040.1	plasmid	Streptomyces_sp._3211	Bacteria;Terrabacteria group;Actinobacteria	3211	8.99129	71.5154	518852	0	#N/A	0	0	0	0
		353	GCA_002028385.1	CP020041.1	plasmid	Streptomyces_sp._3211	Bacteria;Terrabacteria group;Actinobacteria	3211	8.99129	71.5154	240209	0	#N/A	0	0	0	0
		354	GCA_002079265.1	CP014942.1	plasmid	Rhodococcus_sp._BH4	Bacteria;Terrabacteria group;Actinobacteria	BH4	7.01915	62.3395	704258	0	#N/A	0	0	0	0
		355	GCA_002080455.1	CP020556.1	plasmid	Streptomyces_sp._Sge12	Bacteria;Terrabacteria group;Actinobacteria	Sge12	8.1107	72.164	127085	0	#N/A	0	0	0	0
		356	GCA_002082605.1	CP020568.1	plasmid	Kitasatospora_aureofaciens	Bacteria;Terrabacteria group;Actinobacteria	DM-1	7.0764	72.5501	252068	0	#N/A	0	0	0	0
[truncated: 502 more rows]

## Sheet: Sheet3
		S.Table 1: List of host genus and corresponding chromosomal sequences used to screen prophages.
[truncated: 209 more rows]
