# Supplementary material for: Systematic analysis of prophage elements in actinobacterial genomes reveals a remarkable phylogenetic diversity
Source: Sci Rep. 2023 Mar 17;13:4410. doi: 10.1038/s41598-023-30829-z (PMC10023795; doi:10.1038/s41598-023-30829-z)
Supplement: Supplementary file 2 — Supplementary Information 2. [file 41598_2023_30829_MOESM2_ESM.zip › final-tables/S.Table 2.xlsx]

## Sheet: Sheet1
		S.Table 2: Identified prophage number comparison with the published data by Gauthier et al. 2022
		Accession1	Strain2	#Prophages3	#Prophages4	False positives/negatives5
		CP065287	GD05	4*	6	false positive
		CP063165	GD17	2	2
		CP063327	GD20	1	1
		CP065284	GD21	4	4
		CP063324	GD22	1	1
		CP063320	GD25	1	2	false positive
		CP065279	GD43A	6	6
		CP065275	GD57	2	2
		CP065273	GD68A	1	4	false positive
		CP065265	GD91	5*	5	false negative
		1Genome accession numbers in Genbank
		2Genome strain in Genbank
		3Indicates the number of prophages identified by Gauthier et al. 2022
		4Indicates the number of prophages identified by current analysis
		5Possible false positives and false negatives
		*An additional prophage was detected by DEPhT compared to Dedrick et al. findings in these genomes
		S.Table 2: Identified prophage coordinates comparison with the published data by Gauthier et al. 2022
		Accession1	Strain2	Prophage Name3	Cluster	attL overcall4	attR overcall5	Prophage Left6	Prophage Right7	Prophage Left8	Prophage Right9
		CP065287	GD05	prophiGD05-1	MabD	4	1	3676891	3737783	3669157	3734194
		CP065287	GD05	prophiGD05-2	MabH	16	18	3164546	3208415	3165654	3207900
		CP065287	GD05	prophiGD05-3	MabM	0	0	3759327	3814819	3754807	3814837
		CP065287	GD05	prophiGD05-4*	MabH	5	-1	4832139	4875753	4822350	4877165
		CP063165	GD17	prophiGD17-1	MabD	0	0	1082923	1134147	1086053	1155146
		CP063165	GD17	prophiGD17-2	MabA1	0	5	1785765	1847562	1785944	1851854
		CP063327	GD20	prophiGD20-1	MabA1	0	0	1737837	1806869	1738017	1811161
		CP065284	GD21	prophiGD21-1	MabB	4	4	495576	536351	488697	547743
		CP065284	GD21	prophiGD21-2	MabA1	0	0	1799761	1861746	1799941	1866038
		CP065284	GD21	prophiGD21-3	MabG	0	0	3611882	3664756	3607362	3664774
		CP065284	GD21	prophiGD21-4	MabJ	1	4	2547609	2603216	2547741	2602319
		CP063324	GD22	prophiGD22-1	MabA1	0	0	1753802	1814377	1753982	1818669
		CP063320	GD25	prophiGD25-1	MabE1	0	0	1888600	1949296	1886203	1950128
		CP065279	GD43A	prophiGD43A-1	MabA1	16	0	1665668	1727971	1665849	1733261
		CP065279	GD43A	prophiGD43A-2	MabB	4	0	567428	607575	560549	618967
		CP065279	GD43A	prophiGD43A-3	MabC	0	0	4129438	4180188	4130100	4180039
		CP065279	GD43A	prophiGD43A-4	MabJ	0	0	2634522	2688955	2634561	2688240
		CP065279	GD43A	prophiGD43A-5	MabK	9	0	233517	310058	234209	328507
		CP065279	GD43A	prophiGD43A-6	MabL	0	0	3678803	3745170	3672127	3745068
		CP065275	GD57	prophiGD57-1	MabC	10	0	4001916	4054497	4000958	4055372
		CP065275	GD57	prophiGD57-2	MabA1	0	0	1753839	1813851	1754019	1818143
		CP065273	GD68A	prophiGD68-1	MabE1	0	0	1673427	1733859	1671029	1734691
		CP065265	GD91	prophiGD91-1	MabC	9	0	4267861	4317619	4266903	4318494
		CP065265	GD91	prophiGD91-2	MabA3	0	0	1820104	1884312	1820284	1881531
		CP065265	GD91	prophiGD91-3	MabO	5	0	4808641	4854248	4798854	4855661
		CP065265	GD91	prophiGD91-4	MabE2	13	4	3720179	3778677	3720510	3778555
		CP065265	GD91	prophiGD91-5*	MabA3	21	3	1495671	1560018	1495850	1564214
		1Genome accession numbers in Genbank
		2Genome strain in Genbank
		3Prophage name, according to Dedrick et al. 2021 and Gauthier et al. 2022
		4Distance (bp) the attL is overcalled by DEPhT, relative to manually identified left coordinate according to Dedrick et al. 2021 and Gauthier et al. 2022
		5Distance (bp) the attR is overcalled by DEPhT, relative to manually identified right coordinate according to Dedrick et al. 2021 and Gauthier et al. 2022
		6Left coordinate of identified prophage described in Dedrick et al. 2021 and Gauthier et al. 2022
		7Right coordinate of identified prophage described in Dedrick et al. 2021 and Gauthier et al. 2022
		8Left coordinate of identified prophage by current analysis
		9Right coordinate of identified prophage by current analysis
		*An additional prophage was detected by DEPhT compared to Dedrick et al. findings in these genomes
