# Supplementary material for: Systematic analysis of prophage elements in actinobacterial genomes reveals a remarkable phylogenetic diversity
Source: Sci Rep. 2023 Mar 17;13:4410. doi: 10.1038/s41598-023-30829-z (PMC10023795; doi:10.1038/s41598-023-30829-z)
Supplement: Supplementary file 2 — Supplementary Information 2. [file 41598_2023_30829_MOESM2_ESM.zip › final-tables/S.Table 3.xlsx]

## Sheet: Sheet1
	STable 3: List of identified prophages across Actinobacterial genomes
	S.no	Prophage1	Host_acc2	Pro_size3	Name4	Chromosome5	genera6	Classification7
	1	AP022609.1_fragment_17_1	AP022609.1	694	Mycolicibacter_hiberniae	bacteria	Mycolicibacter	remnant
	2	CP040872.1_fragment_46_1	CP040872.1	805	Agromyces_laixinhei	bacteria	Agromyces	remnant
	3	AP020326.1_fragment_28_1	AP020326.1	1780	Mycobacterium_avium_subsp._hominissuis	bacteria	Mycobacterium	remnant
	4	LT593929.1_fragment_12_1	LT593929.1	1812	Propionibacterium_freudenreichii	bacteria	Propionibacterium	remnant
	5	AP022610.1_fragment_35_1	AP022610.1	2220	Mycolicibacterium_madagascariense	bacteria	Mycolicibacterium	remnant
	6	CP035504.1_fragment_11_1	CP035504.1	2561	Kocuria_indica	bacteria	Kocuria	remnant
	7	AP023438.1_fragment_81_1	AP023438.1	2904	Micromonospora_sagamiensis	bacteria	Micromonospora	remnant
	8	HE804045.1_fragment_88_1	HE804045.1	2904	Saccharothrix_espanaensis_DSM_44229	bacteria	Saccharothrix	remnant
	9	CP045309.1_fragment_16_1	CP045309.1	3032	Micromonospora_terminaliae	bacteria	Micromonospora	remnant
	10	CP031969.1_fragment_40_1	CP031969.1	3088	Streptomyces_sp._CC0208	bacteria	Streptomyces	remnant
	11	CP003216.1_fragment_35_1	CP003216.1	4105	Corynebacterium_diphtheriae_PW8	bacteria	Corynebacterium	remnant
	12	CP030033.1_fragment_43_1	CP030033.1	4166	Cryobacterium_soli	bacteria	Cryobacterium	remnant
	13	CP050504.1_fragment_68	CP050504.1	4311	Streptomyces_sp._DSM_40868	bacteria	Streptomyces	remnant
	14	CP038504.1_fragment_31_1	CP038504.1	4337	Corynebacterium_diphtheriae	bacteria	Corynebacterium	remnant
	15	CP003696.1_fragment_22_1	CP003696.1	4360	Corynebacterium_terpenotabidum_Y-11	bacteria	Corynebacterium	remnant
	16	CP018870.1_fragment_78	CP018870.1	4369	Streptomyces_sp._TN58	bacteria	Streptomyces	remnant
	17	CP009583.1_fragment_2	CP009583.1	4383	Corynebacterium_ulcerans	bacteria	Corynebacterium	remnant
	18	CP011913.1_fragment_2	CP011913.1	4385	Corynebacterium_ulcerans_FRC58	bacteria	Corynebacterium	remnant
	19	CP010407.1_fragment_18_1	CP010407.1	4408	Streptomyces_vietnamensis	bacteria	Streptomyces	remnant
	20	CP009716.1_fragment_2	CP009716.1	4460	Corynebacterium_ulcerans	bacteria	Corynebacterium	remnant
	21	CP061725.1_fragment_80_1	CP061725.1	4480	Micromonospora_craniellae	bacteria	Micromonospora	remnant
	22	CP027306.1_fragment_103	CP027306.1	4671	Streptomyces_atratus	bacteria	Streptomyces	remnant
	23	CP003214.1_fragment_32_1	CP003214.1	4676	Corynebacterium_diphtheriae_HC03	bacteria	Corynebacterium	remnant
	24	CP003215.1_fragment_32_1	CP003215.1	4676	Corynebacterium_diphtheriae_HC04	bacteria	Corynebacterium	remnant
	25	CP003217.1_fragment_29_1	CP003217.1	4676	Corynebacterium_diphtheriae_VA01	bacteria	Corynebacterium	remnant
	26	CP010071.1_fragment_13_1	CP010071.1	4677	Mycobacterium_sp._QIA-37	bacteria	Mycobacterium	remnant
	27	CP006842.1_fragment_4	CP006842.1	4686	Corynebacterium_glyciniphilum_AJ_3170	bacteria	Corynebacterium	remnant
	28	CP029332.1_fragment_46_1	CP029332.1	4696	Mycobacterium_avium_subsp._hominissuis	bacteria	Mycobacterium	remnant
	29	AP022599.1_fragment_74_1	AP022599.1	4740	Mycolicibacterium_pulveris	bacteria	Mycolicibacterium	remnant
	30	CP048641.1_fragment_16_1	CP048641.1	4779	Streptomyces_aureoverticillatus	bacteria	Streptomyces	remnant
	31	CP012750.1_fragment_26	CP012750.1	4821	Glutamicibacter_halophytocola	bacteria	Glutamicibacter	remnant
	32	LT706985.1_fragment_17	LT706985.1	4840	Propionimicrobium_sp._Marseille-P3275	bacteria	Propionimicrobium	remnant
	33	CP036164.1_fragment_35_1	CP036164.1	4901	Janibacter_limosus	bacteria	Janibacter	remnant
	34	CP076544.1_fragment_7	CP076544.1	4925	Curtobacterium_sp._L6-1	bacteria	Curtobacterium	intact
	35	CP043653.1_fragment_12_1	CP043653.1	4937	Glaciihabitans_sp._INWT7	bacteria	Glaciihabitans	intact
	36	CP011269.1_fragment_37_1	CP011269.1	5061	Mycolicibacterium_fortuitum	bacteria	Mycolicibacterium	remnant
	37	CP065027.1_fragment_30	CP065027.1	5066	Actinomyces_trachealis	bacteria	Actinomyces	remnant
	38	CP054925.1_fragment_83	CP054925.1	5135	Amycolatopsis_sp._Hca4	bacteria	Amycolatopsis	remnant
	39	LT576033.1_fragment_25	LT576033.1	5135	Propionibacterium_freudenreichii	bacteria	Propionibacterium	remnant
	40	LT618781.1_fragment_27	LT618781.1	5135	Propionibacterium_freudenreichii	bacteria	Propionibacterium	remnant
	41	LT618782.1_fragment_27	LT618782.1	5135	Propionibacterium_freudenreichii	bacteria	Propionibacterium	remnant
	42	LR026975.1_fragment_15_1	LR026975.1	5166	Mycolicibacterium_hassiacum_DSM_44199	bacteria	Mycolicibacterium	remnant
	43	CP002040.1_fragment_10	CP002040.1	5239	Nocardiopsis_dassonvillei_subsp._dassonvillei_DSM_43111	bacteria	Nocardiopsis	remnant
	44	LR134501.1_fragment_75	LR134501.1	5239	Nocardiopsis_dassonvillei	bacteria	Nocardiopsis	remnant
	45	CP069514.1_fragment_11	CP069514.1	5257	Corynebacterium_striatum	bacteria	Corynebacterium	remnant
	46	CP019572.1_fragment_47	CP019572.1	5295	Rhodococcus_sp._MTM3W5.2	bacteria	Rhodococcus	remnant
	47	CP016279.1_fragment_138	CP016279.1	5337	Streptomyces_griseochromogenes	bacteria	Streptomyces	remnant
	48	LR134479.1_fragment_49	LR134479.1	5359	Rothia_aeria	bacteria	Rothia	remnant
	49	CP026951.1_fragment_31_1	CP026951.1	5376	Salinibacterium_hongtaonis	bacteria	Salinibacterium	remnant
	50	CP010797.1_fragment_30	CP010797.1	5377	Rhodococcus_sp._B7740	bacteria	Rhodococcus	intact
	51	AP008957.1_fragment_62_1	AP008957.1	5401	Rhodococcus_erythropolis_PR4	bacteria	Rhodococcus	remnant
	52	AP022574.1_fragment_46	AP022574.1	5510	Mycolicibacterium_psychrotolerans	bacteria	Mycolicibacterium	intact
	53	CP048405.1_fragment_12_1	CP048405.1	5516	Streptacidiphilus_sp._PB12-B1b	bacteria	Streptacidiphilus	remnant
	54	CP010849.1_fragment_57	CP010849.1	5556	Streptomyces_cyaneogriseus_subsp._noncyanogenus	bacteria	Streptomyces	remnant
	55	CP003211.1_fragment_30	CP003211.1	5564	Corynebacterium_diphtheriae_CDCE_8392	bacteria	Corynebacterium	remnant
	56	CP029644.1_fragment_32	CP029644.1	5564	Corynebacterium_diphtheriae	bacteria	Corynebacterium	remnant
	57	CP054690.1_fragment_45_1	CP054690.1	5663	Rhodococcus_sp._W8901	bacteria	Rhodococcus	remnant
	58	CP040719.1_fragment_45	CP040719.1	5682	Rhodococcus_pyridinivorans	bacteria	Rhodococcus	remnant
	59	CP031703.1_fragment_11	CP031703.1	5697	Bifidobacterium_animalis_subsp._lactis	bacteria	Bifidobacterium	remnant
	60	CP019572.1_fragment_80	CP019572.1	5734	Rhodococcus_sp._MTM3W5.2	bacteria	Rhodococcus	remnant
	61	CP002907.1_fragment_42	CP002907.1	5773	Gordonia_sp._KTR9	bacteria	Gordonia	intact
	62	CP045096.1_fragment_73	CP045096.1	5781	Streptomyces_phaeolivaceus	bacteria	Streptomyces	remnant
	63	CP017639.1_fragment_12	CP017639.1	5822	Corynebacterium_sp._NML98-0116	bacteria	Corynebacterium	remnant
	64	AP012331.1_fragment_2	AP012331.1	5839	Bifidobacterium_scardovii_JCM_12489_=_DSM_13734	bacteria	Bifidobacterium	remnant
	65	AP022617.1_fragment_7	AP022617.1	5863	Mycolicibacterium_monacense	bacteria	Mycolicibacterium	remnant
	66	CP053549.1_fragment_42	CP053549.1	5865	Paenarthrobacter_sp._YJN-D	bacteria	Paenarthrobacter	remnant
	67	CP002801.1_fragment_23	CP002801.1	5891	Candidatus_Frankia_datiscae	bacteria	Candidatus	remnant
	68	CP013290.1_fragment_20	CP013290.1	5893	Janibacter_indicus	bacteria	Janibacter	remnant
	69	CP062789.1_fragment_26	CP062789.1	5893	Janibacter_indicus	bacteria	Janibacter	remnant
	70	CP049945.1_fragment_56	CP049945.1	5922	Streptomyces_koyangensis	bacteria	Streptomyces	remnant
	71	CP018047.1_fragment_101	CP018047.1	6009	Streptomyces_niveus	bacteria	Streptomyces	remnant
	72	CP045096.1_fragment_34	CP045096.1	6012	Streptomyces_phaeolivaceus	bacteria	Streptomyces	remnant
	73	CP007456.1_fragment_21	CP007456.1	6028	Bifidobacterium_kashiwanohense_PV20-2	bacteria	Bifidobacterium	remnant
	74	CP015278.1_fragment_27	CP015278.1	6049	Mycobacterium_intracellulare_subsp._chimaera	bacteria	Mycobacterium	remnant
	75	CP021556.1_fragment_13	CP021556.1	6062	Bifidobacterium_breve	bacteria	Bifidobacterium	remnant
	76	CP021391.1_fragment_11	CP021391.1	6097	Bifidobacterium_breve	bacteria	Bifidobacterium	remnant
	77	LR134521.1_fragment_45	LR134521.1	6133	Rothia_dentocariosa	bacteria	Rothia	remnant
	78	CP070961.1_fragment_32	CP070961.1	6134	Nocardioides_sp._zg-1228	bacteria	Nocardioides	remnant
	79	AP023287.1_fragment_37_1	AP023287.1	6163	Mycolicibacterium_litorale	bacteria	Mycolicibacterium	remnant
	80	CP045325.1_fragment_55	CP045325.1	6193	Mycobacterium_sp._THAF192	bacteria	Mycobacterium	intact
	81	CP033972.1_fragment_58	CP033972.1	6222	Gordonia_insulae	bacteria	Gordonia	remnant
	82	AP018164.1_fragment_44	AP018164.1	6264	Mycobacterium_shigaense	bacteria	Mycobacterium	remnant
	83	CP022927.1_fragment_46	CP022927.1	6264	Mycobacterium_shigaense	bacteria	Mycobacterium	remnant
	84	CP076547.1_fragment_17	CP076547.1	6358	Subtercola_sp._PAMC28395	bacteria	Subtercola	remnant
	85	CP007155.1_fragment_55	CP007155.1	6362	Kutzneria_albida_DSM_43870	bacteria	Kutzneria	remnant
	86	AP018496.1_fragment_50	AP018496.1	6373	Mycobacterium_marinum	bacteria	Mycobacterium	remnant
	87	CP059901.1_fragment_44	CP059901.1	6390	Mumia_sp._ZJ1417	bacteria	Mumia	remnant
	88	CP059165.1_fragment_39	CP059165.1	6403	Mycobacterium_vicinigordonae	bacteria	Mycobacterium	remnant
	89	CP009111.1_fragment_63	CP009111.1	6416	Rhodococcus_opacus	bacteria	Rhodococcus	remnant
	90	CP029078.1_fragment_72	CP029078.1	6429	Streptomyces_griseoviridis	bacteria	Streptomyces	remnant
	91	CP035037.1_fragment_25	CP035037.1	6433	Leucobacter_muris	bacteria	Leucobacter	remnant
	92	CP029254.1_fragment_74	CP029254.1	6441	Streptomyces_spongiicola	bacteria	Streptomyces	remnant
	93	CP066831.1_fragment_95	CP066831.1	6472	Streptomyces_sp._ZYC-3	bacteria	Streptomyces	intact
	94	CP018082.1_fragment_17	CP018082.1	6518	Nocardia_mangyaensis	bacteria	Nocardia	remnant
	95	CP039124.1_fragment_28_1	CP039124.1	6527	Thermobispora_bispora	bacteria	Thermobispora	remnant
	96	AP022593.1_fragment_17	AP022593.1	6542	Mycolicibacterium_arabiense	bacteria	Mycolicibacterium	remnant
	97	CP049862.1_fragment_20	CP049862.1	6624	Sanguibacter_sp._HDW7	bacteria	Sanguibacter	remnant
	98	CP064356.1_fragment_63	CP064356.1	6660	Miltoncostaea_oceani	bacteria	Miltoncostaea	remnant
	99	CP001631.1_fragment_16_1	CP001631.1	6668	Acidimicrobium_ferrooxidans_DSM_10331	bacteria	Acidimicrobium	remnant
	100	AP022599.1_fragment_61_1	AP022599.1	6723	Mycolicibacterium_pulveris	bacteria	Mycolicibacterium	intact
	101	CP003941.1_fragment_4	CP003941.1	6761	Bifidobacterium_animalis_subsp._lactis_ATCC_27673	bacteria	Bifidobacterium	intact
	102	CP018134.1_fragment_23	CP018134.1	6763	Microbacterium_paludicola	bacteria	Microbacterium	remnant
	103	CP000386.1_fragment_27	CP000386.1	6767	Rubrobacter_xylanophilus_DSM_9941	bacteria	Rubrobacter	remnant
	104	LR655209.1_fragment_7	LR655209.1	6781	Bifidobacterium_breve	bacteria	Bifidobacterium	remnant
	105	CP071590.1_fragment_7	CP071590.1	6788	Bifidobacterium_longum_subsp._longum	bacteria	Bifidobacterium	intact
	106	AP023360.1_fragment_98	AP023360.1	6800	Catellatospora_sp._IY07-71	bacteria	Catellatospora	remnant
	107	AP022868.1_fragment_2	AP022868.1	6804	Bifidobacterium_longum	bacteria	Bifidobacterium	remnant
	108	CP043010.1_fragment_44_1	CP043010.1	6808	Paenarthrobacter_ureafaciens	bacteria	Paenarthrobacter	remnant
	109	CP072500.1_fragment_2	CP072500.1	6818	Bifidobacterium_longum	bacteria	Bifidobacterium	remnant
	110	CP072501.1_fragment_2	CP072501.1	6818	Bifidobacterium_longum	bacteria	Bifidobacterium	remnant
	111	CP000454.1_fragment_17	CP000454.1	6844	Arthrobacter_sp._FB24	bacteria	Arthrobacter	remnant
	112	CP013254.1_fragment_1	CP013254.1	6864	Kocuria_flava	bacteria	Kocuria	intact
	113	CP019066.1_fragment_40	CP019066.1	6915	Tsukamurella_tyrosinosolvens	bacteria	Tsukamurella	remnant
	114	CP029072.1_fragment_15	CP029072.1	6920	Mycobacteroides_abscessus	bacteria	Mycobacteroides	intact
	115	CP070996.1_fragment_1_1	CP070996.1	6935	Bifidobacterium_longum_subsp._suillum	bacteria	Bifidobacterium	remnant
	116	CP011541.1_fragment_10_1	CP011541.1	6945	Corynebacterium_epidermidicanis	bacteria	Corynebacterium	remnant
	117	CP045325.1_fragment_59_1	CP045325.1	6966	Mycobacterium_sp._THAF192	bacteria	Mycobacterium	intact
	118	CP041647.1_fragment_1	CP041647.1	6994	Rhodococcus_hoagii	bacteria	Rhodococcus	remnant
	119	CP024988.1_fragment_26_1	CP024988.1	7012	Corynebacterium_provencense	bacteria	Corynebacterium	remnant
	120	CP031338.1_fragment_42	CP031338.1	7045	Microbacterium_oxydans	bacteria	Microbacterium	remnant
	121	CP011664.1_fragment_23	CP011664.1	7059	Streptomyces_sp._Mg1	bacteria	Streptomyces	remnant
	122	CP001736.1_fragment_39	CP001736.1	7068	Kribbella_flavida_DSM_17836	bacteria	Kribbella	remnant
	123	CP061725.1_fragment_107_1	CP061725.1	7072	Micromonospora_craniellae	bacteria	Micromonospora	remnant
	124	CP056080.1_fragment_5	CP056080.1	7105	Rothia_nasimurium	bacteria	Rothia	remnant
	125	CP030929.1_fragment_5	CP030929.1	7108	Aurantimicrobium_sp._MWH-Uga1	bacteria	Aurantimicrobium	remnant
	126	CP002638.1_fragment_59_1	CP002638.1	7171	Micromonospora_maris_AB-18-032	bacteria	Micromonospora	remnant
	127	CP007722.1_fragment_26	CP007722.1	7178	Corynebacterium_glutamicum	bacteria	Corynebacterium	intact
	128	CP007724.1_fragment_25	CP007724.1	7178	Corynebacterium_glutamicum	bacteria	Corynebacterium	intact
	129	LR134356.1_fragment_35	LR134356.1	7208	Mycolicibacterium_aurum	bacteria	Mycolicibacterium	remnant
	130	AP024244.1_fragment_19	AP024244.1	7215	Mycobacterium_intracellulare	bacteria	Mycobacterium	intact
	131	AP024254.1_fragment_18	AP024254.1	7215	Mycobacterium_intracellulare	bacteria	Mycobacterium	intact
	132	CP029788.1_fragment_14	CP029788.1	7241	Streptomyces_actuosus	bacteria	Streptomyces	remnant
	133	CP008953.1_fragment_75	CP008953.1	7253	Amycolatopsis_japonica	bacteria	Amycolatopsis	remnant
	134	CP040719.1_fragment_2	CP040719.1	7272	Rhodococcus_pyridinivorans	bacteria	Rhodococcus	intact
	135	CP070961.1_fragment_46	CP070961.1	7281	Nocardioides_sp._zg-1228	bacteria	Nocardioides	remnant
	136	CP014571.1_fragment_7	CP014571.1	7303	Arthrobacter_sp._D5-1	bacteria	Arthrobacter	remnant
	137	CP025570.1_fragment_20_1	CP025570.1	7320	Acidipropionibacterium_jensenii	bacteria	Acidipropionibacterium	remnant
	138	AP024240.1_fragment_25	AP024240.1	7327	Mycobacterium_paraintracellulare	bacteria	Mycobacterium	remnant
	139	CP013049.1_fragment_47_1	CP013049.1	7334	Mycobacteroides_abscessus	bacteria	Mycobacteroides	remnant
	140	CP069242.1_fragment_58	CP069242.1	7344	Rhodococcus_sp._USK13	bacteria	Rhodococcus	remnant
	141	AP010889.1_fragment_22	AP010889.1	7351	Bifidobacterium_longum_subsp._infantis_ATCC_15697_=_JCM_1222_=_DSM_20088	bacteria	Bifidobacterium	remnant
	142	CP001095.1_fragment_22	CP001095.1	7351	Bifidobacterium_longum_subsp._infantis_ATCC_15697_=_JCM_1222_=_DSM_20088	bacteria	Bifidobacterium	remnant
	143	LR134354.1_fragment_22	LR134354.1	7351	Bifidobacterium_longum_subsp._infantis	bacteria	Bifidobacterium	remnant
	144	LR698953.1_fragment_22	LR698953.1	7351	Bifidobacterium_longum	bacteria	Bifidobacterium	remnant
	145	CP046173.1_fragment_42	CP046173.1	7354	Nocardia_terpenica	bacteria	Nocardia	remnant
	146	AP011115.1_fragment_40	AP011115.1	7358	Rhodococcus_opacus_B4	bacteria	Rhodococcus	intact
	147	CP074413.1_fragment_37	CP074413.1	7364	Corynebacterium_diphtheriae	bacteria	Corynebacterium	remnant
	148	CP017150.1_fragment_41	CP017150.1	7376	Brevibacterium_aurantiacum	bacteria	Brevibacterium	remnant
	149	CP031263.1_fragment_110_1	CP031263.1	7391	Micromonospora_aurantiaca	bacteria	Micromonospora	remnant
	150	CP080380.1_fragment_24	CP080380.1	7402	Microbacterium_sp._PAMC22086	bacteria	Microbacterium	remnant
	151	LR698995.1_fragment_9	LR698995.1	7433	Atopobiaceae_bacterium	bacteria	Atopobiaceae	remnant
	152	LT635455.1_fragment_9	LT635455.1	7433	Olsenella_timonensis	bacteria	Olsenella	remnant
	153	CP003203.1_fragment_4	CP003203.1	7478	Arthrobacter_sp._Rue61a	bacteria	Arthrobacter	remnant
	154	CP000474.1_fragment_4	CP000474.1	7480	Paenarthrobacter_aurescens_TC1	bacteria	Paenarthrobacter	remnant
	155	CP043010.1_fragment_23	CP043010.1	7481	Paenarthrobacter_ureafaciens	bacteria	Paenarthrobacter	remnant
	156	AP024240.1_fragment_33	AP024240.1	7505	Mycobacterium_paraintracellulare	bacteria	Mycobacterium	remnant
	157	CP000518.1_fragment_42	CP000518.1	7528	Mycobacterium_sp._KMS	bacteria	Mycobacterium	remnant
	158	CP027238.1_fragment_52	CP027238.1	7550	Dietzia_sp._oral_taxon_368	bacteria	Dietzia	intact
	159	CP006365.1_fragment_11	CP006365.1	7593	Corynebacterium_argentoratense_DSM_44202	bacteria	Corynebacterium	remnant
	160	CP053688.1_fragment_38	CP053688.1	7604	Arthrobacter_citreus	bacteria	Arthrobacter	intact
	161	CP023146.1_fragment_21	CP023146.1	7621	Mycobacterium_intracellulare	bacteria	Mycobacterium	intact
	162	CP001867.1_fragment_31	CP001867.1	7628	Geodermatophilus_obscurus_DSM_43160	bacteria	Geodermatophilus	remnant
	163	CP071683.1_fragment_6	CP071683.1	7640	Bifidobacterium_longum_subsp._longum	bacteria	Bifidobacterium	remnant
	164	CP050178.1_fragment_41	CP050178.1	7656	Rhodococcus_pyridinivorans	bacteria	Rhodococcus	intact
	165	CP069514.1_fragment_25	CP069514.1	7657	Corynebacterium_striatum	bacteria	Corynebacterium	intact
	166	CP007722.1_fragment_32	CP007722.1	7663	Corynebacterium_glutamicum	bacteria	Corynebacterium	intact
	167	CP007724.1_fragment_31	CP007724.1	7663	Corynebacterium_glutamicum	bacteria	Corynebacterium	intact
	168	CP002385.1_fragment_20	CP002385.1	7665	Mycolicibacterium_gilvum_Spyr1	bacteria	Mycolicibacterium	remnant
	169	CP067012.1_fragment_12	CP067012.1	7691	Corynebacterium_kefirresidentii	bacteria	Corynebacterium	remnant
	170	CP016819.1_fragment_1	CP016819.1	7710	Rhodococcus_sp._p52	bacteria	Rhodococcus	remnant
	171	CP063812.1_fragment_4_1	CP063812.1	7714	Microbacterium_sp._NY27	bacteria	Microbacterium	remnant
	172	CP045325.1_fragment_5_1	CP045325.1	7738	Mycobacterium_sp._THAF192	bacteria	Mycobacterium	remnant
	173	CP023694.1_fragment_40	CP023694.1	7746	Streptomyces_coeruleorubidus	bacteria	Streptomyces	remnant
	174	CP070870.1_fragment_42	CP070870.1	7777	Rhodococcus_erythropolis	bacteria	Rhodococcus	remnant
	175	CP001213.1_fragment_11	CP001213.1	7779	Bifidobacterium_animalis_subsp._lactis_AD011	bacteria	Bifidobacterium	intact
	176	CP001515.1_fragment_14	CP001515.1	7779	Bifidobacterium_animalis_subsp._lactis_Bl-04	bacteria	Bifidobacterium	intact
	177	CP001853.2_fragment_14	CP001853.2	7779	Bifidobacterium_animalis_subsp._lactis_BB-12	bacteria	Bifidobacterium	intact
	178	CP001892.1_fragment_14	CP001892.1	7779	Bifidobacterium_animalis_subsp._lactis_V9	bacteria	Bifidobacterium	intact
	179	CP002915.1_fragment_14	CP002915.1	7779	Bifidobacterium_animalis_subsp._lactis_CNCM_I-2494	bacteria	Bifidobacterium	intact
	180	CP003039.2_fragment_14	CP003039.2	7779	Bifidobacterium_animalis_subsp._lactis_BLC1	bacteria	Bifidobacterium	intact
	181	CP003497.1_fragment_14	CP003497.1	7779	Bifidobacterium_animalis_subsp._lactis_B420	bacteria	Bifidobacterium	intact
	182	CP003498.1_fragment_14	CP003498.1	7779	Bifidobacterium_animalis_subsp._lactis_Bi-07	bacteria	Bifidobacterium	intact
	183	CP004053.1_fragment_14	CP004053.1	7779	Bifidobacterium_animalis_subsp._lactis_Bl12	bacteria	Bifidobacterium	intact
	184	CP007522.1_fragment_14	CP007522.1	7779	Bifidobacterium_animalis_subsp._lactis_KLDS2.0603	bacteria	Bifidobacterium	intact
	185	CP007755.1_fragment_14	CP007755.1	7779	Bifidobacterium_animalis	bacteria	Bifidobacterium	intact
	186	CP009045.1_fragment_14	CP009045.1	7779	Bifidobacterium_animalis_subsp._lactis	bacteria	Bifidobacterium	intact
	187	CP010433.1_fragment_14	CP010433.1	7779	Bifidobacterium_animalis	bacteria	Bifidobacterium	intact
	188	CP017098.1_fragment_13	CP017098.1	7779	Bifidobacterium_animalis	bacteria	Bifidobacterium	intact
	189	CP022724.1_fragment_20	CP022724.1	7779	Bifidobacterium_animalis_subsp._lactis	bacteria	Bifidobacterium	intact
	190	CP031154.1_fragment_14	CP031154.1	7779	Bifidobacterium_animalis_subsp._lactis	bacteria	Bifidobacterium	intact
	191	CP035497.1_fragment_14	CP035497.1	7779	Bifidobacterium_animalis	bacteria	Bifidobacterium	intact
	192	CP042940.1_fragment_12	CP042940.1	7779	Bifidobacterium_animalis	bacteria	Bifidobacterium	intact
	193	CP045589.1_fragment_14	CP045589.1	7779	Bifidobacterium_animalis	bacteria	Bifidobacterium	intact
	194	CP047190.1_fragment_14	CP047190.1	7779	Bifidobacterium_animalis	bacteria	Bifidobacterium	intact
	195	CP069248.1_fragment_14	CP069248.1	7779	Bifidobacterium_animalis_subsp._lactis	bacteria	Bifidobacterium	intact
	196	CP069249.1_fragment_14	CP069249.1	7779	Bifidobacterium_animalis_subsp._lactis	bacteria	Bifidobacterium	intact
	197	CP080571.1_fragment_14	CP080571.1	7779	Bifidobacterium_animalis_subsp._lactis	bacteria	Bifidobacterium	intact
	198	LR699002.1_fragment_14	LR699002.1	7779	Bifidobacterium_animalis	bacteria	Bifidobacterium	intact
	199	CP002907.1_fragment_30	CP002907.1	7797	Gordonia_sp._KTR9	bacteria	Gordonia	intact
	200	FO082843.1_fragment_9	FO082843.1	7823	Nocardia_cyriacigeorgica_GUH-2	bacteria	Nocardia	remnant
	201	LT576033.1_fragment_15	LT576033.1	7826	Propionibacterium_freudenreichii	bacteria	Propionibacterium	intact
	202	LT618783.1_fragment_15	LT618783.1	7826	Propionibacterium_freudenreichii	bacteria	Propionibacterium	intact
	203	CP010411.1_fragment_17	CP010411.1	7833	Bifidobacterium_longum_subsp._infantis	bacteria	Bifidobacterium	remnant
	204	CP023701.1_fragment_76	CP023701.1	7842	Streptomyces_subrutilus	bacteria	Streptomyces	remnant
	205	AP022599.1_fragment_75	AP022599.1	7845	Mycolicibacterium_pulveris	bacteria	Mycolicibacterium	remnant
	206	CP017965.1_fragment_76	CP017965.1	7865	Nocardiopsis_dassonvillei	bacteria	Nocardiopsis	remnant
	207	CP063450.1_fragment_9	CP063450.1	7879	Rhodococcus_pyridinivorans	bacteria	Rhodococcus	intact
	208	CP031969.1_fragment_106	CP031969.1	7920	Streptomyces_sp._CC0208	bacteria	Streptomyces	remnant
	209	CP022054.2_fragment_27_1	CP022054.2	7924	Corynebacterium_jeikeium	bacteria	Corynebacterium	intact
	210	CP063450.1_fragment_25	CP063450.1	7978	Rhodococcus_pyridinivorans	bacteria	Rhodococcus	intact
	211	CP039124.1_fragment_8	CP039124.1	7999	Thermobispora_bispora	bacteria	Thermobispora	remnant
	212	CP006842.1_fragment_17	CP006842.1	8004	Corynebacterium_glyciniphilum_AJ_3170	bacteria	Corynebacterium	remnant
	213	AP023357.1_fragment_39	AP023357.1	8009	Actinoplanes_sp._NBRC_14428	bacteria	Actinoplanes	remnant
	214	CP040719.1_fragment_25	CP040719.1	8026	Rhodococcus_pyridinivorans	bacteria	Rhodococcus	intact
	215	AP024258.1_fragment_48	AP024258.1	8027	Mycobacterium_paraintracellulare	bacteria	Mycobacterium	intact
	216	CP031338.1_fragment_44	CP031338.1	8039	Microbacterium_oxydans	bacteria	Microbacterium	intact
	217	CP045096.1_fragment_66	CP045096.1	8045	Streptomyces_phaeolivaceus	bacteria	Streptomyces	remnant
	218	CP033898.1_fragment_7_1	CP033898.1	8051	Corynebacterium_pseudopelargi	bacteria	Corynebacterium	intact
	219	CP015596.1_fragment_36_1	CP015596.1	8055	Mycobacterium_sp._YC-RL4	bacteria	Mycobacterium	remnant
	220	CP032427.1_fragment_110	CP032427.1	8057	Streptomyces_griseorubiginosus	bacteria	Streptomyces	remnant
	221	CP073911.1_fragment_29	CP073911.1	8059	Corynebacterium_glutamicum	bacteria	Corynebacterium	intact
	222	CP063808.1_fragment_80	CP063808.1	8092	Streptomyces_sp._A2-16	bacteria	Streptomyces	remnant
	223	CP041168.1_fragment_26	CP041168.1	8094	Streptomyces_griseorubiginosus	bacteria	Streptomyces	remnant
	224	CP040719.1_fragment_41	CP040719.1	8108	Rhodococcus_pyridinivorans	bacteria	Rhodococcus	remnant
	225	CP062789.1_fragment_15	CP062789.1	8111	Janibacter_indicus	bacteria	Janibacter	remnant
	226	AP024258.1_fragment_32	AP024258.1	8124	Mycobacterium_paraintracellulare	bacteria	Mycobacterium	intact
	227	CP045121.1_fragment_44	CP045121.1	8138	Rubrobacter_sp._SCSIO_52915	bacteria	Rubrobacter	remnant
	228	CP006871.1_fragment_87	CP006871.1	8145	Streptomyces_albulus_ZPM	bacteria	Streptomyces	remnant
	229	CP050124.1_fragment_49	CP050124.1	8164	Rhodococcus_erythropolis	bacteria	Rhodococcus	intact
	230	CP015278.1_fragment_66	CP015278.1	8188	Mycobacterium_intracellulare_subsp._chimaera	bacteria	Mycobacterium	remnant
	231	CP000249.1_fragment_21	CP000249.1	8208	Frankia_casuarinae	bacteria	Frankia	remnant
	232	CP045851.1_fragment_56	CP045851.1	8244	Actinomarinicola_tropica	bacteria	Actinomarinicola	remnant
	233	CP046099.1_fragment_62	CP046099.1	8249	Rhodococcus_sp._AQ5-07	bacteria	Rhodococcus	remnant
	234	CP000474.1_fragment_43	CP000474.1	8260	Paenarthrobacter_aurescens_TC1	bacteria	Paenarthrobacter	remnant
	235	AP022562.1_fragment_4	AP022562.1	8305	Mycobacterium_novum	bacteria	Mycobacterium	remnant
	236	AP022579.1_fragment_44	AP022579.1	8305	Mycolicibacterium_boenickei	bacteria	Mycolicibacterium	remnant
	237	AP012211.1_fragment_4_1	AP012211.1	8314	Eggerthella_sp._YY7918	bacteria	Eggerthella	remnant
	238	AP022570.1_fragment_41	AP022570.1	8331	Mycolicibacterium_poriferae	bacteria	Mycolicibacterium	intact
	239	CP040635.1_fragment_13	CP040635.1	8343	Acidipropionibacterium_jensenii	bacteria	Acidipropionibacterium	intact
	240	CP054916.1_fragment_51	CP054916.1	8343	Streptomyces_sp._NA02950	bacteria	Streptomyces	remnant
	241	CP002047.1_fragment_32_1	CP002047.1	8405	Streptomyces_bingchenggensis_BCW-1	bacteria	Streptomyces	intact
	242	CP000854.1_fragment_69	CP000854.1	8449	Mycobacterium_marinum_M	bacteria	Mycobacterium	remnant
	243	AP024310.1_fragment_22	AP024310.1	8508	Mycobacterium_heckeshornense	bacteria	Mycobacterium	remnant
	244	CP068987.1_fragment_37	CP068987.1	8521	Curtobacterium_sp._24E2	bacteria	Curtobacterium	remnant
	245	CP000431.1_fragment_72	CP000431.1	8563	Rhodococcus_jostii_RHA1	bacteria	Rhodococcus	intact
	246	CP009246.1_fragment_9	CP009246.1	8565	Corynebacterium_flavescens	bacteria	Corynebacterium	remnant
	247	LR134356.1_fragment_47	LR134356.1	8602	Mycolicibacterium_aurum	bacteria	Mycolicibacterium	remnant
	248	CP025299.1_fragment_31_1	CP025299.1	8607	Microbacterium_hominis	bacteria	Microbacterium	remnant
	249	CP003119.1_fragment_30	CP003119.1	8614	Gordonia_polyisoprenivorans_VH2	bacteria	Gordonia	intact
	250	CP054916.1_fragment_95	CP054916.1	8617	Streptomyces_sp._NA02950	bacteria	Streptomyces	remnant
	251	CP058277.1_fragment_76	CP058277.1	8617	Mycobacterium_marinum	bacteria	Mycobacterium	remnant
	252	CP021992.1_fragment_12	CP021992.1	8626	Cryobacterium_sp._LW097	bacteria	Cryobacterium	intact
	253	CP047146.1_fragment_35	CP047146.1	8628	Streptomyces_sp._GS7	bacteria	Streptomyces	remnant
	254	CP059399.1_fragment_66	CP059399.1	8629	Nocardia_sp._WCH-YHL-001	bacteria	Nocardia	intact
	255	CP066218.1_fragment_38_1	CP066218.1	8642	Mycolicibacterium_sp._LJ126	bacteria	Mycolicibacterium	remnant
	256	AP019620.1_fragment_143_1	AP019620.1	8654	Streptomyces_antimycoticus	bacteria	Streptomyces	remnant
	257	CP007153.2_fragment_14	CP007153.2	8655	Streptomyces_sp._AgN23	bacteria	Streptomyces	remnant
	258	CP006842.1_fragment_38	CP006842.1	8658	Corynebacterium_glyciniphilum_AJ_3170	bacteria	Corynebacterium	remnant
	259	CP059853.1_fragment_27	CP059853.1	8664	Glutamicibacter_nicotianae	bacteria	Glutamicibacter	intact
	260	CP023407.1_fragment_64	CP023407.1	8666	Streptomyces_fungicidicus	bacteria	Streptomyces	remnant
	261	AP022574.1_fragment_32	AP022574.1	8675	Mycolicibacterium_psychrotolerans	bacteria	Mycolicibacterium	intact
	262	CP035464.1_fragment_20	CP035464.1	8696	Bifidobacterium_pullorum_subsp._gallinarum	bacteria	Bifidobacterium	remnant
	263	CP071139.1_fragment_39	CP071139.1	8698	Streptomyces_nojiriensis	bacteria	Streptomyces	remnant
	264	CP023149.1_fragment_35	CP023149.1	8732	Mycobacterium_intracellulare	bacteria	Mycobacterium	intact
	265	CP006835.1_fragment_41	CP006835.1	8739	Mycobacterium_kansasii_ATCC_12478	bacteria	Mycobacterium	intact
	266	CP072941.1_fragment_123_1	CP072941.1	8743	Streptomyces_yatensis	bacteria	Streptomyces	remnant
	267	CP020821.1_fragment_9	CP020821.1	8751	Mycobacterium_colombiense_CECT_3035	bacteria	Mycobacterium	intact
	268	CP017421.1_fragment_40	CP017421.1	8765	Arthrobacter_sp._ZXY-2	bacteria	Arthrobacter	remnant
	269	CP031263.1_fragment_42_1	CP031263.1	8775	Micromonospora_aurantiaca	bacteria	Micromonospora	remnant
	270	CP023692.1_fragment_34	CP023692.1	8804	Streptomyces_vinaceus	bacteria	Streptomyces	remnant
	271	CP050692.1_fragment_56	CP050692.1	8804	Streptomyces_antibioticus	bacteria	Streptomyces	remnant
	272	AP022616.1_fragment_67	AP022616.1	8805	Mycolicibacterium_phocaicum	bacteria	Mycolicibacterium	intact
	273	CP028137.1_fragment_33	CP028137.1	8821	Rathayibacter_festucae_DSM_15932	bacteria	Rathayibacter	intact
	274	CP015529.1_fragment_54	CP015529.1	8855	Rhodococcus_sp._WB1	bacteria	Rhodococcus	intact
	275	CP060716.1_fragment_12	CP060716.1	8865	Leucobacter_denitrificans	bacteria	Leucobacter	intact
	276	CP022752.1_fragment_7_1	CP022752.1	8922	Actinopolyspora_erythraea	bacteria	Actinopolyspora	remnant
	277	CP032543.1_fragment_88	CP032543.1	8937	Streptomyces_griseus_subsp._griseus	bacteria	Streptomyces	remnant
	278	CP020715.1_fragment_27	CP020715.1	8949	Cnuibacter_physcomitrellae	bacteria	Cnuibacter	remnant
	279	LN831039.1_fragment_71	LN831039.1	8955	Mycolicibacterium_smegmatis	bacteria	Mycolicibacterium	intact
	280	CP008889.1_fragment_26_1	CP008889.1	8960	Dermacoccus_nishinomiyaensis	bacteria	Dermacoccus	remnant
	281	AP019371.1_fragment_137	AP019371.1	8963	Actinoplanes_sp._OR16	bacteria	Actinoplanes	remnant
	282	CP066218.1_fragment_23	CP066218.1	8966	Mycolicibacterium_sp._LJ126	bacteria	Mycolicibacterium	remnant
	283	CP080029.1_fragment_104	CP080029.1	8969	Streptomyces_anulatus	bacteria	Streptomyces	remnant
	284	CP025511.1_fragment_107	CP025511.1	8984	Streptomyces_sp._DUT11	bacteria	Streptomyces	remnant
	285	CP003206.1_fragment_35	CP003206.1	9011	Corynebacterium_diphtheriae_31A	bacteria	Corynebacterium	remnant
	286	CP003209.1_fragment_39	CP003209.1	9041	Corynebacterium_diphtheriae_BH8	bacteria	Corynebacterium	remnant
	287	CP028159.1_fragment_68_1	CP028159.1	9055	Plantactinospora_sp._BB1	bacteria	Plantactinospora	remnant
	288	CP017639.1_fragment_1	CP017639.1	9058	Corynebacterium_sp._NML98-0116	bacteria	Corynebacterium	remnant
	289	CP033107.1_fragment_39	CP033107.1	9064	Plantibacter_sp._PA-3-X8	bacteria	Plantibacter	remnant
	290	CP040750.1_fragment_48	CP040750.1	9064	Plantibacter_sp._M259	bacteria	Plantibacter	remnant
	291	AP010889.1_fragment_5	AP010889.1	9081	Bifidobacterium_longum_subsp._infantis_ATCC_15697_=_JCM_1222_=_DSM_20088	bacteria	Bifidobacterium	remnant
	292	CP001095.1_fragment_5	CP001095.1	9081	Bifidobacterium_longum_subsp._infantis_ATCC_15697_=_JCM_1222_=_DSM_20088	bacteria	Bifidobacterium	remnant
	293	LR134354.1_fragment_5	LR134354.1	9081	Bifidobacterium_longum_subsp._infantis	bacteria	Bifidobacterium	remnant
	294	LR655210.1_fragment_30	LR655210.1	9081	Bifidobacterium_longum_subsp._infantis	bacteria	Bifidobacterium	remnant
	295	LR698953.1_fragment_5	LR698953.1	9081	Bifidobacterium_longum	bacteria	Bifidobacterium	remnant
	296	CP080998.1_fragment_55	CP080998.1	9107	Mycolicibacterium_holsaticum	bacteria	Mycolicibacterium	remnant
	297	CP054916.1_fragment_123	CP054916.1	9118	Streptomyces_sp._NA02950	bacteria	Streptomyces	remnant
	298	CP001630.1_fragment_72	CP001630.1	9126	Actinosynnema_mirum_DSM_43827	bacteria	Actinosynnema	remnant
	299	CP014279.1_fragment_28	CP014279.1	9134	Corynebacterium_stationis	bacteria	Corynebacterium	intact
	300	CP019963.1_fragment_25	CP019963.1	9134	Corynebacterium_stationis	bacteria	Corynebacterium	intact
	301	CP028158.1_fragment_15	CP028158.1	9152	Plantactinospora_sp._BC1	bacteria	Plantactinospora	remnant
	302	CP022752.1_fragment_4	CP022752.1	9153	Actinopolyspora_erythraea	bacteria	Actinopolyspora	intact
	303	AP022591.1_fragment_30	AP022591.1	9154	Mycolicibacterium_celeriflavum	bacteria	Mycolicibacterium	intact
	304	CP063320.1_fragment_7	CP063320.1	9162	Mycobacteroides_abscessus_subsp._abscessus	bacteria	Mycobacteroides	remnant
	305	CP000303.1_fragment_6	CP000303.1	9184	Bifidobacterium_breve_UCC2003	bacteria	Bifidobacterium	remnant
	306	LR699003.1_fragment_6	LR699003.1	9184	Bifidobacterium_breve	bacteria	Bifidobacterium	remnant
	307	CP029607.1_fragment_66	CP029607.1	9186	Actinosynnema_pretiosum_subsp._pretiosum	bacteria	Actinosynnema	remnant
	308	CP073249.1_fragment_104	CP073249.1	9186	Actinosynnema_pretiosum_subsp._pretiosum	bacteria	Actinosynnema	remnant
	309	LR655210.1_fragment_12	LR655210.1	9208	Bifidobacterium_longum_subsp._infantis	bacteria	Bifidobacterium	remnant
	310	CP048641.1_fragment_62	CP048641.1	9210	Streptomyces_aureoverticillatus	bacteria	Streptomyces	remnant
	311	CP035103.1_fragment_14	CP035103.1	9226	Kocuria_rosea	bacteria	Kocuria	intact
	312	CP046257.1_fragment_23	CP046257.1	9239	Gordonia_sp._135	bacteria	Gordonia	intact
	313	AP022567.1_fragment_81	AP022567.1	9249	Mycolicibacterium_mageritense	bacteria	Mycolicibacterium	remnant
	314	CP027001.1_fragment_9	CP027001.1	9269	Corynebacterium_camporealensis	bacteria	Corynebacterium	remnant
	315	CP065594.1_fragment_18	CP065594.1	9274	Rhodococcus_hoagii	bacteria	Rhodococcus	remnant
	316	CP015726.1_fragment_101	CP015726.1	9295	Streptomyces_sp._RTd22	bacteria	Streptomyces	remnant
	317	CP015810.1_fragment_32	CP015810.1	9297	Microbacterium_chocolatum	bacteria	Microbacterium	remnant
	318	CP021559.1_fragment_21	CP021559.1	9299	Bifidobacterium_breve	bacteria	Bifidobacterium	remnant
	319	CP023199.1_fragment_21	CP023199.1	9299	Bifidobacterium_breve	bacteria	Bifidobacterium	remnant
	320	CP041695.1_fragment_97	CP041695.1	9328	Nocardia_otitidiscaviarum	bacteria	Nocardia	intact
	321	CP000518.1_fragment_53	CP000518.1	9338	Mycobacterium_sp._KMS	bacteria	Mycobacterium	remnant
	322	AP023357.1_fragment_118	AP023357.1	9369	Actinoplanes_sp._NBRC_14428	bacteria	Actinoplanes	remnant
	323	AP022615.1_fragment_59	AP022615.1	9372	Mycobacterium_heidelbergense	bacteria	Mycobacterium	remnant
	324	CP080999.1_fragment_41	CP080999.1	9372	Mycobacterium_malmoense	bacteria	Mycobacterium	remnant
	325	CP071683.1_fragment_21	CP071683.1	9381	Bifidobacterium_longum_subsp._longum	bacteria	Bifidobacterium	remnant
	326	CP045804.1_fragment_49	CP045804.1	9404	Gordonia_amarae	bacteria	Gordonia	intact
	327	CP013859.1_fragment_5	CP013859.1	9472	Microbacterium_sp._XT11	bacteria	Microbacterium	remnant
	328	CP023435.1_fragment_64	CP023435.1	9501	Mycobacterium_sp._PYR15	bacteria	Mycobacterium	remnant
	329	CP063450.1_fragment_41	CP063450.1	9503	Rhodococcus_pyridinivorans	bacteria	Rhodococcus	intact
	330	CP065266.1_fragment_25	CP065266.1	9508	Mycobacteroides_abscessus_subsp._abscessus	bacteria	Mycobacteroides	intact
	331	CP065269.1_fragment_25	CP065269.1	9508	Mycobacteroides_abscessus_subsp._abscessus	bacteria	Mycobacteroides	intact
	332	CP069485.1_fragment_36	CP069485.1	9521	Corynebacterium_glucuronolyticum	bacteria	Corynebacterium	remnant
	333	LR131273.1_fragment_3	LR131273.1	9534	Tsukamurella_paurometabola	bacteria	Tsukamurella	intact
	334	CP074376.1_fragment_31	CP074376.1	9550	Mycolicibacterium_neoaurum	bacteria	Mycolicibacterium	intact
	335	CP054923.1_fragment_16	CP054923.1	9563	Verrucosispora_sp._NA02020	bacteria	Verrucosispora	remnant
	336	CP023435.1_fragment_54_1	CP023435.1	9567	Mycobacterium_sp._PYR15	bacteria	Mycobacterium	intact
	337	LR880474.1_fragment_37	LR880474.1	9572	Microbacterium_sp._Nx66	bacteria	Microbacterium	remnant
	338	CP010849.1_fragment_44	CP010849.1	9576	Streptomyces_cyaneogriseus_subsp._noncyanogenus	bacteria	Streptomyces	remnant
	339	CP073075.1_fragment_62	CP073075.1	9621	Gordonia_polyisoprenivorans	bacteria	Gordonia	remnant
	340	LR134379.1_fragment_9	LR134379.1	9635	Slackia_heliotrinireducens	bacteria	Slackia	remnant
	341	CP001684.1_fragment_10	CP001684.1	9636	Slackia_heliotrinireducens_DSM_20476	bacteria	Slackia	remnant
	342	CP007443.1_fragment_5	CP007443.1	9644	Bifidobacterium_adolescentis	bacteria	Bifidobacterium	intact
	343	CP053072.1_fragment_8	CP053072.1	9644	Bifidobacterium_adolescentis	bacteria	Bifidobacterium	intact
	344	CP050902.1_fragment_41_1	CP050902.1	9650	Nocardioides_sp._JQ2195	bacteria	Nocardioides	intact
	345	CP080998.1_fragment_21	CP080998.1	9658	Mycolicibacterium_holsaticum	bacteria	Mycolicibacterium	remnant
	346	LR134406.1_fragment_19	LR134406.1	9680	Arachnia_propionica	bacteria	Arachnia	intact
	347	CP046099.1_fragment_33	CP046099.1	9687	Rhodococcus_sp._AQ5-07	bacteria	Rhodococcus	remnant
	348	LT576042.1_fragment_25	LT576042.1	9711	Propionibacterium_freudenreichii	bacteria	Propionibacterium	remnant
	349	AP018132.1_fragment_25	AP018132.1	9720	Bifidobacterium_bifidum	bacteria	Bifidobacterium	remnant
	350	AP024255.1_fragment_8	AP024255.1	9743	Mycobacterium_intracellulare	bacteria	Mycobacterium	intact
	351	CP015604.1_fragment_6	CP015604.1	9748	Actinobacteria_bacterium_IMCC26103	bacteria	Actinobacteria	remnant
	352	CP029558.1_fragment_6	CP029558.1	9748	Actinobacteria_bacterium_IMCC26103	bacteria	Actinobacteria	remnant
	353	AP022575.1_fragment_5	AP022575.1	9771	Mycobacterium_shinjukuense	bacteria	Mycobacterium	intact
	354	CP005286.1_fragment_28_1	CP005286.1	9789	Corynebacterium_humireducens_NBRC_106098_=_DSM_45392	bacteria	Corynebacterium	intact
	355	CP023720.1_fragment_56	CP023720.1	9798	Rhodococcus_sp._H-CA8f	bacteria	Rhodococcus	remnant
	356	AP006618.1_fragment_5	AP006618.1	9821	Nocardia_farcinica_IFM_10152	bacteria	Nocardia	intact
	357	CP079225.1_fragment_4	CP079225.1	9846	Rhodococcus_sp._LW-XY12	bacteria	Rhodococcus	remnant
	358	AP012324.1_fragment_8	AP012324.1	9863	Bifidobacterium_breve_DSM_20213_=_JCM_1192	bacteria	Bifidobacterium	remnant
	359	CP006711.1_fragment_6	CP006711.1	9863	Bifidobacterium_breve_12L	bacteria	Bifidobacterium	remnant
	360	CP006715.1_fragment_10	CP006715.1	9863	Bifidobacterium_breve_689b	bacteria	Bifidobacterium	remnant
	361	CP021384.1_fragment_7	CP021384.1	9863	Bifidobacterium_breve	bacteria	Bifidobacterium	remnant
	362	CP033841.1_fragment_7	CP033841.1	9863	Bifidobacterium_breve	bacteria	Bifidobacterium	remnant
	363	LR134348.1_fragment_7	LR134348.1	9863	Bifidobacterium_breve	bacteria	Bifidobacterium	remnant
	364	CP021140.1_fragment_4	CP021140.1	9869	Eggerthella_lenta	bacteria	Eggerthella	remnant
	365	CP016954.1_fragment_23	CP016954.1	9878	Cutibacterium_avidum	bacteria	Cutibacterium	remnant
	366	CP000518.1_fragment_43	CP000518.1	9887	Mycobacterium_sp._KMS	bacteria	Mycobacterium	intact
	367	CP066831.1_fragment_115	CP066831.1	9902	Streptomyces_sp._ZYC-3	bacteria	Streptomyces	remnant
	368	CP045804.1_fragment_37	CP045804.1	9903	Gordonia_amarae	bacteria	Gordonia	intact
	369	CP045805.1_fragment_37	CP045805.1	9903	Gordonia_amarae	bacteria	Gordonia	intact
	370	CP003788.1_fragment_44	CP003788.1	9937	Nocardiopsis_alba_ATCC_BAA-2165	bacteria	Nocardiopsis	remnant
	371	CP030862.1_fragment_33	CP030862.1	9949	Streptomyces_globosus	bacteria	Streptomyces	remnant
	372	CP054920.1_fragment_52	CP054920.1	9959	Streptomyces_sp._NA03103	bacteria	Streptomyces	remnant
	373	AP024258.1_fragment_51	AP024258.1	9968	Mycobacterium_paraintracellulare	bacteria	Mycobacterium	intact
	374	CP027114.1_fragment_2_1	CP027114.1	10016	Gordonia_alkanivorans	bacteria	Gordonia	remnant
	375	AP023287.1_fragment_53	AP023287.1	10036	Mycolicibacterium_litorale	bacteria	Mycolicibacterium	intact
	376	LR134538.1_fragment_28	LR134538.1	10046	Corynebacterium_diphtheriae	bacteria	Corynebacterium	intact
	377	CP014574.1_fragment_41	CP014574.1	10055	Paenarthrobacter_ureafaciens	bacteria	Paenarthrobacter	remnant
	378	LN849456.1_fragment_27	LN849456.1	10056	Devriesea_agamarum	bacteria	Devriesea	remnant
	379	CP046122.1_fragment_48	CP046122.1	10067	Microlunatus_sp._Gsoil_973	bacteria	Microlunatus	remnant
	380	CP000511.1_fragment_59	CP000511.1	10083	Mycolicibacterium_vanbaalenii_PYR-1	bacteria	Mycolicibacterium	intact
	381	CP061725.1_fragment_52	CP061725.1	10104	Micromonospora_craniellae	bacteria	Micromonospora	remnant
	382	CP023703.1_fragment_28	CP023703.1	10109	Streptomyces_galilaeus	bacteria	Streptomyces	remnant
	383	CP070326.1_fragment_57	CP070326.1	10137	Streptomyces_noursei	bacteria	Streptomyces	remnant
	384	CP054923.1_fragment_8	CP054923.1	10166	Verrucosispora_sp._NA02020	bacteria	Verrucosispora	remnant
	385	CP062132.1_fragment_47	CP062132.1	10193	Mycobacteroides_abscessus	bacteria	Mycobacteroides	intact
	386	CP032155.1_fragment_26_1	CP032155.1	10221	Mycobacterium_sp._ELW1	bacteria	Mycobacterium	intact
	387	CP016795.1_fragment_80	CP016795.1	10225	Streptomyces_olivaceus	bacteria	Streptomyces	remnant
	388	CP015449.1_fragment_26	CP015449.1	10238	Dietzia_lutea	bacteria	Dietzia	remnant
	389	CP071974.1_fragment_3_1	CP071974.1	10264	Trueperella_pecoris	bacteria	Trueperella	remnant
	390	CP023435.1_fragment_41	CP023435.1	10280	Mycobacterium_sp._PYR15	bacteria	Mycobacterium	intact
	391	CP023435.1_fragment_68	CP023435.1	10289	Mycobacterium_sp._PYR15	bacteria	Mycobacterium	intact
	392	CP044284.1_fragment_7	CP044284.1	10290	Rhodococcus_erythropolis	bacteria	Rhodococcus	remnant
	393	CP040719.1_fragment_9	CP040719.1	10291	Rhodococcus_pyridinivorans	bacteria	Rhodococcus	remnant
	394	CP062134.1_fragment_32_1	CP062134.1	10320	Mycobacteroides_abscessus	bacteria	Mycobacteroides	remnant
	395	CP062135.1_fragment_32_1	CP062135.1	10320	Mycobacteroides_abscessus	bacteria	Mycobacteroides	remnant
	396	AP024470.1_fragment_23	AP024470.1	10332	Adlercreutzia_equolifaciens_subsp._celatus_DSM_18785	bacteria	Adlercreutzia	remnant
	397	CP036455.1_fragment_72	CP036455.1	10338	Streptomonospora_sp._M2	bacteria	Streptomonospora	remnant
	398	CP026652.1_fragment_100	CP026652.1	10341	Streptomyces_dengpaensis	bacteria	Streptomyces	remnant
	399	CP002047.1_fragment_98	CP002047.1	10347	Streptomyces_bingchenggensis_BCW-1	bacteria	Streptomyces	remnant
	400	LT985188.1_fragment_24	LT985188.1	10359	Micropruina_glycogenica	bacteria	Micropruina	remnant
	401	CP022545.1_fragment_90	CP022545.1	10390	Streptomyces_sp._11-1-2	bacteria	Streptomyces	remnant
	402	CP000518.1_fragment_58	CP000518.1	10424	Mycobacterium_sp._KMS	bacteria	Mycobacterium	intact
	403	CP017299.1_fragment_7	CP017299.1	10425	Rhodococcus_sp._YL-1	bacteria	Rhodococcus	remnant
	404	CP034152.1_fragment_7	CP034152.1	10432	Rhodococcus_sp._NJ-530	bacteria	Rhodococcus	remnant
	405	CP005929.1_fragment_126	CP005929.1	10442	Actinoplanes_sp._N902-109	bacteria	Actinoplanes	remnant
	406	CP072203.1_fragment_44	CP072203.1	10504	Gordonia_polyisoprenivorans	bacteria	Gordonia	remnant
	407	CP024932.1_fragment_38	CP024932.1	10527	Corynebacterium_striatum	bacteria	Corynebacterium	remnant
	408	AP022593.1_fragment_11_1	AP022593.1	10537	Mycolicibacterium_arabiense	bacteria	Mycolicibacterium	intact
	409	CP077417.1_fragment_7	CP077417.1	10550	Rhodococcus_qingshengii	bacteria	Rhodococcus	remnant
	410	CP070619.1_fragment_11	CP070619.1	10556	Rhodococcus_sp._R79	bacteria	Rhodococcus	intact
	411	CP020563.1_fragment_82_1	CP020563.1	10563	Kitasatospora_albolonga	bacteria	Kitasatospora	remnant
	412	CP011773.1_fragment_50	CP011773.1	10576	Mycobacterium_sp._EPa45	bacteria	Mycobacterium	intact
	413	CP080492.1_fragment_24	CP080492.1	10588	Leucobacter_luti	bacteria	Leucobacter	remnant
	414	CP065047.1_fragment_5	CP065047.1	10592	Mycobacterium_kubicae	bacteria	Mycobacterium	remnant
	415	CP050178.1_fragment_1	CP050178.1	10594	Rhodococcus_pyridinivorans	bacteria	Rhodococcus	remnant
	416	CP021707.1_fragment_55	CP021707.1	10610	Streptomyces_sp._S063	bacteria	Streptomyces	remnant
	417	CP048882.1_fragment_14	CP048882.1	10614	Streptomyces_bathyalis	bacteria	Streptomyces	remnant
	418	CP019304.1_fragment_51	CP019304.1	10634	Arthrobacter_sp._QXT-31	bacteria	Arthrobacter	intact
	419	AP019371.1_fragment_139	AP019371.1	10665	Actinoplanes_sp._OR16	bacteria	Actinoplanes	remnant
	420	CP062130.1_fragment_5	CP062130.1	10696	Mycobacteroides_abscessus	bacteria	Mycobacteroides	intact
	421	CP066218.1_fragment_65	CP066218.1	10701	Mycolicibacterium_sp._LJ126	bacteria	Mycolicibacterium	intact
	422	CP027541.1_fragment_53	CP027541.1	10706	Mycolicibacterium_smegmatis_MKD8	bacteria	Mycolicibacterium	remnant
	423	CP023992.1_fragment_37	CP023992.1	10731	Streptomyces_malaysiensis	bacteria	Streptomyces	remnant
	424	CP029823.1_fragment_78	CP029823.1	10731	Streptomyces_malaysiensis	bacteria	Streptomyces	remnant
	425	CP003078.1_fragment_63	CP003078.1	10733	Mycobacterium_sp._JS623	bacteria	Mycobacterium	intact
	426	CP009124.1_fragment_44	CP009124.1	10755	Streptomyces_lividans_TK24	bacteria	Streptomyces	remnant
	427	CP071123.1_fragment_44	CP071123.1	10755	Streptomyces_lividans	bacteria	Streptomyces	remnant
	428	CP071800.1_fragment_44	CP071800.1	10755	Streptomyces_lividans	bacteria	Streptomyces	remnant
	429	CP003053.1_fragment_60	CP003053.1	10777	Mycolicibacterium_chubuense_NBB4	bacteria	Mycolicibacterium	remnant
	430	CP014574.1_fragment_24_1	CP014574.1	10786	Paenarthrobacter_ureafaciens	bacteria	Paenarthrobacter	remnant
	431	CP027541.1_fragment_34	CP027541.1	10788	Mycolicibacterium_smegmatis_MKD8	bacteria	Mycolicibacterium	intact
	432	CP020809.1_fragment_42	CP020809.1	10789	Mycobacterium_dioxanotrophicus	bacteria	Mycobacterium	intact
	433	CP007790.1_fragment_6	CP007790.1	10802	Corynebacterium_marinum_DSM_44953	bacteria	Corynebacterium	remnant
	434	CP080492.1_fragment_4	CP080492.1	10826	Leucobacter_luti	bacteria	Leucobacter	remnant
	435	CP062235.1_fragment_3	CP062235.1	10832	Arthrobacter_sp._TES	bacteria	Arthrobacter	remnant
	436	AP009493.1_fragment_44	AP009493.1	10863	Streptomyces_griseus_subsp._griseus_NBRC_13350	bacteria	Streptomyces	remnant
	437	CP042266.1_fragment_84_1	CP042266.1	10881	Streptomyces_qinzhouensis	bacteria	Streptomyces	remnant
	438	CP053853.1_fragment_1	CP053853.1	10919	Propionibacterium_freudenreichii	bacteria	Propionibacterium	remnant
	439	CP029159.1_fragment_48	CP029159.1	10921	Streptomyces_tsukubensis_NRRL18488	bacteria	Streptomyces	remnant
	440	CP070379.1_fragment_49	CP070379.1	10921	Streptomyces_tsukubensis	bacteria	Streptomyces	remnant
	441	CP009244.1_fragment_10	CP009244.1	10953	Corynebacterium_ammoniagenes_DSM_20306	bacteria	Corynebacterium	remnant
	442	CP019705.1_fragment_10	CP019705.1	10953	Corynebacterium_ammoniagenes	bacteria	Corynebacterium	remnant
	443	LR698967.1_fragment_10	LR698967.1	10953	Corynebacterium_ammoniagenes	bacteria	Corynebacterium	remnant
	444	AP017424.1_fragment_120	AP017424.1	10974	Streptomyces_laurentii	bacteria	Streptomyces	remnant
	445	LT576034.1_fragment_10	LT576034.1	11024	Propionibacterium_freudenreichii	bacteria	Propionibacterium	remnant
	446	LT593929.1_fragment_7	LT593929.1	11024	Propionibacterium_freudenreichii	bacteria	Propionibacterium	remnant
	447	CP020700.1_fragment_76_1	CP020700.1	11025	Streptomyces_tsukubensis	bacteria	Streptomyces	remnant
	448	CP027869.1_fragment_24	CP027869.1	11034	Curtobacterium_sp._SGAir0471	bacteria	Curtobacterium	remnant
	449	CP020821.1_fragment_12	CP020821.1	11076	Mycobacterium_colombiense_CECT_3035	bacteria	Mycobacterium	intact
	450	CP015866.1_fragment_26	CP015866.1	11087	Streptomyces_parvulus	bacteria	Streptomyces	remnant
	451	CP010407.1_fragment_12	CP010407.1	11113	Streptomyces_vietnamensis	bacteria	Streptomyces	remnant
	452	CP021744.1_fragment_53	CP021744.1	11134	Streptomyces_albireticuli	bacteria	Streptomyces	remnant
	453	LT549889.1_fragment_61_1	LT549889.1	11137	Mycolicibacterium_aurum	bacteria	Mycolicibacterium	intact
	454	CP029159.1_fragment_49	CP029159.1	11141	Streptomyces_tsukubensis_NRRL18488	bacteria	Streptomyces	remnant
	455	CP070379.1_fragment_50	CP070379.1	11141	Streptomyces_tsukubensis	bacteria	Streptomyces	remnant
	456	CP003347.1_fragment_18	CP003347.1	11186	Mycobacterium_intracellulare_subsp._yongonense_05-1390	bacteria	Mycobacterium	remnant
	457	CP031263.1_fragment_11	CP031263.1	11190	Micromonospora_aurantiaca	bacteria	Micromonospora	remnant
	458	CP065266.1_fragment_44	CP065266.1	11215	Mycobacteroides_abscessus_subsp._abscessus	bacteria	Mycobacteroides	intact
	459	CP065269.1_fragment_44	CP065269.1	11215	Mycobacteroides_abscessus_subsp._abscessus	bacteria	Mycobacteroides	intact
	460	CP023147.1_fragment_18	CP023147.1	11247	Mycobacterium_marseillense	bacteria	Mycobacterium	remnant
	461	AP022560.1_fragment_52	AP022560.1	11282	Mycolicibacterium_moriokaense	bacteria	Mycolicibacterium	remnant
	462	AP022574.1_fragment_37	AP022574.1	11301	Mycolicibacterium_psychrotolerans	bacteria	Mycolicibacterium	intact
	463	CP021394.1_fragment_6	CP021394.1	11362	Bifidobacterium_breve	bacteria	Bifidobacterium	remnant
	464	AM420293.1_fragment_85	AM420293.1	11381	Saccharopolyspora_erythraea_NRRL_2338	bacteria	Saccharopolyspora	remnant
	465	CP069353.1_fragment_85	CP069353.1	11381	Saccharopolyspora_erythraea	bacteria	Saccharopolyspora	remnant
	466	CP045851.1_fragment_7	CP045851.1	11386	Actinomarinicola_tropica	bacteria	Actinomarinicola	remnant
	467	CP021252.1_fragment_38	CP021252.1	11424	Corynebacterium_striatum	bacteria	Corynebacterium	remnant
	468	CP065689.1_fragment_14	CP065689.1	11424	Corynebacterium_minutissimum	bacteria	Corynebacterium	intact
	469	CP065964.1_fragment_26	CP065964.1	11424	Corynebacterium_minutissimum	bacteria	Corynebacterium	intact
	470	LR134339.1_fragment_10	LR134339.1	11424	Corynebacterium_minutissimum	bacteria	Corynebacterium	intact
	471	LS483460.1_fragment_32	LS483460.1	11424	Corynebacterium_minutissimum	bacteria	Corynebacterium	intact
	472	LT618783.1_fragment_11	LT618783.1	11464	Propionibacterium_freudenreichii	bacteria	Propionibacterium	remnant
	473	CP023689.1_fragment_13	CP023689.1	11475	Streptomyces_chartreusis	bacteria	Streptomyces	remnant
	474	AP012319.1_fragment_90	AP012319.1	11526	Actinoplanes_missouriensis_431	bacteria	Actinoplanes	remnant
	475	CP001958.1_fragment_13	CP001958.1	11544	Segniliparus_rotundus_DSM_44985	bacteria	Segniliparus	remnant
	476	CP003219.1_fragment_8	CP003219.1	11559	Streptomyces_cattleya_NRRL_8057_=_DSM_46488	bacteria	Streptomyces	remnant
	477	FQ859185.1_fragment_8	FQ859185.1	11559	Streptomyces_cattleya_NRRL_8057_=_DSM_46488	bacteria	Streptomyces	remnant
	478	AP022610.1_fragment_30	AP022610.1	11598	Mycolicibacterium_madagascariense	bacteria	Mycolicibacterium	intact
	479	CP002638.1_fragment_79	CP002638.1	11608	Micromonospora_maris_AB-18-032	bacteria	Micromonospora	remnant
	480	CP058556.1_fragment_28_1	CP058556.1	11665	Streptomyces_sp._CB04723	bacteria	Streptomyces	remnant
	481	CP000088.1_fragment_50	CP000088.1	11687	Thermobifida_fusca_YX	bacteria	Thermobifida	remnant
	482	CP070260.1_fragment_25_1	CP070260.1	11687	Streptomyces_californicus	bacteria	Streptomyces	remnant
	483	CP031264.1_fragment_32_1	CP031264.1	11691	Streptacidiphilus_bronchialis	bacteria	Streptacidiphilus	remnant
	484	CP029001.1_fragment_5	CP029001.1	11730	Trueperella_pyogenes	bacteria	Trueperella	intact
	485	CP029004.1_fragment_9	CP029004.1	11730	Trueperella_pyogenes	bacteria	Trueperella	intact
	486	CP033904.1_fragment_15	CP033904.1	11730	Trueperella_pyogenes	bacteria	Trueperella	intact
	487	CP053707.1_fragment_5	CP053707.1	11744	Arthrobacter_sp._NEB_688	bacteria	Arthrobacter	remnant
	488	AP024237.1_fragment_49_1	AP024237.1	11766	Mycobacterium_heckeshornense	bacteria	Mycobacterium	remnant
	489	CP014279.1_fragment_7_1	CP014279.1	11781	Corynebacterium_stationis	bacteria	Corynebacterium	intact
	490	CP019963.1_fragment_5_1	CP019963.1	11781	Corynebacterium_stationis	bacteria	Corynebacterium	intact
	491	CP016396.1_fragment_11	CP016396.1	11796	Mycobacterium_avium	bacteria	Mycobacterium	intact
	492	CP072503.1_fragment_17	CP072503.1	11796	Bifidobacterium_dentium	bacteria	Bifidobacterium	remnant
	493	CP025331.1_fragment_3	CP025331.1	11801	Brevibacterium_aurantiacum	bacteria	Brevibacterium	intact
	494	AP022568.1_fragment_11	AP022568.1	11810	Mycobacterium_simiae	bacteria	Mycobacterium	intact
	495	CP065266.1_fragment_30	CP065266.1	11850	Mycobacteroides_abscessus_subsp._abscessus	bacteria	Mycobacteroides	intact
	496	CP065269.1_fragment_30	CP065269.1	11850	Mycobacteroides_abscessus_subsp._abscessus	bacteria	Mycobacteroides	intact
	497	CP080575.1_fragment_6	CP080575.1	11905	Nesterenkonia_pannonica	bacteria	Nesterenkonia	remnant
	498	CP049935.1_fragment_3	CP049935.1	11910	Phycicoccus_sp._HDW14	bacteria	Phycicoccus	remnant
	499	CP025018.1_fragment_19	CP025018.1	11966	Streptomyces_sp._M56	bacteria	Streptomyces	remnant
	500	CP014959.1_fragment_13	CP014959.1	12012	Mycobacteroides_abscessus	bacteria	Mycobacteroides	remnant
	501	CP016188.1_fragment_34	CP016188.1	12012	Mycobacteroides_abscessus	bacteria	Mycobacteroides	remnant
	502	CP016191.1_fragment_13	CP016191.1	12012	Mycobacteroides_abscessus	bacteria	Mycobacteroides	remnant
	503	CP021122.1_fragment_13	CP021122.1	12012	Mycobacteroides_abscessus_subsp._massiliense	bacteria	Mycobacteroides	remnant
	504	CP035923.1_fragment_14	CP035923.1	12012	Mycobacteroides_abscessus_subsp._massiliense	bacteria	Mycobacteroides	remnant
	505	CP035924.1_fragment_14	CP035924.1	12012	Mycobacteroides_abscessus_subsp._massiliense	bacteria	Mycobacteroides	remnant
	506	CP062133.1_fragment_13	CP062133.1	12012	Mycobacteroides_abscessus	bacteria	Mycobacteroides	remnant
	507	CP063318.1_fragment_8	CP063318.1	12012	Mycobacteroides_abscessus_subsp._abscessus	bacteria	Mycobacteroides	remnant
	508	CP025333.1_fragment_37	CP025333.1	12014	Brevibacterium_aurantiacum	bacteria	Brevibacterium	remnant
	509	CP009754.1_fragment_74	CP009754.1	12019	Streptomyces_sp._CCM_MD2014	bacteria	Streptomyces	remnant
	510	CP029188.1_fragment_16	CP029188.1	12026	Streptomyces_tirandamycinicus	bacteria	Streptomyces	remnant
	511	CP007155.1_fragment_12	CP007155.1	12035	Kutzneria_albida_DSM_43870	bacteria	Kutzneria	remnant
	512	CP018043.1_fragment_33	CP018043.1	12054	Mycobacterium_sp._WY10	bacteria	Mycobacterium	remnant
	513	CP001958.1_fragment_48	CP001958.1	12069	Segniliparus_rotundus_DSM_44985	bacteria	Segniliparus	remnant
	514	CP054038.1_fragment_23_1	CP054038.1	12070	Microbacterium_hominis	bacteria	Microbacterium	remnant
	515	CP079698.1_fragment_1	CP079698.1	12089	Rhodococcus_globerulus	bacteria	Rhodococcus	remnant
	516	CP026304.1_fragment_84	CP026304.1	12110	Streptomyces_lunaelactis	bacteria	Streptomyces	remnant
	517	CP011269.1_fragment_72	CP011269.1	12134	Mycolicibacterium_fortuitum	bacteria	Mycolicibacterium	intact
	518	CP021978.1_fragment_82	CP021978.1	12143	Streptomyces_hawaiiensis	bacteria	Streptomyces	remnant
	519	CP051626.1_fragment_31	CP051626.1	12153	Brevibacterium_sp._'Marine'	bacteria	Brevibacterium	remnant
	520	CP029823.1_fragment_75	CP029823.1	12154	Streptomyces_malaysiensis	bacteria	Streptomyces	remnant
	521	CP024170.1_fragment_2	CP024170.1	12162	Microbacterium_sp._Y-01	bacteria	Microbacterium	remnant
	522	CP046257.1_fragment_47	CP046257.1	12203	Gordonia_sp._135	bacteria	Gordonia	remnant
	523	CP001958.1_fragment_39	CP001958.1	12215	Segniliparus_rotundus_DSM_44985	bacteria	Segniliparus	remnant
	524	CP014485.1_fragment_81	CP014485.1	12216	Streptomyces_albidoflavus	bacteria	Streptomyces	remnant
	525	CP019798.1_fragment_2	CP019798.1	12216	Streptomyces_sp._fd1-xmd	bacteria	Streptomyces	remnant
	526	CP016191.1_fragment_48	CP016191.1	12232	Mycobacteroides_abscessus	bacteria	Mycobacteroides	intact
	527	CP046322.1_fragment_5	CP046322.1	12258	Corynebacterium_xerosis	bacteria	Corynebacterium	intact
	528	CP020809.1_fragment_75	CP020809.1	12290	Mycobacterium_dioxanotrophicus	bacteria	Mycobacterium	intact
	529	CP065047.1_fragment_76_1	CP065047.1	12356	Mycobacterium_kubicae	bacteria	Mycobacterium	remnant
	530	CP002045.1_fragment_10_1	CP002045.1	12358	Arcanobacterium_haemolyticum_DSM_20595	bacteria	Arcanobacterium	intact
	531	AP022871.1_fragment_45	AP022871.1	12359	Phytohabitans_suffuscus	bacteria	Phytohabitans	remnant
	532	AP018517.1_fragment_61	AP018517.1	12361	Streptomyces_rochei	bacteria	Streptomyces	remnant
	533	LS483427.1_fragment_22_1	LS483427.1	12393	Arcanobacterium_haemolyticum	bacteria	Arcanobacterium	intact
	534	CP049935.1_fragment_74	CP049935.1	12397	Phycicoccus_sp._HDW14	bacteria	Phycicoccus	remnant
	535	CP021391.1_fragment_13	CP021391.1	12413	Bifidobacterium_breve	bacteria	Bifidobacterium	remnant
	536	CP048272.1_fragment_4	CP048272.1	12453	Bifidobacterium_asteroides	bacteria	Bifidobacterium	remnant
	537	AP022586.1_fragment_11	AP022586.1	12471	Mycolicibacterium_litorale	bacteria	Mycolicibacterium	intact
	538	CP040748.1_fragment_40	CP040748.1	12499	Nocardioides_sp._dk3136	bacteria	Nocardioides	remnant
	539	CP000480.1_fragment_27	CP000480.1	12536	Mycolicibacterium_smegmatis_MC2_155	bacteria	Mycolicibacterium	intact
	540	CP001663.1_fragment_28	CP001663.1	12537	Mycolicibacterium_smegmatis_MC2_155	bacteria	Mycolicibacterium	intact
	541	CP009494.1_fragment_27	CP009494.1	12537	Mycolicibacterium_smegmatis_MC2_155	bacteria	Mycolicibacterium	intact
	542	CP009495.1_fragment_27	CP009495.1	12537	Mycolicibacterium_smegmatis	bacteria	Mycolicibacterium	intact
	543	CP009496.1_fragment_27	CP009496.1	12539	Mycolicibacterium_smegmatis	bacteria	Mycolicibacterium	intact
	544	CP070326.1_fragment_41	CP070326.1	12559	Streptomyces_noursei	bacteria	Streptomyces	remnant
	545	CP017717.1_fragment_127	CP017717.1	12579	Nonomuraea_sp._ATCC_55076	bacteria	Nonomuraea	remnant
	546	CP045702.1_fragment_76	CP045702.1	12600	Streptomyces_finlayi	bacteria	Streptomyces	remnant
	547	CP072203.1_fragment_53	CP072203.1	12604	Gordonia_polyisoprenivorans	bacteria	Gordonia	intact
	548	CP070373.1_fragment_19_1	CP070373.1	12607	Streptomyces_sp._MBT27	bacteria	Streptomyces	remnant
	549	AP008957.1_fragment_55	AP008957.1	12641	Rhodococcus_erythropolis_PR4	bacteria	Rhodococcus	intact
	550	CP061169.1_fragment_10	CP061169.1	12676	Microbacterium_chengjingii	bacteria	Microbacterium	intact
	551	CP016819.1_fragment_19_1	CP016819.1	12686	Rhodococcus_sp._p52	bacteria	Rhodococcus	remnant
	552	CP071868.1_fragment_30	CP071868.1	12701	Micrococcales_bacterium_LRZ-2	bacteria	Micrococcales	intact
	553	CP021080.1_fragment_28	CP021080.1	12734	Streptomyces_pluripotens	bacteria	Streptomyces	remnant
	554	CP022433.1_fragment_30	CP022433.1	12734	Streptomyces_pluripotens	bacteria	Streptomyces	remnant
	555	CP023691.1_fragment_55	CP023691.1	12736	Streptomyces_platensis	bacteria	Streptomyces	remnant
	556	CP015596.1_fragment_34_1	CP015596.1	12787	Mycobacterium_sp._YC-RL4	bacteria	Mycobacterium	remnant
	557	CP036403.1_fragment_5	CP036403.1	12837	Ornithinimicrobium_sp._HY006	bacteria	Ornithinimicrobium	remnant
	558	AP012331.1_fragment_16_1	AP012331.1	12853	Bifidobacterium_scardovii_JCM_12489_=_DSM_13734	bacteria	Bifidobacterium	intact
	559	AP009493.1_fragment_43_1	AP009493.1	12861	Streptomyces_griseus_subsp._griseus_NBRC_13350	bacteria	Streptomyces	remnant
	560	CP045096.1_fragment_53_1	CP045096.1	12884	Streptomyces_phaeolivaceus	bacteria	Streptomyces	remnant
	561	CP002047.1_fragment_4	CP002047.1	12885	Streptomyces_bingchenggensis_BCW-1	bacteria	Streptomyces	remnant
	562	CP046905.1_fragment_71	CP046905.1	12894	Streptomyces_sp._QHH-9511	bacteria	Streptomyces	remnant
	563	CP003207.1_fragment_11	CP003207.1	12930	Corynebacterium_diphtheriae_241	bacteria	Corynebacterium	remnant
	564	CP003212.1_fragment_11	CP003212.1	12930	Corynebacterium_diphtheriae_HC01	bacteria	Corynebacterium	remnant
	565	CP032155.1_fragment_31	CP032155.1	12930	Mycobacterium_sp._ELW1	bacteria	Mycobacterium	remnant
	566	BX248353.1_fragment_12	BX248353.1	12933	Corynebacterium_diphtheriae_NCTC_13129	bacteria	Corynebacterium	remnant
	567	CP020410.2_fragment_4	CP020410.2	12933	Corynebacterium_diphtheriae	bacteria	Corynebacterium	remnant
	568	CP063213.1_fragment_3	CP063213.1	12948	Trueperella_pecoris	bacteria	Trueperella	intact
	569	CP080492.1_fragment_14	CP080492.1	12965	Leucobacter_luti	bacteria	Leucobacter	remnant
	570	AP022617.1_fragment_72	AP022617.1	13003	Mycolicibacterium_monacense	bacteria	Mycolicibacterium	remnant
	571	CP035734.1_fragment_58	CP035734.1	13003	Mycolicibacterium_monacense_DSM_44395	bacteria	Mycolicibacterium	remnant
	572	CP011112.1_fragment_43	CP011112.1	13023	Luteipulveratus_mongoliensis	bacteria	Luteipulveratus	remnant
	573	CP041607.2_fragment_107	CP041607.2	13031	Streptomyces_sp._S1D4-14	bacteria	Streptomyces	remnant
	574	LR134537.1_fragment_23_1	LR134537.1	13077	Corynebacterium_diphtheriae	bacteria	Corynebacterium	intact
	575	CP009754.1_fragment_48_1	CP009754.1	13091	Streptomyces_sp._CCM_MD2014	bacteria	Streptomyces	remnant
	576	CP018044.1_fragment_7	CP018044.1	13092	Bifidobacterium_choerinum	bacteria	Bifidobacterium	remnant
	577	CP065594.1_fragment_65	CP065594.1	13094	Rhodococcus_hoagii	bacteria	Rhodococcus	remnant
	578	BX248353.1_fragment_26_1	BX248353.1	13132	Corynebacterium_diphtheriae_NCTC_13129	bacteria	Corynebacterium	intact
	579	CP020410.2_fragment_18_1	CP020410.2	13132	Corynebacterium_diphtheriae	bacteria	Corynebacterium	intact
	580	CP018783.1_fragment_28	CP018783.1	13135	Curtobacterium_pusillum	bacteria	Curtobacterium	remnant
	581	CP016438.1_fragment_90	CP016438.1	13175	Streptomyces_lincolnensis	bacteria	Streptomyces	remnant
	582	CP022744.1_fragment_86	CP022744.1	13175	Streptomyces_lincolnensis	bacteria	Streptomyces	remnant
	583	CP016775.1_fragment_7	CP016775.1	13210	Candidatus_Planktophila_versatilis	bacteria	Candidatus	remnant
	584	CP031422.1_fragment_20	CP031422.1	13226	Microbacterium_oxydans	bacteria	Microbacterium	remnant
	585	CP002791.1_fragment_25_1	CP002791.1	13264	Corynebacterium_ulcerans_BR-AD22	bacteria	Corynebacterium	intact
	586	CP068549.1_fragment_17	CP068549.1	13271	Cutibacterium_avidum	bacteria	Cutibacterium	intact
	587	CP003119.1_fragment_17	CP003119.1	13282	Gordonia_polyisoprenivorans_VH2	bacteria	Gordonia	remnant
	588	CP066218.1_fragment_64_1	CP066218.1	13357	Mycolicibacterium_sp._LJ126	bacteria	Mycolicibacterium	remnant
	589	CP064655.1_fragment_38	CP064655.1	13370	Miltoncostaea_marina	bacteria	Miltoncostaea	intact
	590	CP047898.1_fragment_21	CP047898.1	13425	Pseudarthrobacter_psychrotolerans	bacteria	Pseudarthrobacter	remnant
	591	CP025959.1_fragment_9_1	CP025959.1	13430	Rhodococcus_qingshengii	bacteria	Rhodococcus	remnant
	592	CP034587.1_fragment_39	CP034587.1	13433	Streptomyces_luteoverticillatus	bacteria	Streptomyces	remnant
	593	CP003206.1_fragment_24_1	CP003206.1	13439	Corynebacterium_diphtheriae_31A	bacteria	Corynebacterium	intact
	594	CP006936.2_fragment_11	CP006936.2	13458	Mycolicibacterium_neoaurum_VKM_Ac-1815D	bacteria	Mycolicibacterium	remnant
	595	CP031414.1_fragment_50	CP031414.1	13458	Mycolicibacterium_neoaurum	bacteria	Mycolicibacterium	remnant
	596	CP035319.1_fragment_9	CP035319.1	13460	Rhodococcus_sp._ABRD24	bacteria	Rhodococcus	intact
	597	AP022582.1_fragment_35	AP022582.1	13470	Mycobacterium_seoulense	bacteria	Mycobacterium	remnant
	598	LR738855.1_fragment_25_1	LR738855.1	13473	Corynebacterium_rouxii	bacteria	Corynebacterium	intact
	599	AP014658.1_fragment_3	AP014658.1	13477	Bifidobacterium_longum	bacteria	Bifidobacterium	intact
	600	CP058977.1_fragment_103_1	CP058977.1	13485	Streptomyces_sp._NEAU-sy36	bacteria	Streptomyces	remnant
	601	CP026952.1_fragment_4	CP026952.1	13495	Aeromicrobium_chenweiae	bacteria	Aeromicrobium	remnant
	602	CP008802.1_fragment_16	CP008802.1	13501	Actinotignum_schaalii	bacteria	Actinotignum	remnant
	603	CP006018.1_fragment_11	CP006018.1	13516	Bifidobacterium_indicum_LMG_11587_=_DSM_20214	bacteria	Bifidobacterium	remnant
	604	CP060291.1_fragment_47	CP060291.1	13519	Brevibacterium_sp._PAMC23299	bacteria	Brevibacterium	intact
	605	CP001958.1_fragment_19	CP001958.1	13523	Segniliparus_rotundus_DSM_44985	bacteria	Segniliparus	remnant
	606	CP012299.1_fragment_30	CP012299.1	13583	Microbacterium_sp._CGR1	bacteria	Microbacterium	remnant
	607	CP002299.1_fragment_38	CP002299.1	13590	Frankia_inefficax	bacteria	Frankia	remnant
	608	CP054925.1_fragment_154	CP054925.1	13624	Amycolatopsis_sp._Hca4	bacteria	Amycolatopsis	remnant
	609	CP032675.1_fragment_3	CP032675.1	13641	Rhodococcus_rhodochrous	bacteria	Rhodococcus	remnant
	610	CP023563.1_fragment_23	CP023563.1	13651	Brachybacterium_vulturis	bacteria	Brachybacterium	remnant
	611	LR131273.1_fragment_53	LR131273.1	13685	Tsukamurella_paurometabola	bacteria	Tsukamurella	intact
	612	CP071044.1_fragment_75_1	CP071044.1	13697	Streptomyces_sp._CA-256286	bacteria	Streptomyces	remnant
	613	CP022521.1_fragment_45	CP022521.1	13704	Actinoalloteichus_hoggarensis	bacteria	Actinoalloteichus	intact
	614	CP054926.1_fragment_71_1	CP054926.1	13754	Streptomyces_fulvissimus	bacteria	Streptomyces	remnant
	615	CP023194.1_fragment_6	CP023194.1	13767	Bifidobacterium_breve	bacteria	Bifidobacterium	intact
	616	CP021385.1_fragment_6	CP021385.1	13768	Bifidobacterium_breve	bacteria	Bifidobacterium	intact
	617	CP023192.1_fragment_6	CP023192.1	13768	Bifidobacterium_breve	bacteria	Bifidobacterium	intact
	618	CP023193.1_fragment_6	CP023193.1	13768	Bifidobacterium_breve	bacteria	Bifidobacterium	intact
	619	CP023195.1_fragment_6	CP023195.1	13768	Bifidobacterium_breve	bacteria	Bifidobacterium	intact
	620	CP023196.1_fragment_6	CP023196.1	13768	Bifidobacterium_breve	bacteria	Bifidobacterium	intact
	621	CP023197.1_fragment_6	CP023197.1	13768	Bifidobacterium_breve	bacteria	Bifidobacterium	intact
	622	CP006715.1_fragment_5	CP006715.1	13779	Bifidobacterium_breve_689b	bacteria	Bifidobacterium	intact
	623	AP023343.1_fragment_144_1	AP023343.1	13812	Mycobacterium_kansasii	bacteria	Mycobacterium	intact
	624	AP023358.1_fragment_12	AP023358.1	13817	Micromonospora_endophytica_(Xie_et_al._2001)_Li_et_al._2019	bacteria	Micromonospora	remnant
	625	AP024257.1_fragment_25	AP024257.1	13842	Mycobacterium_paraintracellulare	bacteria	Mycobacterium	remnant
	626	CP029618.1_fragment_107	CP029618.1	13856	Streptomyces_sp._WAC_06738	bacteria	Streptomyces	remnant
	627	CP076457.1_fragment_26	CP076457.1	13862	Streptomyces_sp._YPW6	bacteria	Streptomyces	remnant
	628	CP045804.1_fragment_35	CP045804.1	13893	Gordonia_amarae	bacteria	Gordonia	intact
	629	AP022601.1_fragment_11_1	AP022601.1	13902	Mycobacterium_gallinarum	bacteria	Mycobacterium	intact
	630	CP045096.1_fragment_100	CP045096.1	13911	Streptomyces_phaeolivaceus	bacteria	Streptomyces	remnant
	631	CP006741.1_fragment_4	CP006741.1	13926	Bifidobacterium_longum_subsp._longum_GT15	bacteria	Bifidobacterium	intact
	632	CP043474.1_fragment_52	CP043474.1	13930	Mycobacterium_grossiae	bacteria	Mycobacterium	intact
	633	AP022573.1_fragment_25	AP022573.1	13950	Mycobacterium_saskatchewanense	bacteria	Mycobacterium	remnant
	634	CP021556.1_fragment_6	CP021556.1	13950	Bifidobacterium_breve	bacteria	Bifidobacterium	intact
	635	CP028834.1_fragment_68	CP028834.1	13969	Streptomyces_sp._M2	bacteria	Streptomyces	remnant
	636	CP068157.1_fragment_30	CP068157.1	13993	Corynebacterium_striatum	bacteria	Corynebacterium	intact
	637	AP017424.1_fragment_55	AP017424.1	14021	Streptomyces_laurentii	bacteria	Streptomyces	remnant
	638	CP001849.1_fragment_11	CP001849.1	14025	Gardnerella_vaginalis_409-05	bacteria	Gardnerella	intact
	639	CP054916.1_fragment_67	CP054916.1	14066	Streptomyces_sp._NA02950	bacteria	Streptomyces	remnant
	640	CP029191.1_fragment_79	CP029191.1	14083	Streptomyces_venezuelae	bacteria	Streptomyces	remnant
	641	CP049863.1_fragment_22	CP049863.1	14127	Leucobacter_viscericola	bacteria	Leucobacter	remnant
	642	CP020809.1_fragment_36	CP020809.1	14184	Mycobacterium_dioxanotrophicus	bacteria	Mycobacterium	intact
	643	CP014961.1_fragment_23	CP014961.1	14188	Mycobacteroides_abscessus	bacteria	Mycobacteroides	remnant
	644	CP016193.1_fragment_23	CP016193.1	14188	Mycobacteroides_abscessus	bacteria	Mycobacteroides	remnant
	645	CP048272.1_fragment_17	CP048272.1	14195	Bifidobacterium_asteroides	bacteria	Bifidobacterium	intact
	646	CP020555.1_fragment_96_1	CP020555.1	14215	Streptomyces_sp._Sge12	bacteria	Streptomyces	intact
	647	CP012649.1_fragment_21_1	CP012649.1	14227	Trueperella_pyogenes	bacteria	Trueperella	intact
	648	AP022379.1_fragment_3	AP022379.1	14231	Bifidobacterium_longum_subsp._longum	bacteria	Bifidobacterium	intact
	649	CP071590.1_fragment_4	CP071590.1	14231	Bifidobacterium_longum_subsp._longum	bacteria	Bifidobacterium	intact
	650	CP032402.1_fragment_110	CP032402.1	14242	Thermomonospora_amylolytica	bacteria	Thermomonospora	remnant
	651	CP074111.1_fragment_72_1	CP074111.1	14254	Streptomyces_sp._V17-9	bacteria	Streptomyces	remnant
	652	AP022600.1_fragment_46	AP022600.1	14266	Mycolicibacterium_tokaiense	bacteria	Mycolicibacterium	remnant
	653	LN831039.1_fragment_31	LN831039.1	14281	Mycolicibacterium_smegmatis	bacteria	Mycolicibacterium	intact
	654	CP011402.1_fragment_8_1	CP011402.1	14315	Denitrobacterium_detoxificans	bacteria	Denitrobacterium	remnant
	655	CP064655.1_fragment_33	CP064655.1	14383	Miltoncostaea_marina	bacteria	Miltoncostaea	remnant
	656	LR134344.1_fragment_20	LR134344.1	14383	Bifidobacterium_bifidum	bacteria	Bifidobacterium	remnant
	657	AP012323.1_fragment_18	AP012323.1	14384	Bifidobacterium_bifidum_ATCC_29521_=_JCM_1255_=_DSM_20456	bacteria	Bifidobacterium	remnant
	658	CP031115.1_fragment_13	CP031115.1	14393	Rubrobacter_indicoceani	bacteria	Rubrobacter	remnant
	659	AP022567.1_fragment_79_1	AP022567.1	14400	Mycolicibacterium_mageritense	bacteria	Mycolicibacterium	remnant
	660	CP023694.1_fragment_17	CP023694.1	14420	Streptomyces_coeruleorubidus	bacteria	Streptomyces	intact
	661	LR134537.1_fragment_36	LR134537.1	14421	Corynebacterium_diphtheriae	bacteria	Corynebacterium	intact
	662	CP015362.1_fragment_36_1	CP015362.1	14432	Streptomyces_sp._S8	bacteria	Streptomyces	remnant
	663	CP005080.1_fragment_80_1	CP005080.1	14459	Streptomyces_fulvissimus_DSM_40593	bacteria	Streptomyces	remnant
	664	CP080381.1_fragment_7	CP080381.1	14466	Microbacterium_sp._PAMC21962	bacteria	Microbacterium	remnant
	665	CP024957.1_fragment_79_1	CP024957.1	14487	Streptomyces_cavourensis	bacteria	Streptomyces	remnant
	666	AP023358.1_fragment_43	AP023358.1	14493	Micromonospora_endophytica_(Xie_et_al._2001)_Li_et_al._2019	bacteria	Micromonospora	remnant
	667	CP072014.1_fragment_17	CP072014.1	14499	Arthrobacter_crystallopoietes	bacteria	Arthrobacter	intact
	668	LT906441.1_fragment_17_1	LT906441.1	14513	Cutibacterium_granulosum	bacteria	Cutibacterium	remnant
	669	CP007519.1_fragment_3	CP007519.1	14523	Trueperella_pyogenes	bacteria	Trueperella	intact
	670	CP028833.1_fragment_3	CP028833.1	14527	Trueperella_pyogenes	bacteria	Trueperella	intact
	671	CP046884.1_fragment_20_1	CP046884.1	14542	Corynebacterium_sp._4H37-19	bacteria	Corynebacterium	intact
	672	CP066774.1_fragment_82	CP066774.1	14560	Streptomyces_murinus	bacteria	Streptomyces	remnant
	673	CP064997.1_fragment_6	CP064997.1	14573	Actinobacteria_bacterium	bacteria	Actinobacteria	remnant
	674	CP023702.1_fragment_45_1	CP023702.1	14575	Streptomyces_nitrosporeus	bacteria	Streptomyces	remnant
	675	CP028719.1_fragment_22	CP028719.1	14575	Streptomyces_sp._endophyte_N2	bacteria	Streptomyces	remnant
	676	CP011522.1_fragment_40	CP011522.1	14579	Streptomyces_sp._CFMR_7	bacteria	Streptomyces	remnant
	677	CP032427.1_fragment_31	CP032427.1	14598	Streptomyces_griseorubiginosus	bacteria	Streptomyces	remnant
	678	CP019882.1_fragment_23	CP019882.1	14601	Mycolicibacterium_litorale	bacteria	Mycolicibacterium	intact
	679	AP022589.1_fragment_17	AP022589.1	14612	Mycolicibacter_minnesotensis	bacteria	Mycolicibacter	remnant
	680	CP021354.1_fragment_18	CP021354.1	14620	Rhodococcus_sp._S2-17	bacteria	Rhodococcus	remnant
	681	CP030930.1_fragment_72_1	CP030930.1	14640	Streptomyces_cavourensis	bacteria	Streptomyces	remnant
	682	AP022605.1_fragment_37	AP022605.1	14675	Mycobacterium_doricum	bacteria	Mycobacterium	remnant
	683	CP068158.1_fragment_30	CP068158.1	14675	Corynebacterium_striatum	bacteria	Corynebacterium	intact
	684	CP013979.1_fragment_26	CP013979.1	14679	Agromyces_aureus	bacteria	Agromyces	intact
	685	CP047144.1_fragment_17	CP047144.1	14683	Streptomyces_sp._HF10	bacteria	Streptomyces	remnant
	686	CP023778.1_fragment_44	CP023778.1	14702	Nocardia_terpenica	bacteria	Nocardia	remnant
	687	CP034353.1_fragment_41_1	CP034353.1	14716	Streptomyces_sp._KPB2	bacteria	Streptomyces	remnant
	688	CP072203.1_fragment_59	CP072203.1	14751	Gordonia_polyisoprenivorans	bacteria	Gordonia	intact
	689	CP003209.1_fragment_26_1	CP003209.1	14758	Corynebacterium_diphtheriae_BH8	bacteria	Corynebacterium	intact
	690	CP054920.1_fragment_39_1	CP054920.1	14759	Streptomyces_sp._NA03103	bacteria	Streptomyces	remnant
	691	CP022208.1_fragment_58	CP022208.1	14767	Rhodococcus_pyridinivorans	bacteria	Rhodococcus	intact
	692	CP069806.1_fragment_3_1	CP069806.1	14786	Glutamicibacter_protophormiae	bacteria	Glutamicibacter	remnant
	693	CP025511.1_fragment_101_1	CP025511.1	14790	Streptomyces_sp._DUT11	bacteria	Streptomyces	remnant
	694	CP042266.1_fragment_6	CP042266.1	14799	Streptomyces_qinzhouensis	bacteria	Streptomyces	remnant
	695	CP032698.1_fragment_39	CP032698.1	14808	Streptomyces_hundungensis	bacteria	Streptomyces	remnant
	696	CP072876.1_fragment_23	CP072876.1	14816	Microbacterium_sp._NIBRBAC000506063	bacteria	Microbacterium	remnant
	697	CP006734.1_fragment_28_1	CP006734.1	14826	Leifsonia_xyli_subsp._cynodontis_DSM_46306	bacteria	Leifsonia	remnant
	698	CP017421.1_fragment_15	CP017421.1	14866	Arthrobacter_sp._ZXY-2	bacteria	Arthrobacter	intact
	699	CP023992.1_fragment_97_1	CP023992.1	14893	Streptomyces_malaysiensis	bacteria	Streptomyces	intact
	700	CP066341.1_fragment_39	CP066341.1	14909	Curtobacterium_sp._YC1	bacteria	Curtobacterium	remnant
	701	CP061281.1_fragment_63	CP061281.1	14912	Streptomyces_sp._CRXT-Y-14	bacteria	Streptomyces	remnant
	702	CP034121.1_fragment_27	CP034121.1	14958	Microbacterium_sp._RG1	bacteria	Microbacterium	remnant
	703	CP069306.1_fragment_1	CP069306.1	14979	Rhodococcus_aetherivorans	bacteria	Rhodococcus	intact
	704	CP022723.1_fragment_7	CP022723.1	14992	Bifidobacterium_bifidum	bacteria	Bifidobacterium	intact
	705	LR698991.1_fragment_7	LR698991.1	14992	Bifidobacterium_bifidum	bacteria	Bifidobacterium	intact
	706	CP016594.1_fragment_54	CP016594.1	15002	Gordonia_terrae	bacteria	Gordonia	remnant
	707	CP029604.1_fragment_54	CP029604.1	15002	Gordonia_terrae	bacteria	Gordonia	remnant
	708	CP046024.1_fragment_68	CP046024.1	15007	Streptomyces_lincolnensis	bacteria	Streptomyces	remnant
	709	CP042594.1_fragment_38	CP042594.1	15020	Streptomyces_albogriseolus	bacteria	Streptomyces	remnant
	710	CP068550.1_fragment_32_1	CP068550.1	15035	Cutibacterium_avidum	bacteria	Cutibacterium	intact
	711	AM420293.1_fragment_27	AM420293.1	15038	Saccharopolyspora_erythraea_NRRL_2338	bacteria	Saccharopolyspora	remnant
	712	CP069353.1_fragment_27	CP069353.1	15038	Saccharopolyspora_erythraea	bacteria	Saccharopolyspora	remnant
	713	CP068160.1_fragment_29	CP068160.1	15072	Corynebacterium_propinquum	bacteria	Corynebacterium	remnant
	714	CP072500.1_fragment_6	CP072500.1	15103	Bifidobacterium_longum	bacteria	Bifidobacterium	intact
	715	CP072501.1_fragment_6	CP072501.1	15103	Bifidobacterium_longum	bacteria	Bifidobacterium	intact
	716	CP064873.1_fragment_30	CP064873.1	15114	Microbacterium_paraoxydans	bacteria	Microbacterium	remnant
	717	AP023362.1_fragment_92	AP023362.1	15124	Mycolicibacterium_sp._TY81	bacteria	Mycolicibacterium	intact
	718	CP030865.1_fragment_100	CP030865.1	15127	Micromonospora_sp._B006	bacteria	Micromonospora	remnant
	719	CP023149.1_fragment_11	CP023149.1	15138	Mycobacterium_intracellulare	bacteria	Mycobacterium	remnant
	720	CP027238.1_fragment_32	CP027238.1	15179	Dietzia_sp._oral_taxon_368	bacteria	Dietzia	intact
	721	CP023146.1_fragment_18	CP023146.1	15186	Mycobacterium_intracellulare	bacteria	Mycobacterium	remnant
	722	CP018134.1_fragment_12	CP018134.1	15188	Microbacterium_paludicola	bacteria	Microbacterium	intact
	723	CP013859.1_fragment_18_1	CP013859.1	15201	Microbacterium_sp._XT11	bacteria	Microbacterium	remnant
	724	CP029072.1_fragment_54_1	CP029072.1	15203	Mycobacteroides_abscessus	bacteria	Mycobacteroides	remnant
	725	CP000667.1_fragment_70_1	CP000667.1	15216	Salinispora_tropica_CNB-440	bacteria	Salinispora	intact
	726	CP029195.1_fragment_48_1	CP029195.1	15313	Streptomyces_venezuelae	bacteria	Streptomyces	remnant
	727	CP076545.1_fragment_8	CP076545.1	15334	Collinsella_sp._zg1085	bacteria	Collinsella	intact
	728	CP040244.1_fragment_105_1	CP040244.1	15335	Streptomyces_exfoliatus	bacteria	Streptomyces	remnant
	729	CP029196.1_fragment_66_1	CP029196.1	15359	Streptomyces_venezuelae	bacteria	Streptomyces	remnant
	730	CP050145.1_fragment_27	CP050145.1	15373	Mycobacteroides_chelonae	bacteria	Mycobacteroides	intact
	731	CP050146.1_fragment_26	CP050146.1	15373	Mycobacteroides_chelonae	bacteria	Mycobacteroides	intact
	732	CP043474.1_fragment_66	CP043474.1	15389	Mycobacterium_grossiae	bacteria	Mycobacterium	intact
	733	CP018074.1_fragment_70_1	CP018074.1	15411	Streptomyces_venezuelae	bacteria	Streptomyces	remnant
	734	CP029197.1_fragment_69_1	CP029197.1	15411	Streptomyces_venezuelae_ATCC_10712	bacteria	Streptomyces	remnant
	735	CP014145.1_fragment_10_1	CP014145.1	15491	Microterricola_viridarii	bacteria	Microterricola	intact
	736	CP050453.1_fragment_37	CP050453.1	15508	Microbacterium_sp._Se63.02b	bacteria	Microbacterium	intact
	737	CP080491.1_fragment_37	CP080491.1	15508	Microbacterium_sp._Se5.02b	bacteria	Microbacterium	intact
	738	CP002917.1_fragment_29	CP002917.1	15513	Corynebacterium_variabile_DSM_44702	bacteria	Corynebacterium	intact
	739	CP041769.1_fragment_27	CP041769.1	15579	Rhodococcus_sp._WB9	bacteria	Rhodococcus	remnant
	740	LN824140.1_fragment_26	LN824140.1	15614	Bifidobacterium_longum_subsp._infantis	bacteria	Bifidobacterium	intact
	741	CP049866.1_fragment_17	CP049866.1	15618	Nocardioides_piscis	bacteria	Nocardioides	remnant
	742	CP003214.1_fragment_11	CP003214.1	15620	Corynebacterium_diphtheriae_HC03	bacteria	Corynebacterium	remnant
	743	CP043010.1_fragment_36_1	CP043010.1	15627	Paenarthrobacter_ureafaciens	bacteria	Paenarthrobacter	remnant
	744	CP066774.1_fragment_16_1	CP066774.1	15633	Streptomyces_murinus	bacteria	Streptomyces	remnant
	745	CP014951.1_fragment_61	CP014951.1	15676	Mycobacteroides_abscessus	bacteria	Mycobacteroides	intact
	746	CP014953.1_fragment_60	CP014953.1	15676	Mycobacteroides_abscessus	bacteria	Mycobacteroides	intact
	747	CP014954.1_fragment_60	CP014954.1	15676	Mycobacteroides_abscessus	bacteria	Mycobacteroides	intact
	748	CP014958.1_fragment_60	CP014958.1	15676	Mycobacteroides_abscessus	bacteria	Mycobacteroides	intact
	749	CP065272.1_fragment_60	CP065272.1	15676	Mycobacteroides_abscessus_subsp._massiliense	bacteria	Mycobacteroides	intact
	750	CP065273.1_fragment_61	CP065273.1	15676	Mycobacteroides_abscessus_subsp._massiliense	bacteria	Mycobacteroides	intact
	751	CP028719.1_fragment_83_1	CP028719.1	15680	Streptomyces_sp._endophyte_N2	bacteria	Streptomyces	remnant
	752	AP008957.1_fragment_26	AP008957.1	15734	Rhodococcus_erythropolis_PR4	bacteria	Rhodococcus	intact
	753	CP029823.1_fragment_18_1	CP029823.1	15757	Streptomyces_malaysiensis	bacteria	Streptomyces	intact
	754	AP012325.1_fragment_19	AP012325.1	15761	Bifidobacterium_catenulatum_DSM_16992_=_JCM_1194_=_LMG_11043	bacteria	Bifidobacterium	intact
	755	LR698966.1_fragment_19	LR698966.1	15761	Bifidobacterium_catenulatum	bacteria	Bifidobacterium	intact
	756	CP023445.1_fragment_112	CP023445.1	15777	Actinosynnema_pretiosum	bacteria	Actinosynnema	remnant
	757	CP023701.1_fragment_46	CP023701.1	15848	Streptomyces_subrutilus	bacteria	Streptomyces	remnant
	758	CP040915.1_fragment_23_1	CP040915.1	15848	Georgenia_sp._Z443	bacteria	Georgenia	intact
	759	CP013745.1_fragment_11	CP013745.1	15951	Arthrobacter_alpinus	bacteria	Arthrobacter	intact
	760	CP007443.1_fragment_21	CP007443.1	15970	Bifidobacterium_adolescentis	bacteria	Bifidobacterium	intact
	761	CP050453.1_fragment_18	CP050453.1	16005	Microbacterium_sp._Se63.02b	bacteria	Microbacterium	remnant
	762	CP041695.1_fragment_28	CP041695.1	16057	Nocardia_otitidiscaviarum	bacteria	Nocardia	remnant
	763	AP023439.1_fragment_28	AP023439.1	16058	Streptomyces_tuirus	bacteria	Streptomyces	remnant
	764	CP062948.1_fragment_5	CP062948.1	16069	Bifidobacterium_lemurum	bacteria	Bifidobacterium	intact
	765	CP026304.1_fragment_48	CP026304.1	16112	Streptomyces_lunaelactis	bacteria	Streptomyces	remnant
	766	AP017975.1_fragment_13_1	AP017975.1	16116	Microbacterium_sp._TPU_3598	bacteria	Microbacterium	remnant
	767	CP079201.1_fragment_23	CP079201.1	16173	Rothia_dentocariosa	bacteria	Rothia	remnant
	768	CP041061.1_fragment_100	CP041061.1	16209	Micromonospora_sp._HM134	bacteria	Micromonospora	remnant
	769	CP051155.1_fragment_4	CP051155.1	16243	Mobilicoccus_sp._NJES-13	bacteria	Mobilicoccus	remnant
	770	CP043653.1_fragment_5	CP043653.1	16277	Glaciihabitans_sp._INWT7	bacteria	Glaciihabitans	remnant
	771	CP015362.1_fragment_37	CP015362.1	16311	Streptomyces_sp._S8	bacteria	Streptomyces	remnant
	772	LN849456.1_fragment_34	LN849456.1	16350	Devriesea_agamarum	bacteria	Devriesea	remnant
	773	AP012334.1_fragment_7	AP012334.1	16382	Scardovia_inopinata_JCM_12537	bacteria	Scardovia	remnant
	774	CP047318.1_fragment_96	CP047318.1	16468	Streptomyces_sp._HM190	bacteria	Streptomyces	remnant
	775	CP011530.1_fragment_5	CP011530.1	16473	Mycobacteroides_immunogenum	bacteria	Mycobacteroides	remnant
	776	CP016189.1_fragment_5	CP016189.1	16473	Mycobacteroides_immunogenum	bacteria	Mycobacteroides	remnant
	777	CP069526.1_fragment_100	CP069526.1	16479	Amycolatopsis_sp._FDAARGOS_1241	bacteria	Amycolatopsis	remnant
	778	CP041198.1_fragment_1_1	CP041198.1	16488	Pseudarthrobacter_sp._NIBRBAC000502770	bacteria	Pseudarthrobacter	remnant
	779	AP011115.1_fragment_71	AP011115.1	16494	Rhodococcus_opacus_B4	bacteria	Rhodococcus	intact
	780	CP025959.1_fragment_29	CP025959.1	16509	Rhodococcus_qingshengii	bacteria	Rhodococcus	intact
	781	CP025570.1_fragment_19	CP025570.1	16559	Acidipropionibacterium_jensenii	bacteria	Acidipropionibacterium	remnant
	782	CP023696.1_fragment_64_1	CP023696.1	16575	Streptomyces_fradiae_ATCC_10745_=_DSM_40063	bacteria	Streptomyces	remnant
	783	CP018870.1_fragment_63	CP018870.1	16630	Streptomyces_sp._TN58	bacteria	Streptomyces	remnant
	784	CP017316.1_fragment_59_1	CP017316.1	16652	Streptomyces_rubrolavendulae	bacteria	Streptomyces	remnant
	785	AP022606.1_fragment_32	AP022606.1	16690	Mycobacterium_branderi	bacteria	Mycobacterium	remnant
	786	CP008885.1_fragment_4	CP008885.1	16699	Bifidobacterium_longum	bacteria	Bifidobacterium	remnant
	787	CP035806.1_fragment_19_1	CP035806.1	16709	Leucobacter_triazinivorans	bacteria	Leucobacter	intact
	788	CP021417.1_fragment_22	CP021417.1	16720	Corynebacterium_silvaticum	bacteria	Corynebacterium	remnant
	789	CP010113.1_fragment_15	CP010113.1	16806	Mycobacterium_avium_subsp._paratuberculosis	bacteria	Mycobacterium	intact
	790	CP001361.1_fragment_27	CP001361.1	16833	Bifidobacterium_bifidum_BGN4	bacteria	Bifidobacterium	intact
	791	CP069279.1_fragment_6	CP069279.1	16833	Bifidobacterium_bifidum	bacteria	Bifidobacterium	intact
	792	CP027433.1_fragment_1	CP027433.1	16906	Gordonia_iterans	bacteria	Gordonia	intact
	793	CP054690.1_fragment_14_1	CP054690.1	17005	Rhodococcus_sp._W8901	bacteria	Rhodococcus	remnant
	794	CP071696.1_fragment_39	CP071696.1	17016	Agromyces_sp._G127AT	bacteria	Agromyces	intact
	795	CP043504.1_fragment_10	CP043504.1	17037	Protaetiibacter_larvae	bacteria	Protaetiibacter	intact
	796	CP021557.1_fragment_17	CP021557.1	17078	Bifidobacterium_breve	bacteria	Bifidobacterium	remnant
	797	AP022591.1_fragment_24_1	AP022591.1	17145	Mycolicibacterium_celeriflavum	bacteria	Mycolicibacterium	intact
	798	CP061344.1_fragment_17	CP061344.1	17163	Microbacterium_hominis	bacteria	Microbacterium	intact
	799	CP061345.1_fragment_38	CP061345.1	17164	Microbacterium_hominis	bacteria	Microbacterium	intact
	800	CP080381.1_fragment_28	CP080381.1	17164	Microbacterium_sp._PAMC21962	bacteria	Microbacterium	intact
	801	CP034550.1_fragment_106	CP034550.1	17172	Saccharothrix_syringae	bacteria	Saccharothrix	remnant
	802	AP018131.1_fragment_9	AP018131.1	17207	Bifidobacterium_bifidum_LMG_13195	bacteria	Bifidobacterium	intact
	803	CP046619.1_fragment_21	CP046619.1	17308	Diaminobutyricimonas_sp._LJ205	bacteria	Diaminobutyricimonas	intact
	804	CP041612.2_fragment_66	CP041612.2	17355	Streptomyces_sp._S1A1-8	bacteria	Streptomyces	remnant
	805	CP013859.1_fragment_29_1	CP013859.1	17375	Microbacterium_sp._XT11	bacteria	Microbacterium	intact
	806	CP053564.1_fragment_5	CP053564.1	17398	Pseudonocardia_broussonetiae	bacteria	Pseudonocardia	remnant
	807	LR134504.1_fragment_48	LR134504.1	17409	Corynebacterium_matruchotii	bacteria	Corynebacterium	intact
	808	CP046905.1_fragment_72_1	CP046905.1	17442	Streptomyces_sp._QHH-9511	bacteria	Streptomyces	remnant
	809	CP034089.1_fragment_4	CP034089.1	17484	Bifidobacterium_longum	bacteria	Bifidobacterium	intact
	810	AP024265.1_fragment_20	AP024265.1	17491	Mycobacterium_intracellulare_M.i.198	bacteria	Mycobacterium	remnant
	811	CP003323.1_fragment_19	CP003323.1	17492	Mycobacterium_intracellulare_MOTT-02	bacteria	Mycobacterium	remnant
	812	CP080998.1_fragment_24	CP080998.1	17507	Mycolicibacterium_holsaticum	bacteria	Mycolicibacterium	intact
	813	CP013297.1_fragment_35_1	CP013297.1	17523	Arthrobacter_sp._YC-RL1	bacteria	Arthrobacter	intact
	814	CP062262.1_fragment_7	CP062262.1	17526	Brevibacterium_sp._JNUCC-42	bacteria	Brevibacterium	remnant
	815	CP059046.1_fragment_6	CP059046.1	17535	Micrococcus_luteus	bacteria	Micrococcus	intact
	816	CP011664.1_fragment_3	CP011664.1	17595	Streptomyces_sp._Mg1	bacteria	Streptomyces	remnant
	817	CP072387.1_fragment_25_1	CP072387.1	17617	Cellulosimicrobium_cellulans	bacteria	Cellulosimicrobium	remnant
	818	CP021118.1_fragment_49	CP021118.1	17667	Streptomyces_sp._CLI2509	bacteria	Streptomyces	remnant
	819	CP023691.1_fragment_37	CP023691.1	17700	Streptomyces_platensis	bacteria	Streptomyces	remnant
	820	CP018043.1_fragment_42_1	CP018043.1	17736	Mycobacterium_sp._WY10	bacteria	Mycobacterium	intact
	821	CP021383.1_fragment_1_1	CP021383.1	17760	Cellulosimicrobium_cellulans	bacteria	Cellulosimicrobium	intact
	822	CP021393.1_fragment_3	CP021393.1	17833	Bifidobacterium_breve	bacteria	Bifidobacterium	intact
	823	AP010888.1_fragment_23	AP010888.1	17841	Bifidobacterium_longum_subsp._longum_JCM_1217	bacteria	Bifidobacterium	remnant
	824	CP070995.1_fragment_10	CP070995.1	17841	Bifidobacterium_longum_subsp._longum	bacteria	Bifidobacterium	remnant
	825	LR134369.1_fragment_23	LR134369.1	17841	Bifidobacterium_longum	bacteria	Bifidobacterium	remnant
	826	CP029194.1_fragment_49_1	CP029194.1	17968	Streptomyces_venezuelae	bacteria	Streptomyces	remnant
	827	CP063328.1_fragment_19	CP063328.1	17974	Mycobacteroides_abscessus_subsp._abscessus	bacteria	Mycobacteroides	intact
	828	CP021707.1_fragment_40	CP021707.1	18177	Streptomyces_sp._S063	bacteria	Streptomyces	remnant
	829	AP023343.1_fragment_26	AP023343.1	18212	Mycobacterium_kansasii	bacteria	Mycobacterium	remnant
	830	CP010407.1_fragment_79_1	CP010407.1	18230	Streptomyces_vietnamensis	bacteria	Streptomyces	remnant
	831	CP071139.1_fragment_63	CP071139.1	18236	Streptomyces_nojiriensis	bacteria	Streptomyces	remnant
	832	CP018043.1_fragment_7	CP018043.1	18303	Mycobacterium_sp._WY10	bacteria	Mycobacterium	intact
	833	CP045806.1_fragment_37	CP045806.1	18377	Gordonia_pseudoamarae	bacteria	Gordonia	intact
	834	CP025959.1_fragment_8	CP025959.1	18461	Rhodococcus_qingshengii	bacteria	Rhodococcus	remnant
	835	CP027541.1_fragment_28	CP027541.1	18474	Mycolicibacterium_smegmatis_MKD8	bacteria	Mycolicibacterium	intact
	836	CP059991.1_fragment_86_1	CP059991.1	18474	Streptomyces_gardneri	bacteria	Streptomyces	remnant
	837	CP042305.1_fragment_15	CP042305.1	18636	Humibacter_sp._WJ7-1	bacteria	Humibacter	remnant
	838	CP045287.2_fragment_37	CP045287.2	18681	Curtobacterium_flaccumfaciens_pv._flaccumfaciens	bacteria	Curtobacterium	remnant
	839	LR134537.1_fragment_1	LR134537.1	18691	Corynebacterium_diphtheriae	bacteria	Corynebacterium	remnant
	840	CP002000.1_fragment_12	CP002000.1	18705	Amycolatopsis_mediterranei_U32	bacteria	Amycolatopsis	remnant
	841	CP002896.1_fragment_11	CP002896.1	18715	Amycolatopsis_mediterranei_S699	bacteria	Amycolatopsis	remnant
	842	CP011773.1_fragment_59	CP011773.1	18729	Mycobacterium_sp._EPa45	bacteria	Mycobacterium	remnant
	843	CP049819.1_fragment_17_1	CP049819.1	18779	Arthrobacter_woluwensis	bacteria	Arthrobacter	intact
	844	AP022579.1_fragment_61	AP022579.1	18794	Mycolicibacterium_boenickei	bacteria	Mycolicibacterium	remnant
	845	CP007699.2_fragment_75	CP007699.2	18866	Streptomyces_lydicus	bacteria	Streptomyces	remnant
	846	LR698997.1_fragment_8	LR698997.1	18872	Phoenicibacter_congonensis	bacteria	Phoenicibacter	remnant
	847	LT821227.1_fragment_8	LT821227.1	18872	Phoenicibacter_congonensis	bacteria	Phoenicibacter	remnant
	848	FO203431.1_fragment_5	FO203431.1	18961	Modestobacter_marinus	bacteria	Modestobacter	remnant
	849	CP026730.1_fragment_23	CP026730.1	18963	Streptomyces_sp._CB09001	bacteria	Streptomyces	remnant
	850	CP018151.1_fragment_21	CP018151.1	19093	Microbacterium_sp._1.5R	bacteria	Microbacterium	remnant
	851	CP027434.1_fragment_13	CP027434.1	19094	Microbacterium_sp._str._'China'	bacteria	Microbacterium	remnant
	852	LR880474.1_fragment_10	LR880474.1	19094	Microbacterium_sp._Nx66	bacteria	Microbacterium	remnant
	853	CP080491.1_fragment_13	CP080491.1	19117	Microbacterium_sp._Se5.02b	bacteria	Microbacterium	remnant
	854	CP046173.1_fragment_24	CP046173.1	19122	Nocardia_terpenica	bacteria	Nocardia	remnant
	855	CP063212.1_fragment_3	CP063212.1	19161	Trueperella_pecoris	bacteria	Trueperella	intact
	856	CP013049.1_fragment_44	CP013049.1	19212	Mycobacteroides_abscessus	bacteria	Mycobacteroides	remnant
	857	CP023689.1_fragment_69	CP023689.1	19240	Streptomyces_chartreusis	bacteria	Streptomyces	remnant
	858	AP017424.1_fragment_88_1	AP017424.1	19249	Streptomyces_laurentii	bacteria	Streptomyces	remnant
	859	CP049838.1_fragment_93_1	CP049838.1	19337	Streptomyces_cacaoi_subsp._asoensis	bacteria	Streptomyces	remnant
	860	CP034121.1_fragment_33	CP034121.1	19462	Microbacterium_sp._RG1	bacteria	Microbacterium	remnant
	861	CP072827.1_fragment_106	CP072827.1	19514	Streptomyces_mobaraensis_NBRC_13819_=_DSM_40847	bacteria	Streptomyces	remnant
	862	LR134473.1_fragment_13	LR134473.1	19523	Acidipropionibacterium_jensenii	bacteria	Acidipropionibacterium	remnant
	863	CP072762.1_fragment_46_1	CP072762.1	19596	Mycobacterium_tuberculosis	bacteria	Mycobacterium	intact
	864	CP002299.1_fragment_86_1	CP002299.1	19613	Frankia_inefficax	bacteria	Frankia	intact
	865	CP023482.1_fragment_7	CP023482.1	19679	Dermabacter_jinjuensis	bacteria	Dermabacter	intact
	866	CP031194.1_fragment_23	CP031194.1	19804	Streptomyces_paludis	bacteria	Streptomyces	remnant
	867	CP026652.1_fragment_12	CP026652.1	19880	Streptomyces_dengpaensis	bacteria	Streptomyces	remnant
	868	CP049865.1_fragment_1	CP049865.1	19913	Brevilactibacter_coleopterorum	bacteria	Brevilactibacter	remnant
	869	CP002299.1_fragment_98	CP002299.1	19919	Frankia_inefficax	bacteria	Frankia	intact
	870	AP008957.1_fragment_30	AP008957.1	19948	Rhodococcus_erythropolis_PR4	bacteria	Rhodococcus	remnant
	871	CP027929.1_fragment_19	CP027929.1	20018	Microbacterium_sp._SGAir0570	bacteria	Microbacterium	intact
	872	CP033903.1_fragment_17	CP033903.1	20043	Trueperella_pyogenes	bacteria	Trueperella	intact
	873	CP051006.1_fragment_75	CP051006.1	20104	Streptomyces_griseofuscus	bacteria	Streptomyces	intact
	874	CP010113.1_fragment_40	CP010113.1	20265	Mycobacterium_avium_subsp._paratuberculosis	bacteria	Mycobacterium	remnant
	875	AP022621.1_fragment_42	AP022621.1	20267	Mycobacteroides_abscessus	bacteria	Mycobacteroides	remnant
	876	CP004374.1_fragment_4	CP004374.1	20277	Mycobacteroides_abscessus_subsp._bolletii_50594	bacteria	Mycobacteroides	remnant
	877	CP006734.1_fragment_48_1	CP006734.1	20344	Leifsonia_xyli_subsp._cynodontis_DSM_46306	bacteria	Leifsonia	intact
	878	CP065287.1_fragment_32	CP065287.1	20496	Mycobacteroides_abscessus_subsp._abscessus	bacteria	Mycobacteroides	remnant
	879	CP027022.1_fragment_84	CP027022.1	20589	Streptomyces_sp._WAC00288	bacteria	Streptomyces	remnant
	880	CP080380.1_fragment_41	CP080380.1	20646	Microbacterium_sp._PAMC22086	bacteria	Microbacterium	remnant
	881	CP029710.1_fragment_51_1	CP029710.1	20711	Nocardia_sp._CS682	bacteria	Nocardia	remnant
	882	CP045806.1_fragment_24	CP045806.1	20770	Gordonia_pseudoamarae	bacteria	Gordonia	remnant
	883	CP018783.1_fragment_24	CP018783.1	20833	Curtobacterium_pusillum	bacteria	Curtobacterium	remnant
	884	CP053928.1_fragment_23	CP053928.1	20861	Nocardioides_sp._WS12	bacteria	Nocardioides	intact
	885	AP022560.1_fragment_33	AP022560.1	20939	Mycolicibacterium_moriokaense	bacteria	Mycolicibacterium	remnant
	886	AP022606.1_fragment_70	AP022606.1	20945	Mycobacterium_branderi	bacteria	Mycobacterium	remnant
	887	CP050974.1_fragment_91	CP050974.1	20967	Streptomyces_sp._RLB1-33	bacteria	Streptomyces	remnant
	888	CP049935.1_fragment_1	CP049935.1	21036	Phycicoccus_sp._HDW14	bacteria	Phycicoccus	intact
	889	AP022589.1_fragment_46	AP022589.1	21130	Mycolicibacter_minnesotensis	bacteria	Mycolicibacter	intact
	890	CP001737.1_fragment_56_1	CP001737.1	21181	Nakamurella_multipartita_DSM_44233	bacteria	Nakamurella	intact
	891	CP038504.1_fragment_1	CP038504.1	21189	Corynebacterium_diphtheriae	bacteria	Corynebacterium	remnant
	892	CP059898.1_fragment_48_1	CP059898.1	21316	Streptomyces_sp._M54	bacteria	Streptomyces	intact
	893	AP023356.1_fragment_15	AP023356.1	21343	Actinoplanes_ianthinogenes	bacteria	Actinoplanes	remnant
	894	CP036220.2_fragment_8	CP036220.2	21613	Mycobacterium_avium_subsp._hominissuis	bacteria	Mycobacterium	intact
	895	AP014547.1_fragment_47_1	AP014547.1	21868	Mycobacteroides_abscessus_subsp._massiliense_CCUG_48898_=_JCM_15300	bacteria	Mycobacteroides	remnant
	896	CP045806.1_fragment_61	CP045806.1	21924	Gordonia_pseudoamarae	bacteria	Gordonia	remnant
	897	CP033909.1_fragment_12	CP033909.1	22065	Mycobacterium_avium_subsp._paratuberculosis	bacteria	Mycobacterium	remnant
	898	CP033911.1_fragment_22	CP033911.1	22065	Mycobacterium_avium_subsp._paratuberculosis	bacteria	Mycobacterium	remnant
	899	AE016958.1_fragment_14	AE016958.1	22067	Mycobacterium_avium_subsp._paratuberculosis_K-10	bacteria	Mycobacterium	remnant
	900	CP015495.1_fragment_14	CP015495.1	22067	Mycobacterium_avium_subsp._paratuberculosis	bacteria	Mycobacterium	remnant
	901	CP033427.1_fragment_42	CP033427.1	22067	Mycobacterium_avium_subsp._paratuberculosis	bacteria	Mycobacterium	remnant
	902	AP022560.1_fragment_24_1	AP022560.1	22085	Mycolicibacterium_moriokaense	bacteria	Mycolicibacterium	remnant
	903	CP011312.1_fragment_10	CP011312.1	22190	Corynebacterium_kutscheri	bacteria	Corynebacterium	intact
	904	LR134381.1_fragment_5	LR134381.1	22190	Corynebacterium_kutscheri	bacteria	Corynebacterium	intact
	905	CP021417.1_fragment_28	CP021417.1	22256	Corynebacterium_silvaticum	bacteria	Corynebacterium	intact
	906	CP001684.1_fragment_19	CP001684.1	22287	Slackia_heliotrinireducens_DSM_20476	bacteria	Slackia	intact
	907	LR134379.1_fragment_18	LR134379.1	22287	Slackia_heliotrinireducens	bacteria	Slackia	intact
	908	CP076053.1_fragment_21	CP076053.1	22304	Nocardioidaceae_bacterium	bacteria	Nocardioidaceae	remnant
	909	CP023699.1_fragment_141	CP023699.1	22626	Streptomyces_kanamyceticus	bacteria	Streptomyces	remnant
	910	CP002994.1_fragment_65	CP002994.1	22874	Streptomyces_violaceusniger_Tu_4113	bacteria	Streptomyces	remnant
	911	AP020326.1_fragment_30	AP020326.1	22877	Mycobacterium_avium_subsp._hominissuis	bacteria	Mycobacterium	remnant
	912	CP022545.1_fragment_142	CP022545.1	22927	Streptomyces_sp._11-1-2	bacteria	Streptomyces	remnant
	913	CP017660.1_fragment_4_1	CP017660.1	22929	Cellulosimicrobium_sp._JZ28	bacteria	Cellulosimicrobium	remnant
	914	CP018627.1_fragment_137	CP018627.1	22930	Streptomyces_hygroscopicus	bacteria	Streptomyces	remnant
	915	CP053642.1_fragment_2	CP053642.1	22952	Actinomyces_marmotae	bacteria	Actinomyces	remnant
	916	CP041198.1_fragment_50_1	CP041198.1	23082	Pseudarthrobacter_sp._NIBRBAC000502770	bacteria	Pseudarthrobacter	remnant
	917	CP065050.1_fragment_107	CP065050.1	23126	Streptomyces_solisilvae	bacteria	Streptomyces	remnant
	918	CP031442.1_fragment_24_1	CP031442.1	23153	Cutibacterium_acnes	bacteria	Cutibacterium	remnant
	919	CP029823.1_fragment_7	CP029823.1	23154	Streptomyces_malaysiensis	bacteria	Streptomyces	remnant
	920	CP023992.1_fragment_109	CP023992.1	23157	Streptomyces_malaysiensis	bacteria	Streptomyces	remnant
	921	CP010989.1_fragment_52	CP010989.1	23701	Pseudonocardia_sp._EC080625-04	bacteria	Pseudonocardia	intact
	922	CP050974.1_fragment_90	CP050974.1	23740	Streptomyces_sp._RLB1-33	bacteria	Streptomyces	intact
	923	CP023696.1_fragment_95	CP023696.1	23759	Streptomyces_fradiae_ATCC_10745_=_DSM_40063	bacteria	Streptomyces	remnant
	924	CP045806.1_fragment_36	CP045806.1	23771	Gordonia_pseudoamarae	bacteria	Gordonia	remnant
	925	CP036534.1_fragment_100	CP036534.1	23980	Streptomyces_sp._VN1	bacteria	Streptomyces	remnant
	926	CP006272.1_fragment_28	CP006272.1	23995	Actinoplanes_friuliensis_DSM_7358	bacteria	Actinoplanes	remnant
	927	CP038504.1_fragment_39	CP038504.1	24361	Corynebacterium_diphtheriae	bacteria	Corynebacterium	intact
	928	CP045572.1_fragment_8	CP045572.1	24521	Nonomuraea_nitratireducens	bacteria	Nonomuraea	remnant
	929	AE017283.1_fragment_17_1	AE017283.1	24550	Cutibacterium_acnes_KPA171202	bacteria	Cutibacterium	remnant
	930	CP002815.1_fragment_17_1	CP002815.1	24550	Cutibacterium_acnes_6609	bacteria	Cutibacterium	remnant
	931	CP025935.1_fragment_17_1	CP025935.1	24550	Cutibacterium_acnes_KPA171202	bacteria	Cutibacterium	remnant
	932	CP012351.1_fragment_17_1	CP012351.1	24551	Cutibacterium_acnes	bacteria	Cutibacterium	remnant
	933	CP013991.1_fragment_22	CP013991.1	24647	Corynebacterium_glutamicum	bacteria	Corynebacterium	remnant
	934	CP065261.1_fragment_1	CP065261.1	24792	Streptomyces_clavuligerus	bacteria	Streptomyces	remnant
	935	AP019620.1_fragment_39	AP019620.1	24876	Streptomyces_antimycoticus	bacteria	Streptomyces	remnant
	936	CP015732.1_fragment_60_1	CP015732.1	24914	Arthrobacter_sp._U41	bacteria	Arthrobacter	intact
	937	CP003275.1_fragment_135	CP003275.1	24948	Streptomyces_hygroscopicus_subsp._jinggangensis_5008	bacteria	Streptomyces	remnant
	938	CP003720.1_fragment_131	CP003720.1	24948	Streptomyces_hygroscopicus_subsp._jinggangensis_TL01	bacteria	Streptomyces	remnant
	939	CP046173.1_fragment_27	CP046173.1	24995	Nocardia_terpenica	bacteria	Nocardia	remnant
	940	CP035037.1_fragment_36	CP035037.1	25113	Leucobacter_muris	bacteria	Leucobacter	intact
	941	CP046175.1_fragment_24_1	CP046175.1	25217	Ruania_sp._HY164	bacteria	Ruania	remnant
	942	CP001630.1_fragment_57	CP001630.1	25237	Actinosynnema_mirum_DSM_43827	bacteria	Actinosynnema	intact
	943	CP031194.1_fragment_104	CP031194.1	25258	Streptomyces_paludis	bacteria	Streptomyces	remnant
	944	CP018757.1_fragment_23_1	CP018757.1	25278	Bifidobacterium_bifidum	bacteria	Bifidobacterium	intact
	945	CP021252.1_fragment_1	CP021252.1	25401	Corynebacterium_striatum	bacteria	Corynebacterium	intact
	946	CP035319.1_fragment_39	CP035319.1	25509	Rhodococcus_sp._ABRD24	bacteria	Rhodococcus	remnant
	947	CP009245.1_fragment_20_1	CP009245.1	25530	Corynebacterium_aquilae_DSM_44791	bacteria	Corynebacterium	intact
	948	CP065594.1_fragment_1	CP065594.1	25623	Rhodococcus_hoagii	bacteria	Rhodococcus	intact
	949	CP046173.1_fragment_48	CP046173.1	25639	Nocardia_terpenica	bacteria	Nocardia	remnant
	950	CP012181.1_fragment_4	CP012181.1	25710	Pseudonocardia_sp._EC080610-09	bacteria	Pseudonocardia	intact
	951	CP012184.1_fragment_23	CP012184.1	25710	Pseudonocardia_sp._EC080619-01	bacteria	Pseudonocardia	intact
	952	CP033902.1_fragment_1	CP033902.1	25732	Trueperella_pyogenes	bacteria	Trueperella	remnant
	953	AP012326.1_fragment_9	AP012326.1	25893	Bifidobacterium_dentium_JCM_1195_=_DSM_20436	bacteria	Bifidobacterium	remnant
	954	CP001750.1_fragment_9	CP001750.1	25893	Bifidobacterium_dentium_Bd1	bacteria	Bifidobacterium	remnant
	955	LR134349.1_fragment_9	LR134349.1	25893	Bifidobacterium_dentium	bacteria	Bifidobacterium	remnant
	956	CP069526.1_fragment_37	CP069526.1	25943	Amycolatopsis_sp._FDAARGOS_1241	bacteria	Amycolatopsis	intact
	957	CP018063.1_fragment_41	CP018063.1	25949	Rhodococcus_sp._2G	bacteria	Rhodococcus	remnant
	958	CP029192.1_fragment_110_1	CP029192.1	25990	Streptomyces_venezuelae	bacteria	Streptomyces	remnant
	959	CP074413.1_fragment_3	CP074413.1	26040	Corynebacterium_diphtheriae	bacteria	Corynebacterium	intact
	960	CP018063.1_fragment_19_1	CP018063.1	26043	Rhodococcus_sp._2G	bacteria	Rhodococcus	intact
	961	CP049863.1_fragment_1	CP049863.1	26181	Leucobacter_viscericola	bacteria	Leucobacter	remnant
	962	CP007287.1_fragment_12	CP007287.1	26497	Bifidobacterium_coryneforme	bacteria	Bifidobacterium	remnant
	963	CP059997.1_fragment_75	CP059997.1	26536	Amycolatopsis_sp._CA-230715	bacteria	Amycolatopsis	remnant
	964	BA000030.4_fragment_5	BA000030.4	26576	Streptomyces_avermitilis_MA-4680_=_NBRC_14893	bacteria	Streptomyces	remnant
	965	CP079862.1_fragment_21	CP079862.1	26595	Frankia_sp._ArI3	bacteria	Frankia	remnant
	966	CP075371.1_fragment_27	CP075371.1	26689	Nocardioides_aquaticus	bacteria	Nocardioides	remnant
	967	LR134407.1_fragment_3	LR134407.1	26926	Corynebacterium_kutscheri	bacteria	Corynebacterium	intact
	968	LR134377.1_fragment_23	LR134377.1	26936	Corynebacterium_kutscheri	bacteria	Corynebacterium	intact
	969	CP054690.1_fragment_10	CP054690.1	27001	Rhodococcus_sp._W8901	bacteria	Rhodococcus	intact
	970	AP022574.1_fragment_41	AP022574.1	27016	Mycolicibacterium_psychrotolerans	bacteria	Mycolicibacterium	intact
	971	CP053853.1_fragment_33	CP053853.1	27031	Propionibacterium_freudenreichii	bacteria	Propionibacterium	remnant
	972	AP022603.1_fragment_40	AP022603.1	27138	Mycolicibacterium_fallax	bacteria	Mycolicibacterium	remnant
	973	CP063213.1_fragment_21	CP063213.1	27260	Trueperella_pecoris	bacteria	Trueperella	intact
	974	CP016192.1_fragment_26	CP016192.1	27326	Mycobacteroides_abscessus	bacteria	Mycobacteroides	remnant
	975	CP001630.1_fragment_32_1	CP001630.1	27371	Actinosynnema_mirum_DSM_43827	bacteria	Actinosynnema	intact
	976	LT962942.1_fragment_53_1	LT962942.1	27375	Streptomyces_chartreusis_NRRL_3882	bacteria	Streptomyces	remnant
	977	LT963352.1_fragment_53_1	LT963352.1	27375	Streptomyces_chartreusis_NRRL_3882	bacteria	Streptomyces	remnant
	978	LR134352.1_fragment_7_1	LR134352.1	27403	Nocardia_asteroides	bacteria	Nocardia	remnant
	979	CP039432.1_fragment_4_1	CP039432.1	27774	Rhodococcus_sp._SGAir0479	bacteria	Rhodococcus	intact
	980	AP022621.1_fragment_27	AP022621.1	27777	Mycobacteroides_abscessus	bacteria	Mycobacteroides	remnant
	981	CP004374.1_fragment_15	CP004374.1	27778	Mycobacteroides_abscessus_subsp._bolletii_50594	bacteria	Mycobacteroides	remnant
	982	LR134377.1_fragment_17_1	LR134377.1	27956	Corynebacterium_kutscheri	bacteria	Corynebacterium	remnant
	983	LR134407.1_fragment_24_1	LR134407.1	27956	Corynebacterium_kutscheri	bacteria	Corynebacterium	remnant
	984	CP041647.1_fragment_25_1	CP041647.1	28046	Rhodococcus_hoagii	bacteria	Rhodococcus	remnant
	985	CP018044.1_fragment_28	CP018044.1	28140	Bifidobacterium_choerinum	bacteria	Bifidobacterium	remnant
	986	CP059399.1_fragment_126	CP059399.1	28160	Nocardia_sp._WCH-YHL-001	bacteria	Nocardia	remnant
	987	CP026652.1_fragment_62_1	CP026652.1	28467	Streptomyces_dengpaensis	bacteria	Streptomyces	remnant
	988	CP024087.1_fragment_119	CP024087.1	28473	Micromonospora_tulbaghiae	bacteria	Micromonospora	intact
	989	CP068985.1_fragment_114	CP068985.1	28572	Nonomuraea_coxensis_DSM_45129	bacteria	Nonomuraea	remnant
	990	CP046099.1_fragment_31	CP046099.1	28617	Rhodococcus_sp._AQ5-07	bacteria	Rhodococcus	intact
	991	CP031455.1_fragment_130	CP031455.1	28635	Streptomyces_olivoreticuli_subsp._olivoreticuli	bacteria	Streptomyces	remnant
	992	LR882035.1_fragment_17	LR882035.1	28649	Agreia_sp._COWG	bacteria	Agreia	intact
	993	CP001682.1_fragment_2_1	CP001682.1	28722	Cryptobacterium_curtum_DSM_15641	bacteria	Cryptobacterium	remnant
	994	CP001958.1_fragment_20_1	CP001958.1	28829	Segniliparus_rotundus_DSM_44985	bacteria	Segniliparus	intact
	995	CP045480.1_fragment_123_1	CP045480.1	28924	Amycolatopsis_sp._YIM_10	bacteria	Amycolatopsis	remnant
	996	CP074371.1_fragment_20	CP074371.1	29004	Nocardia_tengchongensis	bacteria	Nocardia	remnant
	997	AP022603.1_fragment_54	AP022603.1	29192	Mycolicibacterium_fallax	bacteria	Mycolicibacterium	remnant
	998	CP043002.1_fragment_1	CP043002.1	29294	Bifidobacterium_longum	bacteria	Bifidobacterium	intact
	999	CP070346.1_fragment_4_1	CP070346.1	29383	Microbacterium_hominis	bacteria	Microbacterium	intact
	1000	CP002801.1_fragment_29_1	CP002801.1	29390	Candidatus_Frankia_datiscae	bacteria	Candidatus	intact
	1001	CP046172.1_fragment_35	CP046172.1	29398	Nocardia_arthritidis	bacteria	Nocardia	remnant
	1002	CP079225.1_fragment_25_1	CP079225.1	29484	Rhodococcus_sp._LW-XY12	bacteria	Rhodococcus	intact
	1003	CP021389.1_fragment_7_1	CP021389.1	29574	Bifidobacterium_breve	bacteria	Bifidobacterium	intact
	1004	CP009896.1_fragment_47	CP009896.1	29638	Pimelobacter_simplex	bacteria	Pimelobacter	intact
	1005	CP048272.1_fragment_9_1	CP048272.1	29851	Bifidobacterium_asteroides	bacteria	Bifidobacterium	remnant
	1006	CP058316.1_fragment_12	CP058316.1	29910	Microbacterium_oleivorans	bacteria	Microbacterium	intact
	1007	CP022521.1_fragment_59	CP022521.1	29957	Actinoalloteichus_hoggarensis	bacteria	Actinoalloteichus	intact
	1008	CP060298.1_fragment_24	CP060298.1	30028	Nakamurella_sp._PAMC28650	bacteria	Nakamurella	remnant
	1009	AP012326.1_fragment_17_1	AP012326.1	30069	Bifidobacterium_dentium_JCM_1195_=_DSM_20436	bacteria	Bifidobacterium	intact
	1010	CP001750.1_fragment_17_1	CP001750.1	30069	Bifidobacterium_dentium_Bd1	bacteria	Bifidobacterium	intact
	1011	LR134349.1_fragment_17_1	LR134349.1	30069	Bifidobacterium_dentium	bacteria	Bifidobacterium	intact
	1012	CP031194.1_fragment_76	CP031194.1	30078	Streptomyces_paludis	bacteria	Streptomyces	intact
	1013	CP012752.1_fragment_6	CP012752.1	30135	Kibdelosporangium_phytohabitans	bacteria	Kibdelosporangium	remnant
	1014	CP063418.1_fragment_13_1	CP063418.1	30179	Actinomyces_faecalis	bacteria	Actinomyces	remnant
	1015	CP003421.4_fragment_4_1	CP003421.4	30204	Corynebacterium_pseudotuberculosis_31	bacteria	Corynebacterium	remnant
	1016	CP015183.1_fragment_4_1	CP015183.1	30204	Corynebacterium_pseudotuberculosis	bacteria	Corynebacterium	remnant
	1017	CP015184.1_fragment_4_1	CP015184.1	30204	Corynebacterium_pseudotuberculosis	bacteria	Corynebacterium	remnant
	1018	CP015186.1_fragment_4_1	CP015186.1	30204	Corynebacterium_pseudotuberculosis	bacteria	Corynebacterium	remnant
	1019	CP015191.1_fragment_4_1	CP015191.1	30204	Corynebacterium_pseudotuberculosis	bacteria	Corynebacterium	remnant
	1020	CP060712.1_fragment_7	CP060712.1	30206	Phycicoccus_endophyticus	bacteria	Phycicoccus	intact
	1021	CP012750.1_fragment_4	CP012750.1	30238	Glutamicibacter_halophytocola	bacteria	Glutamicibacter	intact
	1022	CP001684.1_fragment_22	CP001684.1	30379	Slackia_heliotrinireducens_DSM_20476	bacteria	Slackia	intact
	1023	LR134379.1_fragment_21	LR134379.1	30381	Slackia_heliotrinireducens	bacteria	Slackia	intact
	1024	CP001778.1_fragment_103	CP001778.1	30396	Stackebrandtia_nassauensis_DSM_44728	bacteria	Stackebrandtia	remnant
	1025	CP009245.1_fragment_29_1	CP009245.1	30452	Corynebacterium_aquilae_DSM_44791	bacteria	Corynebacterium	remnant
	1026	CP035037.1_fragment_11	CP035037.1	30457	Leucobacter_muris	bacteria	Leucobacter	intact
	1027	CP070326.1_fragment_84_1	CP070326.1	30547	Streptomyces_noursei	bacteria	Streptomyces	remnant
	1028	CP053291.1_fragment_3	CP053291.1	30597	Trueperella_pecoris	bacteria	Trueperella	intact
	1029	CP018082.1_fragment_83_1	CP018082.1	30730	Nocardia_mangyaensis	bacteria	Nocardia	remnant
	1030	CP000667.1_fragment_2	CP000667.1	30930	Salinispora_tropica_CNB-440	bacteria	Salinispora	remnant
	1031	CP054929.1_fragment_78	CP054929.1	31300	Streptomyces_buecherae	bacteria	Streptomyces	intact
	1032	CP002329.1_fragment_12_1	CP002329.1	31417	Mycolicibacter_sinensis	bacteria	Mycolicibacter	remnant
	1033	CP064997.1_fragment_2_1	CP064997.1	31431	Actinobacteria_bacterium	bacteria	Actinobacteria	remnant
	1034	CP003210.1_fragment_2	CP003210.1	31447	Corynebacterium_diphtheriae_C7_(beta)	bacteria	Corynebacterium	intact
	1035	CP046863.1_fragment_5	CP046863.1	31447	Corynebacterium_ulcerans	bacteria	Corynebacterium	intact
	1036	CP069533.1_fragment_29	CP069533.1	31492	Corynebacterium_minutissimum	bacteria	Corynebacterium	intact
	1037	CP045119.1_fragment_30	CP045119.1	31570	Rubrobacter_sp._SCSIO_52909	bacteria	Rubrobacter	remnant
	1038	CP018074.1_fragment_40_1	CP018074.1	31571	Streptomyces_venezuelae	bacteria	Streptomyces	remnant
	1039	CP029197.1_fragment_39_1	CP029197.1	31571	Streptomyces_venezuelae_ATCC_10712	bacteria	Streptomyces	remnant
	1040	AP017457.1_fragment_10	AP017457.1	31818	Aurantimicrobium_minutum	bacteria	Aurantimicrobium	intact
	1041	CP011402.1_fragment_2	CP011402.1	31898	Denitrobacterium_detoxificans	bacteria	Denitrobacterium	intact
	1042	CP062945.1_fragment_29_1	CP062945.1	31901	Bifidobacterium_longum_subsp._longum	bacteria	Bifidobacterium	intact
	1043	CP012069.2_fragment_37	CP012069.2	31918	Olsenella_sp._oral_taxon_807	bacteria	Olsenella	intact
	1044	CP066064.1_fragment_23_1	CP066064.1	31980	Corynebacterium_urealyticum	bacteria	Corynebacterium	remnant
	1045	CP049863.1_fragment_9	CP049863.1	31987	Leucobacter_viscericola	bacteria	Leucobacter	remnant
	1046	CP001721.1_fragment_11	CP001721.1	32045	Lancefieldella_parvulum_DSM_20469	bacteria	Lancefieldella	intact
	1047	CP033081.1_fragment_6	CP033081.1	32076	Glutamicibacter_nicotianae	bacteria	Glutamicibacter	remnant
	1048	CP011402.1_fragment_12	CP011402.1	32141	Denitrobacterium_detoxificans	bacteria	Denitrobacterium	intact
	1049	CP016191.1_fragment_27	CP016191.1	32230	Mycobacteroides_abscessus	bacteria	Mycobacteroides	remnant
	1050	CP059164.1_fragment_59	CP059164.1	32272	Nocardioides_ungokensis	bacteria	Nocardioides	remnant
	1051	CP071683.1_fragment_23	CP071683.1	32296	Bifidobacterium_longum_subsp._longum	bacteria	Bifidobacterium	intact
	1052	CP016819.1_fragment_59_1	CP016819.1	32416	Rhodococcus_sp._p52	bacteria	Rhodococcus	remnant
	1053	CP034463.1_fragment_146	CP034463.1	32438	Streptomyces_aquilus	bacteria	Streptomyces	remnant
	1054	CP034463.1_fragment_1	CP034463.1	32438	Streptomyces_aquilus	bacteria	Streptomyces	remnant
	1055	CP015185.1_fragment_4	CP015185.1	32439	Corynebacterium_pseudotuberculosis	bacteria	Corynebacterium	intact
	1056	CP015187.1_fragment_4	CP015187.1	32439	Corynebacterium_pseudotuberculosis	bacteria	Corynebacterium	intact
	1057	CP015188.1_fragment_4	CP015188.1	32439	Corynebacterium_pseudotuberculosis	bacteria	Corynebacterium	intact
	1058	CP015192.1_fragment_4	CP015192.1	32441	Corynebacterium_pseudotuberculosis	bacteria	Corynebacterium	intact
	1059	CP012479.1_fragment_7	CP012479.1	32462	Arthrobacter_sp._ERGS1:01	bacteria	Arthrobacter	intact
	1060	CP044548.2_fragment_1_1	CP044548.2	32615	Janibacter_melonis	bacteria	Janibacter	remnant
	1061	CP043956.1_fragment_79	CP043956.1	32665	Streptomyces_sp._LBUM_1482	bacteria	Streptomyces	remnant
	1062	CP003211.1_fragment_2	CP003211.1	32679	Corynebacterium_diphtheriae_CDCE_8392	bacteria	Corynebacterium	intact
	1063	LR134538.1_fragment_33	LR134538.1	32679	Corynebacterium_diphtheriae	bacteria	Corynebacterium	intact
	1064	CP051010.1_fragment_158	CP051010.1	32687	Streptomyces_sp._S1D4-11	bacteria	Streptomyces	remnant
	1065	AP013105.1_fragment_14_1	AP013105.1	32735	Adlercreutzia_equolifaciens_DSM_19450	bacteria	Adlercreutzia	remnant
	1066	CP021417.1_fragment_5	CP021417.1	32769	Corynebacterium_silvaticum	bacteria	Corynebacterium	intact
	1067	CP054918.1_fragment_67_1	CP054918.1	32904	Streptomyces_sp._NA04227	bacteria	Streptomyces	remnant
	1068	CP012069.2_fragment_48_1	CP012069.2	32908	Olsenella_sp._oral_taxon_807	bacteria	Olsenella	intact
	1069	AP012284.1_fragment_5	AP012284.1	32929	Corynebacterium_ulcerans_0102	bacteria	Corynebacterium	intact
	1070	AP019662.1_fragment_5	AP019662.1	32929	Corynebacterium_ulcerans	bacteria	Corynebacterium	intact
	1071	AP019663.1_fragment_5	AP019663.1	32929	Corynebacterium_ulcerans	bacteria	Corynebacterium	intact
	1072	LR738855.1_fragment_4	LR738855.1	32990	Corynebacterium_rouxii	bacteria	Corynebacterium	intact
	1073	CP020039.1_fragment_74	CP020039.1	32998	Streptomyces_sp._3211	bacteria	Streptomyces	intact
	1074	CP033905.1_fragment_7	CP033905.1	33021	Trueperella_pyogenes	bacteria	Trueperella	intact
	1075	CP049935.1_fragment_12	CP049935.1	33072	Phycicoccus_sp._HDW14	bacteria	Phycicoccus	remnant
	1076	CP054583.1_fragment_31_1	CP054583.1	33082	Corynebacterium_ulcerans	bacteria	Corynebacterium	intact
	1077	CP046171.1_fragment_26	CP046171.1	33113	Nocardia_brasiliensis	bacteria	Nocardia	remnant
	1078	CP021557.1_fragment_13	CP021557.1	33114	Bifidobacterium_breve	bacteria	Bifidobacterium	remnant
	1079	LN849456.1_fragment_10_1	LN849456.1	33193	Devriesea_agamarum	bacteria	Devriesea	remnant
	1080	CP013747.1_fragment_49	CP013747.1	33207	Pseudarthrobacter_sulfonivorans	bacteria	Pseudarthrobacter	intact
	1081	CP014571.1_fragment_6	CP014571.1	33210	Arthrobacter_sp._D5-1	bacteria	Arthrobacter	intact
	1082	CP013297.1_fragment_23	CP013297.1	33253	Arthrobacter_sp._YC-RL1	bacteria	Arthrobacter	remnant
	1083	CP054925.1_fragment_45	CP054925.1	33332	Amycolatopsis_sp._Hca4	bacteria	Amycolatopsis	intact
	1084	CP048289.1_fragment_109	CP048289.1	33372	Streptacidiphilus_sp._P02-A3a	bacteria	Streptacidiphilus	remnant
	1085	CP013745.1_fragment_25	CP013745.1	33414	Arthrobacter_alpinus	bacteria	Arthrobacter	intact
	1086	CP023693.1_fragment_53_1	CP023693.1	33433	Streptomyces_cinereoruber	bacteria	Streptomyces	remnant
	1087	CP019058.1_fragment_15	CP019058.1	33456	Gardnerella_vaginalis	bacteria	Gardnerella	intact
	1088	BX248353.1_fragment_3	BX248353.1	33459	Corynebacterium_diphtheriae_NCTC_13129	bacteria	Corynebacterium	intact
	1089	CP020410.2_fragment_32	CP020410.2	33459	Corynebacterium_diphtheriae	bacteria	Corynebacterium	intact
	1090	CP011402.1_fragment_10	CP011402.1	33473	Denitrobacterium_detoxificans	bacteria	Denitrobacterium	intact
	1091	CP062133.1_fragment_33	CP062133.1	33473	Mycobacteroides_abscessus	bacteria	Mycobacteroides	intact
	1092	CP054919.1_fragment_91	CP054919.1	33479	Kitasatospora_sp._NA04385	bacteria	Kitasatospora	intact
	1093	CP065266.1_fragment_23	CP065266.1	33489	Mycobacteroides_abscessus_subsp._abscessus	bacteria	Mycobacteroides	remnant
	1094	CP065269.1_fragment_23	CP065269.1	33489	Mycobacteroides_abscessus_subsp._abscessus	bacteria	Mycobacteroides	remnant
	1095	CP021122.1_fragment_5_1	CP021122.1	33581	Mycobacteroides_abscessus_subsp._massiliense	bacteria	Mycobacteroides	remnant
	1096	CP015098.1_fragment_87_1	CP015098.1	33644	Streptomyces_qaidamensis	bacteria	Streptomyces	intact
	1097	CP029607.1_fragment_72_1	CP029607.1	33669	Actinosynnema_pretiosum_subsp._pretiosum	bacteria	Actinosynnema	intact
	1098	CP023482.1_fragment_10	CP023482.1	33737	Dermabacter_jinjuensis	bacteria	Dermabacter	intact
	1099	CP009302.1_fragment_4	CP009302.1	33748	Berryella_intestinalis	bacteria	Berryella	intact
	1100	CP042260.1_fragment_1_1	CP042260.1	33805	Glutamicibacter_halophytocola	bacteria	Glutamicibacter	intact
	1101	AP019367.1_fragment_5	AP019367.1	33983	Parolsenella_catena	bacteria	Parolsenella	remnant
	1102	CP071684.1_fragment_4	CP071684.1	33984	Bifidobacterium_longum_subsp._longum	bacteria	Bifidobacterium	remnant
	1103	CP010453.1_fragment_5	CP010453.1	34017	Bifidobacterium_longum	bacteria	Bifidobacterium	remnant
	1104	CP060131.1_fragment_71	CP060131.1	34018	Pseudonocardia_sp._CGMCC_4.1532	bacteria	Pseudonocardia	intact
	1105	CP080029.1_fragment_35	CP080029.1	34024	Streptomyces_anulatus	bacteria	Streptomyces	intact
	1106	CP046514.1_fragment_3	CP046514.1	34029	Bifidobacterium_longum	bacteria	Bifidobacterium	remnant
	1107	CP062940.1_fragment_15	CP062940.1	34058	Bifidobacterium_longum_subsp._longum	bacteria	Bifidobacterium	intact
	1108	CP047147.1_fragment_57_1	CP047147.1	34077	Streptomyces_sp._GF20	bacteria	Streptomyces	remnant
	1109	CP072502.1_fragment_19	CP072502.1	34094	Bifidobacterium_dentium	bacteria	Bifidobacterium	remnant
	1110	CP041654.1_fragment_125	CP041654.1	34122	Streptomyces_sp._RLB1-9	bacteria	Streptomyces	intact
	1111	CP021748.1_fragment_86	CP021748.1	34166	Streptomyces_alboflavus	bacteria	Streptomyces	remnant
	1112	CP021393.1_fragment_13	CP021393.1	34184	Bifidobacterium_breve	bacteria	Bifidobacterium	remnant
	1113	CP035037.1_fragment_28	CP035037.1	34340	Leucobacter_muris	bacteria	Leucobacter	intact
	1114	CP016191.1_fragment_34	CP016191.1	34387	Mycobacteroides_abscessus	bacteria	Mycobacteroides	remnant
	1115	CP015163.1_fragment_104	CP015163.1	34395	Amycolatopsis_albispora	bacteria	Amycolatopsis	intact
	1116	AP018131.1_fragment_8	AP018131.1	34480	Bifidobacterium_bifidum_LMG_13195	bacteria	Bifidobacterium	intact
	1117	CP040916.1_fragment_67	CP040916.1	34491	Streptomyces_spectabilis	bacteria	Streptomyces	intact
	1118	CP041061.1_fragment_11_1	CP041061.1	34580	Micromonospora_sp._HM134	bacteria	Micromonospora	remnant
	1119	CP034152.1_fragment_46	CP034152.1	34640	Rhodococcus_sp._NJ-530	bacteria	Rhodococcus	intact
	1120	CP016019.1_fragment_4	CP016019.1	34650	Bifidobacterium_longum_subsp._longum	bacteria	Bifidobacterium	remnant
	1121	CP067336.1_fragment_4_1	CP067336.1	34656	Actinomyces_sp._HMT897	bacteria	Actinomyces	intact
	1122	CP068112.1_fragment_23_1	CP068112.1	34668	Mobiluncus_curtisii	bacteria	Mobiluncus	intact
	1123	CP003206.1_fragment_4	CP003206.1	34674	Corynebacterium_diphtheriae_31A	bacteria	Corynebacterium	intact
	1124	CP019596.1_fragment_6	CP019596.1	34745	Bifidobacterium_breve	bacteria	Bifidobacterium	remnant
	1125	CP048433.1_fragment_11_1	CP048433.1	34849	Collinsella_aerofaciens_ATCC_25986	bacteria	Collinsella	intact
	1126	CP011913.1_fragment_6_1	CP011913.1	34904	Corynebacterium_ulcerans_FRC58	bacteria	Corynebacterium	intact
	1127	LR134357.1_fragment_7_1	LR134357.1	34926	Actinomyces_israelii	bacteria	Actinomyces	intact
	1128	CP028137.1_fragment_13	CP028137.1	34949	Rathayibacter_festucae_DSM_15932	bacteria	Rathayibacter	remnant
	1129	AP017424.1_fragment_39_1	AP017424.1	34962	Streptomyces_laurentii	bacteria	Streptomyces	intact
	1130	CP023510.1_fragment_3_1	CP023510.1	34993	Rothia_mucilaginosa	bacteria	Rothia	remnant
	1131	CP033972.1_fragment_1	CP033972.1	35042	Gordonia_insulae	bacteria	Gordonia	intact
	1132	CP016191.1_fragment_5_1	CP016191.1	35045	Mycobacteroides_abscessus	bacteria	Mycobacteroides	remnant
	1133	CP072467.1_fragment_72	CP072467.1	35045	Nocardiopsaceae_bacterium_VN6-2	bacteria	Nocardiopsaceae	intact
	1134	AP017315.1_fragment_20	AP017315.1	35050	Microcella_alkaliphila	bacteria	Microcella	intact
	1135	CP046171.1_fragment_2	CP046171.1	35093	Nocardia_brasiliensis	bacteria	Nocardia	remnant
	1136	CP007595.1_fragment_1_1	CP007595.1	35097	Arthrobacter_sp._PAMC_25486	bacteria	Arthrobacter	intact
	1137	CP063212.1_fragment_23_1	CP063212.1	35106	Trueperella_pecoris	bacteria	Trueperella	intact
	1138	AP018530.1_fragment_9	AP018530.1	35170	Olsenella_sp._GAM18	bacteria	Olsenella	remnant
	1139	CP069806.1_fragment_4	CP069806.1	35220	Glutamicibacter_protophormiae	bacteria	Glutamicibacter	remnant
	1140	CP042266.1_fragment_117	CP042266.1	35246	Streptomyces_qinzhouensis	bacteria	Streptomyces	intact
	1141	AP023362.1_fragment_85_1	AP023362.1	35258	Mycolicibacterium_sp._TY81	bacteria	Mycolicibacterium	intact
	1142	LT990688.1_fragment_49	LT990688.1	35277	Corynebacterium_diphtheriae_subsp._lausannense	bacteria	Corynebacterium	intact
	1143	CP073283.1_fragment_1	CP073283.1	35284	Bifidobacterium_longum_subsp._infantis	bacteria	Bifidobacterium	intact
	1144	CP062947.1_fragment_22	CP062947.1	35287	Bifidobacterium_longum_subsp._longum	bacteria	Bifidobacterium	intact
	1145	CP062945.1_fragment_15	CP062945.1	35353	Bifidobacterium_longum_subsp._longum	bacteria	Bifidobacterium	intact
	1146	CP062950.1_fragment_24	CP062950.1	35353	Bifidobacterium_longum_subsp._longum	bacteria	Bifidobacterium	intact
	1147	CP007699.2_fragment_87	CP007699.2	35361	Streptomyces_lydicus	bacteria	Streptomyces	intact
	1148	CP021552.1_fragment_5	CP021552.1	35371	Bifidobacterium_breve	bacteria	Bifidobacterium	remnant
	1149	CP023198.1_fragment_5	CP023198.1	35371	Bifidobacterium_breve	bacteria	Bifidobacterium	remnant
	1150	AP018530.1_fragment_10	AP018530.1	35375	Olsenella_sp._GAM18	bacteria	Olsenella	remnant
	1151	CP041635.1_fragment_2_1	CP041635.1	35393	Mycetocola_sp._JXN-3	bacteria	Mycetocola	intact
	1152	CP080381.1_fragment_22	CP080381.1	35396	Microbacterium_sp._PAMC21962	bacteria	Microbacterium	intact
	1153	CP050804.1_fragment_13_1	CP050804.1	35448	Arcanobacterium_sp._2701	bacteria	Arcanobacterium	intact
	1154	CT573213.2_fragment_46_1	CT573213.2	35542	Frankia_alni_ACN14a	bacteria	Frankia	remnant
	1155	CP022223.1_fragment_53_1	CP022223.1	35584	Mycobacterium_intracellulare_subsp._chimaera	bacteria	Mycobacterium	remnant
	1156	CP063814.1_fragment_30_1	CP063814.1	35599	Microbacterium_sp._A18JL200	bacteria	Microbacterium	remnant
	1157	CP073042.1_fragment_148_1	CP073042.1	35621	Candidatus_Streptomyces_philanthi	bacteria	Candidatus	intact
	1158	CP022544.1_fragment_13	CP022544.1	35656	Bifidobacterium_pseudolongum	bacteria	Bifidobacterium	intact
	1159	CP016793.1_fragment_16_1	CP016793.1	35664	Lentzea_guizhouensis	bacteria	Lentzea	remnant
	1160	CP018044.1_fragment_25	CP018044.1	35687	Bifidobacterium_choerinum	bacteria	Bifidobacterium	intact
	1161	CP080375.1_fragment_77	CP080375.1	35753	Brevibacterium_sp._PAMC21349	bacteria	Brevibacterium	intact
	1162	CP026999.1_fragment_3	CP026999.1	35811	Bifidobacterium_longum	bacteria	Bifidobacterium	remnant
	1163	CP064760.1_fragment_15	CP064760.1	35835	Microbacterium_schleiferi	bacteria	Microbacterium	intact
	1164	CP064952.1_fragment_19	CP064952.1	35880	Schaalia_sp._ZJ405	bacteria	Schaalia	intact
	1165	CP009583.1_fragment_21	CP009583.1	35904	Corynebacterium_ulcerans	bacteria	Corynebacterium	intact
	1166	CP025199.1_fragment_8_1	CP025199.1	35929	Bifidobacterium_pseudocatenulatum	bacteria	Bifidobacterium	remnant
	1167	CP053544.1_fragment_11_1	CP053544.1	36014	Paenarthrobacter_sp._YJN-5	bacteria	Paenarthrobacter	intact
	1168	CP023690.1_fragment_51	CP023690.1	36049	Streptomyces_spectabilis	bacteria	Streptomyces	intact
	1169	CP045643.1_fragment_64	CP045643.1	36107	Streptomyces_fagopyri	bacteria	Streptomyces	intact
	1170	CP010413.1_fragment_24	CP010413.1	36113	Bifidobacterium_breve	bacteria	Bifidobacterium	intact
	1171	CP029644.1_fragment_2	CP029644.1	36114	Corynebacterium_diphtheriae	bacteria	Corynebacterium	intact
	1172	CP061007.1_fragment_100_1	CP061007.1	36123	Saccharopolyspora_spinosa	bacteria	Saccharopolyspora	intact
	1173	CP033836.1_fragment_10	CP033836.1	36142	Gardnerella_vaginalis	bacteria	Gardnerella	intact
	1174	LN997842.1_fragment_78	LN997842.1	36182	Streptomyces_reticuli	bacteria	Streptomyces	intact
	1175	CP049862.1_fragment_6	CP049862.1	36212	Sanguibacter_sp._HDW7	bacteria	Sanguibacter	intact
	1176	CP018331.1_fragment_29	CP018331.1	36227	Corynebacterium_diphtheriae	bacteria	Corynebacterium	intact
	1177	CP025959.1_fragment_57	CP025959.1	36239	Rhodococcus_qingshengii	bacteria	Rhodococcus	intact
	1178	CP011530.1_fragment_16_1	CP011530.1	36252	Mycobacteroides_immunogenum	bacteria	Mycobacteroides	remnant
	1179	CP016189.1_fragment_16_1	CP016189.1	36252	Mycobacteroides_immunogenum	bacteria	Mycobacteroides	remnant
	1180	CP002220.1_fragment_4_1	CP002220.1	36265	Bifidobacterium_bifidum_S17	bacteria	Bifidobacterium	intact
	1181	CP065521.1_fragment_7_1	CP065521.1	36307	Schaalia_sp._19OD2882	bacteria	Schaalia	intact
	1182	AP022379.1_fragment_22_1	AP022379.1	36338	Bifidobacterium_longum_subsp._longum	bacteria	Bifidobacterium	intact
	1183	CP014279.1_fragment_4_1	CP014279.1	36338	Corynebacterium_stationis	bacteria	Corynebacterium	intact
	1184	CP019963.1_fragment_2_1	CP019963.1	36338	Corynebacterium_stationis	bacteria	Corynebacterium	intact
	1185	LT618776.1_fragment_21	LT618776.1	36341	Propionibacterium_freudenreichii	bacteria	Propionibacterium	intact
	1186	AP024470.1_fragment_28_1	AP024470.1	36360	Adlercreutzia_equolifaciens_subsp._celatus_DSM_18785	bacteria	Adlercreutzia	intact
	1187	CP012697.1_fragment_30	CP012697.1	36380	Microbacterium_sp._No._7	bacteria	Microbacterium	intact
	1188	CP078145.1_fragment_6_1	CP078145.1	36417	Nocardia_iowensis	bacteria	Nocardia	intact
	1189	CP023445.1_fragment_86_1	CP023445.1	36426	Actinosynnema_pretiosum	bacteria	Actinosynnema	intact
	1190	CP077658.1_fragment_64_1	CP077658.1	36476	Streptomyces_sp._GMY02	bacteria	Streptomyces	remnant
	1191	CP053688.1_fragment_6_1	CP053688.1	36484	Arthrobacter_citreus	bacteria	Arthrobacter	remnant
	1192	CP066007.1_fragment_43_1	CP066007.1	36499	Corynebacterium_glucuronolyticum	bacteria	Corynebacterium	intact
	1193	CP031263.1_fragment_6	CP031263.1	36577	Micromonospora_aurantiaca	bacteria	Micromonospora	remnant
	1194	CP041187.1_fragment_6	CP041187.1	36588	Pseudarthrobacter_sp._NIBRBAC000502771	bacteria	Pseudarthrobacter	intact
	1195	CP005929.1_fragment_110	CP005929.1	36607	Actinoplanes_sp._N902-109	bacteria	Actinoplanes	intact
	1196	CP027433.1_fragment_50	CP027433.1	36660	Gordonia_iterans	bacteria	Gordonia	remnant
	1197	CP061169.1_fragment_12	CP061169.1	36666	Microbacterium_chengjingii	bacteria	Microbacterium	remnant
	1198	CP046884.1_fragment_19	CP046884.1	36689	Corynebacterium_sp._4H37-19	bacteria	Corynebacterium	intact
	1199	CP026366.1_fragment_29_1	CP026366.1	36701	Micrococcus_luteus	bacteria	Micrococcus	remnant
	1200	CP024894.1_fragment_44	CP024894.1	36722	Amycolatopsis_sp._AA4	bacteria	Amycolatopsis	intact
	1201	CP072504.1_fragment_10	CP072504.1	36826	Bifidobacterium_pseudocatenulatum	bacteria	Bifidobacterium	intact
	1202	CP007443.1_fragment_14	CP007443.1	36862	Bifidobacterium_adolescentis	bacteria	Bifidobacterium	intact
	1203	CP000605.1_fragment_16	CP000605.1	36872	Bifidobacterium_longum_DJO10A	bacteria	Bifidobacterium	intact
	1204	AP017424.1_fragment_42	AP017424.1	36875	Streptomyces_laurentii	bacteria	Streptomyces	intact
	1205	CP077302.1_fragment_32	CP077302.1	36883	Corynebacterium_coyleae	bacteria	Corynebacterium	intact
	1206	CP007457.1_fragment_13	CP007457.1	36916	Bifidobacterium_pseudolongum_PV8-2	bacteria	Bifidobacterium	intact
	1207	CP020569.1_fragment_65	CP020569.1	36929	Streptomyces_gilvosporeus	bacteria	Streptomyces	intact
	1208	CP004353.1_fragment_1	CP004353.1	36943	Corynebacterium_vitaeruminis_DSM_20294	bacteria	Corynebacterium	intact
	1209	CP070260.1_fragment_83_1	CP070260.1	36979	Streptomyces_californicus	bacteria	Streptomyces	intact
	1210	CP038789.1_fragment_12_1	CP038789.1	36981	Corynebacterium_diphtheriae_subsp._lausannense	bacteria	Corynebacterium	intact
	1211	LS483464.1_fragment_17	LS483464.1	37065	Corynebacterium_renale	bacteria	Corynebacterium	intact
	1212	CP077658.1_fragment_82	CP077658.1	37066	Streptomyces_sp._GMY02	bacteria	Streptomyces	intact
	1213	CP058556.1_fragment_77	CP058556.1	37081	Streptomyces_sp._CB04723	bacteria	Streptomyces	intact
	1214	CP028341.1_fragment_6	CP028341.1	37097	Bifidobacterium_adolescentis	bacteria	Bifidobacterium	intact
	1215	CP000479.1_fragment_5	CP000479.1	37098	Mycobacterium_avium_104	bacteria	Mycobacterium	remnant
	1216	CP015267.1_fragment_59_1	CP015267.1	37138	Mycobacterium_intracellulare_subsp._chimaera	bacteria	Mycobacterium	remnant
	1217	LR131272.1_fragment_22	LR131272.1	37150	Arthrobacter_agilis	bacteria	Arthrobacter	remnant
	1218	CP072829.1_fragment_3_1	CP072829.1	37166	Eggerthellaceae_bacterium_zg-886	bacteria	Eggerthellaceae	intact
	1219	CP072500.1_fragment_12	CP072500.1	37210	Bifidobacterium_longum	bacteria	Bifidobacterium	intact
	1220	CP072501.1_fragment_12	CP072501.1	37210	Bifidobacterium_longum	bacteria	Bifidobacterium	intact
	1221	CP016819.1_fragment_55	CP016819.1	37242	Rhodococcus_sp._p52	bacteria	Rhodococcus	intact
	1222	CP066060.1_fragment_1_1	CP066060.1	37309	Actinomyces_oris	bacteria	Actinomyces	intact
	1223	CP021559.1_fragment_18	CP021559.1	37336	Bifidobacterium_breve	bacteria	Bifidobacterium	intact
	1224	CP023199.1_fragment_18	CP023199.1	37337	Bifidobacterium_breve	bacteria	Bifidobacterium	intact
	1225	BA000035.2_fragment_13	BA000035.2	37389	Corynebacterium_efficiens_YS-314	bacteria	Corynebacterium	intact
	1226	CP061725.1_fragment_70	CP061725.1	37391	Micromonospora_craniellae	bacteria	Micromonospora	intact
	1227	CP014984.1_fragment_20	CP014984.1	37419	Corynebacterium_glutamicum	bacteria	Corynebacterium	intact
	1228	CP022614.1_fragment_21	CP022614.1	37420	Corynebacterium_glutamicum_ATCC_14067	bacteria	Corynebacterium	intact
	1229	CP011309.1_fragment_21	CP011309.1	37423	Brevibacterium_flavum	bacteria	Brevibacterium	intact
	1230	CP053188.1_fragment_13	CP053188.1	37424	Corynebacterium_glutamicum	bacteria	Corynebacterium	intact
	1231	CP079240.1_fragment_21	CP079240.1	37424	Brevibacterium_flavum	bacteria	Brevibacterium	intact
	1232	CP073249.1_fragment_98_1	CP073249.1	37437	Actinosynnema_pretiosum_subsp._pretiosum	bacteria	Actinosynnema	intact
	1233	CP021558.1_fragment_21	CP021558.1	37455	Bifidobacterium_breve	bacteria	Bifidobacterium	intact
	1234	CP062937.1_fragment_8	CP062937.1	37456	Bifidobacterium_longum_subsp._infantis	bacteria	Bifidobacterium	intact
	1235	CP007003.1_fragment_11_1	CP007003.1	37487	Trueperella_pyogenes_TP8	bacteria	Trueperella	intact
	1236	CP058603.1_fragment_12	CP058603.1	37491	Bifidobacterium_bifidum	bacteria	Bifidobacterium	intact
	1237	CP053072.1_fragment_17	CP053072.1	37493	Bifidobacterium_adolescentis	bacteria	Bifidobacterium	remnant
	1238	AP022591.1_fragment_2	AP022591.1	37517	Mycolicibacterium_celeriflavum	bacteria	Mycolicibacterium	intact
	1239	CP049838.1_fragment_52	CP049838.1	37521	Streptomyces_cacaoi_subsp._asoensis	bacteria	Streptomyces	intact
	1240	CP034593.1_fragment_31	CP034593.1	37574	Flaviflexus_sp._H23T48	bacteria	Flaviflexus	intact
	1241	CP040750.1_fragment_12_1	CP040750.1	37583	Plantibacter_sp._M259	bacteria	Plantibacter	remnant
	1242	CP006850.1_fragment_90	CP006850.1	37585	Nocardia_nova_SH22a	bacteria	Nocardia	intact
	1243	CP009248.1_fragment_10	CP009248.1	37616	Corynebacterium_sphenisci_DSM_44792	bacteria	Corynebacterium	intact
	1244	CP010437.1_fragment_9	CP010437.1	37654	Bifidobacterium_adolescentis	bacteria	Bifidobacterium	intact
	1245	LR698990.1_fragment_9	LR698990.1	37654	Bifidobacterium_adolescentis	bacteria	Bifidobacterium	intact
	1246	CP013859.1_fragment_25	CP013859.1	37693	Microbacterium_sp._XT11	bacteria	Microbacterium	remnant
	1247	AP012284.1_fragment_18	AP012284.1	37733	Corynebacterium_ulcerans_0102	bacteria	Corynebacterium	remnant
	1248	AP019662.1_fragment_18	AP019662.1	37733	Corynebacterium_ulcerans	bacteria	Corynebacterium	remnant
	1249	LS483402.1_fragment_24	LS483402.1	37733	Corynebacterium_ulcerans	bacteria	Corynebacterium	remnant
	1250	CP040019.1_fragment_35_1	CP040019.1	37736	Micrococcus_luteus	bacteria	Micrococcus	remnant
	1251	CP049819.1_fragment_1_1	CP049819.1	37740	Arthrobacter_woluwensis	bacteria	Arthrobacter	intact
	1252	CP005080.1_fragment_64_1	CP005080.1	37741	Streptomyces_fulvissimus_DSM_40593	bacteria	Streptomyces	intact
	1253	CP002790.1_fragment_16	CP002790.1	37773	Corynebacterium_ulcerans_809	bacteria	Corynebacterium	remnant
	1254	CP006734.1_fragment_44	CP006734.1	37789	Leifsonia_xyli_subsp._cynodontis_DSM_46306	bacteria	Leifsonia	intact
	1255	CP068168.1_fragment_25_1	CP068168.1	37822	Corynebacterium_amycolatum	bacteria	Corynebacterium	remnant
	1256	AP012331.1_fragment_18	AP012331.1	37852	Bifidobacterium_scardovii_JCM_12489_=_DSM_13734	bacteria	Bifidobacterium	intact
	1257	CP034192.1_fragment_8_1	CP034192.1	37854	Bifidobacterium_breve	bacteria	Bifidobacterium	remnant
	1258	CP040752.1_fragment_23_1	CP040752.1	37893	Streptomyces_rectiverticillatus	bacteria	Streptomyces	intact
	1259	CP031338.1_fragment_22_1	CP031338.1	37919	Microbacterium_oxydans	bacteria	Microbacterium	intact
	1260	LT618778.1	LT618778.1	37936	Propionibacterium_freudenreichii	bacteria	Propionibacterium	intact
	1261	CP035464.1_fragment_7	CP035464.1	38016	Bifidobacterium_pullorum_subsp._gallinarum	bacteria	Bifidobacterium	intact
	1262	CP022295.1_fragment_23	CP022295.1	38018	Nocardioides_aromaticivorans	bacteria	Nocardioides	intact
	1263	CP026652.1_fragment_75	CP026652.1	38081	Streptomyces_dengpaensis	bacteria	Streptomyces	intact
	1264	AP012319.1_fragment_6_1	AP012319.1	38100	Actinoplanes_missouriensis_431	bacteria	Actinoplanes	intact
	1265	CP019596.1_fragment_16	CP019596.1	38134	Bifidobacterium_breve	bacteria	Bifidobacterium	remnant
	1266	CP010437.1_fragment_21	CP010437.1	38154	Bifidobacterium_adolescentis	bacteria	Bifidobacterium	intact
	1267	LR698990.1_fragment_21	LR698990.1	38154	Bifidobacterium_adolescentis	bacteria	Bifidobacterium	intact
	1268	CP021556.1_fragment_19	CP021556.1	38161	Bifidobacterium_breve	bacteria	Bifidobacterium	intact
	1269	CP024932.1_fragment_14_1	CP024932.1	38163	Corynebacterium_striatum	bacteria	Corynebacterium	intact
	1270	AP018365.1_fragment_65_1	AP018365.1	38228	Streptomyces_sp._SN-593	bacteria	Streptomyces	remnant
	1271	CP053072.1_fragment_10	CP053072.1	38266	Bifidobacterium_adolescentis	bacteria	Bifidobacterium	intact
	1272	CP077258.1_fragment_37	CP077258.1	38268	Corynebacterium_freneyi	bacteria	Corynebacterium	intact
	1273	CP007595.1_fragment_22_1	CP007595.1	38269	Arthrobacter_sp._PAMC_25486	bacteria	Arthrobacter	intact
	1274	CP063450.1_fragment_6_1	CP063450.1	38287	Rhodococcus_pyridinivorans	bacteria	Rhodococcus	intact
	1275	CP064873.1_fragment_35_1	CP064873.1	38289	Microbacterium_paraoxydans	bacteria	Microbacterium	intact
	1276	AP009044.1_fragment_23	AP009044.1	38308	Corynebacterium_glutamicum_R	bacteria	Corynebacterium	remnant
	1277	CP002791.1_fragment_27	CP002791.1	38308	Corynebacterium_ulcerans_BR-AD22	bacteria	Corynebacterium	intact
	1278	CP061032.1_fragment_22	CP061032.1	38310	Corynebacterium_sp._zg-917	bacteria	Corynebacterium	intact
	1279	CP046322.1_fragment_7	CP046322.1	38313	Corynebacterium_xerosis	bacteria	Corynebacterium	intact
	1280	AP022834.1_fragment_13_1	AP022834.1	38323	Kocuria_sp._TGY1127_2	bacteria	Kocuria	remnant
	1281	CP002791.1_fragment_17	CP002791.1	38391	Corynebacterium_ulcerans_BR-AD22	bacteria	Corynebacterium	remnant
	1282	CP041198.1_fragment_29_1	CP041198.1	38400	Pseudarthrobacter_sp._NIBRBAC000502770	bacteria	Pseudarthrobacter	intact
	1283	CP076457.1_fragment_74_1	CP076457.1	38404	Streptomyces_sp._YPW6	bacteria	Streptomyces	intact
	1284	CP062008.1_fragment_70_1	CP062008.1	38407	Mycolicibacterium_mucogenicum_DSM_44124	bacteria	Mycolicibacterium	remnant
	1285	CP021552.1_fragment_10_1	CP021552.1	38504	Bifidobacterium_breve	bacteria	Bifidobacterium	remnant
	1286	CP023198.1_fragment_10_1	CP023198.1	38504	Bifidobacterium_breve	bacteria	Bifidobacterium	remnant
	1287	CP029796.1_fragment_16	CP029796.1	38518	Bifidobacterium_longum_subsp._longum	bacteria	Bifidobacterium	intact
	1288	CP029342.1_fragment_59_1	CP029342.1	38523	Streptomyces_sp._SM18	bacteria	Streptomyces	remnant
	1289	CP014574.1_fragment_26	CP014574.1	38545	Paenarthrobacter_ureafaciens	bacteria	Paenarthrobacter	intact
	1290	CP001706.1_fragment_21_1	CP001706.1	38552	Jonesia_denitrificans_DSM_20603	bacteria	Jonesia	intact
	1291	LS483423.1_fragment_21_1	LS483423.1	38552	Jonesia_denitrificans	bacteria	Jonesia	intact
	1292	AP019663.1_fragment_18	AP019663.1	38649	Corynebacterium_ulcerans	bacteria	Corynebacterium	remnant
	1293	CP069533.1_fragment_28_1	CP069533.1	38651	Corynebacterium_minutissimum	bacteria	Corynebacterium	remnant
	1294	CP043002.1_fragment_7_1	CP043002.1	38677	Bifidobacterium_longum	bacteria	Bifidobacterium	intact
	1295	CP040235.1_fragment_15	CP040235.1	38682	Bifidobacterium_longum	bacteria	Bifidobacterium	intact
	1296	CP006841.1_fragment_14_1	CP006841.1	38694	Corynebacterium_lactis_RW2-5	bacteria	Corynebacterium	remnant
	1297	CP017717.1_fragment_117	CP017717.1	38712	Nonomuraea_sp._ATCC_55076	bacteria	Nonomuraea	remnant
	1298	CP034350.1_fragment_88_1	CP034350.1	38721	Streptomyces_sp._W1SF4	bacteria	Streptomyces	remnant
	1299	CP053928.1_fragment_73_1	CP053928.1	38737	Nocardioides_sp._WS12	bacteria	Nocardioides	intact
	1300	CP031455.1_fragment_32_1	CP031455.1	38774	Streptomyces_olivoreticuli_subsp._olivoreticuli	bacteria	Streptomyces	intact
	1301	CP024959.1_fragment_6	CP024959.1	38788	Bifidobacterium_adolescentis	bacteria	Bifidobacterium	intact
	1302	CP002162.1_fragment_110	CP002162.1	38791	Micromonospora_aurantiaca_ATCC_27029	bacteria	Micromonospora	remnant
	1303	CP039292.1_fragment_27_1	CP039292.1	38795	Actinomyces_procaprae	bacteria	Actinomyces	intact
	1304	CP006365.1_fragment_13	CP006365.1	38809	Corynebacterium_argentoratense_DSM_44202	bacteria	Corynebacterium	intact
	1305	AP010890.1_fragment_13	AP010890.1	38850	Bifidobacterium_longum_subsp._infantis_157F	bacteria	Bifidobacterium	intact
	1306	CP001706.1_fragment_19_1	CP001706.1	38882	Jonesia_denitrificans_DSM_20603	bacteria	Jonesia	intact
	1307	LS483423.1_fragment_19_1	LS483423.1	38882	Jonesia_denitrificans	bacteria	Jonesia	intact
	1308	CP049862.1_fragment_14	CP049862.1	38886	Sanguibacter_sp._HDW7	bacteria	Sanguibacter	intact
	1309	CP072876.1_fragment_45	CP072876.1	38914	Microbacterium_sp._NIBRBAC000506063	bacteria	Microbacterium	remnant
	1310	AP010889.1_fragment_25	AP010889.1	38930	Bifidobacterium_longum_subsp._infantis_ATCC_15697_=_JCM_1222_=_DSM_20088	bacteria	Bifidobacterium	intact
	1311	CP027434.1_fragment_23	CP027434.1	38931	Microbacterium_sp._str._'China'	bacteria	Microbacterium	intact
	1312	LR134354.1_fragment_25	LR134354.1	38931	Bifidobacterium_longum_subsp._infantis	bacteria	Bifidobacterium	intact
	1313	CP001095.1_fragment_25	CP001095.1	38932	Bifidobacterium_longum_subsp._infantis_ATCC_15697_=_JCM_1222_=_DSM_20088	bacteria	Bifidobacterium	intact
	1314	LR698953.1_fragment_25	LR698953.1	38932	Bifidobacterium_longum	bacteria	Bifidobacterium	intact
	1315	CP001726.1_fragment_26_1	CP001726.1	38934	Eggerthella_lenta_DSM_2243	bacteria	Eggerthella	intact
	1316	LR655210.1_fragment_10	LR655210.1	38949	Bifidobacterium_longum_subsp._infantis	bacteria	Bifidobacterium	intact
	1317	CP062951.1_fragment_17_1	CP062951.1	38961	Bifidobacterium_longum_subsp._infantis	bacteria	Bifidobacterium	remnant
	1318	LT990688.1_fragment_5	LT990688.1	38961	Corynebacterium_diphtheriae_subsp._lausannense	bacteria	Corynebacterium	intact
	1319	CP072500.1_fragment_18	CP072500.1	38981	Bifidobacterium_longum	bacteria	Bifidobacterium	intact
	1320	CP072501.1_fragment_18	CP072501.1	38981	Bifidobacterium_longum	bacteria	Bifidobacterium	intact
	1321	CP065280.1_fragment_12_1	CP065280.1	38989	Mycobacteroides_abscessus_subsp._abscessus	bacteria	Mycobacteroides	remnant
	1322	CP074133.1_fragment_4_1	CP074133.1	38990	Nocardiopsis_sp._Mg02	bacteria	Nocardiopsis	intact
	1323	LR738855.1_fragment_18	LR738855.1	38993	Corynebacterium_rouxii	bacteria	Corynebacterium	remnant
	1324	AP012323.1_fragment_19	AP012323.1	39031	Bifidobacterium_bifidum_ATCC_29521_=_JCM_1255_=_DSM_20456	bacteria	Bifidobacterium	intact
	1325	LR134344.1_fragment_19	LR134344.1	39031	Bifidobacterium_bifidum	bacteria	Bifidobacterium	intact
	1326	CP059493.1_fragment_7	CP059493.1	39056	Actinotalea_sp._JY-7876	bacteria	Actinotalea	intact
	1327	CP011965.1_fragment_13	CP011965.1	39067	Bifidobacterium_longum_subsp._longum	bacteria	Bifidobacterium	intact
	1328	CP059853.1_fragment_15	CP059853.1	39123	Glutamicibacter_nicotianae	bacteria	Glutamicibacter	intact
	1329	CP014352.1_fragment_10	CP014352.1	39166	Acidipropionibacterium_acidipropionici	bacteria	Acidipropionibacterium	intact
	1330	CP015970.1_fragment_11	CP015970.1	39166	Acidipropionibacterium_acidipropionici	bacteria	Acidipropionibacterium	intact
	1331	CP031057.1_fragment_20	CP031057.1	39166	Acidipropionibacterium_acidipropionici	bacteria	Acidipropionibacterium	intact
	1332	AP006618.1_fragment_1_1	AP006618.1	39167	Nocardia_farcinica_IFM_10152	bacteria	Nocardia	remnant
	1333	CP060588.1_fragment_6	CP060588.1	39201	Bifidobacterium_longum	bacteria	Bifidobacterium	intact
	1334	CP006850.1_fragment_27	CP006850.1	39202	Nocardia_nova_SH22a	bacteria	Nocardia	intact
	1335	AP012324.1_fragment_19	AP012324.1	39270	Bifidobacterium_breve_DSM_20213_=_JCM_1192	bacteria	Bifidobacterium	intact
	1336	CP021384.1_fragment_18	CP021384.1	39270	Bifidobacterium_breve	bacteria	Bifidobacterium	intact
	1337	CP033841.1_fragment_18	CP033841.1	39270	Bifidobacterium_breve	bacteria	Bifidobacterium	intact
	1338	CP073655.1_fragment_42	CP073655.1	39270	Nocardia_seriolae	bacteria	Nocardia	intact
	1339	LR134348.1_fragment_18	LR134348.1	39271	Bifidobacterium_breve	bacteria	Bifidobacterium	intact
	1340	CP039292.1_fragment_38_1	CP039292.1	39350	Actinomyces_procaprae	bacteria	Actinomyces	intact
	1341	AP012325.1_fragment_9	AP012325.1	39353	Bifidobacterium_catenulatum_DSM_16992_=_JCM_1194_=_LMG_11043	bacteria	Bifidobacterium	intact
	1342	LR698966.1_fragment_9	LR698966.1	39353	Bifidobacterium_catenulatum	bacteria	Bifidobacterium	intact
	1343	CP070501.1_fragment_2	CP070501.1	39382	Agrococcus_sp._Marseille-Q4369	bacteria	Agrococcus	intact
	1344	CP062952.1_fragment_3	CP062952.1	39396	Bifidobacterium_longum_subsp._infantis	bacteria	Bifidobacterium	intact
	1345	CP071139.1_fragment_40_1	CP071139.1	39413	Streptomyces_nojiriensis	bacteria	Streptomyces	remnant
	1346	CP002791.1_fragment_23	CP002791.1	39423	Corynebacterium_ulcerans_BR-AD22	bacteria	Corynebacterium	intact
	1347	CP006841.1_fragment_6_1	CP006841.1	39438	Corynebacterium_lactis_RW2-5	bacteria	Corynebacterium	remnant
	1348	CP033898.1_fragment_8	CP033898.1	39438	Corynebacterium_pseudopelargi	bacteria	Corynebacterium	remnant
	1349	CP025959.1_fragment_33_1	CP025959.1	39444	Rhodococcus_qingshengii	bacteria	Rhodococcus	intact
	1350	CP073283.1_fragment_20	CP073283.1	39446	Bifidobacterium_longum_subsp._infantis	bacteria	Bifidobacterium	intact
	1351	CP009802.1_fragment_17	CP009802.1	39467	Streptomyces_sp._FR-008	bacteria	Streptomyces	intact
	1352	CP063450.1_fragment_47_1	CP063450.1	39473	Rhodococcus_pyridinivorans	bacteria	Rhodococcus	remnant
	1353	LN824140.1_fragment_11	LN824140.1	39522	Bifidobacterium_longum_subsp._infantis	bacteria	Bifidobacterium	intact
	1354	CP071684.1_fragment_16	CP071684.1	39538	Bifidobacterium_longum_subsp._longum	bacteria	Bifidobacterium	intact
	1355	FN554889.1_fragment_103	FN554889.1	39538	Streptomyces_scabiei_87.22	bacteria	Streptomyces	intact
	1356	CP010818.1_fragment_15	CP010818.1	39561	Corynebacterium_ulcerans	bacteria	Corynebacterium	remnant
	1357	CP009500.1_fragment_15	CP009500.1	39566	Corynebacterium_ulcerans	bacteria	Corynebacterium	remnant
	1358	CP032624.1_fragment_3_1	CP032624.1	39571	Gryllotalpicola_protaetiae	bacteria	Gryllotalpicola	intact
	1359	CP045480.1_fragment_34_1	CP045480.1	39614	Amycolatopsis_sp._YIM_10	bacteria	Amycolatopsis	intact
	1360	CP079105.1_fragment_13	CP079105.1	39637	Skermania_piniformis	bacteria	Skermania	intact
	1361	CP060404.1_fragment_86	CP060404.1	39658	Streptomyces_buecherae	bacteria	Streptomyces	intact
	1362	CP007574.1_fragment_83	CP007574.1	39709	Streptomyces_albulus	bacteria	Streptomyces	intact
	1363	CP023690.1_fragment_50	CP023690.1	39726	Streptomyces_spectabilis	bacteria	Streptomyces	remnant
	1364	CP018082.1_fragment_92_1	CP018082.1	39742	Nocardia_mangyaensis	bacteria	Nocardia	remnant
	1365	CP059853.1_fragment_24	CP059853.1	39748	Glutamicibacter_nicotianae	bacteria	Glutamicibacter	intact
	1366	CP021553.1_fragment_6	CP021553.1	39750	Bifidobacterium_breve	bacteria	Bifidobacterium	intact
	1367	CP077403.1_fragment_2_1	CP077403.1	39755	Jonesia_denitrificans	bacteria	Jonesia	intact
	1368	CP023005.1_fragment_15	CP023005.1	39765	Bifidobacterium_adolescentis	bacteria	Bifidobacterium	intact
	1369	CP066831.1_fragment_121	CP066831.1	39789	Streptomyces_sp._ZYC-3	bacteria	Streptomyces	intact
	1370	CP035464.1_fragment_11	CP035464.1	39824	Bifidobacterium_pullorum_subsp._gallinarum	bacteria	Bifidobacterium	intact
	1371	CP047156.1_fragment_9_1	CP047156.1	39839	Epidermidibacterium_keratini	bacteria	Epidermidibacterium	remnant
	1372	CP015163.1_fragment_2_1	CP015163.1	39857	Amycolatopsis_albispora	bacteria	Amycolatopsis	remnant
	1373	CP010413.1_fragment_12	CP010413.1	39887	Bifidobacterium_breve	bacteria	Bifidobacterium	intact
	1374	AP012331.1_fragment_5	AP012331.1	39894	Bifidobacterium_scardovii_JCM_12489_=_DSM_13734	bacteria	Bifidobacterium	intact
	1375	CP011786.1_fragment_9	CP011786.1	39918	Bifidobacterium_actinocoloniiforme_DSM_22766	bacteria	Bifidobacterium	intact
	1376	CP020563.1_fragment_102	CP020563.1	39930	Kitasatospora_albolonga	bacteria	Kitasatospora	intact
	1377	CP011786.1_fragment_4	CP011786.1	39978	Bifidobacterium_actinocoloniiforme_DSM_22766	bacteria	Bifidobacterium	intact
	1378	CP017660.1_fragment_9	CP017660.1	40004	Cellulosimicrobium_sp._JZ28	bacteria	Cellulosimicrobium	intact
	1379	CP072931.1_fragment_69_1	CP072931.1	40007	Streptomyces_auratus_AGR0001	bacteria	Streptomyces	intact
	1380	CP053544.1_fragment_14_1	CP053544.1	40034	Paenarthrobacter_sp._YJN-5	bacteria	Paenarthrobacter	intact
	1381	CP017421.1_fragment_23	CP017421.1	40043	Arthrobacter_sp._ZXY-2	bacteria	Arthrobacter	intact
	1382	AP023359.1_fragment_38	AP023359.1	40045	Polymorphospora_rubra	bacteria	Polymorphospora	remnant
	1383	LT599498.1_fragment_26	LT599498.1	40057	Propionibacterium_freudenreichii	bacteria	Propionibacterium	intact
	1384	CP050453.1_fragment_53	CP050453.1	40097	Microbacterium_sp._Se63.02b	bacteria	Microbacterium	intact
	1385	CP080491.1_fragment_53	CP080491.1	40098	Microbacterium_sp._Se5.02b	bacteria	Microbacterium	intact
	1386	CP048433.1_fragment_4	CP048433.1	40120	Collinsella_aerofaciens_ATCC_25986	bacteria	Collinsella	intact
	1387	CP054839.1_fragment_48_1	CP054839.1	40141	Saccharopolyspora_erythraea	bacteria	Saccharopolyspora	remnant
	1388	AP012331.1_fragment_21_1	AP012331.1	40148	Bifidobacterium_scardovii_JCM_12489_=_DSM_13734	bacteria	Bifidobacterium	intact
	1389	CP025959.1_fragment_32	CP025959.1	40190	Rhodococcus_qingshengii	bacteria	Rhodococcus	intact
	1390	CP046172.1_fragment_143_1	CP046172.1	40225	Nocardia_arthritidis	bacteria	Nocardia	remnant
	1391	CP022038.2_fragment_15_1	CP022038.2	40243	Jonesia_denitrificans	bacteria	Jonesia	intact
	1392	CP077403.1_fragment_4_1	CP077403.1	40243	Jonesia_denitrificans	bacteria	Jonesia	intact
	1393	CP011295.1_fragment_51_1	CP011295.1	40253	Rhodococcus_erythropolis	bacteria	Rhodococcus	remnant
	1394	CP013979.1_fragment_27_1	CP013979.1	40270	Agromyces_aureus	bacteria	Agromyces	intact
	1395	CP045702.1_fragment_20	CP045702.1	40274	Streptomyces_finlayi	bacteria	Streptomyces	intact
	1396	CP041765.1_fragment_26_1	CP041765.1	40299	Tomitella_sp._HY188	bacteria	Tomitella	intact
	1397	CP064356.1_fragment_25	CP064356.1	40302	Miltoncostaea_oceani	bacteria	Miltoncostaea	intact
	1398	CP059900.1_fragment_32	CP059900.1	40333	Tomitella_sp._HY172	bacteria	Tomitella	intact
	1399	CP003493.1_fragment_19	CP003493.1	40352	Acidipropionibacterium_acidipropionici_ATCC_4875	bacteria	Acidipropionibacterium	intact
	1400	CP062951.1_fragment_6	CP062951.1	40354	Bifidobacterium_longum_subsp._infantis	bacteria	Bifidobacterium	intact
	1401	CP001840.1_fragment_18	CP001840.1	40359	Bifidobacterium_bifidum_PRL2010	bacteria	Bifidobacterium	intact
	1402	CP013297.1_fragment_9	CP013297.1	40387	Arthrobacter_sp._YC-RL1	bacteria	Arthrobacter	intact
	1403	CP065682.1_fragment_36	CP065682.1	40400	Brevibacterium_casei	bacteria	Brevibacterium	intact
	1404	CP080575.1_fragment_54	CP080575.1	40434	Nesterenkonia_pannonica	bacteria	Nesterenkonia	intact
	1405	CP017717.1_fragment_129	CP017717.1	40451	Nonomuraea_sp._ATCC_55076	bacteria	Nonomuraea	intact
	1406	CP021555.1_fragment_11	CP021555.1	40470	Bifidobacterium_breve	bacteria	Bifidobacterium	intact
	1407	CP062262.1_fragment_59	CP062262.1	40490	Brevibacterium_sp._JNUCC-42	bacteria	Brevibacterium	intact
	1408	CP070619.1_fragment_57	CP070619.1	40599	Rhodococcus_sp._R79	bacteria	Rhodococcus	intact
	1409	CP006764.1_fragment_7	CP006764.1	40610	Corynebacterium_doosanense_CAU_212_=_DSM_45436	bacteria	Corynebacterium	intact
	1410	CP060402.1_fragment_19	CP060402.1	40613	Microbacterium_sp._YJN-G	bacteria	Microbacterium	intact
	1411	CP069512.1_fragment_13_1	CP069512.1	40631	Corynebacterium_kroppenstedtii	bacteria	Corynebacterium	remnant
	1412	AP008957.1_fragment_33	AP008957.1	40699	Rhodococcus_erythropolis_PR4	bacteria	Rhodococcus	remnant
	1413	CP027295.1_fragment_17	CP027295.1	40711	Brachybacterium_sp._SGAir0954	bacteria	Brachybacterium	intact
	1414	CP076547.1_fragment_11_1	CP076547.1	40741	Subtercola_sp._PAMC28395	bacteria	Subtercola	intact
	1415	CP069568.1_fragment_17	CP069568.1	40750	Corynebacterium_sp._FDAARGOS_1242	bacteria	Corynebacterium	intact
	1416	CP064760.1_fragment_41_1	CP064760.1	40757	Microbacterium_schleiferi	bacteria	Microbacterium	intact
	1417	CP017812.1_fragment_15_1	CP017812.1	40787	Boudabousia_tangfeifanii	bacteria	Boudabousia	remnant
	1418	CP043624.1_fragment_6	CP043624.1	40789	Glutamicibacter_sp._ZJUTW	bacteria	Glutamicibacter	intact
	1419	CP043624.1_fragment_34	CP043624.1	40797	Glutamicibacter_sp._ZJUTW	bacteria	Glutamicibacter	intact
	1420	CP080381.1_fragment_16	CP080381.1	40874	Microbacterium_sp._PAMC21962	bacteria	Microbacterium	intact
	1421	CP006871.1_fragment_92	CP006871.1	40891	Streptomyces_albulus_ZPM	bacteria	Streptomyces	intact
	1422	CP024087.1_fragment_63	CP024087.1	40914	Micromonospora_tulbaghiae	bacteria	Micromonospora	intact
	1423	CP046452.1_fragment_30_1	CP046452.1	40928	Corynebacterium_sp._1959	bacteria	Corynebacterium	remnant
	1424	CP062950.1_fragment_9	CP062950.1	40937	Bifidobacterium_longum_subsp._longum	bacteria	Bifidobacterium	intact
	1425	LR134350.1_fragment_11_1	LR134350.1	40959	Actinomyces_howellii	bacteria	Actinomyces	intact
	1426	CP064655.1_fragment_36_1	CP064655.1	41004	Miltoncostaea_marina	bacteria	Miltoncostaea	intact
	1427	CP046322.1_fragment_31	CP046322.1	41012	Corynebacterium_xerosis	bacteria	Corynebacterium	intact
	1428	AP022379.1_fragment_16	AP022379.1	41137	Bifidobacterium_longum_subsp._longum	bacteria	Bifidobacterium	intact
	1429	CP014209.1_fragment_23_1	CP014209.1	41150	Isoptericola_dokdonensis_DS-3	bacteria	Isoptericola	intact
	1430	CP065266.1_fragment_56_1	CP065266.1	41255	Mycobacteroides_abscessus_subsp._abscessus	bacteria	Mycobacteroides	remnant
	1431	CP065269.1_fragment_56_1	CP065269.1	41255	Mycobacteroides_abscessus_subsp._abscessus	bacteria	Mycobacteroides	remnant
	1432	CP061344.1_fragment_24	CP061344.1	41256	Microbacterium_hominis	bacteria	Microbacterium	intact
	1433	CP061345.1_fragment_45	CP061345.1	41258	Microbacterium_hominis	bacteria	Microbacterium	intact
	1434	CP021554.1_fragment_13	CP021554.1	41323	Bifidobacterium_breve	bacteria	Bifidobacterium	intact
	1435	CP061769.1_fragment_36_1	CP061769.1	41373	Nocardioides_sp._ZJ1313	bacteria	Nocardioides	intact
	1436	CP023702.1_fragment_25_1	CP023702.1	41384	Streptomyces_nitrosporeus	bacteria	Streptomyces	intact
	1437	CP025511.1_fragment_48	CP025511.1	41423	Streptomyces_sp._DUT11	bacteria	Streptomyces	intact
	1438	CP050810.1_fragment_15	CP050810.1	41458	Trueperella_pyogenes	bacteria	Trueperella	intact
	1439	CP035037.1_fragment_16	CP035037.1	41471	Leucobacter_muris	bacteria	Leucobacter	intact
	1440	CP053688.1_fragment_55	CP053688.1	41531	Arthrobacter_citreus	bacteria	Arthrobacter	remnant
	1441	CP009211.1_fragment_19_1	CP009211.1	41533	Corynebacterium_imitans	bacteria	Corynebacterium	remnant
	1442	LT906467.1_fragment_20_1	LT906467.1	41533	Corynebacterium_imitans	bacteria	Corynebacterium	remnant
	1443	CP021553.1_fragment_15	CP021553.1	41577	Bifidobacterium_breve	bacteria	Bifidobacterium	intact
	1444	CP039291.1_fragment_22_1	CP039291.1	41604	Cellulomonas_shaoxiangyii	bacteria	Cellulomonas	intact
	1445	LN850107.1_fragment_3	LN850107.1	41606	Alloactinosynnema_sp._L-07	bacteria	Alloactinosynnema	intact
	1446	CP001958.1_fragment_2_1	CP001958.1	41638	Segniliparus_rotundus_DSM_44985	bacteria	Segniliparus	intact
	1447	CP069533.1_fragment_33	CP069533.1	41693	Corynebacterium_minutissimum	bacteria	Corynebacterium	intact
	1448	CP050153.1_fragment_39	CP050153.1	41695	Brevibacterium_sp._YB235	bacteria	Brevibacterium	intact
	1449	LT618793.1_fragment_15_1	LT618793.1	41773	Propionibacterium_freudenreichii	bacteria	Propionibacterium	intact
	1450	CP001778.1_fragment_66_1	CP001778.1	41780	Stackebrandtia_nassauensis_DSM_44728	bacteria	Stackebrandtia	intact
	1451	CP063212.1_fragment_22	CP063212.1	41815	Trueperella_pecoris	bacteria	Trueperella	intact
	1452	CP073283.1_fragment_12_1	CP073283.1	41851	Bifidobacterium_longum_subsp._infantis	bacteria	Bifidobacterium	intact
	1453	CP025249.1_fragment_19_1	CP025249.1	41856	Actinomyces_sp._432	bacteria	Actinomyces	intact
	1454	CP042305.1_fragment_46_1	CP042305.1	41937	Humibacter_sp._WJ7-1	bacteria	Humibacter	intact
	1455	CP041188.1_fragment_17_1	CP041188.1	41948	Pseudarthrobacter_sp._NIBRBAC000502772	bacteria	Pseudarthrobacter	intact
	1456	AP018530.1_fragment_7	AP018530.1	42033	Olsenella_sp._GAM18	bacteria	Olsenella	intact
	1457	AP023356.1_fragment_48_1	AP023356.1	42058	Actinoplanes_ianthinogenes	bacteria	Actinoplanes	intact
	1458	LN824140.1_fragment_3	LN824140.1	42116	Bifidobacterium_longum_subsp._infantis	bacteria	Bifidobacterium	intact
	1459	CP006841.1_fragment_19	CP006841.1	42140	Corynebacterium_lactis_RW2-5	bacteria	Corynebacterium	intact
	1460	CP035744.1_fragment_48	CP035744.1	42141	Mycobacterium_avium_subsp._hominissuis	bacteria	Mycobacterium	intact
	1461	CP018002.1_fragment_7_1	CP018002.1	42202	Propionibacterium_freudenreichii	bacteria	Propionibacterium	intact
	1462	LR698993.1_fragment_7_1	LR698993.1	42202	Propionibacterium_freudenreichii	bacteria	Propionibacterium	intact
	1463	CP025959.1_fragment_63	CP025959.1	42214	Rhodococcus_qingshengii	bacteria	Rhodococcus	intact
	1464	CP011005.1_fragment_36_1	CP011005.1	42215	Psychromicrobium_lacuslunae	bacteria	Psychromicrobium	intact
	1465	CP070351.1_fragment_29	CP070351.1	42221	Gordonia_sp._PDNC005	bacteria	Gordonia	intact
	1466	CP022436.1_fragment_32	CP022436.1	42229	Arthrobacter_sp._YN	bacteria	Arthrobacter	intact
	1467	CP019882.1_fragment_63_1	CP019882.1	42232	Mycolicibacterium_litorale	bacteria	Mycolicibacterium	intact
	1468	CP034587.1_fragment_8	CP034587.1	42243	Streptomyces_luteoverticillatus	bacteria	Streptomyces	intact
	1469	CP065287.1_fragment_42	CP065287.1	42246	Mycobacteroides_abscessus_subsp._abscessus	bacteria	Mycobacteroides	intact
	1470	LR655210.1_fragment_21	LR655210.1	42372	Bifidobacterium_longum_subsp._infantis	bacteria	Bifidobacterium	intact
	1471	CP051010.1_fragment_101	CP051010.1	42377	Streptomyces_sp._S1D4-11	bacteria	Streptomyces	remnant
	1472	CP002593.1_fragment_78_1	CP002593.1	42414	Pseudonocardia_dioxanivorans_CB1190	bacteria	Pseudonocardia	intact
	1473	CP043956.1_fragment_31	CP043956.1	42417	Streptomyces_sp._LBUM_1482	bacteria	Streptomyces	intact
	1474	CP021390.1_fragment_15	CP021390.1	42472	Bifidobacterium_breve	bacteria	Bifidobacterium	intact
	1475	CP030039.1_fragment_19	CP030039.1	42484	Kocuria_sp._BT304	bacteria	Kocuria	remnant
	1476	CP001700.1_fragment_58	CP001700.1	42518	Catenulispora_acidiphila_DSM_44928	bacteria	Catenulispora	remnant
	1477	CP069278.1_fragment_6	CP069278.1	42542	Bifidobacterium_longum	bacteria	Bifidobacterium	intact
	1478	CP021387.1_fragment_15	CP021387.1	42550	Bifidobacterium_breve	bacteria	Bifidobacterium	intact
	1479	CP018063.1_fragment_42	CP018063.1	42586	Rhodococcus_sp._2G	bacteria	Rhodococcus	intact
	1480	CP030033.1_fragment_18_1	CP030033.1	42597	Cryobacterium_soli	bacteria	Cryobacterium	intact
	1481	CP014954.1_fragment_8_1	CP014954.1	42639	Mycobacteroides_abscessus	bacteria	Mycobacteroides	intact
	1482	LT618794.1	LT618794.1	42723	Propionibacterium_freudenreichii	bacteria	Propionibacterium	intact
	1483	CP079202.1_fragment_5	CP079202.1	42739	Bifidobacterium_longum_subsp._suillum	bacteria	Bifidobacterium	intact
	1484	AP023359.1_fragment_21_1	AP023359.1	42745	Polymorphospora_rubra	bacteria	Polymorphospora	intact
	1485	CP080375.1_fragment_78	CP080375.1	42796	Brevibacterium_sp._PAMC21349	bacteria	Brevibacterium	intact
	1486	CP012171.1_fragment_24	CP012171.1	42845	Arthrobacter_sp._LS16	bacteria	Arthrobacter	intact
	1487	CP013297.1_fragment_39	CP013297.1	42986	Arthrobacter_sp._YC-RL1	bacteria	Arthrobacter	intact
	1488	CP004354.1_fragment_19	CP004354.1	43010	Corynebacterium_callunae_DSM_20147	bacteria	Corynebacterium	intact
	1489	CP074413.1_fragment_33	CP074413.1	43052	Corynebacterium_diphtheriae	bacteria	Corynebacterium	intact
	1490	CP011913.1_fragment_19_1	CP011913.1	43089	Corynebacterium_ulcerans_FRC58	bacteria	Corynebacterium	remnant
	1491	CP040931.1_fragment_15	CP040931.1	43090	Bifidobacterium_breve	bacteria	Bifidobacterium	intact
	1492	CP001849.1_fragment_12_1	CP001849.1	43114	Gardnerella_vaginalis_409-05	bacteria	Gardnerella	intact
	1493	CP065628.1_fragment_24	CP065628.1	43155	Corynebacterium_amycolatum	bacteria	Corynebacterium	intact
	1494	CP014571.1_fragment_32_1	CP014571.1	43259	Arthrobacter_sp._D5-1	bacteria	Arthrobacter	intact
	1495	CP039290.1_fragment_20	CP039290.1	43311	Arthrobacter_sp._PAMC25564	bacteria	Arthrobacter	remnant
	1496	CP045096.1_fragment_118	CP045096.1	43333	Streptomyces_phaeolivaceus	bacteria	Streptomyces	intact
	1497	CP029710.1_fragment_96_1	CP029710.1	43341	Nocardia_sp._CS682	bacteria	Nocardia	intact
	1498	CP066023.1_fragment_23	CP066023.1	43372	Corynebacterium_amycolatum	bacteria	Corynebacterium	intact
	1499	CP012677.1_fragment_11_1	CP012677.1	43385	Arthrobacter_alpinus	bacteria	Arthrobacter	intact
	1500	CP069516.1_fragment_36	CP069516.1	43395	Corynebacterium_macginleyi	bacteria	Corynebacterium	intact
	1501	CP068291.1_fragment_34	CP068291.1	43397	Corynebacterium_macginleyi	bacteria	Corynebacterium	intact
	1502	CP009249.1_fragment_21	CP009249.1	43404	Corynebacterium_phocae	bacteria	Corynebacterium	intact
	1503	CP063814.1_fragment_27_1	CP063814.1	43445	Microbacterium_sp._A18JL200	bacteria	Microbacterium	intact
	1504	LR134538.1_fragment_42	LR134538.1	43467	Corynebacterium_diphtheriae	bacteria	Corynebacterium	remnant
	1505	CP039432.1_fragment_34	CP039432.1	43535	Rhodococcus_sp._SGAir0479	bacteria	Rhodococcus	intact
	1506	AP011115.1_fragment_41	AP011115.1	43545	Rhodococcus_opacus_B4	bacteria	Rhodococcus	intact
	1507	CP062262.1_fragment_18	CP062262.1	43600	Brevibacterium_sp._JNUCC-42	bacteria	Brevibacterium	remnant
	1508	CP065280.1_fragment_7_1	CP065280.1	43616	Mycobacteroides_abscessus_subsp._abscessus	bacteria	Mycobacteroides	intact
	1509	CP022723.1_fragment_12_1	CP022723.1	43689	Bifidobacterium_bifidum	bacteria	Bifidobacterium	intact
	1510	LR698991.1_fragment_12_1	LR698991.1	43689	Bifidobacterium_bifidum	bacteria	Bifidobacterium	intact
	1511	CP024087.1_fragment_89_1	CP024087.1	43691	Micromonospora_tulbaghiae	bacteria	Micromonospora	remnant
	1512	CP065279.1_fragment_7_1	CP065279.1	43692	Mycobacteroides_abscessus_subsp._abscessus	bacteria	Mycobacteroides	intact
	1513	CP030073.1_fragment_102_1	CP030073.1	43725	Streptomyces_cadmiisoli	bacteria	Streptomyces	remnant
	1514	CP002665.1_fragment_21_1	CP002665.1	43739	Cellulomonas_gilvus_ATCC_13127	bacteria	Cellulomonas	intact
	1515	AP010889.1_fragment_13	AP010889.1	43750	Bifidobacterium_longum_subsp._infantis_ATCC_15697_=_JCM_1222_=_DSM_20088	bacteria	Bifidobacterium	intact
	1516	CP001095.1_fragment_13	CP001095.1	43750	Bifidobacterium_longum_subsp._infantis_ATCC_15697_=_JCM_1222_=_DSM_20088	bacteria	Bifidobacterium	intact
	1517	LR134354.1_fragment_13	LR134354.1	43750	Bifidobacterium_longum_subsp._infantis	bacteria	Bifidobacterium	intact
	1518	LR698953.1_fragment_13	LR698953.1	43750	Bifidobacterium_longum	bacteria	Bifidobacterium	intact
	1519	CP014951.1_fragment_54	CP014951.1	43751	Mycobacteroides_abscessus	bacteria	Mycobacteroides	intact
	1520	CP065033.1_fragment_54	CP065033.1	43751	Mycobacteroides_abscessus_subsp._massiliense	bacteria	Mycobacteroides	intact
	1521	CP061769.1_fragment_30_1	CP061769.1	43778	Nocardioides_sp._ZJ1313	bacteria	Nocardioides	intact
	1522	CP022915.1_fragment_35	CP022915.1	43788	Rhodococcus_pyridinivorans	bacteria	Rhodococcus	intact
	1523	CP053188.1_fragment_24_1	CP053188.1	43887	Corynebacterium_glutamicum	bacteria	Corynebacterium	intact
	1524	CP011309.1_fragment_32_1	CP011309.1	43888	Brevibacterium_flavum	bacteria	Brevibacterium	intact
	1525	CP022614.1_fragment_33_1	CP022614.1	43889	Corynebacterium_glutamicum_ATCC_14067	bacteria	Corynebacterium	intact
	1526	CP014984.1_fragment_32_1	CP014984.1	43891	Corynebacterium_glutamicum	bacteria	Corynebacterium	intact
	1527	CP079240.1_fragment_30_1	CP079240.1	43891	Brevibacterium_flavum	bacteria	Brevibacterium	intact
	1528	LN997842.1_fragment_70_1	LN997842.1	43910	Streptomyces_reticuli	bacteria	Streptomyces	remnant
	1529	CP012044.1_fragment_7_1	CP012044.1	44043	Mycobacteroides_abscessus_UC22	bacteria	Mycobacteroides	intact
	1530	LN831039.1_fragment_14	LN831039.1	44069	Mycolicibacterium_smegmatis	bacteria	Mycolicibacterium	intact
	1531	CP006734.1_fragment_36_1	CP006734.1	44080	Leifsonia_xyli_subsp._cynodontis_DSM_46306	bacteria	Leifsonia	intact
	1532	CP053344.1_fragment_10	CP053344.1	44105	Herbiconiux_sp._SALV-R1	bacteria	Herbiconiux	intact
	1533	CP040750.1_fragment_26	CP040750.1	44136	Plantibacter_sp._M259	bacteria	Plantibacter	intact
	1534	CP065287.1_fragment_67_1	CP065287.1	44177	Mycobacteroides_abscessus_subsp._abscessus	bacteria	Mycobacteroides	intact
	1535	CP033581.1_fragment_89	CP033581.1	44220	Streptomyces_sp._ADI95-16	bacteria	Streptomyces	intact
	1536	CP060742.1_fragment_48	CP060742.1	44230	Streptomyces_alfalfae	bacteria	Streptomyces	intact
	1537	CP045480.1_fragment_22	CP045480.1	44234	Amycolatopsis_sp._YIM_10	bacteria	Amycolatopsis	remnant
	1538	CP065284.1_fragment_7_1	CP065284.1	44320	Mycobacteroides_abscessus_subsp._abscessus	bacteria	Mycobacteroides	intact
	1539	CP061344.1_fragment_1	CP061344.1	44357	Microbacterium_hominis	bacteria	Microbacterium	intact
	1540	CP061345.1_fragment_21	CP061345.1	44360	Microbacterium_hominis	bacteria	Microbacterium	intact
	1541	CP046173.1_fragment_77_1	CP046173.1	44397	Nocardia_terpenica	bacteria	Nocardia	intact
	1542	CP022753.1_fragment_1	CP022753.1	44499	Nocardiopsis_gilva_YIM_90087	bacteria	Nocardiopsis	intact
	1543	CP013859.1_fragment_34_1	CP013859.1	44519	Microbacterium_sp._XT11	bacteria	Microbacterium	intact
	1544	CP021417.1_fragment_12_1	CP021417.1	44535	Corynebacterium_silvaticum	bacteria	Corynebacterium	intact
	1545	CP025333.1_fragment_38_1	CP025333.1	44555	Brevibacterium_aurantiacum	bacteria	Brevibacterium	intact
	1546	CP031194.1_fragment_102	CP031194.1	44581	Streptomyces_paludis	bacteria	Streptomyces	remnant
	1547	CP059997.1_fragment_55_1	CP059997.1	44596	Amycolatopsis_sp._CA-230715	bacteria	Amycolatopsis	intact
	1548	CP079216.1_fragment_31	CP079216.1	44620	Tessaracoccus_sp._J1M15	bacteria	Tessaracoccus	remnant
	1549	CP011542.1_fragment_17	CP011542.1	44623	Corynebacterium_mustelae	bacteria	Corynebacterium	intact
	1550	CP014956.1_fragment_46_1	CP014956.1	44654	Mycobacteroides_abscessus	bacteria	Mycobacteroides	remnant
	1551	CP016190.1_fragment_46_1	CP016190.1	44654	Mycobacteroides_abscessus	bacteria	Mycobacteroides	remnant
	1552	CP031057.1_fragment_31_1	CP031057.1	44710	Acidipropionibacterium_acidipropionici	bacteria	Acidipropionibacterium	intact
	1553	CP059694.1_fragment_17_1	CP059694.1	44746	Gordonia_rubripertincta	bacteria	Gordonia	intact
	1554	CP066023.1_fragment_2	CP066023.1	44835	Corynebacterium_amycolatum	bacteria	Corynebacterium	intact
	1555	AE016822.1_fragment_49_1	AE016822.1	44839	Leifsonia_xyli_subsp._xyli_str._CTCB07	bacteria	Leifsonia	intact
	1556	CP014352.1_fragment_36_1	CP014352.1	44857	Acidipropionibacterium_acidipropionici	bacteria	Acidipropionibacterium	intact
	1557	CP015970.1_fragment_37_1	CP015970.1	44857	Acidipropionibacterium_acidipropionici	bacteria	Acidipropionibacterium	intact
	1558	CP065287.1_fragment_51_1	CP065287.1	45020	Mycobacteroides_abscessus_subsp._abscessus	bacteria	Mycobacteroides	remnant
	1559	CP012752.1_fragment_31_1	CP012752.1	45026	Kibdelosporangium_phytohabitans	bacteria	Kibdelosporangium	intact
	1560	CP065628.1_fragment_18	CP065628.1	45079	Corynebacterium_amycolatum	bacteria	Corynebacterium	intact
	1561	CP068166.1_fragment_18_1	CP068166.1	45117	Corynebacterium_aurimucosum	bacteria	Corynebacterium	intact
	1562	CP066023.1_fragment_17	CP066023.1	45137	Corynebacterium_amycolatum	bacteria	Corynebacterium	intact
	1563	CP012677.1_fragment_1	CP012677.1	45169	Arthrobacter_alpinus	bacteria	Arthrobacter	remnant
	1564	LR134473.1_fragment_29	LR134473.1	45169	Acidipropionibacterium_jensenii	bacteria	Acidipropionibacterium	intact
	1565	CP039292.1_fragment_41	CP039292.1	45173	Actinomyces_procaprae	bacteria	Actinomyces	intact
	1566	LT618789.1_fragment_31	LT618789.1	45253	Propionibacterium_freudenreichii	bacteria	Propionibacterium	intact
	1567	LT618790.1_fragment_31	LT618790.1	45253	Propionibacterium_freudenreichii	bacteria	Propionibacterium	intact
	1568	CP044108.1_fragment_18	CP044108.1	45280	Dermabacter_vaginalis	bacteria	Dermabacter	intact
	1569	CP012750.1_fragment_7	CP012750.1	45292	Glutamicibacter_halophytocola	bacteria	Glutamicibacter	intact
	1570	CP061032.1_fragment_12_1	CP061032.1	45306	Corynebacterium_sp._zg-917	bacteria	Corynebacterium	intact
	1571	CP029617.1_fragment_51	CP029617.1	45339	Streptomyces_sp._WAC_01529	bacteria	Streptomyces	remnant
	1572	CP062936.1_fragment_16	CP062936.1	45402	Brevibacterium_sp._SMBL_HHYL_HB1	bacteria	Brevibacterium	intact
	1573	AP014719.1_fragment_85_1	AP014719.1	45417	Arthrobacter_sp._Hiyo8	bacteria	Arthrobacter	intact
	1574	CP063318.1_fragment_27	CP063318.1	45435	Mycobacteroides_abscessus_subsp._abscessus	bacteria	Mycobacteroides	remnant
	1575	CP008953.1_fragment_88	CP008953.1	45620	Amycolatopsis_japonica	bacteria	Amycolatopsis	intact
	1576	CP016282.1_fragment_44_1	CP016282.1	45649	Cryobacterium_arcticum	bacteria	Cryobacterium	remnant
	1577	CP032698.1_fragment_37_1	CP032698.1	45669	Streptomyces_hundungensis	bacteria	Streptomyces	remnant
	1578	CP022752.1_fragment_35	CP022752.1	45717	Actinopolyspora_erythraea	bacteria	Actinopolyspora	intact
	1579	CP059399.1_fragment_59	CP059399.1	45791	Nocardia_sp._WCH-YHL-001	bacteria	Nocardia	remnant
	1580	CP064952.1_fragment_15_1	CP064952.1	45849	Schaalia_sp._ZJ405	bacteria	Schaalia	intact
	1581	AP024264.1_fragment_9_1	AP024264.1	45906	Mycobacterium_intracellulare	bacteria	Mycobacterium	intact
	1582	AP024470.1_fragment_17_1	AP024470.1	45969	Adlercreutzia_equolifaciens_subsp._celatus_DSM_18785	bacteria	Adlercreutzia	intact
	1583	CP016174.1_fragment_123	CP016174.1	45986	Amycolatopsis_orientalis	bacteria	Amycolatopsis	remnant
	1584	CP025249.1_fragment_33_1	CP025249.1	46099	Actinomyces_sp._432	bacteria	Actinomyces	intact
	1585	CP014984.1_fragment_35_1	CP014984.1	46111	Corynebacterium_glutamicum	bacteria	Corynebacterium	intact
	1586	CP011309.1_fragment_35_1	CP011309.1	46112	Brevibacterium_flavum	bacteria	Brevibacterium	intact
	1587	CP022614.1_fragment_36_1	CP022614.1	46112	Corynebacterium_glutamicum_ATCC_14067	bacteria	Corynebacterium	intact
	1588	CP053188.1_fragment_27_1	CP053188.1	46112	Corynebacterium_glutamicum	bacteria	Corynebacterium	intact
	1589	CP079240.1_fragment_33_1	CP079240.1	46113	Brevibacterium_flavum	bacteria	Brevibacterium	intact
	1590	CP018063.1_fragment_51	CP018063.1	46154	Rhodococcus_sp._2G	bacteria	Rhodococcus	intact
	1591	CP032402.1_fragment_54_1	CP032402.1	46181	Thermomonospora_amylolytica	bacteria	Thermomonospora	intact
	1592	CP030797.1_fragment_24_1	CP030797.1	46208	Brevibacterium_linens	bacteria	Brevibacterium	intact
	1593	CP022753.1_fragment_3_1	CP022753.1	46227	Nocardiopsis_gilva_YIM_90087	bacteria	Nocardiopsis	remnant
	1594	AP014547.1_fragment_51_1	AP014547.1	46289	Mycobacteroides_abscessus_subsp._massiliense_CCUG_48898_=_JCM_15300	bacteria	Mycobacteroides	remnant
	1595	CP016192.1_fragment_55	CP016192.1	46338	Mycobacteroides_abscessus	bacteria	Mycobacteroides	intact
	1596	CP061538.1_fragment_14_1	CP061538.1	46339	Rothia_amarae	bacteria	Rothia	intact
	1597	CP064954.1_fragment_21	CP064954.1	46342	Corynebacterium_lizhenjunii	bacteria	Corynebacterium	intact
	1598	CP073911.1_fragment_23_1	CP073911.1	46346	Corynebacterium_glutamicum	bacteria	Corynebacterium	intact
	1599	CP014619.1_fragment_10_1	CP014619.1	46357	Frondihabitans_sp._762G35	bacteria	Frondihabitans	intact
	1600	CP065265.1_fragment_54_1	CP065265.1	46414	Mycobacteroides_abscessus_subsp._bolletii	bacteria	Mycobacteroides	remnant
	1601	CP008944.1_fragment_5_1	CP008944.1	46436	Corynebacterium_atypicum	bacteria	Corynebacterium	intact
	1602	CP077258.1_fragment_33	CP077258.1	46447	Corynebacterium_freneyi	bacteria	Corynebacterium	intact
	1603	LT990688.1_fragment_19_1	LT990688.1	46448	Corynebacterium_diphtheriae_subsp._lausannense	bacteria	Corynebacterium	intact
	1604	CP058638.1_fragment_13	CP058638.1	46514	Rhodococcus_sp._ZPP	bacteria	Rhodococcus	intact
	1605	CP072761.1_fragment_46_1	CP072761.1	46532	Mycobacterium_tuberculosis	bacteria	Mycobacterium	intact
	1606	CP029074.1_fragment_36	CP029074.1	46535	Mycobacteroides_abscessus	bacteria	Mycobacteroides	remnant
	1607	FN554889.1_fragment_72_1	FN554889.1	46566	Streptomyces_scabiei_87.22	bacteria	Streptomyces	remnant
	1608	CP024087.1_fragment_104	CP024087.1	46592	Micromonospora_tulbaghiae	bacteria	Micromonospora	remnant
	1609	CP070996.1_fragment_30	CP070996.1	46671	Bifidobacterium_longum_subsp._suillum	bacteria	Bifidobacterium	intact
	1610	CP053109.1_fragment_11_1	CP053109.1	46673	Streptomyces_sp._Z423-1	bacteria	Streptomyces	remnant
	1611	CP016189.1_fragment_48_1	CP016189.1	46678	Mycobacteroides_immunogenum	bacteria	Mycobacteroides	remnant
	1612	CP000479.1_fragment_10	CP000479.1	46690	Mycobacterium_avium_104	bacteria	Mycobacterium	intact
	1613	LR134476.1_fragment_9	LR134476.1	46724	Trueperella_bialowiezensis	bacteria	Trueperella	intact
	1614	CP072503.1_fragment_16	CP072503.1	46750	Bifidobacterium_dentium	bacteria	Bifidobacterium	intact
	1615	CP011542.1_fragment_5_1	CP011542.1	46758	Corynebacterium_mustelae	bacteria	Corynebacterium	intact
	1616	CP062262.1_fragment_51	CP062262.1	46802	Brevibacterium_sp._JNUCC-42	bacteria	Brevibacterium	intact
	1617	CP062130.1_fragment_52_1	CP062130.1	46818	Mycobacteroides_abscessus	bacteria	Mycobacteroides	remnant
	1618	CP014958.1_fragment_62_1	CP014958.1	46823	Mycobacteroides_abscessus	bacteria	Mycobacteroides	intact
	1619	CP074133.1_fragment_53	CP074133.1	46929	Nocardiopsis_sp._Mg02	bacteria	Nocardiopsis	remnant
	1620	CP036402.1_fragment_20	CP036402.1	46980	Egibacter_rhizosphaerae	bacteria	Egibacter	intact
	1621	CP009215.1_fragment_8	CP009215.1	46989	Corynebacterium_ureicelerivorans	bacteria	Corynebacterium	intact
	1622	CP014961.1_fragment_6_1	CP014961.1	47052	Mycobacteroides_abscessus	bacteria	Mycobacteroides	remnant
	1623	CP016193.1_fragment_6_1	CP016193.1	47052	Mycobacteroides_abscessus	bacteria	Mycobacteroides	remnant
	1624	LR134352.1_fragment_68	LR134352.1	47073	Nocardia_asteroides	bacteria	Nocardia	remnant
	1625	CP053688.1_fragment_26_1	CP053688.1	47079	Arthrobacter_citreus	bacteria	Arthrobacter	intact
	1626	CP041647.1_fragment_54	CP041647.1	47189	Rhodococcus_hoagii	bacteria	Rhodococcus	intact
	1627	CP003213.1_fragment_23_1	CP003213.1	47322	Corynebacterium_diphtheriae_HC02	bacteria	Corynebacterium	intact
	1628	CP034191.1_fragment_57_1	CP034191.1	47333	Mycobacteroides_abscessus	bacteria	Mycobacteroides	intact
	1629	CP079225.1_fragment_72_1	CP079225.1	47397	Rhodococcus_sp._LW-XY12	bacteria	Rhodococcus	intact
	1630	CP035744.1_fragment_61	CP035744.1	47432	Mycobacterium_avium_subsp._hominissuis	bacteria	Mycobacterium	intact
	1631	CP044407.1_fragment_108	CP044407.1	47479	Actinomadura_sp._WMMB_499	bacteria	Actinomadura	remnant
	1632	CP029644.1_fragment_12_1	CP029644.1	47511	Corynebacterium_diphtheriae	bacteria	Corynebacterium	remnant
	1633	CP029193.1_fragment_71_1	CP029193.1	47516	Streptomyces_venezuelae	bacteria	Streptomyces	intact
	1634	CP019724.1_fragment_113	CP019724.1	47558	Streptomyces_pactum	bacteria	Streptomyces	remnant
	1635	CP023865.1_fragment_89	CP023865.1	47603	Actinoplanes_teichomyceticus_ATCC_31121	bacteria	Actinoplanes	remnant
	1636	CP002725.1_fragment_8_1	CP002725.1	47637	Gardnerella_vaginalis_HMP9231	bacteria	Gardnerella	intact
	1637	CP053564.1_fragment_36	CP053564.1	47648	Pseudonocardia_broussonetiae	bacteria	Pseudonocardia	intact
	1638	CP041769.1_fragment_66	CP041769.1	47649	Rhodococcus_sp._WB9	bacteria	Rhodococcus	intact
	1639	CP042429.1_fragment_33	CP042429.1	47752	Corynebacterium_nuruki_S6-4	bacteria	Corynebacterium	intact
	1640	CP007156.1_fragment_25	CP007156.1	47817	Corynebacterium_falsenii_DSM_44353	bacteria	Corynebacterium	intact
	1641	CP014957.1_fragment_53_1	CP014957.1	47826	Mycobacteroides_abscessus	bacteria	Mycobacteroides	remnant
	1642	CP004374.1_fragment_42_1	CP004374.1	47939	Mycobacteroides_abscessus_subsp._bolletii_50594	bacteria	Mycobacteroides	remnant
	1643	AP022621.1_fragment_72_1	AP022621.1	47944	Mycobacteroides_abscessus	bacteria	Mycobacteroides	remnant
	1644	BA000030.4_fragment_100	BA000030.4	48049	Streptomyces_avermitilis_MA-4680_=_NBRC_14893	bacteria	Streptomyces	intact
	1645	CP020569.1_fragment_48	CP020569.1	48172	Streptomyces_gilvosporeus	bacteria	Streptomyces	intact
	1646	CP011964.1_fragment_20	CP011964.1	48194	Bifidobacterium_longum_subsp._longum	bacteria	Bifidobacterium	intact
	1647	CP008944.1_fragment_19	CP008944.1	48226	Corynebacterium_atypicum	bacteria	Corynebacterium	intact
	1648	CP076022.1_fragment_6_1	CP076022.1	48234	Arthrobacter_sp._zg-ZUI227	bacteria	Arthrobacter	intact
	1649	CP059997.1_fragment_73	CP059997.1	48275	Amycolatopsis_sp._CA-230715	bacteria	Amycolatopsis	remnant
	1650	CP001620.1_fragment_19	CP001620.1	48561	Corynebacterium_kroppenstedtii_DSM_44385	bacteria	Corynebacterium	remnant
	1651	CP065265.1_fragment_64_1	CP065265.1	48597	Mycobacteroides_abscessus_subsp._bolletii	bacteria	Mycobacteroides	intact
	1652	CP014952.1_fragment_11_1	CP014952.1	48764	Mycobacteroides_abscessus	bacteria	Mycobacteroides	intact
	1653	CP054929.1_fragment_14_1	CP054929.1	48764	Streptomyces_buecherae	bacteria	Streptomyces	intact
	1654	CP065959.1_fragment_48	CP065959.1	48932	Streptomyces_alfalfae	bacteria	Streptomyces	intact
	1655	LR131273.1_fragment_2	LR131273.1	48951	Tsukamurella_paurometabola	bacteria	Tsukamurella	intact
	1656	CP069242.1_fragment_67_1	CP069242.1	48973	Rhodococcus_sp._USK13	bacteria	Rhodococcus	intact
	1657	AP022314.1_fragment_23	AP022314.1	49012	Mycobacterium_xenopi	bacteria	Mycobacterium	intact
	1658	CP065630.1_fragment_38_1	CP065630.1	49043	Brevibacterium_casei	bacteria	Brevibacterium	intact
	1659	CP017812.1_fragment_4	CP017812.1	49108	Boudabousia_tangfeifanii	bacteria	Boudabousia	intact
	1660	CP009896.1_fragment_7_1	CP009896.1	49156	Pimelobacter_simplex	bacteria	Pimelobacter	intact
	1661	CP029075.1_fragment_6_1	CP029075.1	49186	Mycobacteroides_abscessus	bacteria	Mycobacteroides	remnant
	1662	CP009896.1_fragment_3_1	CP009896.1	49225	Pimelobacter_simplex	bacteria	Pimelobacter	intact
	1663	CP062131.1_fragment_39_1	CP062131.1	49237	Mycobacteroides_abscessus	bacteria	Mycobacteroides	remnant
	1664	CP065284.1_fragment_39_1	CP065284.1	49348	Mycobacteroides_abscessus_subsp._abscessus	bacteria	Mycobacteroides	intact
	1665	CP015726.1_fragment_70	CP015726.1	49407	Streptomyces_sp._RTd22	bacteria	Streptomyces	intact
	1666	CP065050.1_fragment_30	CP065050.1	49484	Streptomyces_solisilvae	bacteria	Streptomyces	remnant
	1667	CP074406.1_fragment_23	CP074406.1	49532	Nocardioides_sp._zg-536	bacteria	Nocardioides	remnant
	1668	CP072827.1_fragment_113	CP072827.1	49555	Streptomyces_mobaraensis_NBRC_13819_=_DSM_40847	bacteria	Streptomyces	remnant
	1669	CP009246.1_fragment_23_1	CP009246.1	49674	Corynebacterium_flavescens	bacteria	Corynebacterium	remnant
	1670	CP001821.1_fragment_7	CP001821.1	49687	Xylanimonas_cellulosilytica_DSM_15894	bacteria	Xylanimonas	intact
	1671	LR026975.1_fragment_20	LR026975.1	49754	Mycolicibacterium_hassiacum_DSM_44199	bacteria	Mycolicibacterium	intact
	1672	CP015726.1_fragment_36_1	CP015726.1	49771	Streptomyces_sp._RTd22	bacteria	Streptomyces	intact
	1673	CP012044.1_fragment_50_1	CP012044.1	49814	Mycobacteroides_abscessus_UC22	bacteria	Mycobacteroides	remnant
	1674	CP076048.1_fragment_45	CP076048.1	49819	Rhodococcus_sp._USK10	bacteria	Rhodococcus	intact
	1675	CP065279.1_fragment_48	CP065279.1	49939	Mycobacteroides_abscessus_subsp._abscessus	bacteria	Mycobacteroides	intact
	1676	AP018165.1_fragment_44	AP018165.1	49970	Mycobacterium_stephanolepidis	bacteria	Mycobacterium	intact
	1677	CP065183.1_fragment_46	CP065183.1	50017	Mycobacteroides_abscessus_subsp._abscessus	bacteria	Mycobacteroides	intact
	1678	CP065263.1_fragment_46	CP065263.1	50017	Mycobacteroides_abscessus_subsp._abscessus	bacteria	Mycobacteroides	intact
	1679	CP069306.1_fragment_68_1	CP069306.1	50020	Rhodococcus_aetherivorans	bacteria	Rhodococcus	intact
	1680	CP016077.1_fragment_47	CP016077.1	50030	Actinoalloteichus_sp._GBA129-24	bacteria	Actinoalloteichus	intact
	1681	CP009249.1_fragment_24	CP009249.1	50056	Corynebacterium_phocae	bacteria	Corynebacterium	intact
	1682	CP023696.1_fragment_26_1	CP023696.1	50084	Streptomyces_fradiae_ATCC_10745_=_DSM_40063	bacteria	Streptomyces	intact
	1683	CP029618.1_fragment_40_1	CP029618.1	50213	Streptomyces_sp._WAC_06738	bacteria	Streptomyces	intact
	1684	AP019307.1_fragment_33	AP019307.1	50227	Nocardioides_baekrokdamisoli	bacteria	Nocardioides	intact
	1685	CP022545.1_fragment_49_1	CP022545.1	50266	Streptomyces_sp._11-1-2	bacteria	Streptomyces	remnant
	1686	CP065629.1_fragment_3_1	CP065629.1	50374	Brevibacterium_casei	bacteria	Brevibacterium	intact
	1687	CP077417.1_fragment_47	CP077417.1	50519	Rhodococcus_qingshengii	bacteria	Rhodococcus	intact
	1688	CP009896.1_fragment_41	CP009896.1	50533	Pimelobacter_simplex	bacteria	Pimelobacter	intact
	1689	CP014634.1_fragment_23_1	CP014634.1	50542	Corynebacterium_simulans	bacteria	Corynebacterium	intact
	1690	CP054207.1_fragment_42	CP054207.1	50590	Rhodococcus_qingshengii	bacteria	Rhodococcus	intact
	1691	CP062134.1_fragment_10	CP062134.1	50592	Mycobacteroides_abscessus	bacteria	Mycobacteroides	remnant
	1692	CP062135.1_fragment_10	CP062135.1	50592	Mycobacteroides_abscessus	bacteria	Mycobacteroides	remnant
	1693	CP059694.1_fragment_31	CP059694.1	50621	Gordonia_rubripertincta	bacteria	Gordonia	intact
	1694	CP050153.1_fragment_30_1	CP050153.1	50783	Brevibacterium_sp._YB235	bacteria	Brevibacterium	remnant
	1695	CP003219.1_fragment_24	CP003219.1	50907	Streptomyces_cattleya_NRRL_8057_=_DSM_46488	bacteria	Streptomyces	intact
	1696	FQ859185.1_fragment_24	FQ859185.1	50907	Streptomyces_cattleya_NRRL_8057_=_DSM_46488	bacteria	Streptomyces	intact
	1697	CP031142.1_fragment_155	CP031142.1	50909	Saccharopolyspora_pogona	bacteria	Saccharopolyspora	intact
	1698	CP014961.1_fragment_34	CP014961.1	50917	Mycobacteroides_abscessus	bacteria	Mycobacteroides	remnant
	1699	CP016193.1_fragment_34	CP016193.1	50917	Mycobacteroides_abscessus	bacteria	Mycobacteroides	remnant
	1700	CP030771.1_fragment_108	CP030771.1	50953	Streptomyces_sp._YIM_121038	bacteria	Streptomyces	remnant
	1701	CP035037.1_fragment_35	CP035037.1	51048	Leucobacter_muris	bacteria	Leucobacter	intact
	1702	CP021748.1_fragment_123	CP021748.1	51094	Streptomyces_alboflavus	bacteria	Streptomyces	intact
	1703	CP011530.1_fragment_47_1	CP011530.1	51146	Mycobacteroides_immunogenum	bacteria	Mycobacteroides	intact
	1704	CP012749.1_fragment_52_1	CP012749.1	51220	Rhodococcus_sp._008	bacteria	Rhodococcus	intact
	1705	AP022561.1_fragment_52	AP022561.1	51221	Mycolicibacterium_aichiense	bacteria	Mycolicibacterium	intact
	1706	CP004354.1_fragment_12	CP004354.1	51242	Corynebacterium_callunae_DSM_20147	bacteria	Corynebacterium	intact
	1707	CP038789.1_fragment_50_1	CP038789.1	51358	Corynebacterium_diphtheriae_subsp._lausannense	bacteria	Corynebacterium	intact
	1708	CP045702.1_fragment_45	CP045702.1	51370	Streptomyces_finlayi	bacteria	Streptomyces	intact
	1709	CP048261.1_fragment_46_1	CP048261.1	51501	Streptomyces_rimosus_subsp._rimosus_ATCC_10970	bacteria	Streptomyces	remnant
	1710	CP017780.1_fragment_1	CP017780.1	51703	Amycolatopsis_sp._BJA-103	bacteria	Amycolatopsis	intact
	1711	AP024265.1_fragment_22_1	AP024265.1	51713	Mycobacterium_intracellulare_M.i.198	bacteria	Mycobacterium	intact
	1712	CP007574.1_fragment_53_1	CP007574.1	51721	Streptomyces_albulus	bacteria	Streptomyces	remnant
	1713	CP023689.1_fragment_14	CP023689.1	51726	Streptomyces_chartreusis	bacteria	Streptomyces	remnant
	1714	CP063450.1_fragment_40	CP063450.1	51728	Rhodococcus_pyridinivorans	bacteria	Rhodococcus	intact
	1715	CP020809.1_fragment_53_1	CP020809.1	51743	Mycobacterium_dioxanotrophicus	bacteria	Mycobacterium	intact
	1716	CP078145.1_fragment_17_1	CP078145.1	51765	Nocardia_iowensis	bacteria	Nocardia	intact
	1717	CP025435.1_fragment_28	CP025435.1	51784	Gordonia_sp._YC-JH1	bacteria	Gordonia	intact
	1718	CP002994.1_fragment_122	CP002994.1	51788	Streptomyces_violaceusniger_Tu_4113	bacteria	Streptomyces	intact
	1719	CP015098.1_fragment_62_1	CP015098.1	51798	Streptomyces_qaidamensis	bacteria	Streptomyces	intact
	1720	CP065280.1_fragment_45	CP065280.1	51847	Mycobacteroides_abscessus_subsp._abscessus	bacteria	Mycobacteroides	intact
	1721	CP061539.1_fragment_17_1	CP061539.1	51873	Rothia_terrae	bacteria	Rothia	intact
	1722	CP011112.1_fragment_25_1	CP011112.1	52004	Luteipulveratus_mongoliensis	bacteria	Luteipulveratus	intact
	1723	CP051884.1_fragment_13_1	CP051884.1	52064	Cellulomonas_taurus	bacteria	Cellulomonas	intact
	1724	CP059694.1_fragment_34	CP059694.1	52128	Gordonia_rubripertincta	bacteria	Gordonia	intact
	1725	CP074413.1_fragment_38_1	CP074413.1	52159	Corynebacterium_diphtheriae	bacteria	Corynebacterium	intact
	1726	CP024890.1_fragment_29	CP024890.1	52207	Rhodococcus_ruber	bacteria	Rhodococcus	intact
	1727	CP076457.1_fragment_53	CP076457.1	52226	Streptomyces_sp._YPW6	bacteria	Streptomyces	intact
	1728	AP019663.1_fragment_8	AP019663.1	52227	Corynebacterium_ulcerans	bacteria	Corynebacterium	intact
	1729	AP008957.1_fragment_36_1	AP008957.1	52280	Rhodococcus_erythropolis_PR4	bacteria	Rhodococcus	intact
	1730	CP073911.1_fragment_13_1	CP073911.1	52296	Corynebacterium_glutamicum	bacteria	Corynebacterium	intact
	1731	CP058977.1_fragment_38_1	CP058977.1	52308	Streptomyces_sp._NEAU-sy36	bacteria	Streptomyces	intact
	1732	CP049863.1_fragment_32_1	CP049863.1	52348	Leucobacter_viscericola	bacteria	Leucobacter	intact
	1733	CP014961.1_fragment_53	CP014961.1	52434	Mycobacteroides_abscessus	bacteria	Mycobacteroides	intact
	1734	CP016193.1_fragment_53	CP016193.1	52434	Mycobacteroides_abscessus	bacteria	Mycobacteroides	intact
	1735	CP069509.1_fragment_23	CP069509.1	52444	Corynebacterium_kroppenstedtii	bacteria	Corynebacterium	intact
	1736	AP012284.1_fragment_8	AP012284.1	52490	Corynebacterium_ulcerans_0102	bacteria	Corynebacterium	intact
	1737	AP019662.1_fragment_8	AP019662.1	52491	Corynebacterium_ulcerans	bacteria	Corynebacterium	intact
	1738	CP018627.1_fragment_135	CP018627.1	52493	Streptomyces_hygroscopicus	bacteria	Streptomyces	intact
	1739	CP002907.1_fragment_20_1	CP002907.1	52548	Gordonia_sp._KTR9	bacteria	Gordonia	intact
	1740	CP046171.1_fragment_97_1	CP046171.1	52572	Nocardia_brasiliensis	bacteria	Nocardia	intact
	1741	CP036455.1_fragment_29	CP036455.1	52596	Streptomonospora_sp._M2	bacteria	Streptomonospora	remnant
	1742	CP050952.1_fragment_10_1	CP050952.1	52606	Rhodococcus_sp._DMU1	bacteria	Rhodococcus	intact
	1743	CP053344.1_fragment_32_1	CP053344.1	52616	Herbiconiux_sp._SALV-R1	bacteria	Herbiconiux	intact
	1744	CP015588.1_fragment_75_1	CP015588.1	52754	Streptomyces_alfalfae	bacteria	Streptomyces	remnant
	1745	CP032266.1_fragment_69_1	CP032266.1	52754	Streptomyces_fradiae	bacteria	Streptomyces	remnant
	1746	CP062937.1_fragment_3	CP062937.1	52757	Bifidobacterium_longum_subsp._infantis	bacteria	Bifidobacterium	intact
	1747	CP016174.1_fragment_34_1	CP016174.1	52778	Amycolatopsis_orientalis	bacteria	Amycolatopsis	intact
	1748	CP044211.1_fragment_45	CP044211.1	52823	Rhodococcus_ruber	bacteria	Rhodococcus	intact
	1749	CP016793.1_fragment_39_1	CP016793.1	52849	Lentzea_guizhouensis	bacteria	Lentzea	intact
	1750	CP047140.1_fragment_96_1	CP047140.1	52872	Streptomyces_sp._Tu_2975	bacteria	Streptomyces	intact
	1751	CP029617.1_fragment_34	CP029617.1	52903	Streptomyces_sp._WAC_01529	bacteria	Streptomyces	intact
	1752	CP053109.1_fragment_127	CP053109.1	53022	Streptomyces_sp._Z423-1	bacteria	Streptomyces	intact
	1753	CP023688.1_fragment_89_1	CP023688.1	53137	Streptomyces_rimosus	bacteria	Streptomyces	remnant
	1754	CP025551.1_fragment_90_1	CP025551.1	53137	Streptomyces_rimosus	bacteria	Streptomyces	remnant
	1755	CP023778.1_fragment_114_1	CP023778.1	53233	Nocardia_terpenica	bacteria	Nocardia	intact
	1756	CP024931.1_fragment_34_1	CP024931.1	53275	Corynebacterium_striatum	bacteria	Corynebacterium	intact
	1757	CP005080.1_fragment_99	CP005080.1	53344	Streptomyces_fulvissimus_DSM_40593	bacteria	Streptomyces	intact
	1758	CP013049.1_fragment_37_1	CP013049.1	53349	Mycobacteroides_abscessus	bacteria	Mycobacteroides	intact
	1759	CP014956.1_fragment_39_1	CP014956.1	53349	Mycobacteroides_abscessus	bacteria	Mycobacteroides	intact
	1760	CP016190.1_fragment_39_1	CP016190.1	53349	Mycobacteroides_abscessus	bacteria	Mycobacteroides	intact
	1761	CP014960.1_fragment_38_1	CP014960.1	53359	Mycobacteroides_abscessus	bacteria	Mycobacteroides	intact
	1762	CP069512.1_fragment_4	CP069512.1	53397	Corynebacterium_kroppenstedtii	bacteria	Corynebacterium	intact
	1763	CP026948.1_fragment_27	CP026948.1	53398	Corynebacterium_liangguodongii	bacteria	Corynebacterium	intact
	1764	CP060742.1_fragment_19	CP060742.1	53428	Streptomyces_alfalfae	bacteria	Streptomyces	intact
	1765	CP068113.1_fragment_16	CP068113.1	53438	Mobiluncus_curtisii	bacteria	Mobiluncus	remnant
	1766	CP028833.1_fragment_5	CP028833.1	53497	Trueperella_pyogenes	bacteria	Trueperella	intact
	1767	CP007519.1_fragment_5	CP007519.1	53499	Trueperella_pyogenes	bacteria	Trueperella	intact
	1768	CP070326.1_fragment_36	CP070326.1	53534	Streptomyces_noursei	bacteria	Streptomyces	intact
	1769	CP070348.1_fragment_63	CP070348.1	53642	Mycolicibacterium_boenickei	bacteria	Mycolicibacterium	remnant
	1770	CP062262.1_fragment_62	CP062262.1	53670	Brevibacterium_sp._JNUCC-42	bacteria	Brevibacterium	intact
	1771	CP065278.1_fragment_31	CP065278.1	53679	Mycobacteroides_abscessus_subsp._abscessus	bacteria	Mycobacteroides	intact
	1772	CP065279.1_fragment_31	CP065279.1	53679	Mycobacteroides_abscessus_subsp._abscessus	bacteria	Mycobacteroides	intact
	1773	CP021553.1_fragment_5	CP021553.1	53715	Bifidobacterium_breve	bacteria	Bifidobacterium	intact
	1774	AP023287.1_fragment_44_1	AP023287.1	53750	Mycolicibacterium_litorale	bacteria	Mycolicibacterium	intact
	1775	CP014957.1_fragment_32	CP014957.1	53819	Mycobacteroides_abscessus	bacteria	Mycobacteroides	intact
	1776	CP011862.1_fragment_6	CP011862.1	53829	Pseudonocardia_sp._AL041005-10	bacteria	Pseudonocardia	intact
	1777	AP018496.1_fragment_56_1	AP018496.1	53994	Mycobacterium_marinum	bacteria	Mycobacterium	remnant
	1778	CP024190.1_fragment_52_1	CP024190.1	54002	Mycobacterium_marinum	bacteria	Mycobacterium	remnant
	1779	CP025959.1_fragment_50	CP025959.1	54029	Rhodococcus_qingshengii	bacteria	Rhodococcus	remnant
	1780	CP021559.1_fragment_5	CP021559.1	54035	Bifidobacterium_breve	bacteria	Bifidobacterium	intact
	1781	CP023199.1_fragment_5	CP023199.1	54035	Bifidobacterium_breve	bacteria	Bifidobacterium	intact
	1782	CP031263.1_fragment_13_1	CP031263.1	54245	Micromonospora_aurantiaca	bacteria	Micromonospora	intact
	1783	CP024890.1_fragment_44	CP024890.1	54330	Rhodococcus_ruber	bacteria	Rhodococcus	intact
	1784	CP043958.1_fragment_89	CP043958.1	54387	Streptomyces_sp._LBUM_1475	bacteria	Streptomyces	intact
	1785	CP065275.1_fragment_48	CP065275.1	54414	Mycobacteroides_abscessus_subsp._abscessus	bacteria	Mycobacteroides	intact
	1786	AP022567.1_fragment_47	AP022567.1	54448	Mycolicibacterium_mageritense	bacteria	Mycolicibacterium	remnant
	1787	CP030771.1_fragment_32_1	CP030771.1	54569	Streptomyces_sp._YIM_121038	bacteria	Streptomyces	intact
	1788	CP065284.1_fragment_30	CP065284.1	54578	Mycobacteroides_abscessus_subsp._abscessus	bacteria	Mycobacteroides	intact
	1789	CP021391.1_fragment_3	CP021391.1	54636	Bifidobacterium_breve	bacteria	Bifidobacterium	intact
	1790	CP016188.1_fragment_13	CP016188.1	54637	Mycobacteroides_abscessus	bacteria	Mycobacteroides	intact
	1791	CP014485.1_fragment_113	CP014485.1	54662	Streptomyces_albidoflavus	bacteria	Streptomyces	intact
	1792	CP009220.1_fragment_18	CP009220.1	54753	Corynebacterium_deserti_GIMN1.010	bacteria	Corynebacterium	intact
	1793	AP006618.1_fragment_21_1	AP006618.1	54792	Nocardia_farcinica_IFM_10152	bacteria	Nocardia	intact
	1794	CP025511.1_fragment_80_1	CP025511.1	54810	Streptomyces_sp._DUT11	bacteria	Streptomyces	intact
	1795	CP001992.1_fragment_17	CP001992.1	54844	Mobiluncus_curtisii_ATCC_43063	bacteria	Mobiluncus	intact
	1796	CP062008.1_fragment_69_1	CP062008.1	54858	Mycolicibacterium_mucogenicum_DSM_44124	bacteria	Mycolicibacterium	intact
	1797	CP000854.1_fragment_63	CP000854.1	54972	Mycobacterium_marinum_M	bacteria	Mycobacterium	intact
	1798	CP048045.1_fragment_16_1	CP048045.1	55003	Clavibacter_michiganensis_subsp._capsici	bacteria	Clavibacter	intact
	1799	CP065287.1_fragment_50_1	CP065287.1	55053	Mycobacteroides_abscessus_subsp._abscessus	bacteria	Mycobacteroides	remnant
	1800	CP070351.1_fragment_1	CP070351.1	55079	Gordonia_sp._PDNC005	bacteria	Gordonia	intact
	1801	AP023172.1_fragment_43	AP023172.1	55218	Rhodococcus_qingshengii	bacteria	Rhodococcus	remnant
	1802	CP049838.1_fragment_107_1	CP049838.1	55233	Streptomyces_cacaoi_subsp._asoensis	bacteria	Streptomyces	intact
	1803	CP004353.1_fragment_6_1	CP004353.1	55246	Corynebacterium_vitaeruminis_DSM_20294	bacteria	Corynebacterium	intact
	1804	CP049863.1_fragment_35_1	CP049863.1	55341	Leucobacter_viscericola	bacteria	Leucobacter	intact
	1805	CP064057.1_fragment_90	CP064057.1	55345	Streptomyces_sp._XC_2026	bacteria	Streptomyces	intact
	1806	CP040634.1_fragment_24	CP040634.1	55410	Acidipropionibacterium_acidipropionici	bacteria	Acidipropionibacterium	intact
	1807	AP023362.1_fragment_13	AP023362.1	55523	Mycolicibacterium_sp._TY81	bacteria	Mycolicibacterium	remnant
	1808	AP023333.1_fragment_74	AP023333.1	55525	Mycolicibacterium_sp._TY66	bacteria	Mycolicibacterium	remnant
	1809	CP006713.1_fragment_11	CP006713.1	55532	Bifidobacterium_breve_JCM_7019	bacteria	Bifidobacterium	remnant
	1810	CP040006.1_fragment_21_1	CP040006.1	55602	Schaalia_odontolytica	bacteria	Schaalia	intact
	1811	CP072387.1_fragment_27	CP072387.1	55672	Cellulosimicrobium_cellulans	bacteria	Cellulosimicrobium	intact
	1812	CP059997.1_fragment_25	CP059997.1	55746	Amycolatopsis_sp._CA-230715	bacteria	Amycolatopsis	intact
	1813	CP028834.1_fragment_107_1	CP028834.1	55756	Streptomyces_sp._M2	bacteria	Streptomyces	intact
	1814	CP005286.1_fragment_9	CP005286.1	55781	Corynebacterium_humireducens_NBRC_106098_=_DSM_45392	bacteria	Corynebacterium	intact
	1815	CP053189.1_fragment_18_1	CP053189.1	55815	Streptomyces_sp._jing01	bacteria	Streptomyces	intact
	1816	AP022618.1_fragment_21	AP022618.1	55872	Mycolicibacterium_insubricum	bacteria	Mycolicibacterium	intact
	1817	CP079698.1_fragment_17	CP079698.1	55872	Rhodococcus_globerulus	bacteria	Rhodococcus	intact
	1818	CP025299.1_fragment_11_1	CP025299.1	55895	Microbacterium_hominis	bacteria	Microbacterium	intact
	1819	LT906483.1_fragment_45_1	LT906483.1	55903	Mycolicibacterium_thermoresistibile	bacteria	Mycolicibacterium	remnant
	1820	CP022753.1_fragment_39	CP022753.1	55925	Nocardiopsis_gilva_YIM_90087	bacteria	Nocardiopsis	intact
	1821	CP077658.1_fragment_84_1	CP077658.1	55981	Streptomyces_sp._GMY02	bacteria	Streptomyces	intact
	1822	CP027297.1_fragment_76_1	CP027297.1	56273	Streptomyces_sp._SGAir0924	bacteria	Streptomyces	intact
	1823	CP027557.1_fragment_6_1	CP027557.1	56330	Rhodococcus_rhodochrous	bacteria	Rhodococcus	intact
	1824	CP010797.1_fragment_9	CP010797.1	56351	Rhodococcus_sp._B7740	bacteria	Rhodococcus	intact
	1825	CP021744.1_fragment_24_1	CP021744.1	56382	Streptomyces_albireticuli	bacteria	Streptomyces	intact
	1826	CP020809.1_fragment_28	CP020809.1	56429	Mycobacterium_dioxanotrophicus	bacteria	Mycobacterium	remnant
	1827	CP066774.1_fragment_70	CP066774.1	56536	Streptomyces_murinus	bacteria	Streptomyces	intact
	1828	CP043958.1_fragment_66_1	CP043958.1	56553	Streptomyces_sp._LBUM_1475	bacteria	Streptomyces	intact
	1829	CP065050.1_fragment_35_1	CP065050.1	56665	Streptomyces_solisilvae	bacteria	Streptomyces	intact
	1830	CP064057.1_fragment_75	CP064057.1	56732	Streptomyces_sp._XC_2026	bacteria	Streptomyces	intact
	1831	CP010849.1_fragment_81	CP010849.1	56867	Streptomyces_cyaneogriseus_subsp._noncyanogenus	bacteria	Streptomyces	remnant
	1832	CP070260.1_fragment_15	CP070260.1	56877	Streptomyces_californicus	bacteria	Streptomyces	intact
	1833	AP018496.1_fragment_60	AP018496.1	56894	Mycobacterium_marinum	bacteria	Mycobacterium	intact
	1834	CP024190.1_fragment_55	CP024190.1	56907	Mycobacterium_marinum	bacteria	Mycobacterium	intact
	1835	CP024890.1_fragment_22_1	CP024890.1	57079	Rhodococcus_ruber	bacteria	Rhodococcus	intact
	1836	CP012697.1_fragment_53	CP012697.1	57271	Microbacterium_sp._No._7	bacteria	Microbacterium	remnant
	1837	CP003210.1_fragment_18	CP003210.1	57375	Corynebacterium_diphtheriae_C7_(beta)	bacteria	Corynebacterium	intact
	1838	LN831026.1_fragment_17	LN831026.1	57375	Corynebacterium_diphtheriae	bacteria	Corynebacterium	intact
	1839	CP017299.1_fragment_44	CP017299.1	57452	Rhodococcus_sp._YL-1	bacteria	Rhodococcus	intact
	1840	CP000750.2_fragment_9_1	CP000750.2	57502	Kineococcus_radiotolerans_SRS30216_=_ATCC_BAA-149	bacteria	Kineococcus	intact
	1841	CP029617.1_fragment_13_1	CP029617.1	57513	Streptomyces_sp._WAC_01529	bacteria	Streptomyces	remnant
	1842	CP062262.1_fragment_21	CP062262.1	57621	Brevibacterium_sp._JNUCC-42	bacteria	Brevibacterium	remnant
	1843	CP023702.1_fragment_105_1	CP023702.1	57682	Streptomyces_nitrosporeus	bacteria	Streptomyces	intact
	1844	CP027557.1_fragment_21	CP027557.1	57812	Rhodococcus_rhodochrous	bacteria	Rhodococcus	intact
	1845	LN868938.1_fragment_6	LN868938.1	57891	Nocardia_farcinica	bacteria	Nocardia	remnant
	1846	CP031418.1_fragment_83	CP031418.1	57893	Nocardia_farcinica	bacteria	Nocardia	remnant
	1847	CP002917.1_fragment_13_1	CP002917.1	57987	Corynebacterium_variabile_DSM_44702	bacteria	Corynebacterium	intact
	1848	CP065265.1_fragment_46	CP065265.1	58045	Mycobacteroides_abscessus_subsp._bolletii	bacteria	Mycobacteroides	intact
	1849	CP020570.1_fragment_58_1	CP020570.1	58051	Streptomyces_violaceoruber	bacteria	Streptomyces	intact
	1850	CP018074.1_fragment_30_1	CP018074.1	58080	Streptomyces_venezuelae	bacteria	Streptomyces	remnant
	1851	CP029197.1_fragment_29_1	CP029197.1	58080	Streptomyces_venezuelae_ATCC_10712	bacteria	Streptomyces	remnant
	1852	CP035464.1_fragment_16_1	CP035464.1	58206	Bifidobacterium_pullorum_subsp._gallinarum	bacteria	Bifidobacterium	intact
	1853	LR134476.1_fragment_17	LR134476.1	58270	Trueperella_bialowiezensis	bacteria	Trueperella	intact
	1854	CP031418.1_fragment_33	CP031418.1	58602	Nocardia_farcinica	bacteria	Nocardia	intact
	1855	CP068112.1_fragment_3	CP068112.1	58721	Mobiluncus_curtisii	bacteria	Mobiluncus	intact
	1856	CP063212.1_fragment_14	CP063212.1	59065	Trueperella_pecoris	bacteria	Trueperella	intact
	1857	CP003987.1_fragment_24_1	CP003987.1	59087	Streptomyces_sp._769	bacteria	Streptomyces	remnant
	1858	FO082843.1_fragment_51	FO082843.1	59154	Nocardia_cyriacigeorgica_GUH-2	bacteria	Nocardia	remnant
	1859	CP014951.1_fragment_24_1	CP014951.1	59292	Mycobacteroides_abscessus	bacteria	Mycobacteroides	remnant
	1860	CP014953.1_fragment_24_1	CP014953.1	59292	Mycobacteroides_abscessus	bacteria	Mycobacteroides	remnant
	1861	CP014954.1_fragment_24_1	CP014954.1	59292	Mycobacteroides_abscessus	bacteria	Mycobacteroides	remnant
	1862	CP014958.1_fragment_24_1	CP014958.1	59292	Mycobacteroides_abscessus	bacteria	Mycobacteroides	remnant
	1863	CP065033.1_fragment_24_1	CP065033.1	59292	Mycobacteroides_abscessus_subsp._massiliense	bacteria	Mycobacteroides	remnant
	1864	CP065272.1_fragment_24_1	CP065272.1	59292	Mycobacteroides_abscessus_subsp._massiliense	bacteria	Mycobacteroides	remnant
	1865	CP065273.1_fragment_25_1	CP065273.1	59292	Mycobacteroides_abscessus_subsp._massiliense	bacteria	Mycobacteroides	remnant
	1866	AP022604.1_fragment_44	AP022604.1	59299	Mycolicibacterium_chitae	bacteria	Mycolicibacterium	remnant
	1867	LR134355.1_fragment_22	LR134355.1	59305	Mycolicibacterium_chitae	bacteria	Mycolicibacterium	remnant
	1868	CP023696.1_fragment_19	CP023696.1	59328	Streptomyces_fradiae_ATCC_10745_=_DSM_40063	bacteria	Streptomyces	intact
	1869	AP023396.1_fragment_90	AP023396.1	59426	Nocardia_wallacei	bacteria	Nocardia	remnant
	1870	CP012697.1_fragment_17_1	CP012697.1	59446	Microbacterium_sp._No._7	bacteria	Microbacterium	intact
	1871	CP023688.1_fragment_74_1	CP023688.1	59569	Streptomyces_rimosus	bacteria	Streptomyces	remnant
	1872	CP025551.1_fragment_75_1	CP025551.1	59569	Streptomyces_rimosus	bacteria	Streptomyces	remnant
	1873	CP048261.1_fragment_61_1	CP048261.1	59590	Streptomyces_rimosus_subsp._rimosus_ATCC_10970	bacteria	Streptomyces	remnant
	1874	CP016019.1_fragment_12	CP016019.1	59624	Bifidobacterium_longum_subsp._longum	bacteria	Bifidobacterium	remnant
	1875	CP062938.1_fragment_9_1	CP062938.1	59634	Bifidobacterium_eulemuris	bacteria	Bifidobacterium	intact
	1876	CP053109.1_fragment_120_1	CP053109.1	59707	Streptomyces_sp._Z423-1	bacteria	Streptomyces	intact
	1877	CP078145.1_fragment_110	CP078145.1	59884	Nocardia_iowensis	bacteria	Nocardia	remnant
	1878	CP045121.1_fragment_40	CP045121.1	59915	Rubrobacter_sp._SCSIO_52915	bacteria	Rubrobacter	intact
	1879	CP019882.1_fragment_5	CP019882.1	59948	Mycolicibacterium_litorale	bacteria	Mycolicibacterium	intact
	1880	CP071839.1_fragment_19	CP071839.1	60155	Streptomyces_cyanogenus	bacteria	Streptomyces	intact
	1881	CP000667.1_fragment_13_1	CP000667.1	60368	Salinispora_tropica_CNB-440	bacteria	Salinispora	intact
	1882	CP007574.1_fragment_84	CP007574.1	60482	Streptomyces_albulus	bacteria	Streptomyces	remnant
	1883	CP049863.1_fragment_40	CP049863.1	60508	Leucobacter_viscericola	bacteria	Leucobacter	intact
	1884	CP006871.1_fragment_93	CP006871.1	60562	Streptomyces_albulus_ZPM	bacteria	Streptomyces	remnant
	1885	AP018920.1_fragment_42_1	AP018920.1	60685	Pseudonocardia_autotrophica	bacteria	Pseudonocardia	intact
	1886	CP029042.1_fragment_75	CP029042.1	60695	Streptomyces_lydicus	bacteria	Streptomyces	remnant
	1887	CP059694.1_fragment_12	CP059694.1	60730	Gordonia_rubripertincta	bacteria	Gordonia	intact
	1888	LN850107.1_fragment_52	LN850107.1	60733	Alloactinosynnema_sp._L-07	bacteria	Alloactinosynnema	intact
	1889	CP062008.1_fragment_13	CP062008.1	61025	Mycolicibacterium_mucogenicum_DSM_44124	bacteria	Mycolicibacterium	remnant
	1890	AP010890.1_fragment_9	AP010890.1	61027	Bifidobacterium_longum_subsp._infantis_157F	bacteria	Bifidobacterium	intact
	1891	CP014950.1_fragment_25	CP014950.1	61198	Mycobacteroides_abscessus	bacteria	Mycobacteroides	intact
	1892	CP065265.1_fragment_26	CP065265.1	61247	Mycobacteroides_abscessus_subsp._bolletii	bacteria	Mycobacteroides	intact
	1893	AP010889.1_fragment_20	AP010889.1	61318	Bifidobacterium_longum_subsp._infantis_ATCC_15697_=_JCM_1222_=_DSM_20088	bacteria	Bifidobacterium	intact
	1894	CP001095.1_fragment_20	CP001095.1	61318	Bifidobacterium_longum_subsp._infantis_ATCC_15697_=_JCM_1222_=_DSM_20088	bacteria	Bifidobacterium	intact
	1895	LR134354.1_fragment_20	LR134354.1	61318	Bifidobacterium_longum_subsp._infantis	bacteria	Bifidobacterium	intact
	1896	LR655210.1_fragment_14	LR655210.1	61318	Bifidobacterium_longum_subsp._infantis	bacteria	Bifidobacterium	intact
	1897	LR698953.1_fragment_20	LR698953.1	61318	Bifidobacterium_longum	bacteria	Bifidobacterium	intact
	1898	CP043956.1_fragment_35	CP043956.1	61504	Streptomyces_sp._LBUM_1482	bacteria	Streptomyces	intact
	1899	CP020809.1_fragment_15_1	CP020809.1	61598	Mycobacterium_dioxanotrophicus	bacteria	Mycobacterium	remnant
	1900	FN554889.1_fragment_98	FN554889.1	61600	Streptomyces_scabiei_87.22	bacteria	Streptomyces	intact
	1901	CP065278.1_fragment_24_1	CP065278.1	61740	Mycobacteroides_abscessus_subsp._abscessus	bacteria	Mycobacteroides	intact
	1902	CP065279.1_fragment_24_1	CP065279.1	61740	Mycobacteroides_abscessus_subsp._abscessus	bacteria	Mycobacteroides	intact
	1903	CP065278.1_fragment_40_1	CP065278.1	61797	Mycobacteroides_abscessus_subsp._abscessus	bacteria	Mycobacteroides	intact
	1904	CP065279.1_fragment_40_1	CP065279.1	61797	Mycobacteroides_abscessus_subsp._abscessus	bacteria	Mycobacteroides	intact
	1905	CP023694.1_fragment_18	CP023694.1	61818	Streptomyces_coeruleorubidus	bacteria	Streptomyces	intact
	1906	CP071590.1_fragment_22	CP071590.1	61870	Bifidobacterium_longum_subsp._longum	bacteria	Bifidobacterium	intact
	1907	CP040244.1_fragment_53	CP040244.1	61883	Streptomyces_exfoliatus	bacteria	Streptomyces	intact
	1908	AP022599.1_fragment_1_1	AP022599.1	61906	Mycolicibacterium_pulveris	bacteria	Mycolicibacterium	intact
	1909	CP029796.1_fragment_11	CP029796.1	62204	Bifidobacterium_longum_subsp._longum	bacteria	Bifidobacterium	intact
	1910	CP065265.1_fragment_22_1	CP065265.1	62281	Mycobacteroides_abscessus_subsp._bolletii	bacteria	Mycobacteroides	intact
	1911	AP022606.1_fragment_1	AP022606.1	62285	Mycobacterium_branderi	bacteria	Mycobacterium	intact
	1912	CP021707.1_fragment_64_1	CP021707.1	62381	Streptomyces_sp._S063	bacteria	Streptomyces	intact
	1913	CT573213.2_fragment_47	CT573213.2	62459	Frankia_alni_ACN14a	bacteria	Frankia	remnant
	1914	CP070242.1_fragment_55_1	CP070242.1	62738	Streptomyces_californicus	bacteria	Streptomyces	intact
	1915	AP014547.1_fragment_26	AP014547.1	62867	Mycobacteroides_abscessus_subsp._massiliense_CCUG_48898_=_JCM_15300	bacteria	Mycobacteroides	intact
	1916	CP063418.1_fragment_8_1	CP063418.1	62909	Actinomyces_faecalis	bacteria	Actinomyces	intact
	1917	LN997842.1_fragment_108	LN997842.1	62975	Streptomyces_reticuli	bacteria	Streptomyces	intact
	1918	CP003987.1_fragment_93_1	CP003987.1	62984	Streptomyces_sp._769	bacteria	Streptomyces	intact
	1919	CP029788.1_fragment_33	CP029788.1	63009	Streptomyces_actuosus	bacteria	Streptomyces	intact
	1920	CP028369.1_fragment_124	CP028369.1	63176	Streptomyces_sp._P3	bacteria	Streptomyces	intact
	1921	CP040916.1_fragment_97	CP040916.1	63240	Streptomyces_spectabilis	bacteria	Streptomyces	remnant
	1922	CP054919.1_fragment_92	CP054919.1	63491	Kitasatospora_sp._NA04385	bacteria	Kitasatospora	remnant
	1923	CP029074.1_fragment_44	CP029074.1	63780	Mycobacteroides_abscessus	bacteria	Mycobacteroides	intact
	1924	CP029075.1_fragment_43	CP029075.1	63780	Mycobacteroides_abscessus	bacteria	Mycobacteroides	intact
	1925	CP063320.1_fragment_28	CP063320.1	63925	Mycobacteroides_abscessus_subsp._abscessus	bacteria	Mycobacteroides	intact
	1926	CP065276.1_fragment_27	CP065276.1	63925	Mycobacteroides_abscessus_subsp._abscessus	bacteria	Mycobacteroides	intact
	1927	CP065275.1_fragment_27	CP065275.1	64124	Mycobacteroides_abscessus_subsp._abscessus	bacteria	Mycobacteroides	intact
	1928	CP025779.1_fragment_18_1	CP025779.1	64224	Mycobacterium_marinum	bacteria	Mycobacterium	remnant
	1929	CP029072.1_fragment_25_1	CP029072.1	64311	Mycobacteroides_abscessus	bacteria	Mycobacteroides	intact
	1930	CP074402.1_fragment_56	CP074402.1	64590	Nocardiopsis_sp._HDS5	bacteria	Nocardiopsis	intact
	1931	CP063324.1_fragment_27	CP063324.1	64687	Mycobacteroides_abscessus_subsp._abscessus	bacteria	Mycobacteroides	intact
	1932	CP061725.1_fragment_64	CP061725.1	64712	Micromonospora_craniellae	bacteria	Micromonospora	remnant
	1933	CP014956.1_fragment_12	CP014956.1	64963	Mycobacteroides_abscessus	bacteria	Mycobacteroides	remnant
	1934	CP016190.1_fragment_12	CP016190.1	64963	Mycobacteroides_abscessus	bacteria	Mycobacteroides	remnant
	1935	CP034152.1_fragment_33_1	CP034152.1	64976	Rhodococcus_sp._NJ-530	bacteria	Rhodococcus	intact
	1936	CP003219.1_fragment_9	CP003219.1	64989	Streptomyces_cattleya_NRRL_8057_=_DSM_46488	bacteria	Streptomyces	remnant
	1937	FQ859185.1_fragment_9	FQ859185.1	64990	Streptomyces_cattleya_NRRL_8057_=_DSM_46488	bacteria	Streptomyces	remnant
	1938	CP007456.1_fragment_11	CP007456.1	65001	Bifidobacterium_kashiwanohense_PV20-2	bacteria	Bifidobacterium	remnant
	1939	CP020468.1_fragment_18	CP020468.1	65009	Actinomyces_gaoshouyii	bacteria	Actinomyces	remnant
	1940	CP007220.1_fragment_25_1	CP007220.1	65171	Mycobacteroides_chelonae_CCUG_47445	bacteria	Mycobacteroides	intact
	1941	CP034383.1_fragment_25_1	CP034383.1	65171	Mycobacterium_chelonae_subsp._chelonae	bacteria	Mycobacterium	intact
	1942	CP050692.1_fragment_109_1	CP050692.1	65570	Streptomyces_antibioticus	bacteria	Streptomyces	remnant
	1943	CP030860.1_fragment_25	CP030860.1	65910	Mycobacteroides_abscessus	bacteria	Mycobacteroides	intact
	1944	CP034181.1_fragment_56	CP034181.1	65910	Mycobacteroides_abscessus	bacteria	Mycobacteroides	intact
	1945	CP063165.1_fragment_26	CP063165.1	65910	Mycobacteroides_abscessus_subsp._abscessus	bacteria	Mycobacteroides	intact
	1946	CP063319.1_fragment_25	CP063319.1	65910	Mycobacteroides_abscessus_subsp._abscessus	bacteria	Mycobacteroides	intact
	1947	CU458896.1_fragment_25	CU458896.1	65910	Mycobacteroides_abscessus_ATCC_19977	bacteria	Mycobacteroides	intact
	1948	CP035493.1_fragment_23	CP035493.1	66021	Xylanimicrobium_sp._FW10M-9	bacteria	Xylanimicrobium	intact
	1949	CP065284.1_fragment_26	CP065284.1	66097	Mycobacteroides_abscessus_subsp._abscessus	bacteria	Mycobacteroides	intact
	1950	CP026094.1_fragment_83	CP026094.1	67262	Streptomyces_albulus	bacteria	Streptomyces	remnant
	1951	CP072108.1_fragment_40	CP072108.1	67438	Rhodococcus_qingshengii	bacteria	Rhodococcus	intact
	1952	CP070348.1_fragment_47	CP070348.1	67660	Mycolicibacterium_boenickei	bacteria	Mycolicibacterium	intact
	1953	CP004374.1_fragment_24_1	CP004374.1	68204	Mycobacteroides_abscessus_subsp._bolletii_50594	bacteria	Mycobacteroides	intact
	1954	AP022621.1_fragment_18_1	AP022621.1	68272	Mycobacteroides_abscessus	bacteria	Mycobacteroides	intact
	1955	CP063165.1_fragment_16	CP063165.1	69093	Mycobacteroides_abscessus_subsp._abscessus	bacteria	Mycobacteroides	intact
	1956	CP004374.1_fragment_11_1	CP004374.1	69403	Mycobacteroides_abscessus_subsp._bolletii_50594	bacteria	Mycobacteroides	intact
	1957	CP009110.1_fragment_90_1	CP009110.1	70036	Amycolatopsis_methanolica_239	bacteria	Amycolatopsis	intact
	1958	CP012382.1_fragment_95	CP012382.1	70284	Streptomyces_ambofaciens_ATCC_23877	bacteria	Streptomyces	intact
	1959	CP046171.1_fragment_114	CP046171.1	70398	Nocardia_brasiliensis	bacteria	Nocardia	intact
	1960	CP015726.1_fragment_43_1	CP015726.1	70522	Streptomyces_sp._RTd22	bacteria	Streptomyces	intact
	1961	CP025228.1_fragment_30_1	CP025228.1	70646	Actinomyces_qiguomingii	bacteria	Actinomyces	intact
	1962	CP054207.1_fragment_43	CP054207.1	70707	Rhodococcus_qingshengii	bacteria	Rhodococcus	intact
	1963	CP001630.1_fragment_90_1	CP001630.1	71166	Actinosynnema_mirum_DSM_43827	bacteria	Actinosynnema	intact
	1964	CP003216.1_fragment_2	CP003216.1	71293	Corynebacterium_diphtheriae_PW8	bacteria	Corynebacterium	intact
	1965	AP022621.1_fragment_33	AP022621.1	71294	Mycobacteroides_abscessus	bacteria	Mycobacteroides	intact
	1966	CP016189.1_fragment_25	CP016189.1	72202	Mycobacteroides_immunogenum	bacteria	Mycobacteroides	intact
	1967	CP014961.1_fragment_4_1	CP014961.1	72255	Mycobacteroides_abscessus	bacteria	Mycobacteroides	intact
	1968	CP016193.1_fragment_4_1	CP016193.1	72255	Mycobacteroides_abscessus	bacteria	Mycobacteroides	intact
	1969	CP021748.1_fragment_14	CP021748.1	72270	Streptomyces_alboflavus	bacteria	Streptomyces	intact
	1970	CP011530.1_fragment_25	CP011530.1	72325	Mycobacteroides_immunogenum	bacteria	Mycobacteroides	intact
	1971	CP017421.1_fragment_13	CP017421.1	72635	Arthrobacter_sp._ZXY-2	bacteria	Arthrobacter	remnant
	1972	AP018365.1_fragment_86	AP018365.1	73125	Streptomyces_sp._SN-593	bacteria	Streptomyces	intact
	1973	CP063327.1_fragment_26	CP063327.1	73144	Mycobacteroides_abscessus_subsp._abscessus	bacteria	Mycobacteroides	intact
	1974	CP065183.1_fragment_27	CP065183.1	73144	Mycobacteroides_abscessus_subsp._abscessus	bacteria	Mycobacteroides	intact
	1975	CP065263.1_fragment_27	CP065263.1	73144	Mycobacteroides_abscessus_subsp._abscessus	bacteria	Mycobacteroides	intact
	1976	CP043957.1_fragment_113	CP043957.1	73220	Streptomyces_sp._LBUM_1480	bacteria	Streptomyces	intact
	1977	CP014958.1_fragment_34	CP014958.1	73369	Mycobacteroides_abscessus	bacteria	Mycobacteroides	remnant
	1978	CP070249.1_fragment_55_1	CP070249.1	73498	Streptomyces_californicus	bacteria	Streptomyces	intact
	1979	AP018365.1_fragment_91	AP018365.1	73616	Streptomyces_sp._SN-593	bacteria	Streptomyces	remnant
	1980	CP002638.1_fragment_36	CP002638.1	74145	Micromonospora_maris_AB-18-032	bacteria	Micromonospora	remnant
	1981	CP000850.1_fragment_58_1	CP000850.1	74284	Salinispora_arenicola_CNS-205	bacteria	Salinispora	intact
	1982	CP014955.1_fragment_26	CP014955.1	74695	Mycobacteroides_abscessus	bacteria	Mycobacteroides	intact
	1983	CP065274.1_fragment_25	CP065274.1	74695	Mycobacteroides_abscessus_subsp._abscessus	bacteria	Mycobacteroides	intact
	1984	CP065283.1_fragment_26	CP065283.1	74695	Mycobacteroides_abscessus_subsp._abscessus	bacteria	Mycobacteroides	intact
	1985	CP014959.1_fragment_16_1	CP014959.1	74866	Mycobacteroides_abscessus	bacteria	Mycobacteroides	intact
	1986	CP065280.1_fragment_26	CP065280.1	75314	Mycobacteroides_abscessus_subsp._abscessus	bacteria	Mycobacteroides	intact
	1987	CP065276.1_fragment_40	CP065276.1	75602	Mycobacteroides_abscessus_subsp._abscessus	bacteria	Mycobacteroides	intact
	1988	AP022577.1_fragment_2	AP022577.1	75691	Mycolicibacterium_aubagnense	bacteria	Mycolicibacterium	remnant
	1989	AP024244.1_fragment_17	AP024244.1	76296	Mycobacterium_intracellulare	bacteria	Mycobacterium	intact
	1990	CP062133.1_fragment_40	CP062133.1	77801	Mycobacteroides_abscessus	bacteria	Mycobacteroides	intact
	1991	CP014953.1_fragment_34_1	CP014953.1	78419	Mycobacteroides_abscessus	bacteria	Mycobacteroides	remnant
	1992	CP014954.1_fragment_34_1	CP014954.1	78419	Mycobacteroides_abscessus	bacteria	Mycobacteroides	remnant
	1993	CP065272.1_fragment_34_1	CP065272.1	78419	Mycobacteroides_abscessus_subsp._massiliense	bacteria	Mycobacteroides	remnant
	1994	CP065273.1_fragment_35_1	CP065273.1	78419	Mycobacteroides_abscessus_subsp._massiliense	bacteria	Mycobacteroides	remnant
	1995	CP007155.1_fragment_68_1	CP007155.1	78436	Kutzneria_albida_DSM_43870	bacteria	Kutzneria	remnant
	1996	AP024266.1_fragment_25	AP024266.1	78567	Mycobacterium_intracellulare	bacteria	Mycobacterium	intact
	1997	CP062133.1_fragment_16_1	CP062133.1	78805	Mycobacteroides_abscessus	bacteria	Mycobacteroides	intact
	1998	CP022038.2_fragment_13_1	CP022038.2	78917	Jonesia_denitrificans	bacteria	Jonesia	intact
[truncated: 121 more rows]

## Sheet: Sheet2
	STable 3: List of identified prophages across Actinobacterial associated plasmid genomes
	S.no	Prophage1	Host_acc2	Pro_size3	Name4	Chromosome5	genera6	Classification7
	1	CP062959.1	CP062959.1	4444	Rothia_amarae	plasmid	Rothia	remnant
	2	LR134452.1_fragment_4	LR134452.1	6944	Tsukamurella_tyrosinosolvens	plasmid	Tsukamurella	remnant
	3	CP013740.1	CP013740.1	7234	Streptomyces_globisporus_C-1027	plasmid	Streptomyces	remnant
	4	CP003954.1_fragment_1	CP003954.1	7297	Rhodococcus_opacus_PD630	plasmid	Rhodococcus	remnant
	5	CP048048.1_fragment_4	CP048048.1	8434	Clavibacter_michiganensis_subsp._capsici	plasmid	Clavibacter	remnant
	6	CP070248.1	CP070248.1	9202	Streptomyces_californicus	plasmid	Streptomyces	remnant
	7	CP070258.1	CP070258.1	9202	Streptomyces_californicus	plasmid	Streptomyces	remnant
	8	CP062263.1	CP062263.1	10318	Brevibacterium_sp._JNUCC-42	plasmid	Brevibacterium	remnant
	9	CP000433.1_fragment_8	CP000433.1	10566	Rhodococcus_jostii_RHA1	plasmid	Rhodococcus	remnant
	10	CP011523.1_fragment_2	CP011523.1	10588	Streptomyces_sp._CFMR_7	plasmid	Streptomyces	remnant
	11	CP016560.1_fragment_6	CP016560.1	10757	Streptomyces_clavuligerus	plasmid	Streptomyces	remnant
	12	CP027859.1_fragment_21	CP027859.1	10757	Streptomyces_clavuligerus	plasmid	Streptomyces	remnant
	13	CP032054.1_fragment_15	CP032054.1	10757	Streptomyces_clavuligerus	plasmid	Streptomyces	remnant
	14	CP065235.1_fragment_16	CP065235.1	10757	Streptomyces_clavuligerus	plasmid	Streptomyces	remnant
	15	CP065240.1_fragment_16	CP065240.1	10757	Streptomyces_clavuligerus	plasmid	Streptomyces	remnant
	16	CP065242.1_fragment_8	CP065242.1	10757	Streptomyces_clavuligerus	plasmid	Streptomyces	remnant
	17	CP065245.1_fragment_16	CP065245.1	10757	Streptomyces_clavuligerus	plasmid	Streptomyces	remnant
	18	CP065249.1_fragment_16	CP065249.1	10757	Streptomyces_clavuligerus	plasmid	Streptomyces	remnant
	19	CP065256.1_fragment_16	CP065256.1	10757	Streptomyces_clavuligerus	plasmid	Streptomyces	remnant
	20	CP065259.1_fragment_16	CP065259.1	10757	Streptomyces_clavuligerus	plasmid	Streptomyces	remnant
	21	CP043642.1_fragment_2	CP043642.1	11383	Leifsonia_shinshuensis	plasmid	Leifsonia	remnant
	22	CP003055.1_fragment_3	CP003055.1	11396	Mycolicibacterium_chubuense_NBB4	plasmid	Mycolicibacterium	remnant
	23	CP029339.1_fragment_4	CP029339.1	13080	Streptomyces_sp._SM17	plasmid	Streptomyces	remnant
	24	CP012699.1_fragment_1	CP012699.1	13170	Microbacterium_sp._No._7	plasmid	Microbacterium	intact
	25	CP053689.1_fragment_6	CP053689.1	13863	Arthrobacter_citreus	plasmid	Arthrobacter	remnant
	26	CP002598.1	CP002598.1	15063	Pseudonocardia_dioxanivorans_CB1190	plasmid	Pseudonocardia	remnant
	27	CP017041.1_fragment_1	CP017041.1	15664	Cutibacterium_modestum	plasmid	Cutibacterium	remnant
	28	CP025962.1	CP025962.1	15865	Rhodococcus_qingshengii	plasmid	Rhodococcus	intact
	29	LR134446.1_fragment_1	LR134446.1	16146	Tsukamurella_tyrosinosolvens	plasmid	Tsukamurella	remnant
	30	CP015597.1_fragment_1	CP015597.1	16507	Mycobacterium_sp._YC-RL4	plasmid	Mycobacterium	remnant
	31	CP043642.1_fragment_1	CP043642.1	16964	Leifsonia_shinshuensis	plasmid	Leifsonia	remnant
	32	AP023334.1_fragment_1	AP023334.1	17717	Mycolicibacterium_sp._TY66	plasmid	Mycolicibacterium	remnant
	33	CP006261.1	CP006261.1	19314	Streptomyces_collinus_Tu_365	plasmid	Streptomyces	remnant
	34	CP023712.1_fragment_3	CP023712.1	21359	Rhodococcus_ruber	plasmid	Rhodococcus	remnant
	35	CP000751.1_fragment_3	CP000751.1	21589	Kineococcus_radiotolerans_SRS30216_=_ATCC_BAA-149	plasmid	Kineococcus	remnant
	36	AP022580.1	AP022580.1	21984	Mycolicibacterium_boenickei	plasmid	Mycolicibacterium	remnant
	37	CP058979.1	CP058979.1	22381	Streptomyces_sp._NEAU-sy36	plasmid	Streptomyces	remnant
	38	CP053546.1_fragment_1	CP053546.1	22471	Paenarthrobacter_sp._YJN-5	plasmid	Paenarthrobacter	intact
	39	CP075612.1	CP075612.1	23258	Streptomyces_sp._JCM17656	plasmid	Streptomyces	remnant
	40	CP045122.1_fragment_3	CP045122.1	27393	Rubrobacter_sp._SCSIO_52915	plasmid	Rubrobacter	remnant
	41	CP053567.1	CP053567.1	27393	Pseudonocardia_broussonetiae	plasmid	Pseudonocardia	intact
	42	CP029340.1	CP029340.1	28056	Streptomyces_sp._SM17	plasmid	Streptomyces	remnant
	43	CP080522.1_fragment_1	CP080522.1	28667	Pseudonocardia_sp._DSM_110487	plasmid	Pseudonocardia	remnant
	44	CP074134.1	CP074134.1	29245	Nocardiopsis_sp._Mg02	plasmid	Nocardiopsis	remnant
	45	AP023334.1_fragment_3	AP023334.1	29988	Mycolicibacterium_sp._TY66	plasmid	Mycolicibacterium	remnant
	46	AP022571.1_fragment_1	AP022571.1	30535	Mycolicibacterium_poriferae	plasmid	Mycolicibacterium	remnant
	47	CP001342.1_fragment_3	CP001342.1	31769	Pseudarthrobacter_chlorophenolicus_A6	plasmid	Pseudarthrobacter	remnant
	48	CP015237.1_fragment_3	CP015237.1	31879	Rhodococcus_fascians_D188	plasmid	Rhodococcus	remnant
	49	CP017304.1_fragment_4	CP017304.1	34925	Rhodococcus_sp._YL-1	plasmid	Rhodococcus	remnant
	50	CP039433.1_fragment_2	CP039433.1	36043	Rhodococcus_sp._SGAir0479	plasmid	Rhodococcus	intact
	51	CP065396.1_fragment_2	CP065396.1	36451	Bifidobacterium_longum	plasmid	Bifidobacterium	remnant
	52	CP042827.1	CP042827.1	38372	Ruania_sp._HY168	plasmid	Ruania	remnant
	53	CP045481.1	CP045481.1	39949	Amycolatopsis_sp._YIM_10	plasmid	Amycolatopsis	intact
	54	CP043654.1_fragment_3	CP043654.1	40974	Glaciihabitans_sp._INWT7	plasmid	Glaciihabitans	remnant
	55	CP007157.1	CP007157.1	42009	Corynebacterium_falsenii_DSM_44353	plasmid	Corynebacterium	intact
	56	CP000433.1_fragment_2	CP000433.1	42196	Rhodococcus_jostii_RHA1	plasmid	Rhodococcus	remnant
	57	CP011544.1	CP011544.1	42805	Corynebacterium_mustelae	plasmid	Corynebacterium	intact
	58	CP063453.1_fragment_2_1	CP063453.1	44380	Rhodococcus_pyridinivorans	plasmid	Rhodococcus	remnant
	59	CP046573.1_fragment_7	CP046573.1	47596	Rhodococcus_sp._WAY2	plasmid	Rhodococcus	intact
	60	CP008945.1	CP008945.1	48068	Corynebacterium_atypicum	plasmid	Corynebacterium	intact
	61	CP009216.1	CP009216.1	48288	Corynebacterium_ureicelerivorans	plasmid	Corynebacterium	intact
	62	AP009045.1	AP009045.1	49120	Corynebacterium_glutamicum_R	plasmid	Corynebacterium	intact
	63	AP024256.1	AP024256.1	51089	Mycobacterium_intracellulare	plasmid	Mycobacterium	intact
	64	CP025548.1_fragment_2	CP025548.1	51254	Mycobacterium_paragordonae	plasmid	Mycobacterium	intact
	65	LR134447.1_fragment_2	LR134447.1	53427	Tsukamurella_tyrosinosolvens	plasmid	Tsukamurella	intact
	66	CP012183.1_fragment_2	CP012183.1	57026	Pseudonocardia_sp._EC080610-09	plasmid	Pseudonocardia	remnant
	67	CP040720.1_fragment_4	CP040720.1	57158	Rhodococcus_pyridinivorans	plasmid	Rhodococcus	remnant
	68	AP018366.1_fragment_2	AP018366.1	57687	Streptomyces_sp._SN-593	plasmid	Streptomyces	remnant
	69	CP020813.1_fragment_1	CP020813.1	58946	Mycobacterium_dioxanotrophicus	plasmid	Mycobacterium	intact
	70	CP016078.1	CP016078.1	59408	Actinoalloteichus_sp._GBA129-24	plasmid	Actinoalloteichus	intact
	71	CP039125.1_fragment_2	CP039125.1	60353	Thermobispora_bispora	plasmid	Thermobispora	intact
	72	CP006997.1_fragment_1	CP006997.1	60753	Rhodococcus_pyridinivorans_SB3094	plasmid	Rhodococcus	intact
	73	CP012886.2_fragment_3	CP012886.2	62587	Mycobacterium_intracellulare_subsp._chimaera	plasmid	Mycobacterium	intact
	74	CP040721.1_fragment_1	CP040721.1	63497	Rhodococcus_pyridinivorans	plasmid	Rhodococcus	remnant
	75	CP031166.1_fragment_4_1	CP031166.1	64633	Euzebya_pacifica	plasmid	Euzebya	remnant
	76	CP027239.1_fragment_1	CP027239.1	66295	Dietzia_sp._oral_taxon_368	plasmid	Dietzia	remnant
	77	CP003081.1_fragment_2	CP003081.1	66500	Mycobacterium_sp._JS623	plasmid	Mycobacterium	remnant
	78	CP074103.1_fragment_1	CP074103.1	67328	Streptomyces_mirabilis	plasmid	Streptomyces	remnant
	79	AP008932.1_fragment_1	AP008932.1	68301	Rhodococcus_erythropolis_PR4	plasmid	Rhodococcus	remnant
	80	CP039125.1_fragment_1	CP039125.1	69027	Thermobispora_bispora	plasmid	Thermobispora	intact
	81	CP076860.1_fragment_3	CP076860.1	69931	Mycobacterium_avium_subsp._hominissuis	plasmid	Mycobacterium	remnant
	82	CP023779.1	CP023779.1	71380	Nocardia_terpenica	plasmid	Nocardia	remnant
	83	CP003277.1	CP003277.1	73285	Streptomyces_hygroscopicus_subsp._jinggangensis_5008	plasmid	Streptomyces	remnant
	84	CP003722.1	CP003722.1	73285	Streptomyces_hygroscopicus_subsp._jinggangensis_TL01	plasmid	Streptomyces	remnant
	85	CP050127.1	CP050127.1	73543	Rhodococcus_erythropolis	plasmid	Rhodococcus	intact
	86	CP040720.1_fragment_2	CP040720.1	74465	Rhodococcus_pyridinivorans	plasmid	Rhodococcus	remnant
	87	CP046575.1_fragment_5	CP046575.1	75835	Rhodococcus_sp._WAY2	plasmid	Rhodococcus	intact
	88	CP003080.1_fragment_1	CP003080.1	76311	Mycobacterium_sp._JS623	plasmid	Mycobacterium	remnant
	89	CP077419.1_fragment_2	CP077419.1	77795	Rhodococcus_qingshengii	plasmid	Rhodococcus	intact
	90	LN868939.1_fragment_44_1	LN868939.1	78151	Nocardia_farcinica	plasmid	Nocardia	intact
	91	CP009405.2	CP009405.2	78493	Mycobacterium_avium_subsp._hominissuis	plasmid	Mycobacterium	intact
	92	CP050179.1_fragment_1	CP050179.1	81211	Rhodococcus_pyridinivorans	plasmid	Rhodococcus	remnant
	93	CP070261.1	CP070261.1	85024	Streptomyces_californicus	plasmid	Streptomyces	intact
	94	CP027560.1	CP027560.1	85315	Rhodococcus_rhodochrous	plasmid	Rhodococcus	intact
	95	CP049749.1_fragment_2_1	CP049749.1	85351	Rhodococcus_fascians_A21d2	plasmid	Rhodococcus	remnant
	96	CP003081.1_fragment_1	CP003081.1	85963	Mycobacterium_sp._JS623	plasmid	Mycobacterium	remnant
	97	CP003080.1_fragment_2	CP003080.1	85984	Mycobacterium_sp._JS623	plasmid	Mycobacterium	intact
	98	CP031143.1	CP031143.1	86102	Saccharopolyspora_pogona	plasmid	Saccharopolyspora	intact
	99	LN831788.1	LN831788.1	86370	Streptomyces_leeuwenhoekii	plasmid	Streptomyces	intact
	100	CP051009.1	CP051009.1	86413	Streptomyces_griseofuscus	plasmid	Streptomyces	remnant
	101	CP032230.1	CP032230.1	86882	Streptomyces_seoulensis	plasmid	Streptomyces	remnant
	102	CP008954.1_1	CP008954.1	87273	Amycolatopsis_japonica	plasmid	Amycolatopsis	intact
	103	CP058980.1	CP058980.1	87893	Streptomyces_sp._NEAU-sy36	plasmid	Streptomyces	intact
	104	CP075614.1	CP075614.1	89649	Streptomyces_sp._JCM17656	plasmid	Streptomyces	remnant
	105	CP012383.1	CP012383.1	89658	Streptomyces_ambofaciens_ATCC_23877	plasmid	Streptomyces	intact
	106	CP036456.1	CP036456.1	89998	Streptomonospora_sp._M2	plasmid	Streptomonospora	remnant
	107	CP061722.1_fragment_3	CP061722.1	90597	Pseudarthrobacter_sp._BIM_B-2242	plasmid	Pseudarthrobacter	remnant
	108	CP046906.1	CP046906.1	91197	Streptomyces_sp._QHH-9511	plasmid	Streptomyces	remnant
	109	CP025436.1	CP025436.1	91767	Gordonia_sp._YC-JH1	plasmid	Gordonia	intact
	110	CP027794.1	CP027794.1	92135	Rhodococcus_hoagii	plasmid	Rhodococcus	intact
	111	CP042280.1	CP042280.1	92592	Streptomyces_sp._WAC08241	plasmid	Streptomyces	remnant
	112	CP065398.1_fragment_1	CP065398.1	92769	Bifidobacterium_longum	plasmid	Bifidobacterium	remnant
	113	CP021119.1_fragment_2	CP021119.1	93939	Streptomyces_sp._CLI2509	plasmid	Streptomyces	intact
	114	AL589148.1_fragment_3	AL589148.1	98008	Streptomyces_coelicolor_A3(2)	plasmid	Streptomyces	intact
	115	CP018784.1_fragment_1	CP018784.1	98605	Curtobacterium_pusillum	plasmid	Curtobacterium	remnant
	116	CP041606.1	CP041606.1	98815	Streptomyces_sp._S1D4-14	plasmid	Streptomyces	intact
	117	CP064357.1_fragment_3	CP064357.1	101027	Miltoncostaea_oceani	plasmid	Miltoncostaea	remnant
	118	CP046573.1_fragment_11	CP046573.1	101696	Rhodococcus_sp._WAY2	plasmid	Rhodococcus	remnant
	119	CP027239.1_fragment_2	CP027239.1	103072	Dietzia_sp._oral_taxon_368	plasmid	Dietzia	remnant
	120	CP015623.1_fragment_1	CP015623.1	107377	Corynebacterium_crudilactis	plasmid	Corynebacterium	intact
	121	CP063453.1_fragment_1	CP063453.1	110078	Rhodococcus_pyridinivorans	plasmid	Rhodococcus	intact
	122	CP065285.1	CP065285.1	112633	Mycobacteroides_abscessus_subsp._abscessus	plasmid	Mycobacteroides	intact
	123	CP020810.1_fragment_1	CP020810.1	114459	Mycobacterium_dioxanotrophicus	plasmid	Mycobacterium	intact
	124	CP070374.1_1	CP070374.1	118605	Streptomyces_sp._MBT27	plasmid	Streptomyces	remnant
	125	AP022622.1	AP022622.1	119389	Mycobacteroides_abscessus	plasmid	Mycobacteroides	intact
	126	CP031166.1_fragment_5	CP031166.1	120245	Euzebya_pacifica	plasmid	Euzebya	remnant
	127	CP015597.1_fragment_3	CP015597.1	122625	Mycobacterium_sp._YC-RL4	plasmid	Mycobacterium	remnant
	128	CP000657.1_fragment_5	CP000657.1	123480	Mycolicibacterium_gilvum_PYR-GCK	plasmid	Mycolicibacterium	remnant
	129	LR134455.1_fragment_2	LR134455.1	140380	Tsukamurella_tyrosinosolvens	plasmid	Tsukamurella	intact
	130	CP002996.1_fragment_1_1	CP002996.1	145799	Streptomyces_violaceusniger_Tu_4113	plasmid	Streptomyces	remnant
	131	CP000520.1_fragment_2	CP000520.1	149467	Mycobacterium_sp._KMS	plasmid	Mycobacterium	intact
	132	CP001342.1_fragment_1	CP001342.1	150929	Pseudarthrobacter_chlorophenolicus_A6	plasmid	Pseudarthrobacter	remnant
	133	CP054917.1	CP054917.1	151949	Streptomyces_sp._NA02950	plasmid	Streptomyces	remnant
	134	CP041653.1	CP041653.1	154158	Streptomyces_sp._RLB1-9	plasmid	Streptomyces	remnant
	135	CP002112.1_fragment_1	CP002112.1	155381	Gordonia_sp._KTR9	plasmid	Gordonia	remnant
	136	CP034154.1_fragment_2	CP034154.1	160619	Rhodococcus_sp._NJ-530	plasmid	Rhodococcus	remnant
	137	CP053545.1_fragment_3	CP053545.1	163118	Paenarthrobacter_sp._YJN-5	plasmid	Paenarthrobacter	remnant
	138	AP020327.1_fragment_1	AP020327.1	169546	Mycobacterium_avium_subsp._hominissuis	plasmid	Mycobacterium	intact
	139	CP069243.1	CP069243.1	173319	Rhodococcus_sp._USK13	plasmid	Rhodococcus	intact
	140	AP023334.1_fragment_2	AP023334.1	179833	Mycolicibacterium_sp._TY66	plasmid	Mycolicibacterium	intact
	141	CP031166.1_fragment_3	CP031166.1	184479	Euzebya_pacifica	plasmid	Euzebya	remnant
	142	LR134450.1_fragment_3_1	LR134450.1	186135	Tsukamurella_tyrosinosolvens	plasmid	Tsukamurella	intact
	143	CP076860.1_fragment_1	CP076860.1	202784	Mycobacterium_avium_subsp._hominissuis	plasmid	Mycobacterium	intact
	144	CP001342.1_fragment_2	CP001342.1	204464	Pseudarthrobacter_chlorophenolicus_A6	plasmid	Pseudarthrobacter	remnant
	145	CP017300.1_fragment_1	CP017300.1	207069	Rhodococcus_sp._YL-1	plasmid	Rhodococcus	intact
	146	CP012886.2_fragment_2_1	CP012886.2	207602	Mycobacterium_intracellulare_subsp._chimaera	plasmid	Mycobacterium	intact
	147	CP053545.1_fragment_1	CP053545.1	224523	Paenarthrobacter_sp._YJN-5	plasmid	Paenarthrobacter	intact
	148	LT703506.1_fragment_3	LT703506.1	258747	Mycobacterium_intracellulare_subsp._chimaera	plasmid	Mycobacterium	intact
	149	CP061722.1_fragment_1	CP061722.1	261020	Pseudarthrobacter_sp._BIM_B-2242	plasmid	Pseudarthrobacter	remnant
	150	CP018784.1_fragment_2	CP018784.1	425417	Curtobacterium_pusillum	plasmid	Curtobacterium	remnant
	151	AL589148.1_fragment_3	AL589148.1	98008	Streptomyces_coelicolor_A3(2)	plasmid	Streptomyces	intact
	152	CP027026.1_fragment_1	CP027026.1	8112	Streptomyces_sp._WAC00288	plasmid	Streptomyces	#N/A
	1Prophage name
	2Host genome accession in Genbank
	3Prophage size
	4Host organism name
	5Only Plasmid chromosome
	6Host genus/genera
	7Classification according current analysis
