# Supplementary material for: Systematic analysis of prophage elements in actinobacterial genomes reveals a remarkable phylogenetic diversity
Source: Sci Rep. 2023 Mar 17;13:4410. doi: 10.1038/s41598-023-30829-z (PMC10023795; doi:10.1038/s41598-023-30829-z)
Supplement: Supplementary file 2 — Supplementary Information 2. [file 41598_2023_30829_MOESM2_ESM.zip › final-tables/S.Table 4.xlsx]

## Sheet: Sheet1
	STable 4: Clustering of identified prophages to known actinobacteriophage sequences
	Serial-no	Cluster1	Accession2	Size3	Identity4	Organism name5	Cluster6	Temperate7	Class8	Chromsome9	Morphology10
	1	Cluster_0	CP018784.1_fragment_2	425417	100	Curtobacterium_pusillum			remnant	plasmid	#N/A
	2	Cluster_1	CP061722.1_fragment_1	261020	100	Pseudarthrobacter_sp._BIM_B-2242			remnant	plasmid	#N/A
	3	Cluster_2	LT703506.1_fragment_3	258747	100	Mycobacterium_intracellulare_subsp._chimaera			intact	plasmid	#N/A
	4	Cluster_3	CP063318.1_fragment_37	254681	100	Mycobacteroides_abscessus_subsp._abscessus			intact	bacteria	#N/A
	5		CP012044.1_fragment_33	228531	96.8348	Mycobacteroides_abscessus_UC22			intact	bacteria	#N/A
	6		CP065033.1_fragment_35	140930	97.4431	Mycobacteroides_abscessus_subsp._massiliense			intact	bacteria	#N/A
	7		CP014958.1_fragment_35	140912	97.4573	Mycobacteroides_abscessus			intact	bacteria	#N/A
	8		CP014954.1_fragment_35	140912	97.4573	Mycobacteroides_abscessus			intact	bacteria	#N/A
	9		CP014951.1_fragment_35	140912	97.456	Mycobacteroides_abscessus			intact	bacteria	#N/A
	10		CP014953.1_fragment_35	140912	97.4499	Mycobacteroides_abscessus			intact	bacteria	#N/A
	11		CP065273.1_fragment_36	140900	97.4653	Mycobacteroides_abscessus_subsp._massiliense			intact	bacteria	#N/A
	12		CP065272.1_fragment_35	140900	97.4653	Mycobacteroides_abscessus_subsp._massiliense			intact	bacteria	#N/A
	13		CP062133.1_fragment_39	139795	95.9106	Mycobacteroides_abscessus			remnant	bacteria	#N/A
	14		CP014961.1_fragment_35_1	90356	94.8138	Mycobacteroides_abscessus			remnant	bacteria	#N/A
	15		CP016193.1_fragment_35_1	90356	94.8138	Mycobacteroides_abscessus			remnant	bacteria	#N/A
	16		CP016193.1_fragment_33	88325	95.3712	Mycobacteroides_abscessus			remnant	bacteria	#N/A
	17		CP014961.1_fragment_33	88325	95.3712	Mycobacteroides_abscessus			remnant	bacteria	#N/A
	18		CP014951.1_fragment_34_1	80116	97.6849	Mycobacteroides_abscessus			remnant	bacteria	#N/A
	19		CP065033.1_fragment_34_1	80116	97.6849	Mycobacteroides_abscessus_subsp._massiliense			remnant	bacteria	#N/A
	20		CP014954.1_fragment_34_1	78419	97.685	Mycobacteroides_abscessus			remnant	bacteria	#N/A
	21		CP065273.1_fragment_35_1	78419	97.685	Mycobacteroides_abscessus_subsp._massiliense			remnant	bacteria	#N/A
	22		CP065272.1_fragment_34_1	78419	97.685	Mycobacteroides_abscessus_subsp._massiliense			remnant	bacteria	#N/A
	23		CP014953.1_fragment_34_1	78419	97.685	Mycobacteroides_abscessus			remnant	bacteria	#N/A
	24		CP062133.1_fragment_40	77801	95.732	Mycobacteroides_abscessus			intact	bacteria	#N/A
	25		CP014958.1_fragment_34	73369	97.6667	Mycobacteroides_abscessus			remnant	bacteria	#N/A
	26		CP014961.1_fragment_34	50917	95.8701	Mycobacteroides_abscessus			remnant	bacteria	#N/A
	27		CP016193.1_fragment_34	50917	95.8701	Mycobacteroides_abscessus			remnant	bacteria	#N/A
	28	Cluster_4	CP053545.1_fragment_1	224523	100	Paenarthrobacter_sp._YJN-5			intact	plasmid	#N/A
	29	Cluster_5	CP025533.1_fragment_25	219757	100	Corynebacterium_glutamicum			intact	bacteria	#N/A
	30		BA000036.3_fragment_25	217165	99.8858	Corynebacterium_glutamicum_ATCC_13032			intact	bacteria	#N/A
	31		HE802067.1_fragment_25	217165	99.8858	Corynebacterium_glutamicum_K051			intact	bacteria	#N/A
	32		CP025534.1_fragment_36	217163	99.8835	Corynebacterium_glutamicum			intact	bacteria	#N/A
	33		AP017369.1_fragment_25	189391	89.8483	Corynebacterium_suranareeae			intact	bacteria	#N/A
	34		BX927147.1_fragment_25	185741	99.8026	Corynebacterium_glutamicum_ATCC_13032			remnant	bacteria	#N/A
	35		CP020658.1_fragment_9	185739	99.791	Corynebacterium_glutamicum			remnant	bacteria	#N/A
	36	Cluster_6	CP012886.2_fragment_2_1	207602	100	Mycobacterium_intracellulare_subsp._chimaera			intact	plasmid	#N/A
	37	Cluster_7	CP017300.1_fragment_1	207069	100	Rhodococcus_sp._YL-1			intact	plasmid	#N/A
	38		CP034154.1_fragment_2	160619	98.7673	Rhodococcus_sp._NJ-530			remnant	plasmid	#N/A
	39	Cluster_8	CP021558.1_fragment_17	206872	100	Bifidobacterium_breve			intact	bacteria	#N/A
	40		CP021389.1_fragment_12	193233	96.4036	Bifidobacterium_breve			intact	bacteria	#N/A
	41	Cluster_9	CP001342.1_fragment_2	204464	100	Pseudarthrobacter_chlorophenolicus_A6			remnant	plasmid	#N/A
	42	Cluster_10	CP076860.1_fragment_1	202784	100	Mycobacterium_avium_subsp._hominissuis			intact	plasmid	#N/A
	43	Cluster_11	MZ150783.1	194724	100	Microbacterium_foliorum_NRRL_B-24224	GD	None	#N/A	phage
	44		MN908685.1	191968	97.7843	Microbacterium_foliorum_NRRL_B-24224	GD	None	#N/A	phage	SIPHO
	45	Cluster_12	MH576962.1	186702	100	Streptomyces_lividans_JI_1326	BM	False	#N/A	phage
	46		MW291021.1	186386	99.5193	Streptomyces_lividans_JI_1326	BM	False	#N/A	phage	SIPHO
	47		MK620894.1	186383	99.5694	Streptomyces_griseofuscus_ATCC_23916	BM	False	#N/A	phage	SIPHO
	48	Cluster_13	LR134450.1_fragment_3_1	186135	100	Tsukamurella_tyrosinosolvens			intact	plasmid	#N/A
	49	Cluster_14	MT310898.1	185323	100	Streptomyces_scabiei_RL-34	BM	False	#N/A	phage	SIPHO
	50		MH744418.1	184281	99.0064	Streptomyces_lividans_JI_1326	BM	False	#N/A	phage
	51	Cluster_15	CP059997.1_fragment_140	184789	100	Amycolatopsis_sp._CA-230715			remnant	bacteria	#N/A
	52	Cluster_16	CP031166.1_fragment_3	184479	100	Euzebya_pacifica			remnant	plasmid	#N/A
	53	Cluster_17	CP011965.1_fragment_12	184449	100	Bifidobacterium_longum_subsp._longum			remnant	bacteria	#N/A
	54		LR134369.1_fragment_13	171690	96.5006	Bifidobacterium_longum			intact	bacteria	#N/A
	55		AP010888.1_fragment_13	171690	96.5006	Bifidobacterium_longum_subsp._longum_JCM_1217			intact	bacteria	#N/A
	56		CP070995.1_fragment_24	171230	96.5365	Bifidobacterium_longum_subsp._longum			intact	bacteria	#N/A
	57		LR134354.1_fragment_14	166906	92.2027	Bifidobacterium_longum_subsp._infantis			remnant	bacteria	#N/A
	58		CP001095.1_fragment_14	166905	92.2027	Bifidobacterium_longum_subsp._infantis_ATCC_15697_=_JCM_1222_=_DSM_20088			remnant	bacteria	#N/A
	59		AP010889.1_fragment_14	166905	92.2027	Bifidobacterium_longum_subsp._infantis_ATCC_15697_=_JCM_1222_=_DSM_20088			remnant	bacteria	#N/A
	60		LR698953.1_fragment_14	166905	92.2027	Bifidobacterium_longum			remnant	bacteria	#N/A
	61		LR655210.1_fragment_20_1	162394	92.2021	Bifidobacterium_longum_subsp._infantis			remnant	bacteria	#N/A
	62	Cluster_18	AP023334.1_fragment_2	179833	100	Mycolicibacterium_sp._TY66			intact	plasmid	#N/A
	63	Cluster_19	CP020809.1_fragment_52	175237	100	Mycobacterium_dioxanotrophicus			intact	bacteria	#N/A
	64	Cluster_20	CP047129.1_fragment_10_1	175205	100	Bifidobacterium_adolescentis			remnant	bacteria	#N/A
	65	Cluster_21	MN234206.1	173709	100	Arthrobacter_globiformis_B-2979	FC	False	#N/A	phage
	66		MN234211.1	172660	98.569	Arthrobacter_globiformis_B-2979	FC	False	#N/A	phage
	67	Cluster_22	CP069243.1	173319	100	Rhodococcus_sp._USK13			intact	plasmid	#N/A
	68	Cluster_23	CP028130.1_fragment_9	172380	100	Rathayibacter_iranicus			remnant	bacteria	#N/A
	69	Cluster_24	AP020327.1_fragment_1	169546	100	Mycobacterium_avium_subsp._hominissuis			intact	plasmid	#N/A
	70	Cluster_25	AP014719.1_fragment_1	164832	100	Arthrobacter_sp._Hiyo8			remnant	bacteria	#N/A
	71	Cluster_26	EU826466.1	164602	100	Mycobacterium_smegmatis_mc²155	C	False	#N/A	phage	MYO
	72		MF668280.1	164254	88.0562	Mycobacterium_smegmatis_mc²155	C	False	#N/A	phage	MYO
	73	Cluster_27	CP053545.1_fragment_3	163118	100	Paenarthrobacter_sp._YJN-5			remnant	plasmid	#N/A
	74	Cluster_28	KX752698.1	160985	100	Mycobacterium_smegmatis_mc²155	C	False	#N/A	phage	MYO
	75		MH697579.1	160330	89.9563	Mycobacterium_smegmatis_mc²155	C	False	#N/A	phage	MYO
	76		MK359359.1	158508	89.9142	Mycobacterium_smegmatis_mc²155	C	False	#N/A	phage	MYO
	77		JN412588.1	157568	89.5734	Mycobacterium_smegmatis_mc²155	C	False	#N/A	phage	MYO
	78		KC748968.1	157482	89.7659	Mycobacterium_smegmatis_mc²155	C	False	#N/A	phage	MYO
	79		MK359347.1	157399	89.5948	Mycobacterium_smegmatis_mc²155	C	False	#N/A	phage	MYO
	80		MK359328.1	157365	89.7006	Mycobacterium_smegmatis_mc²155	C	False	#N/A	phage	MYO
	81		MK112533.1	157364	89.7444	Mycobacterium_smegmatis_mc²155	C	False	#N/A	phage	MYO
	82		KM881426.1	157204	89.7702	Mycobacterium_smegmatis_mc²155	C	False	#N/A	phage	MYO
	83		KX831080.1	157034	89.7874	Mycobacterium_smegmatis_mc²155	C	False	#N/A	phage	MYO
	84		MK359349.1	156926	89.7105	Mycobacterium_smegmatis_mc²155	C	False	#N/A	phage	MYO
	85		MG872839.1	156804	89.6973	Mycobacterium_smegmatis_mc²155	C	False	#N/A	phage	MYO
	86		JN699013.1	156758	89.8906	Mycobacterium_smegmatis_mc²155	C	False	#N/A	phage	MYO
	87		KT365398.1	156754	89.7714	Mycobacterium_smegmatis_mc²155	C	False	#N/A	phage	MYO
	88		MH051261.1	156679	89.834	Mycobacterium_smegmatis_mc²155	C	False	#N/A	phage	MYO
	89		MT818423.1	156653	89.5729	Mycobacterium_smegmatis_mc²155	C	False	#N/A	phage	MYO
	90		JN699627.1	156646	89.6554	Mycobacterium_smegmatis_mc²155	C	False	#N/A	phage	MYO
	91		MH727558.1	156610	89.7756	Mycobacterium_smegmatis_mc²155	C	False	#N/A	phage	MYO
	92		MK450425.1	156606	89.7115	Mycobacterium_smegmatis_mc²155	C	False	#N/A	phage	MYO
	93		MK450434.1	156574	89.7736	Mycobacterium_smegmatis_mc²155	C	False	#N/A	phage	MYO
	94		KC748970.1	156558	89.7921	Mycobacterium_smegmatis_mc²155	C	False	#N/A	phage	MYO
	95		MH910040.1	156554	89.8339	Mycobacterium_smegmatis_mc²155	C	False	#N/A	phage	MYO
	96		MF919495.1	156514	89.9353	Mycobacterium_smegmatis_mc²155	C	False	#N/A	phage	MYO
	97		MG812494.1	156471	89.884	Mycobacterium_smegmatis_mc²155	C	False	#N/A	phage	MYO
	98		MN183280.1	156412	89.8353	Mycobacterium_smegmatis_mc²155	C	False	#N/A	phage	MYO
	99		MK359318.1	156374	89.7757	Mycobacterium_smegmatis_mc²155	C	False	#N/A	phage	MYO
	100		MK359329.1	156360	89.8796	Mycobacterium_smegmatis_mc²155	C	False	#N/A	phage	MYO
	101		MT723945.1	156354	89.5288	Mycobacterium_smegmatis_mc²155	C	False	#N/A	phage	MYO
	102		MK359350.1	156342	89.9156	Mycobacterium_smegmatis_mc²155	C	False	#N/A	phage	MYO
	103		MK450422.1	156319	89.891	Mycobacterium_smegmatis_mc²155	C	False	#N/A	phage	MYO
	104		MH744422.1	156288	89.8018	Mycobacterium_smegmatis_mc²155	C	False	#N/A	phage	MYO
	105		JF704116.1	156281	89.8429	Mycobacterium_smegmatis_mc²155	C	False	#N/A	phage	MYO
	106		MN183285.1	156223	89.6186	Mycobacterium_smegmatis_mc²155	C	False	#N/A	phage	MYO
	107		MH051260.1	156221	89.832	Mycobacterium_smegmatis_mc²155	C	False	#N/A	phage	MYO
	108		MH316561.1	156199	89.6852	Mycobacterium_smegmatis_mc²155	C	False	#N/A	phage	MYO
	109		MN735434.1	156170	89.8994	Mycobacterium_smegmatis_mc²155	C	False	#N/A	phage	MYO
	110		MW822148.1	156127	89.7429	Mycobacterium_smegmatis_SN2	C	False	#N/A	phage	MYO
	111		AY129337.1	156102	89.8713	Mycobacterium_smegmatis_mc²155	C	False	#N/A	phage	MYO
	112		MW291012.1	156080	89.734	Mycobacterium_smegmatis_mc²155	C	False	#N/A	phage	MYO
	113		MK359330.1	156068	89.6029	Mycobacterium_smegmatis_mc²155	C	False	#N/A	phage	MYO
	114		MK359355.1	156060	89.8292	Mycobacterium_smegmatis_mc²155	C	False	#N/A	phage	MYO
	115		MH697590.1	155959	89.5898	Mycobacterium_smegmatis_mc²155	C	False	#N/A	phage	MYO
	116		MK359348.1	155955	89.8121	Mycobacterium_smegmatis_mc²155	C	False	#N/A	phage	MYO
	117		MK359361.1	155951	89.6973	Mycobacterium_smegmatis_mc²155	C	False	#N/A	phage	MYO
	118		MW712729.1	155947	89.7528	Mycobacterium_smegmatis_mc²155	C	False	#N/A	phage	MYO
	119		MG812493.1	155943	89.9625	Mycobacterium_smegmatis_mc²155	C	False	#N/A	phage	MYO
	120		MH051266.1	155916	89.73	Mycobacterium_smegmatis_mc²155	C	False	#N/A	phage	MYO
	121		MH727543.1	155886	89.6964	Mycobacterium_smegmatis_mc²155	C	False	#N/A	phage	MYO
	122		MK112534.1	155885	89.8485	Mycobacterium_smegmatis_mc²155	C	False	#N/A	phage	MYO
	123		KX369583.1	155800	89.6643	Mycobacterium_smegmatis_mc²155	C	False	#N/A	phage	MYO
	124		MK112541.1	155784	89.8325	Mycobacterium_smegmatis_mc²155	C	False	#N/A	phage	MYO
	125		MF919513.1	155759	89.9077	Mycobacterium_smegmatis_mc²155	C	False	#N/A	phage	MYO
	126		KF024734.1	155714	89.7758	Mycobacterium_smegmatis_mc²155	C	False	#N/A	phage	MYO
	127		MK878897.1	155713	89.5876	Mycobacterium_smegmatis_mc²155	C	False	#N/A	phage	MYO
	128		MK359358.1	155700	89.7051	Mycobacterium_smegmatis_mc²155	C	False	#N/A	phage	MYO
	129		MN234193.1	155680	89.6409	Mycobacterium_smegmatis_mc²155	C	False	#N/A	phage	MYO
	130		MK359353.1	155658	89.5802	Mycobacterium_smegmatis_mc²155	C	False	#N/A	phage	MYO
	131		MZ388551.1	155626	89.736	Mycobacterium_smegmatis_mc²155	C	False	#N/A	phage	MYO
	132		MK359327.1	155601	89.6488	Mycobacterium_smegmatis_mc²155	C	False	#N/A	phage	MYO
	133		MK359308.1	155596	89.7793	Mycobacterium_smegmatis_mc²155	C	False	#N/A	phage	MYO
	134		JN624850.1	155586	89.7587	Mycobacterium_smegmatis_mc²155	C	False	#N/A	phage	MYO
	135		KX721255.1	155582	89.8093	Mycobacterium_smegmatis_mc²155	C	False	#N/A	phage	MYO
	136		KX721256.1	155565	89.8212	Mycobacterium_smegmatis_mc²155	C	False	#N/A	phage	MYO
	137		MK359306.1	155550	89.6864	Mycobacterium_smegmatis_mc²155	C	False	#N/A	phage	MYO
	138		KJ595575.1	155476	89.7023	Mycobacterium_smegmatis_mc²155	C	False	#N/A	phage	MYO
	139		MK359335.1	155470	89.6606	Mycobacterium_smegmatis_mc²155	C	False	#N/A	phage	MYO
	140		GQ303260.1	155445	89.7512	Mycobacterium_smegmatis_mc²155	C	False	#N/A	phage	MYO
	141		MK359311.1	155433	89.6752	Mycobacterium_smegmatis_mc²155	C	False	#N/A	phage	MYO
	142		MK359305.1	155389	89.8075	Mycobacterium_smegmatis_mc²155	C	False	#N/A	phage	MYO
	143		EU826471.1	155372	89.8134	Mycobacterium_smegmatis_mc²155	C	False	#N/A	phage	MYO
	144		JN699625.1	155299	89.6443	Mycobacterium_smegmatis_mc²155	C	False	#N/A	phage	MYO
	145		KT321476.1	155292	89.7641	Mycobacterium_smegmatis_mc²155	C	False	#N/A	phage	MYO
	146		JN204348.1	155286	89.5676	Mycobacterium_smegmatis_mc²155	C	False	#N/A	phage	MYO
	147		MK359326.1	155256	89.593	Mycobacterium_smegmatis_mc²155	C	False	#N/A	phage	MYO
	148		MK359339.1	155256	89.5884	Mycobacterium_smegmatis_mc²155	C	False	#N/A	phage	MYO
	149		MK112545.1	155251	89.6793	Mycobacterium_smegmatis_mc²155	C	False	#N/A	phage	MYO
	150		MH697586.1	155217	89.5909	Mycobacterium_smegmatis_mc²155	C	False	#N/A	phage	MYO
	151		MF919493.1	155205	89.5506	Mycobacterium_smegmatis_mc²155	C	False	#N/A	phage	MYO
	152		JF704096.1	155167	89.5693	Mycobacterium_smegmatis_mc²155	C	False	#N/A	phage	MYO
	153		MK112549.1	155131	89.5667	Mycobacterium_smegmatis_mc²155	C	False	#N/A	phage	MYO
	154		MK359334.1	155127	89.7557	Mycobacterium_smegmatis_mc²155	C	False	#N/A	phage	MYO
	155		MN428066.1	155116	89.5628	Mycobacterium_smegmatis_mc²155	C	False	#N/A	phage	MYO
	156		MK359321.1	155060	89.6455	Mycobacterium_smegmatis_mc²155	C	False	#N/A	phage	MYO
	157		MF919499.1	155034	89.7113	Mycobacterium_smegmatis_mc²155	C	False	#N/A	phage	MYO
	158		MK450427.1	155007	89.7269	Mycobacterium_smegmatis_mc²155	C	False	#N/A	phage	MYO
	159		MH316567.1	155006	89.767	Mycobacterium_smegmatis_mc²155	C	False	#N/A	phage	MYO
	160		MK359314.1	155005	89.6905	Mycobacterium_smegmatis_mc²155	C	False	#N/A	phage	MYO
	161		MT723944.1	154973	89.5449	Mycobacterium_smegmatis_mc²155	C	False	#N/A	phage	MYO
	162		MK359333.1	154933	89.3871	Mycobacterium_smegmatis_mc²155	C	False	#N/A	phage	MYO
	163		MN428065.1	154918	89.5468	Mycobacterium_smegmatis_mc²155	C	False	#N/A	phage	MYO
	164		EU826468.1	154906	89.7768	Mycobacterium_smegmatis_mc²155	C	False	#N/A	phage	MYO
	165		MF919527.1	154874	89.6547	Mycobacterium_smegmatis_mc²155	C	False	#N/A	phage	MYO
	166		KC691257.1	154872	89.6644	Mycobacterium_smegmatis_mc²155	C	False	#N/A	phage	MYO
	167		MH590593.1	154861	89.2117	Mycobacterium_smegmatis_mc²155	C	False	#N/A	phage	MYO
	168		MT889395.1	154859	89.2102	Mycobacterium_smegmatis_mc²155	C	False	#N/A	phage	MYO
	169		MK450424.1	154855	89.5245	Mycobacterium_smegmatis_mc²155	C	False	#N/A	phage	MYO
	170		MT553335.1	154852	89.7311	Mycobacterium_smegmatis_mc²155	C	False	#N/A	phage	MYO
	171		MH669008.1	154780	89.762	Mycobacterium_smegmatis_mc²155	C	False	#N/A	phage	MYO
	172		MH825713.1	154764	89.7112	Mycobacterium_smegmatis_mc²155	C	False	#N/A	phage	MYO
	173		MK450429.1	154734	89.6888	Mycobacterium_smegmatis_mc²155	C	False	#N/A	phage	MYO
	174		MH825697.1	154722	89.7528	Mycobacterium_smegmatis_mc²155	C	False	#N/A	phage	MYO
	175		MH779502.1	154658	89.6523	Mycobacterium_smegmatis_mc²155	C	False	#N/A	phage	MYO
	176		MK359365.1	154593	89.545	Mycobacterium_smegmatis_mc²155	C	False	#N/A	phage	MYO
	177		MK359324.1	154584	89.8256	Mycobacterium_smegmatis_mc²155	C	False	#N/A	phage	MYO
	178		JN699626.1	154573	89.7555	Mycobacterium_smegmatis_mc²155	C	False	#N/A	phage	MYO
	179		MK450432.1	154553	89.5933	Mycobacterium_smegmatis_mc²155	C	False	#N/A	phage	MYO
	180		KR080196.1	154553	89.5955	Mycobacterium_smegmatis_mc²155	C	False	#N/A	phage	MYO
	181		MK359362.1	154553	89.5956	Mycobacterium_smegmatis_mc²155	C	False	#N/A	phage	MYO
	182		MK359338.1	154553	89.5952	Mycobacterium_smegmatis_mc²155	C	False	#N/A	phage	MYO
	183		MZ028626.1	154550	89.5936	Mycobacterium_smegmatis_mc²155	C	False	#N/A	phage	MYO
	184		MK359317.1	154543	89.7811	Mycobacterium_smegmatis_mc²155	C	False	#N/A	phage	MYO
	185		MK359303.1	154529	89.7269	Mycobacterium_smegmatis_mc²155	C	False	#N/A	phage	MYO
	186		MN276192.1	154512	89.5105	Mycobacterium_smegmatis_mc²155	C	False	#N/A	phage	MYO
	187		KX781992.1	154474	89.7919	Mycobacterium_smegmatis_mc²155	C	False	#N/A	phage	MYO
	188		MK359342.1	154471	89.7042	Mycobacterium_smegmatis_mc²155	C	False	#N/A	phage	MYO
	189		JQ911768.1	154466	89.6901	Mycobacterium_smegmatis_mc²155	C	False	#N/A	phage	MYO
	190		MK112548.1	154462	89.7364	Mycobacterium_smegmatis_mc²155	C	False	#N/A	phage	MYO
	191		MK359363.1	154456	89.4758	Mycobacterium_smegmatis_mc²155	C	False	#N/A	phage	MYO
	192		KF006817.1	154434	89.8294	Mycobacterium_smegmatis_mc²155	C	False	#N/A	phage	MYO
	193		MK359364.1	154397	89.566	Mycobacterium_smegmatis_mc²155	C	False	#N/A	phage	MYO
	194		GQ303262.1	154349	89.6754	Mycobacterium_smegmatis_mc²155	C	False	#N/A	phage	MYO
	195		MK359366.1	154283	89.3449	Mycobacterium_smegmatis_mc²155	C	False	#N/A	phage	MYO
	196		MK359336.1	154283	89.3439	Mycobacterium_smegmatis_mc²155	C	False	#N/A	phage	MYO
	197		MK359344.1	154072	89.708	Mycobacterium_smegmatis_mc²155	C	False	#N/A	phage	MYO
	198		MF919494.1	154061	89.6337	Mycobacterium_smegmatis_mc²155	C	False	#N/A	phage	MYO
	199		EU826469.2	154017	89.704	Mycobacterium_smegmatis_mc²155	C	False	#N/A	phage	MYO
	200		EU826467.1	153894	89.7035	Mycobacterium_smegmatis_mc²155	C	False	#N/A	phage	MYO
	201		JN412592.1	153882	89.6995	Mycobacterium_smegmatis_mc²155	C	False	#N/A	phage	MYO
	202		MK112554.1	153817	89.6273	Mycobacterium_smegmatis_mc²155	C	False	#N/A	phage	MYO
	203		MH779498.1	153796	89.7647	Mycobacterium_smegmatis_mc²155	C	False	#N/A	phage	MYO
	204		MK359345.1	153772	89.743	Mycobacterium_smegmatis_mc²155	C	False	#N/A	phage	MYO
	205		DQ398053.1	153766	89.5483	Mycobacterium_smegmatis_mc²155	C	False	#N/A	phage	MYO
	206		MN062707.1	153739	89.8555	Mycobacterium_smegmatis_mc²155	C	False	#N/A	phage	MYO
	207		MT818416.1	153731	89.6696	Mycobacterium_smegmatis_mc²155	C	False	#N/A	phage	MYO
	208		KT281790.1	153714	89.3177	Mycobacterium_smegmatis_mc²155	C	False	#N/A	phage	MYO
	209		MK310143.1	153582	89.6697	Mycobacterium_smegmatis_mc²155	C	False	#N/A	phage	MYO
	210		JF704092.1	153401	89.0489	Mycobacterium_smegmatis_mc²155	C	False	#N/A	phage	MYO
	211		MK450423.1	153369	89.1909	Mycobacterium_smegmatis_mc²155	C	False	#N/A	phage	MYO
	212		KT365400.1	153243	89.5882	Mycobacterium_smegmatis_mc²155	C	False	#N/A	phage	MYO
	213		MK359337.1	152593	89.2832	Mycobacterium_smegmatis_mc²155	C	False	#N/A	phage	MYO
	214		MK359346.1	151100	89.7211	Mycobacterium_smegmatis_mc²155	C	False	#N/A	phage	MYO
	215	Cluster_29	CP043010.1_fragment_33	158706	100	Paenarthrobacter_ureafaciens			remnant	bacteria	#N/A
	216		CP053544.1_fragment_17	140456	92.5421	Paenarthrobacter_sp._YJN-5			remnant	bacteria	#N/A
	217		CP017421.1_fragment_13	72635	91.254	Arthrobacter_sp._ZXY-2			remnant	bacteria	#N/A
	218	Cluster_30	CP002112.1_fragment_1	155381	100	Gordonia_sp._KTR9			remnant	plasmid	#N/A
	219	Cluster_31	CP041653.1	154158	100	Streptomyces_sp._RLB1-9			remnant	plasmid	#N/A
	220	Cluster_32	MN908687.1	152435	100	Gordonia_terrae_3612	DO	False	#N/A	phage	MYO
	221		MK977696.1	151316	88.0446	Gordonia_terrae_3612	DO	False	#N/A	phage	MYO
	222		MK977695.1	150830	87.9812	Gordonia_terrae_3612	DO	False	#N/A	phage	MYO
	223	Cluster_33	CP054917.1	151949	100	Streptomyces_sp._NA02950			remnant	plasmid	#N/A
	224	Cluster_34	CP001342.1_fragment_1	150929	100	Pseudarthrobacter_chlorophenolicus_A6			remnant	plasmid	#N/A
	225	Cluster_35	CP000520.1_fragment_2	149467	100	Mycobacterium_sp._KMS			intact	plasmid	#N/A
	226	Cluster_36	CP002996.1_fragment_1_1	145799	100	Streptomyces_violaceusniger_Tu_4113			remnant	plasmid	#N/A
	227	Cluster_37	MT114163.1	145208	100	Mycobacterium_smegmatis_mc²155	AA	False	#N/A	phage	MYO
	228		MK937592.1	136361	99.9912	Mycobacterium_smegmatis_mc²155	AA	False	#N/A	phage	MYO
	229	Cluster_38	MT521992.1	142586	100	Rhodococcus_erythropolis_NRRL_B-1574	CE	None	#N/A	phage
	230	Cluster_39	HM114277.1	142563	100	Rhodococcus_equi_NCIMB_10027	Singleton	None	#N/A	phage	MYO
	231	Cluster_40	LR134455.1_fragment_2	140380	100	Tsukamurella_tyrosinosolvens			intact	plasmid	#N/A
	232	Cluster_41	CP059492.1_fragment_13	139319	100	Arcanobacterium_sp._JY-X040			intact	bacteria	#N/A
	233	Cluster_42	MF668286.1	139262	100	Rhodococcus_erythropolis_RIA_643	CE	None	#N/A	phage
	234	Cluster_43	MG962366.1	138896	100	Rhodococcus_erythropolis_RIA_643	Singleton	None	#N/A	phage	MYO
	235	Cluster_44	MN586040.1	136319	100	Gordonia_terrae_CAG3	DX	None	#N/A	phage
	236		MT521993.1	135372	99.5967	Gordonia_terrae_3612	DX	None	#N/A	phage	MYO
	237	Cluster_45	MK494112.1	135653	100	Streptomyces_griseus_ATCC_10137	BE	False	#N/A	phage	SIPHO
	238		MT897905.1	134105	85.2033	Streptomyces_viridochromogenes_DSM40736	BE	False	#N/A	phage
	239		MF358542.1	133917	96.0844	Streptomyces_griseus_ATCC_10137	BE	False	#N/A	phage	SIPHO
	240		MF347639.1	133710	95.6793	Streptomyces_griseus_ATCC_10137	BE	False	#N/A	phage	SIPHO
	241		KM652554.1	133531	86.3891	Streptomyces_lividans_JI_1326	BE	False	#N/A	phage	SIPHO
	242		MF347637.1	133486	87.0444	Streptomyces_griseus_ATCC_10137	BE	False	#N/A	phage	SIPHO
	243		MN369743.1	133471	95.6519	Streptomyces_griseus_ATCC_10137	BE	False	#N/A	phage
	244		MN444876.1	133090	85.1664	Streptomyces_griseus_ATCC_10137	BE	False	#N/A	phage	SIPHO
	245		MF347638.1	133047	96.211	Streptomyces_lividans_JI_1326	BE	False	#N/A	phage	SIPHO
	246		MF358541.1	132996	86.6559	Streptomyces_griseus_ATCC_10137	BE	False	#N/A	phage	SIPHO
	247		MK977711.1	132977	86.478	Streptomyces_griseus_ATCC_10137	BE	False	#N/A	phage	SIPHO
	248		MK460248.1	132885	95.8713	Streptomyces_griseus_ATCC_10137	BE	False	#N/A	phage
	249		MT310865.1	132885	85.5923	Streptomyces_griseofuscus_ATCC_23916	BE	False	#N/A	phage
	250		MW507136.1	132807	96.0973	Streptomyces_sanglieri_UNT16F27A	BE	False	#N/A	phage	SIPHO
	251		MT684590.1	132470	85.2091	Streptomyces_viridochromogenes_DSM40736	BE	False	#N/A	phage	SIPHO
	252		MF155946.1	131976	84.826	Streptomyces_viridochromogenes_DSM40736	BE	False	#N/A	phage
	253		MN096371.1	131234	87.1972	Streptomyces_griseus_ATCC_10137	BE	False	#N/A	phage	SIPHO
	254		MF347636.1	131086	87.2131	Streptomyces_griseus_ATCC_10137	BE	False	#N/A	phage	SIPHO
	255	Cluster_46	CP025299.1_fragment_19	135519	100	Microbacterium_hominis			remnant	bacteria	#N/A
	256	Cluster_47	KX774321.1	134973	100	Rhodococcus_erythropolis_RIA_643	CB	False	#N/A	phage	SIPHO
	257	Cluster_48	MN369750.1	133961	100	Streptomyces_griseus_ATCC_10137	BE	False	#N/A	phage
	258		MH576965.1	133886	89.2907	Streptomyces_griseus_ATCC_10137	BE	False	#N/A	phage
	259		MH590597.1	133195	89.3178	Streptomyces_griseus_ATCC_10137	BE	False	#N/A	phage	SIPHO
	260		MH576968.1	133007	86.0006	Streptomyces_griseus_ATCC_10137	BE	False	#N/A	phage	SIPHO
	261		MN484599.1	132935	99.361	Streptomyces_griseus_ATCC_10137	BE	False	#N/A	phage
	262		MH590599.1	131909	96.5707	Streptomyces_griseus_ATCC_10137	BE	False	#N/A	phage	SIPHO
	263		MH576964.1	131427	98.7431	Streptomyces_griseus_ATCC_10137	BE	False	#N/A	phage	SIPHO
	264		MK359332.1	131333	85.6296	Streptomyces_lividans_JI_1326	BE	False	#N/A	phage	SIPHO
	265		MN369757.1	131317	98.7254	Streptomyces_griseus_ATCC_10137	BE	False	#N/A	phage
	266		MH727564.1	131250	85.6431	Streptomyces_lividans_JI_1326	BE	False	#N/A	phage	SIPHO
	267		MK359351.1	131220	85.6223	Streptomyces_lividans_JI_1326	BE	False	#N/A	phage	SIPHO
	268		MW507134.1	130734	98.6855	Streptomyces_sanglieri_UNT16F27A	BE	False	#N/A	phage	SIPHO
	269		MN428060.1	130730	97.6889	Streptomyces_scabiei_RL-34	BE	False	#N/A	phage	SIPHO
	270		MW291014.1	130258	98.9936	Streptomyces_mirabilis_NRRL_B-2400	BE	False	#N/A	phage	SIPHO
	271		MK801722.1	126524	99.0539	Streptomyces_griseus_ATCC_10137	BE	False	#N/A	phage	SIPHO
	272	Cluster_49	MT711976.1	133697	100	Streptomyces_venezuelae_ATCC_10712	BE	False	#N/A	phage	SIPHO
	273	Cluster_50	MH153807.1	133006	100	Rhodococcus_erythropolis_RIA_643	CB	False	#N/A	phage	SIPHO
	274		MH153812.1	131801	91.7461	Rhodococcus_erythropolis_RIA_643	CB	False	#N/A	phage	SIPHO
	275	Cluster_51	MN369754.1	131038	100	Streptomyces_sanglieri_UNT16F27A	BK	False	#N/A	phage
	276		MH536814.1	130473	89.3643	Streptomyces_griseus_ATCC_10137	BK	False	#N/A	phage
	277		MT952852.1	129935	89.1944	Streptomyces_platensis_MJ1A1	BK	False	#N/A	phage
	278		MH536811.1	125726	99.6829	Streptomyces_griseus_ATCC_10137	BK	False	#N/A	phage
	279	Cluster_52	MW822145.1	130929	100	Streptomyces_mirabilis_NRRL_B-2400	BK	False	#N/A	phage	SIPHO
	280		MT684598.1	130666	86.3139	Streptomyces_lividans_JI_1326	BK	False	#N/A	phage	SIPHO
	281	Cluster_53	CP001700.1_fragment_42_1	130891	100	Catenulispora_acidiphila_DSM_44928			intact	bacteria	#N/A
	282	Cluster_54	MH590589.1	129742	100	Streptomyces_griseus_ATCC_10137	BK	False	#N/A	phage
	283		MT114162.1	129370	84.5172	Streptomyces_griseofuscus_ATCC_23916	BK	False	#N/A	phage
	284		MH651172.1	129015	98.5727	Streptomyces_griseus_ATCC_10137	BK	False	#N/A	phage
	285		MW365952.1	128959	98.7522	Streptomyces_viridochromogenes_DSM40736	BK	False	#N/A	phage
	286		MK061412.1	128338	84.5635	Streptomyces_griseofuscus_ATCC_23916	BK	False	#N/A	phage	SIPHO
	287		MW435853.1	128152	84.6559	Streptomyces_viridochromogenes_DSM40736	BK	False	#N/A	phage	SIPHO
	288	Cluster_55	MN234216.1	129136	100	Streptomyces_lividans_JI_1326	Singleton	None	#N/A	phage	SIPHO
	289	Cluster_56	MT024872.1	127551	100	Streptomyces_sanglieri_UNT16F27A	BK	False	#N/A	phage
	290		MT024865.1	126614	97.7534	Streptomyces_sanglieri_UNT16F27A	BK	False	#N/A	phage
	291	Cluster_57	MG757153.1	127084	100	Streptomyces_viridochromogenes_DSM40736	BK	False	#N/A	phage	SIPHO
	292		MK620896.1	126383	98.0861	Streptomyces_griseofuscus_ATCC_23916	BK	False	#N/A	phage	SIPHO
	293	Cluster_58	AP020326.1_fragment_13	125973	100	Mycobacterium_avium_subsp._hominissuis			intact	bacteria	#N/A
	294		CP015267.1_fragment_11	97750	99.9762	Mycobacterium_intracellulare_subsp._chimaera			intact	bacteria	#N/A
	295		CP045963.1_fragment_14	92351	99.9378	Mycobacterium_intracellulare_subsp._chimaera			intact	bacteria	#N/A
	296	Cluster_59	CP000657.1_fragment_5	123480	100	Mycolicibacterium_gilvum_PYR-GCK			remnant	plasmid	#N/A
	297		CP020813.1_fragment_1	58946	95.7687	Mycobacterium_dioxanotrophicus			intact	plasmid	#N/A
	298	Cluster_60	CP015597.1_fragment_3	122625	100	Mycobacterium_sp._YC-RL4			remnant	plasmid	#N/A
	299	Cluster_61	MK620899.1	122563	100	Gordonia_terrae_3612	DK	False	#N/A	phage	SIPHO
	300		MN096369.1	121350	96.8693	Gordonia_terrae_3612	DK	False	#N/A	phage
	301	Cluster_62	CP031166.1_fragment_5	120245	100	Euzebya_pacifica			remnant	plasmid	#N/A
	302	Cluster_63	AP022622.1	119389	100	Mycobacteroides_abscessus			intact	plasmid	#N/A
	303	Cluster_64	CP070374.1_1	118605	100	#N/A			remnant	plasmid	#N/A
	304	Cluster_65	MN484601.1	115454	100	Gordonia_terrae_NRRL_B-16283	DS	False	#N/A	phage
	305	Cluster_66	CP001737.1_fragment_44	114897	100	Nakamurella_multipartita_DSM_44233			intact	bacteria	#N/A
	306	Cluster_67	CP063373.1_fragment_57	114581	100	Streptomyces_ferrugineus			intact	bacteria	#N/A
	307	Cluster_68	CP020810.1_fragment_1	114459	100	Mycobacterium_dioxanotrophicus			intact	plasmid	#N/A
	308	Cluster_69	MK524529.1	114320	100	Mycobacterium_smegmatis_mc²155	J	True	#N/A	phage	SIPHO
	309		MH697583.1	113536	98.3202	Mycobacterium_smegmatis_mc²155	J	True	#N/A	phage	SIPHO
	310		MK524527.1	113254	98.2031	Mycobacterium_smegmatis_mc²155	J	True	#N/A	phage	SIPHO
	311		MK967379.1	113067	98.9803	Mycobacterium_smegmatis_mc²155	J	True	#N/A	phage	SIPHO
	312		MK524504.1	112884	97.5395	Mycobacterium_smegmatis_mc²155	J	True	#N/A	phage	SIPHO
	313		MH077579.1	112351	98.2394	Mycobacterium_smegmatis_mc²155	J	True	#N/A	phage	SIPHO
	314		MF919512.1	112329	96.6961	Mycobacterium_smegmatis_mc²155	J	True	#N/A	phage	SIPHO
	315		MF919504.1	112285	97.0552	Mycobacterium_smegmatis_mc²155	J	True	#N/A	phage	SIPHO
	316		MK279849.1	111970	97.8789	Mycobacterium_smegmatis_mc²155	J	True	#N/A	phage	SIPHO
	317		MH697582.1	111924	97.1716	Mycobacterium_smegmatis_mc²155	J	True	#N/A	phage	SIPHO
	318		MN062701.1	111843	97.9523	Mycobacterium_smegmatis_mc²155	J	True	#N/A	phage	SIPHO
	319		MN586029.1	111740	92.5932	Mycobacterium_smegmatis_mc²155	J	True	#N/A	phage	SIPHO
	320		MH669017.1	111740	97.7037	Mycobacterium_smegmatis_mc²155	J	True	#N/A	phage
	321		JF937090.1	111688	97.9855	Mycobacterium_smegmatis_mc²155	J	True	#N/A	phage	SIPHO
	322		MW314846.1	111628	92.3948	Mycobacterium_smegmatis_mc²155	J	True	#N/A	phage	SIPHO
	323		MN183286.1	111437	97.5266	Mycobacterium_smegmatis_mc²155	J	True	#N/A	phage	SIPHO
	324		MK524521.1	111345	97.0275	Mycobacterium_smegmatis_mc²155	J	True	#N/A	phage	SIPHO
	325		MH727551.1	110713	98.2865	Mycobacterium_smegmatis_mc²155	J	True	#N/A	phage	SIPHO
	326		MK524516.1	110636	95.9751	Mycobacterium_smegmatis_mc²155	J	True	#N/A	phage	SIPHO
	327		MK967402.1	110439	97.6242	Mycobacterium_smegmatis_mc²155	J	True	#N/A	phage	SIPHO
	328		MH399772.1	110169	95.8086	Mycobacterium_smegmatis_mc²155	J	True	#N/A	phage	SIPHO
	329		KF006818.1	109960	96.9411	Mycobacterium_smegmatis_mc²155	J	True	#N/A	phage	SIPHO
	330		MW132714.1	109901	96.831	Mycobacterium_smegmatis_mc²155	J	True	#N/A	phage	SIPHO
	331		KM101123.1	109871	97.5494	Mycobacterium_smegmatis_mc²155	J	True	#N/A	phage	SIPHO
	332		JF957059.1	109270	98.037	Mycobacterium_smegmatis_mc²155	J	True	#N/A	phage	SIPHO
	333		KF114875.1	108297	98.2416	Mycobacterium_smegmatis_mc²155	J	True	#N/A	phage	SIPHO
	334		JN201525.1	106327	96.0886	Mycobacterium_smegmatis_mc²155	J	True	#N/A	phage	SIPHO
	335	Cluster_70	MK894436.1	114220	100	Gordonia_terrae_3612	DS	False	#N/A	phage	SIPHO
	336		MK814760.1	114174	99.9854	Gordonia_terrae_3612	DS	False	#N/A	phage
	337	Cluster_71	MT771347.1	113698	100	Arthrobacter_globiformis_B-2979	FK	None	#N/A	phage	SIPHO
	338		MN183282.1	113685	99.96	Arthrobacter_globiformis_B-2979	FK	None	#N/A	phage	SIPHO
	339	Cluster_72	CP022054.2_fragment_15	113088	100	Corynebacterium_jeikeium			intact	bacteria	#N/A
	340	Cluster_73	CP065285.1	112633	100	Mycobacteroides_abscessus_subsp._abscessus			intact	plasmid	#N/A
	341	Cluster_74	KX925554.1	112523	100	Streptomyces_sp._baron_5a	Singleton	None	#N/A	phage	MYO
	342	Cluster_75	AP022577.1_fragment_86_1	111840	100	Mycolicibacterium_aubagnense			intact	bacteria	#N/A
	343	Cluster_76	AP022594.1_fragment_15	111575	100	Mycolicibacillus_koreensis			remnant	bacteria	#N/A
	344	Cluster_77	CP045096.1_fragment_42	111181	100	Streptomyces_phaeolivaceus			intact	bacteria	#N/A
	345	Cluster_78	AY129338.1	110865	100	Mycobacterium_smegmatis_mc²155	J	True	#N/A	phage	SIPHO
	346		KM925136.1	110764	95.4734	Mycobacterium_smegmatis_mc²155	J	True	#N/A	phage	SIPHO
	347		JN698997.1	110569	95.2341	Mycobacterium_smegmatis_mc²155	J	True	#N/A	phage	SIPHO
	348		MF668284.1	110240	95.4826	Mycobacterium_smegmatis_mc²155	J	True	#N/A	phage	SIPHO
	349		KM400683.2	109801	95.4002	Mycobacterium_smegmatis_mc²155	J	True	#N/A	phage	SIPHO
	350		MF919534.1	109799	95.4566	Mycobacterium_smegmatis_mc²155	J	True	#N/A	phage	SIPHO
	351		MF072690.1	109575	95.4692	Mycobacterium_smegmatis_mc²155	J	True	#N/A	phage	SIPHO
	352		JF937101.1	109086	96.6859	Mycobacterium_smegmatis_mc²155	J	True	#N/A	phage	SIPHO
	353		MF133445.1	108627	95.5373	Mycobacterium_smegmatis_mc²155	J	True	#N/A	phage	SIPHO
	354	Cluster_79	CP063453.1_fragment_1	110078	100	Rhodococcus_pyridinivorans			intact	plasmid	#N/A
	355		CP040720.1_fragment_4	57158	96.8829	Rhodococcus_pyridinivorans			remnant	plasmid	#N/A
	356	Cluster_80	CP029618.1_fragment_70	107541	100	Streptomyces_sp._WAC_06738			remnant	bacteria	#N/A
	357	Cluster_81	CP015623.1_fragment_1	107377	100	Corynebacterium_crudilactis			intact	plasmid	#N/A
	358	Cluster_82	CP046172.1_fragment_142	106291	100	Nocardia_arthritidis			remnant	bacteria	#N/A
	359	Cluster_83	CP029188.1_fragment_99	106185	100	Streptomyces_tirandamycinicus			remnant	bacteria	#N/A
	360	Cluster_84	AP012319.1_fragment_36_1	105027	100	Actinoplanes_missouriensis_431			intact	bacteria	#N/A
	361	Cluster_85	CP015726.1_fragment_123_1	103509	100	Streptomyces_sp._RTd22			intact	bacteria	#N/A
	362	Cluster_86	KR063281.1	103424	100	Gordonia_malaquae_A448	DS	False	#N/A	phage
	363	Cluster_87	CP044284.1_fragment_31_1	103418	100	Rhodococcus_erythropolis			intact	bacteria	#N/A
	364		CP034152.1_fragment_33_1	64976	94.7347	Rhodococcus_sp._NJ-530			intact	bacteria	#N/A
	365		AP008957.1_fragment_36_1	52280	94.1427	Rhodococcus_erythropolis_PR4			intact	bacteria	#N/A
	366	Cluster_88	CP027239.1_fragment_2	103072	100	Dietzia_sp._oral_taxon_368			remnant	plasmid	#N/A
	367	Cluster_89	CP068165.1_fragment_25	102691	100	Corynebacterium_aurimucosum			intact	bacteria	#N/A
	368		CP001601.1_fragment_30	102691	99.8824	Corynebacterium_aurimucosum_ATCC_700975			intact	bacteria	#N/A
	369	Cluster_90	CP046573.1_fragment_11	101696	100	Rhodococcus_sp._WAY2			remnant	plasmid	#N/A
	370	Cluster_91	AP022594.1_fragment_16	101693	100	Mycolicibacillus_koreensis			intact	bacteria	#N/A
	371	Cluster_92	CP064357.1_fragment_3	101027	100	Miltoncostaea_oceani			remnant	plasmid	#N/A
	372	Cluster_93	AP022565.1_fragment_33	100680	100	Mycolicibacterium_alvei			remnant	bacteria	#N/A
	373	Cluster_94	CP014961.1_fragment_11	99959	100	Mycobacteroides_abscessus			intact	bacteria	#N/A
	374		CP016193.1_fragment_11	99959	100	Mycobacteroides_abscessus			intact	bacteria	#N/A
	375	Cluster_95	CP016189.1_fragment_49_1	99459	100	Mycobacteroides_immunogenum			intact	bacteria	#N/A
	376		CP011530.1_fragment_48_1	99459	99.91	Mycobacteroides_immunogenum			intact	bacteria	#N/A
	377		CP013049.1_fragment_37_1	53349	88.3838	Mycobacteroides_abscessus			intact	bacteria	#N/A
	378		CP016190.1_fragment_39_1	53349	88.1522	Mycobacteroides_abscessus			intact	bacteria	#N/A
	379		CP014956.1_fragment_39_1	53349	88.1522	Mycobacteroides_abscessus			intact	bacteria	#N/A
	380		CP065284.1_fragment_39_1	49348	88.3967	Mycobacteroides_abscessus_subsp._abscessus			intact	bacteria	#N/A
	381		CP014961.1_fragment_6_1	47052	88.0765	Mycobacteroides_abscessus			remnant	bacteria	#N/A
	382		CP016193.1_fragment_6_1	47052	88.0765	Mycobacteroides_abscessus			remnant	bacteria	#N/A
	383	Cluster_96	CP018063.1_fragment_55_1	99330	100	Rhodococcus_sp._2G			intact	bacteria	#N/A
	384		CP050952.1_fragment_10_1	52606	86.3666	Rhodococcus_sp._DMU1			intact	bacteria	#N/A
	385		CP069306.1_fragment_68_1	50020	86.3605	Rhodococcus_aetherivorans			intact	bacteria	#N/A
	386		CP079225.1_fragment_72_1	47397	97.2297	Rhodococcus_sp._LW-XY12			intact	bacteria	#N/A
	387	Cluster_97	CP074402.1_fragment_65	99198	100	Nocardiopsis_sp._HDS5			remnant	bacteria	#N/A
	388	Cluster_98	CP041606.1	98815	100	Streptomyces_sp._S1D4-14			intact	plasmid	#N/A
	389	Cluster_99	CP018784.1_fragment_1	98605	100	Curtobacterium_pusillum			remnant	plasmid	#N/A
	390	Cluster_100	KU963248.1	98136	100	Gordonia_terrae_3612	Singleton	None	#N/A	phage
	391	Cluster_101	AL589148.1_fragment_3	98008	100	Streptomyces_coelicolor_A3(2)			intact	plasmid	#N/A
	392	Cluster_102	MH183162.1	97757	100	Microbacterium_foliorum_NRRL_B-24224	GC	None	#N/A	phage	SIPHO
	393		MT639646.1	97105	86.8394	Microbacterium_foliorum_NRRL_B-24224	GC	None	#N/A	phage	SIPHO
	394	Cluster_103	CP009754.1_fragment_64_1	97263	100	Streptomyces_sp._CCM_MD2014			remnant	bacteria	#N/A
	395	Cluster_104	MN703414.1	95409	100	Microbacterium_paraoxydans_NWU1	GC	None	#N/A	phage	SIPHO
	396		MN703407.1	95340	100	Microbacterium_paraoxydans_NWU1	GC	None	#N/A	phage	SIPHO
	397	Cluster_105	CP029254.1_fragment_43_1	94306	100	Streptomyces_spongiicola			intact	bacteria	#N/A
	398	Cluster_106	CP065033.1_fragment_4_1	94204	100	Mycobacteroides_abscessus_subsp._massiliense			intact	bacteria	#N/A
	399		CP014951.1_fragment_4_1	94204	100	Mycobacteroides_abscessus			intact	bacteria	#N/A
	400		CP065278.1_fragment_3_1	89898	92.6089	Mycobacteroides_abscessus_subsp._abscessus			intact	bacteria	#N/A
	401		CP065279.1_fragment_3_1	89898	92.6144	Mycobacteroides_abscessus_subsp._abscessus			intact	bacteria	#N/A
	402		CP014958.1_fragment_4_1	89577	97.6024	Mycobacteroides_abscessus			intact	bacteria	#N/A
	403		CP014961.1_fragment_4_1	72255	96.4594	Mycobacteroides_abscessus			intact	bacteria	#N/A
	404		CP016193.1_fragment_4_1	72255	96.4594	Mycobacteroides_abscessus			intact	bacteria	#N/A
	405		CP014953.1_fragment_60	15676	93.8628	Mycobacteroides_abscessus			intact	bacteria	#N/A
	406		CP065272.1_fragment_60	15676	93.8628	Mycobacteroides_abscessus_subsp._massiliense			intact	bacteria	#N/A
	407		CP014958.1_fragment_60	15676	94.1065	Mycobacteroides_abscessus			intact	bacteria	#N/A
	408		CP065273.1_fragment_61	15676	93.8628	Mycobacteroides_abscessus_subsp._massiliense			intact	bacteria	#N/A
	409		CP014954.1_fragment_60	15676	93.8628	Mycobacteroides_abscessus			intact	bacteria	#N/A
	410		CP014951.1_fragment_61	15676	93.8628	Mycobacteroides_abscessus			intact	bacteria	#N/A
	411	Cluster_107	MT657339.1	94031	100	Gordonia_terrae_3612	DL	True	#N/A	phage
	412		KX557272.1	92580	95.6047	Gordonia_terrae_3612	DL	True	#N/A	phage	SIPHO
	413		MN908691.1	92498	88.5934	Gordonia_terrae_3612	DL	True	#N/A	phage	SIPHO
	414	Cluster_108	CP021119.1_fragment_2	93939	100	Streptomyces_sp._CLI2509			intact	plasmid	#N/A
	415	Cluster_109	KU998247.1	93843	100	Gordonia_terrae_3612	CQ	True	#N/A	phage	SIPHO
	416		KX557276.1	93686	98.482	Gordonia_terrae_3612	CQ	True	#N/A	phage	SIPHO
	417		MT498054.1	93340	98.1534	Gordonia_terrae_3612	CQ	True	#N/A	phage
	418		MK376959.1	93276	97.5019	Gordonia_terrae_3612	CQ	True	#N/A	phage	SIPHO
	419		MF919520.1	93201	97.9352	Gordonia_terrae_3612	CQ	True	#N/A	phage	SIPHO
	420		KU998244.1	93139	97.5882	Gordonia_terrae_3612	CQ	True	#N/A	phage	SIPHO
	421		MK376956.1	92688	87.8192	Gordonia_terrae_3612	CQ	True	#N/A	phage	SIPHO
	422		KU998246.1	92618	97.7317	Gordonia_terrae_3612	CQ	True	#N/A	phage	SIPHO
	423		MF919537.1	92546	97.6323	Gordonia_terrae_3612	CQ	True	#N/A	phage	SIPHO
	424		MZ388552.1	92405	97.1099	Gordonia_terrae_3612	CQ	True	#N/A	phage
	425	Cluster_110	CP028834.1_fragment_87_1	93629	100	Streptomyces_sp._M2			intact	bacteria	#N/A
	426		CP015726.1_fragment_43_1	70522	86.9922	Streptomyces_sp._RTd22			intact	bacteria	#N/A
	427	Cluster_111	MW291017.1	93606	100	Streptomyces_scabiei_RL-34	Singleton	None	#N/A	phage	SIPHO
	428	Cluster_112	KU998245.1	93577	100	Gordonia_terrae_3612	CQ	True	#N/A	phage	SIPHO
	429		MK524501.1	91510	89.0812	Gordonia_terrae_3612	CQ	True	#N/A	phage
	430	Cluster_113	CP066007.1_fragment_34	93217	100	Corynebacterium_glucuronolyticum			intact	bacteria	#N/A
	431	Cluster_114	CP065398.1_fragment_1	92769	100	Bifidobacterium_longum			remnant	plasmid	#N/A
	432		CP065396.1_fragment_2	36451	100	Bifidobacterium_longum			remnant	plasmid	#N/A
	433	Cluster_115	CP042280.1	92592	100	Streptomyces_sp._WAC08241			remnant	plasmid	#N/A
	434	Cluster_116	CP027794.1	92135	100	Rhodococcus_hoagii			intact	plasmid	#N/A
	435	Cluster_117	CP025436.1	91767	100	Gordonia_sp._YC-JH1			intact	plasmid	#N/A
	436	Cluster_118	AP023358.1_fragment_87_1	91362	100	Micromonospora_endophytica_(Xie_et_al._2001)_Li_et_al._2019			intact	bacteria	#N/A
	437	Cluster_119	CP046906.1	91197	100	Streptomyces_sp._QHH-9511			remnant	plasmid	#N/A
	438	Cluster_120	AP006618.1_fragment_51	91182	100	Nocardia_farcinica_IFM_10152			remnant	bacteria	#N/A
	439		CP031418.1_fragment_77	88247	93.6727	Nocardia_farcinica			intact	bacteria	#N/A
	440		LN868939.1_fragment_44_1	78151	93.3876	Nocardia_farcinica			intact	plasmid	#N/A
	441	Cluster_121	MN586022.1	91072	100	Gordonia_rubripertincta_NRRL_B-16540	DQ	False	#N/A	phage
	442		MK279853.1	88970	99.1919	Gordonia_rubripertincta_NRRL_B-16540	DQ	False	#N/A	phage	MYO
	443	Cluster_122	CP030771.1_fragment_109_1	90833	100	Streptomyces_sp._YIM_121038			intact	bacteria	#N/A
	444	Cluster_123	MK016493.1	90743	100	Brevibacterium_fuscum_NRRL_B-14687	Singleton	None	#N/A	phage	MYO
	445	Cluster_124	MK977705.1	90669	100	Gordonia_terrae_3612	DL	True	#N/A	phage
	446	Cluster_125	CP061722.1_fragment_3	90597	100	Pseudarthrobacter_sp._BIM_B-2242			remnant	plasmid	#N/A
	447	Cluster_126	MH590603.1	90490	100	Gordonia_terrae_3612	DL	True	#N/A	phage	SIPHO
	448	Cluster_127	KJ567043.1	90460	100	Mycobacterium_smegmatis_mc²155	X	True	#N/A	phage	SIPHO
	449		MK016501.1	85613	99.2183	Mycobacterium_smegmatis_mc²155	X	True	#N/A	phage	SIPHO
	450	Cluster_128	GQ919031.1	90435	100	Streptomyces_sp._9R-2	Singleton	None	#N/A	phage
	451	Cluster_129	CP027793.1_fragment_11	90221	100	Rhodococcus_hoagii			intact	bacteria	#N/A
	452	Cluster_130	CP036456.1	89998	100	Streptomonospora_sp._M2			remnant	plasmid	#N/A
	453	Cluster_131	CP059900.1_fragment_14	89755	100	Tomitella_sp._HY172			intact	bacteria	#N/A
	454	Cluster_132	CP013049.1_fragment_67	89749	100	Mycobacteroides_abscessus			intact	bacteria	#N/A
	455		CP014956.1_fragment_12	64963	99.8327	Mycobacteroides_abscessus			remnant	bacteria	#N/A
	456		CP016190.1_fragment_12	64963	99.8327	Mycobacteroides_abscessus			remnant	bacteria	#N/A
	457		CP065279.1_fragment_48	49939	98.3531	Mycobacteroides_abscessus_subsp._abscessus			intact	bacteria	#N/A
	458		CP014957.1_fragment_53_1	47826	95.9648	Mycobacteroides_abscessus			remnant	bacteria	#N/A
	459		CP062130.1_fragment_52_1	46818	98.413	Mycobacteroides_abscessus			remnant	bacteria	#N/A
	460		CP065265.1_fragment_54_1	46414	95.6295	Mycobacteroides_abscessus_subsp._bolletii			remnant	bacteria	#N/A
	461		AP014547.1_fragment_51_1	46289	98.4711	Mycobacteroides_abscessus_subsp._massiliense_CCUG_48898_=_JCM_15300			remnant	bacteria	#N/A
	462		CP016190.1_fragment_46_1	44654	99.9017	Mycobacteroides_abscessus			remnant	bacteria	#N/A
	463		CP014956.1_fragment_46_1	44654	99.9017	Mycobacteroides_abscessus			remnant	bacteria	#N/A
	464	Cluster_133	CP012383.1	89658	100	Streptomyces_ambofaciens_ATCC_23877			intact	plasmid	#N/A
	465	Cluster_134	CP075614.1	89649	100	Streptomyces_sp._JCM17656			remnant	plasmid	#N/A
	466	Cluster_135	AP018436.1_fragment_43_1	89283	100	Mycobacteroides_abscessus_subsp._bolletii_BD			intact	bacteria	#N/A
	467		CP065278.1_fragment_40_1	61797	95.1241	Mycobacteroides_abscessus_subsp._abscessus			intact	bacteria	#N/A
	468		CP065279.1_fragment_40_1	61797	95.1241	Mycobacteroides_abscessus_subsp._abscessus			intact	bacteria	#N/A
	469	Cluster_136	CP054918.1_fragment_38_1	88480	100	Streptomyces_sp._NA04227			intact	bacteria	#N/A
	470	Cluster_137	CP045572.1_fragment_78_1	88354	100	Nonomuraea_nitratireducens			intact	bacteria	#N/A
	471	Cluster_138	CP023690.1_fragment_29	88271	100	Streptomyces_spectabilis			remnant	bacteria	#N/A
	472	Cluster_139	CP058980.1	87893	100	Streptomyces_sp._NEAU-sy36			intact	plasmid	#N/A
	473	Cluster_140	CP029193.1_fragment_12	87819	100	Streptomyces_venezuelae			intact	bacteria	#N/A
	474	Cluster_141	CP008954.1_1	87273	100	#N/A			intact	plasmid	#N/A
	475	Cluster_142	MZ322021.1	87157	100	Gordonia_rubripertincta_NRRL_B-16540	DZ	None	#N/A	phage
	476	Cluster_143	CP016793.1_fragment_13_1	86905	100	Lentzea_guizhouensis			remnant	bacteria	#N/A
	477	Cluster_144	CP032230.1	86882	100	Streptomyces_seoulensis			remnant	plasmid	#N/A
	478	Cluster_145	AP018365.1_fragment_49_1	86601	100	Streptomyces_sp._SN-593			remnant	bacteria	#N/A
	479		CP066774.1_fragment_8_1	82480	87.1485	Streptomyces_murinus			remnant	bacteria	#N/A
	480	Cluster_146	CP051009.1	86413	100	Streptomyces_griseofuscus			remnant	plasmid	#N/A
	481	Cluster_147	LN831788.1	86370	100	Streptomyces_leeuwenhoekii			intact	plasmid	#N/A
	482	Cluster_148	CP031143.1	86102	100	Saccharopolyspora_pogona			intact	plasmid	#N/A
	483	Cluster_149	CP003080.1_fragment_2	85984	100	Mycobacterium_sp._JS623			intact	plasmid	#N/A
	484	Cluster_150	CP003081.1_fragment_1	85963	100	Mycobacterium_sp._JS623			remnant	plasmid	#N/A
	485	Cluster_151	CP012752.1_fragment_45	85897	100	Kibdelosporangium_phytohabitans			intact	bacteria	#N/A
	486	Cluster_152	CP061725.1_fragment_54	85423	100	Micromonospora_craniellae			remnant	bacteria	#N/A
	487		CP061725.1_fragment_52	10104	87.3312	Micromonospora_craniellae			remnant	bacteria	#N/A
	488		CP054923.1_fragment_16	9563	94.6565	Verrucosispora_sp._NA02020			remnant	bacteria	#N/A
	489	Cluster_153	CP030797.1_fragment_32_1	85396	100	Brevibacterium_linens			intact	bacteria	#N/A
	490	Cluster_154	CP049749.1_fragment_2_1	85351	100	Rhodococcus_fascians_A21d2			remnant	plasmid	#N/A
	491	Cluster_155	CP027560.1	85315	100	Rhodococcus_rhodochrous			intact	plasmid	#N/A
	492	Cluster_156	CP070261.1	85024	100	Streptomyces_californicus			intact	plasmid	#N/A
	493	Cluster_157	CP023778.1_fragment_6_1	84600	100	Nocardia_terpenica			intact	bacteria	#N/A
	494	Cluster_158	MZ028627.1	84560	100	Gordonia_rubripertincta_NRRL_B-16540	Singleton	None	#N/A	phage	SIPHO
	495	Cluster_159	KY223999.1	84303	100	Mycobacterium_smegmatis_mc²155	M	True	#N/A	phage	SIPHO
	496		JF937105.1	83724	89.4971	Mycobacterium_smegmatis_mc²155	M	True	#N/A	phage	SIPHO
	497		MT657341.1	83601	95.8808	Mycobacterium_smegmatis_mc²155	M	True	#N/A	phage	SIPHO
	498		MT658802.1	83412	93.8534	Mycobacterium_smegmatis_mc²155	M	True	#N/A	phage	SIPHO
	499		KY783914.1	80309	99.9889	Mycobacterium_smegmatis_mc²155	M	True	#N/A	phage	SIPHO
	500		MF319184.1	80123	93.9181	Mycobacterium_smegmatis_mc²155	M	True	#N/A	phage	SIPHO
	501	Cluster_160	CP031455.1_fragment_59	84291	100	Streptomyces_olivoreticuli_subsp._olivoreticuli			intact	bacteria	#N/A
	502	Cluster_161	CP054923.1_fragment_79	83920	100	Verrucosispora_sp._NA02020			remnant	bacteria	#N/A
	503	Cluster_162	CP050124.1_fragment_32_1	83404	100	Rhodococcus_erythropolis			intact	bacteria	#N/A
	504		CP012749.1_fragment_52_1	51220	90.3122	Rhodococcus_sp._008			intact	bacteria	#N/A
	505		CP025959.1_fragment_32	40190	91.581	Rhodococcus_qingshengii			intact	bacteria	#N/A
	506		CP025959.1_fragment_33_1	39444	90.2179	Rhodococcus_qingshengii			intact	bacteria	#N/A
	507	Cluster_163	KR063280.1	83324	100	Gordonia_malaquae_BEN700	DQ	False	#N/A	phage
	508	Cluster_164	MK279841.1	83219	100	Streptomyces_lividans_JI_1326	BQ	None	#N/A	phage	SIPHO
	509		MT723933.1	82100	85.9812	Streptomyces_lividans_JI_1326	BQ	None	#N/A	phage
	510	Cluster_165	MW578836.1	82676	100	Mycobacterium_smegmatis_mc²155	M	True	#N/A	phage	SIPHO
	511	Cluster_166	MW822144.1	82521	100	Streptomyces_mirabilis_NRRL_B-2400	BR	None	#N/A	phage	SIPHO
	512		MN204493.1	82302	84.6027	Streptomyces_griseofuscus_ATCC_23916	BR	None	#N/A	phage
	513	Cluster_167	MT658803.1	82356	100	Mycobacterium_smegmatis_mc²155	M	True	#N/A	phage	SIPHO
	514		KT591491.1	81128	86.8237	Mycobacterium_smegmatis_mc²155	M	True	#N/A	phage	SIPHO
	515		MK937612.1	81071	86.7758	Mycobacterium_smegmatis_mc²155	M	True	#N/A	phage	SIPHO
	516		MN586024.1	81039	86.7525	Mycobacterium_smegmatis_mc²155	M	True	#N/A	phage	SIPHO
	517		MH697587.1	81036	86.714	Mycobacterium_smegmatis_mc²155	M	True	#N/A	phage	SIPHO
	518		KC900379.1	80955	86.5758	Mycobacterium_smegmatis_mc²155	M	True	#N/A	phage	SIPHO
	519		JN699628.3	80228	86.7992	Mycobacterium_smegmatis_mc²155	M	True	#N/A	phage	SIPHO
	520	Cluster_168	CP026729.1_fragment_6	82309	100	Bifidobacterium_catenulatum_subsp._kashiwanohense			intact	bacteria	#N/A
	521		CP070996.1_fragment_30	46671	91.9931	Bifidobacterium_longum_subsp._suillum			intact	bacteria	#N/A
	522		CP079202.1_fragment_5	42739	91.9905	Bifidobacterium_longum_subsp._suillum			intact	bacteria	#N/A
	523		LR134348.1_fragment_18	39271	90.8669	Bifidobacterium_breve			intact	bacteria	#N/A
	524		CP033841.1_fragment_18	39270	90.8669	Bifidobacterium_breve			intact	bacteria	#N/A
	525		AP012324.1_fragment_19	39270	90.8669	Bifidobacterium_breve_DSM_20213_=_JCM_1192			intact	bacteria	#N/A
	526		CP021384.1_fragment_18	39270	90.8669	Bifidobacterium_breve			intact	bacteria	#N/A
	527		CP024959.1_fragment_6	38788	90.2412	Bifidobacterium_adolescentis			intact	bacteria	#N/A
	528		CP070996.1_fragment_1_1	6935	93.2458	Bifidobacterium_longum_subsp._suillum			remnant	bacteria	#N/A
	529	Cluster_169	MH479923.1	81834	100	Gordonia_terrae_3612	CX	True	#N/A	phage
	530		MN096363.1	81488	95.2408	Gordonia_terrae_CAG3	CX	True	#N/A	phage	SIPHO
	531		KU998252.1	80729	96.0799	Gordonia_terrae_3612	CX	True	#N/A	phage
	532		KU998253.1	80650	96.1003	Gordonia_terrae_3612	CX	True	#N/A	phage	SIPHO
	533		KU998254.1	80649	96.0991	Gordonia_terrae_3612	CX	True	#N/A	phage
	534	Cluster_170	CP029191.1_fragment_96_1	81685	100	Streptomyces_venezuelae			intact	bacteria	#N/A
	535	Cluster_171	CP018762.1_fragment_30	81478	100	Microbacterium_aurum			remnant	bacteria	#N/A
	536	Cluster_172	MT316461.1	81216	100	Streptomyces_mirabilis_NRRL_B-2400	BQ	None	#N/A	phage	SIPHO
	537	Cluster_173	CP050179.1_fragment_1	81211	100	Rhodococcus_pyridinivorans			remnant	plasmid	#N/A
	538		CP040720.1_fragment_2	74465	99.7426	Rhodococcus_pyridinivorans			remnant	plasmid	#N/A
	539		CP063453.1_fragment_2_1	44380	97.1446	Rhodococcus_pyridinivorans			remnant	plasmid	#N/A
	540	Cluster_174	CP066831.1_fragment_123	80911	100	Streptomyces_sp._ZYC-3			intact	bacteria	#N/A
	541	Cluster_175	CP006850.1_fragment_74	80734	100	Nocardia_nova_SH22a			remnant	bacteria	#N/A
	542	Cluster_176	CP075611.1_fragment_65_1	80519	100	Streptomyces_sp._JCM17656			intact	bacteria	#N/A
	543	Cluster_177	CP027541.1_fragment_16	80383	100	Mycolicibacterium_smegmatis_MKD8			remnant	bacteria	#N/A
	544	Cluster_178	CP026652.1_fragment_103_1	79794	100	Streptomyces_dengpaensis			intact	bacteria	#N/A
	545	Cluster_179	MH153801.1	78922	100	Microbacterium_aerolatum_NRRL_B-24228	EL	None	#N/A	phage	SIPHO
	546	Cluster_180	CP022038.2_fragment_13_1	78917	100	Jonesia_denitrificans			intact	bacteria	#N/A
	547		CP077403.1_fragment_4_1	40243	96.3015	Jonesia_denitrificans			intact	bacteria	#N/A
	548		CP022038.2_fragment_15_1	40243	96.3015	Jonesia_denitrificans			intact	bacteria	#N/A
	549		CP077403.1_fragment_2_1	39755	99.99	Jonesia_denitrificans			intact	bacteria	#N/A
	550		LS483423.1_fragment_19_1	38882	96.2818	Jonesia_denitrificans			intact	bacteria	#N/A
	551		CP001706.1_fragment_19_1	38882	96.2818	Jonesia_denitrificans_DSM_20603			intact	bacteria	#N/A
	552		CP001706.1_fragment_21_1	38552	99.99	Jonesia_denitrificans_DSM_20603			intact	bacteria	#N/A
	553		LS483423.1_fragment_21_1	38552	99.99	Jonesia_denitrificans			intact	bacteria	#N/A
	554	Cluster_181	CP062133.1_fragment_16_1	78805	100	Mycobacteroides_abscessus			intact	bacteria	#N/A
	555		CP065280.1_fragment_26	75314	93.7048	Mycobacteroides_abscessus_subsp._abscessus			intact	bacteria	#N/A
	556		CP014959.1_fragment_16_1	74866	99.9958	Mycobacteroides_abscessus			intact	bacteria	#N/A
	557		CP065283.1_fragment_26	74695	93.3389	Mycobacteroides_abscessus_subsp._abscessus			intact	bacteria	#N/A
	558		CP014955.1_fragment_26	74695	93.3389	Mycobacteroides_abscessus			intact	bacteria	#N/A
	559		CP065274.1_fragment_25	74695	93.3389	Mycobacteroides_abscessus_subsp._abscessus			intact	bacteria	#N/A
	560		AP014547.1_fragment_26	62867	95.5155	Mycobacteroides_abscessus_subsp._massiliense_CCUG_48898_=_JCM_15300			intact	bacteria	#N/A
	561		CP014950.1_fragment_25	61198	93.8755	Mycobacteroides_abscessus			intact	bacteria	#N/A
	562		CP016191.1_fragment_34	34387	95.1895	Mycobacteroides_abscessus			remnant	bacteria	#N/A
	563		CP016191.1_fragment_27	32230	97.0787	Mycobacteroides_abscessus			remnant	bacteria	#N/A
	564	Cluster_182	AP024266.1_fragment_25	78567	100	Mycobacterium_intracellulare			intact	bacteria	#N/A
	565	Cluster_183	KY385381.1	78536	100	Mycobacterium_smegmatis_mc²155	V	False	#N/A	phage	SIPHO
	566		DQ398052.2	78296	98.5516	Mycobacterium_smegmatis_mc²155	V	False	#N/A	phage	SIPHO
	567		KP027195.1	78229	98.3432	Mycobacterium_smegmatis_mc²155	V	False	#N/A	phage	SIPHO
	568		MN585992.1	76413	98.6738	Mycobacterium_smegmatis_mc²155	V	False	#N/A	phage	SIPHO
	569	Cluster_184	CP009405.2	78493	100	Mycobacterium_avium_subsp._hominissuis			intact	plasmid	#N/A
	570	Cluster_185	CP007155.1_fragment_68_1	78436	100	Kutzneria_albida_DSM_43870			remnant	bacteria	#N/A
	571	Cluster_186	KX557281.1	78302	100	Gordonia_terrae_3612	DF	False	#N/A	phage	SIPHO
	572	Cluster_187	MT986029.1	78164	100	Gordonia_terrae_NRRL_B-16283	CS	False	#N/A	phage
	573		MK433263.1	77553	87.6475	Gordonia_terrae_3612	CS	False	#N/A	phage	SIPHO
	574		MN444874.1	77514	87.5575	Gordonia_rubripertincta_NRRL_B-16540	CS	False	#N/A	phage	SIPHO
	575		MK433261.1	77513	87.5814	Gordonia_terrae_3612	CS	False	#N/A	phage	SIPHO
	576		MK433267.1	77511	87.5382	Gordonia_terrae_3612	CS	False	#N/A	phage
	577		MG757155.1	77497	87.659	Gordonia_terrae_3612	CS	False	#N/A	phage	SIPHO
	578		MK967390.1	77394	87.7214	Gordonia_rubripertincta_NRRL_B-16540	CS	False	#N/A	phage	SIPHO
	579		MG099940.1	77354	87.7653	Gordonia_terrae_3612	CS	False	#N/A	phage
	580		MN945905.1	77221	87.8211	Gordonia_terrae_3612	CS	False	#N/A	phage	SIPHO
	581		MT889379.1	77117	86.5148	Gordonia_terrae_3612	CS	False	#N/A	phage
	582		KU963245.1	76972	88.0642	Gordonia_terrae_3612	CS	False	#N/A	phage
	583		MG770211.1	76889	87.9876	Gordonia_terrae_3612	CS	False	#N/A	phage	SIPHO
	584		MW507132.1	76612	87.2979	Gordonia_terrae_3612	CS	False	#N/A	phage	SIPHO
	585		MK359302.1	76485	87.4257	Gordonia_terrae_3612	CS	False	#N/A	phage	SIPHO
	586		MK801733.1	76261	96.4669	Gordonia_terrae_3612	CS	False	#N/A	phage	SIPHO
	587		MT114160.1	76057	87.5775	Gordonia_terrae_3612	CS	False	#N/A	phage	SIPHO
	588		MG757152.1	76008	87.7361	Gordonia_terrae_3612	CS	False	#N/A	phage	SIPHO
	589		MT889370.1	75807	88.2771	Gordonia_terrae_3612	CS	False	#N/A	phage
	590		MG770214.1	75687	86.2636	Gordonia_terrae_3612	CS	False	#N/A	phage	SIPHO
	591		MW507133.1	75686	86.2325	Gordonia_terrae_CAG3	CS	False	#N/A	phage	SIPHO
	592		KU998241.1	75680	87.6129	Gordonia_terrae_3612	CS	False	#N/A	phage	SIPHO
	593		MK433265.1	75285	87.3918	Gordonia_terrae_3612	CS	False	#N/A	phage	SIPHO
	594		MT889368.1	75280	87.3899	Gordonia_terrae_3612	CS	False	#N/A	phage
	595		MK801728.1	75158	87.7848	Gordonia_terrae_3612	CS	False	#N/A	phage	SIPHO
	596	Cluster_188	GU580942.1	78064	100	Rhodococcus_equi_MillB	CC	False	#N/A	phage
	597		GU580941.1	76797	87.6776	Rhodococcus_equi_05-306	CC	False	#N/A	phage
	598	Cluster_189	MN234228.1	77876	100	Mycobacterium_smegmatis_mc²155	L	True	#N/A	phage	SIPHO
	599		MF185728.1	77031	89.6573	Mycobacterium_smegmatis_mc²155	L	True	#N/A	phage	SIPHO
	600		MN096380.1	76734	89.8426	Mycobacterium_smegmatis_mc²155	L	True	#N/A	phage	SIPHO
	601		MF185730.1	76653	89.7784	Mycobacterium_smegmatis_mc²155	L	True	#N/A	phage	SIPHO
	602		KC661276.1	76653	89.7792	Mycobacterium_smegmatis_mc²155	L	True	#N/A	phage	SIPHO
	603		KC691254.1	76652	89.7792	Mycobacterium_smegmatis_mc²155	L	True	#N/A	phage	SIPHO
	604		KU997639.1	76492	89.7625	Mycobacterium_smegmatis_mc²155	L	True	#N/A	phage	SIPHO
	605		MK937600.1	76414	89.6825	Mycobacterium_smegmatis_mc²155	L	True	#N/A	phage	SIPHO
	606		MW578835.1	76366	89.8227	Mycobacterium_smegmatis_mc²155	L	True	#N/A	phage	SIPHO
	607		KX580961.1	76363	89.747	Mycobacterium_smegmatis_mc²155	L	True	#N/A	phage	SIPHO
	608		MF324910.1	76315	89.6392	Mycobacterium_smegmatis_mc²155	L	True	#N/A	phage	SIPHO
	609		KT591489.1	76271	90.2307	Mycobacterium_smegmatis_mc²155	L	True	#N/A	phage	SIPHO
	610		KF024731.1	76129	89.7343	Mycobacterium_smegmatis_mc²155	L	True	#N/A	phage	SIPHO
	611		KX507361.1	76012	89.7212	Mycobacterium_smegmatis_mc²155	L	True	#N/A	phage	SIPHO
	612		JF744988.1	75960	89.8406	Mycobacterium_smegmatis_mc²155	L	True	#N/A	phage	SIPHO
	613		MN586052.1	75952	89.9271	Mycobacterium_smegmatis_mc²155	L	True	#N/A	phage	SIPHO
	614		KU234099.1	75844	89.7743	Mycobacterium_smegmatis_mc²155	L	True	#N/A	phage	SIPHO
	615		MF140422.1	75822	89.7525	Mycobacterium_smegmatis_mc²155	L	True	#N/A	phage	SIPHO
	616		KX580962.1	75806	90.0107	Mycobacterium_smegmatis_mc²155	L	True	#N/A	phage	SIPHO
	617		MH779511.1	75440	90.0185	Mycobacterium_smegmatis_mc²155	L	True	#N/A	phage	SIPHO
	618		MN703406.1	75383	89.9334	Mycobacterium_smegmatis_mc²155	L	True	#N/A	phage	SIPHO
	619		MN703410.1	74937	89.9365	Mycobacterium_smegmatis_mc²155	L	True	#N/A	phage	SIPHO
	620		MH834600.1	72810	90.1411	Mycobacterium_smegmatis_mc²155	L	True	#N/A	phage	SIPHO
	621		JN680858.1	69279	89.8267	Mycobacterium_smegmatis_mc²155	L	True	#N/A	phage	SIPHO
	622		MN586030.1	68102	90.2762	Mycobacterium_smegmatis_mc²155	L	True	#N/A	phage	SIPHO
	623	Cluster_190	KU728633.1	77832	100	Mycobacterium_smegmatis_mc²155	Y	True	#N/A	phage	SIPHO
	624		MK977701.1	76991	98.4615	Mycobacterium_smegmatis_mc²155	Y	True	#N/A	phage
	625	Cluster_191	CP077419.1_fragment_2	77795	100	Rhodococcus_qingshengii			intact	plasmid	#N/A
	626		CP017304.1_fragment_4	34925	93.7008	Rhodococcus_sp._YL-1			remnant	plasmid	#N/A
	627	Cluster_192	KR063279.1	77779	100	Gordonia_malaquae_BEN700	DF	False	#N/A	phage
	628	Cluster_193	MN234187.1	77566	100	Mycobacterium_smegmatis_mc²155	L	True	#N/A	phage	SIPHO
	629		MZ005679.1	76685	90.7941	Mycobacterium_smegmatis_mc²155	L	True	#N/A	phage	SIPHO
	630		MH576973.1	70183	89.9704	Mycobacterium_smegmatis_mc²155	L	True	#N/A	phage	SIPHO
	631	Cluster_194	KF306380.1	77367	100	Mycobacterium_smegmatis_mc²155	E	True	#N/A	phage	SIPHO
	632		MF919525.1	77053	98.0059	Mycobacterium_smegmatis_mc²155	E	True	#N/A	phage	SIPHO
	633		KX817173.1	76944	97.8993	Mycobacterium_smegmatis_mc²155	E	True	#N/A	phage	SIPHO
	634		MH590587.1	76915	98.1155	Mycobacterium_smegmatis_mc²155	E	True	#N/A	phage	SIPHO
	635		MW291023.1	76859	97.9278	Mycobacterium_smegmatis_mc²155	E	True	#N/A	phage	SIPHO
	636		MN586043.1	76688	97.5816	Mycobacterium_smegmatis_mc²155	E	True	#N/A	phage	SIPHO
	637		MH536820.1	76498	97.8652	Mycobacterium_smegmatis_mc²155	E	True	#N/A	phage	SIPHO
	638		KY319168.1	76483	97.4338	Mycobacterium_smegmatis_mc²155	E	True	#N/A	phage	SIPHO
	639		KF416343.1	76483	97.0156	Mycobacterium_smegmatis_mc²155	E	True	#N/A	phage	SIPHO
	640		KC748969.1	76479	98.166	Mycobacterium_smegmatis_mc²155	E	True	#N/A	phage	SIPHO
	641		MK433262.1	76435	98.2868	Mycobacterium_smegmatis_mc²155	E	True	#N/A	phage	SIPHO
	642		MN586051.1	76419	97.4715	Mycobacterium_smegmatis_mc²155	E	True	#N/A	phage	SIPHO
	643		MK016491.1	76377	97.9168	Mycobacterium_smegmatis_mc²155	E	True	#N/A	phage	SIPHO
	644		MN096361.1	76351	97.3686	Mycobacterium_smegmatis_mc²155	E	True	#N/A	phage	SIPHO
	645		MK359320.1	76340	97.3479	Mycobacterium_smegmatis_mc²155	E	True	#N/A	phage	SIPHO
	646		KF562100.1	76323	97.8842	Mycobacterium_smegmatis_mc²155	E	True	#N/A	phage	SIPHO
	647		EU816588.1	76312	98.2832	Mycobacterium_smegmatis_mc²155	E	True	#N/A	phage	SIPHO
	648		MG872843.1	76299	97.3595	Mycobacterium_smegmatis_mc²155	E	True	#N/A	phage	SIPHO
	649		JN382248.1	76260	98.3525	Mycobacterium_smegmatis_mc²155	E	True	#N/A	phage	SIPHO
	650		MF919506.1	76217	98.1154	Mycobacterium_smegmatis_mc²155	E	True	#N/A	phage	SIPHO
	651		KF562102.1	76217	98.1726	Mycobacterium_smegmatis_mc²155	E	True	#N/A	phage	SIPHO
	652		KC748971.1	76179	98.4428	Mycobacterium_smegmatis_mc²155	E	True	#N/A	phage	SIPHO
	653		JN412590.1	76174	96.9344	Mycobacterium_smegmatis_mc²155	E	True	#N/A	phage	SIPHO
	654		MF919535.1	76169	98.331	Mycobacterium_smegmatis_mc²155	E	True	#N/A	phage	SIPHO
	655		MT522005.1	76169	98.3266	Mycobacterium_smegmatis_mc²155	E	True	#N/A	phage	SIPHO
	656		MK801726.1	76145	97.2852	Mycobacterium_smegmatis_mc²155	E	True	#N/A	phage	SIPHO
	657		MH513983.1	76133	98.4078	Mycobacterium_smegmatis_mc²155	E	True	#N/A	phage	SIPHO
	658		KF188414.1	76131	97.7895	Mycobacterium_smegmatis_mc²155	E	True	#N/A	phage	SIPHO
	659		JF937096.1	76049	97.7659	Mycobacterium_smegmatis_mc²155	E	True	#N/A	phage	SIPHO
	660		MN586032.1	76025	97.3383	Mycobacterium_smegmatis_mc²155	E	True	#N/A	phage	SIPHO
	661		MK016498.1	76023	97.8547	Mycobacterium_smegmatis_mc²155	E	True	#N/A	phage	SIPHO
	662		JF937106.1	75973	96.6105	Mycobacterium_smegmatis_mc²155	E	True	#N/A	phage	SIPHO
	663		JN006061.1	75933	97.3679	Mycobacterium_smegmatis_mc²155	E	True	#N/A	phage	SIPHO
	664		MZ274305.1	75933	97.3701	Mycobacterium_smegmatis_mc²155	E	True	#N/A	phage	SIPHO
	665		AY129331.1	75931	98.1718	Mycobacterium_smegmatis_mc²155	E	True	#N/A	phage	SIPHO
	666		MG099953.1	75896	98.2948	Mycobacterium_smegmatis_mc²155	E	True	#N/A	phage	SIPHO
	667		KF562101.1	75894	98.0441	Mycobacterium_smegmatis_mc²155	E	True	#N/A	phage	SIPHO
	668		MG757160.1	75829	98.4134	Mycobacterium_smegmatis_mc²155	E	True	#N/A	phage	SIPHO
	669		EU816591.1	75811	97.7983	Mycobacterium_smegmatis_mc²155	E	True	#N/A	phage	SIPHO
	670		MF919524.1	75808	98.2846	Mycobacterium_smegmatis_mc²155	E	True	#N/A	phage	SIPHO
	671		KR080204.1	75796	97.531	Mycobacterium_smegmatis_mc²155	E	True	#N/A	phage	SIPHO
	672		KX611831.1	75779	98.2389	Mycobacterium_smegmatis_mc²155	E	True	#N/A	phage	SIPHO
	673		KC691255.2	75736	98.0454	Mycobacterium_smegmatis_mc²155	E	True	#N/A	phage	SIPHO
	674		KX834009.1	75728	97.8208	Mycobacterium_smegmatis_mc²155	E	True	#N/A	phage	SIPHO
	675		JN006062.1	75706	97.2414	Mycobacterium_smegmatis_mc²155	E	True	#N/A	phage	SIPHO
	676		MH513978.1	75685	97.942	Mycobacterium_smegmatis_mc²155	E	True	#N/A	phage	SIPHO
	677		MT114165.1	75679	97.7528	Mycobacterium_smegmatis_mc²155	E	True	#N/A	phage	SIPHO
	678		MK016502.1	75675	96.7345	Mycobacterium_smegmatis_mc²155	E	True	#N/A	phage	SIPHO
	679		MH513972.1	75668	98.0536	Mycobacterium_smegmatis_mc²155	E	True	#N/A	phage	SIPHO
	680		MN586044.1	75660	97.3176	Mycobacterium_smegmatis_mc²155	E	True	#N/A	phage	SIPHO
	681		MH779503.1	75649	98.42	Mycobacterium_smegmatis_mc²155	E	True	#N/A	phage	SIPHO
	682		MH727557.1	75640	98.0965	Mycobacterium_smegmatis_mc²155	E	True	#N/A	phage	SIPHO
	683		MH020247.1	75605	98.166	Mycobacterium_smegmatis_mc²155	E	True	#N/A	phage	SIPHO
	684		MT723943.1	75603	97.36	Mycobacterium_smegmatis_mc²155	E	True	#N/A	phage	SIPHO
	685		MH651174.1	75598	98.3654	Mycobacterium_smegmatis_mc²155	E	True	#N/A	phage	SIPHO
	686		MH576953.1	75586	98.6293	Mycobacterium_smegmatis_mc²155	E	True	#N/A	phage	SIPHO
	687		MH000607.1	75565	98.4403	Mycobacterium_smegmatis_mc²155	E	True	#N/A	phage	SIPHO
	688		MF668277.1	75554	98.2771	Mycobacterium_smegmatis_mc²155	E	True	#N/A	phage	SIPHO
	689		MK620893.1	75528	98.4703	Mycobacterium_smegmatis_mc²155	E	True	#N/A	phage	SIPHO
	690		MN428059.1	75453	98.4156	Mycobacterium_smegmatis_mc²155	E	True	#N/A	phage	SIPHO
	691		MN586013.1	75423	97.1048	Mycobacterium_smegmatis_mc²155	E	True	#N/A	phage	SIPHO
	692		MH536827.1	75366	98.3977	Mycobacterium_smegmatis_mc²155	E	True	#N/A	phage	SIPHO
	693		MK757445.1	75360	98.455	Mycobacterium_smegmatis_mc²155	E	True	#N/A	phage	SIPHO
	694		MH536829.1	75359	98.3206	Mycobacterium_smegmatis_mc²155	E	True	#N/A	phage	SIPHO
	695		KT222942.1	75339	97.729	Mycobacterium_smegmatis_mc²155	E	True	#N/A	phage	SIPHO
	696		MH669002.1	75295	98.0987	Mycobacterium_smegmatis_mc²155	E	True	#N/A	phage	SIPHO
	697		MN586034.1	75267	98.2836	Mycobacterium_smegmatis_mc²155	E	True	#N/A	phage	SIPHO
	698		MK937593.1	75248	97.4559	Mycobacterium_smegmatis_mc²155	E	True	#N/A	phage	SIPHO
	699		MK559429.1	75240	98.2399	Mycobacterium_smegmatis_mc²155	E	True	#N/A	phage	SIPHO
	700		KY549152.1	75215	98.2639	Mycobacterium_smegmatis_mc²155	E	True	#N/A	phage	SIPHO
	701		MH371112.1	75208	98.3949	Mycobacterium_smegmatis_mc²155	E	True	#N/A	phage	SIPHO
	702		MN586037.1	75129	98.3712	Mycobacterium_smegmatis_mc²155	E	True	#N/A	phage	SIPHO
	703		KT373978.1	75114	98.0994	Mycobacterium_smegmatis_mc²155	E	True	#N/A	phage	SIPHO
	704		MN586017.1	75101	98.3689	Mycobacterium_smegmatis_mc²155	E	True	#N/A	phage	SIPHO
	705		MZ322024.1	75099	98.577	Mycobacterium_smegmatis_mc²155	E	True	#N/A	phage	SIPHO
	706		MK359309.1	75075	98.3936	Mycobacterium_smegmatis_mc²155	E	True	#N/A	phage	SIPHO
	707		MH399774.1	75070	97.2427	Mycobacterium_smegmatis_mc²155	E	True	#N/A	phage	SIPHO
	708		JF937091.2	74997	96.7148	Mycobacterium_smegmatis_mc²155	E	True	#N/A	phage	SIPHO
	709		MN586035.1	74970	98.0423	Mycobacterium_smegmatis_mc²155	E	True	#N/A	phage	SIPHO
	710		MN586050.1	74969	98.0423	Mycobacterium_smegmatis_mc²155	E	True	#N/A	phage	SIPHO
	711		MN586041.1	74969	98.0423	Mycobacterium_smegmatis_mc²155	E	True	#N/A	phage	SIPHO
	712		MT952854.1	74961	98.1187	Mycobacterium_smegmatis_mc²155	E	True	#N/A	phage	SIPHO
	713		KU865303.1	74896	97.5723	Mycobacterium_smegmatis_mc²155	E	True	#N/A	phage	SIPHO
	714		MN586019.1	74731	98.2667	Mycobacterium_smegmatis_mc²155	E	True	#N/A	phage	SIPHO
	715		KC661277.1	74711	98.3308	Mycobacterium_smegmatis_mc²155	E	True	#N/A	phage	SIPHO
	716		MN096364.1	74707	97.5657	Mycobacterium_smegmatis_mc²155	E	True	#N/A	phage	SIPHO
	717		JN391441.1	74675	98.2398	Mycobacterium_smegmatis_mc²155	E	True	#N/A	phage	SIPHO
	718		KT020852.1	74655	97.9999	Mycobacterium_smegmatis_mc²155	E	True	#N/A	phage	SIPHO
	719		MG872832.1	74594	97.3306	Mycobacterium_smegmatis_mc²155	E	True	#N/A	phage	SIPHO
	720		MG872831.1	74594	97.3306	Mycobacterium_smegmatis_mc²155	E	True	#N/A	phage	SIPHO
	721		MF919540.1	74576	98.108	Mycobacterium_smegmatis_mc²155	E	True	#N/A	phage	SIPHO
	722		KF024732.1	74533	97.8529	Mycobacterium_smegmatis_mc²155	E	True	#N/A	phage	SIPHO
	723		KF493883.1	74533	97.8529	Mycobacterium_smegmatis_mc²155	E	True	#N/A	phage	SIPHO
	724		GQ303265.1	74491	98.3102	Mycobacterium_smegmatis_mc²155	E	True	#N/A	phage	SIPHO
	725		DQ398041.1	74483	98.6014	Mycobacterium_smegmatis_mc²155	E	True	#N/A	phage	SIPHO
	726		KF562099.1	74210	97.9615	Mycobacterium_smegmatis_mc²155	E	True	#N/A	phage	SIPHO
	727		MH399778.1	74169	97.6483	Mycobacterium_smegmatis_mc²155	E	True	#N/A	phage	SIPHO
	728		MH576956.1	74070	98.1644	Mycobacterium_smegmatis_mc²155	E	True	#N/A	phage	SIPHO
	729		MF919541.1	73697	97.4575	Mycobacterium_smegmatis_mc²155	E	True	#N/A	phage	SIPHO
	730		MF919529.1	73495	97.9441	Mycobacterium_smegmatis_mc²155	E	True	#N/A	phage	SIPHO
	731		KT222941.1	72790	97.2117	Mycobacterium_smegmatis_mc²155	E	True	#N/A	phage	SIPHO
	732		MG872837.1	71650	98.3991	Mycobacterium_smegmatis_mc²155	E	True	#N/A	phage	SIPHO
	733	Cluster_195	MT658805.1	76821	100	Gordonia_terrae_CAG3	DU	None	#N/A	phage	SIPHO
	734		MK967378.1	75943	87.3736	Gordonia_terrae_3612	DU	None	#N/A	phage
	735		MH651182.1	75813	87.3309	Gordonia_terrae_3612	DU	None	#N/A	phage
	736	Cluster_196	MH976515.1	76358	100	Gordonia_terrae_NRRL_B-16283	DU	None	#N/A	phage
	737		MT684599.1	76058	87.5754	Gordonia_terrae_NRRL_B-16283	DU	None	#N/A	phage	SIPHO
	738		MN444870.1	75606	87.6384	Gordonia_terrae_3612	DU	None	#N/A	phage
	739	Cluster_197	CP003080.1_fragment_1	76311	100	Mycobacterium_sp._JS623			remnant	plasmid	#N/A
	740	Cluster_198	AP024244.1_fragment_17	76296	100	Mycobacterium_intracellulare			intact	bacteria	#N/A
	741	Cluster_199	KP790010.1	76276	100	Gordonia_sp._G7	DF	False	#N/A	phage	SIPHO
	742		KP790008.1	75987	96.5333	Gordonia_sp._G7	DF	False	#N/A	phage	SIPHO
	743		KP790009.1	75167	95.4372	Gordonia_sp._G7	DF	False	#N/A	phage	SIPHO
	744	Cluster_200	MF140414.1	76075	100	Mycobacterium_smegmatis_mc²155	L	True	#N/A	phage	SIPHO
	745		KF024725.1	76050	95.9284	Mycobacterium_smegmatis_mc²155	L	True	#N/A	phage	SIPHO
	746		KT281791.1	75816	92.4691	Mycobacterium_smegmatis_mc²155	L	True	#N/A	phage	SIPHO
	747		MT889383.1	75793	92.5632	Mycobacterium_smegmatis_mc²155	L	True	#N/A	phage	SIPHO
	748		MW291024.1	75782	93.2731	Mycobacterium_smegmatis_mc²155	L	True	#N/A	phage	SIPHO
	749		MN096377.1	75632	93.8139	Mycobacterium_smegmatis_mc²155	L	True	#N/A	phage	SIPHO
	750		KT281794.1	75626	93.2029	Mycobacterium_smegmatis_mc²155	L	True	#N/A	phage	SIPHO
	751		MK878900.1	75617	93.2849	Mycobacterium_smegmatis_mc²155	L	True	#N/A	phage	SIPHO
	752		KT372003.1	75586	93.2281	Mycobacterium_smegmatis_mc²155	L	True	#N/A	phage	SIPHO
	753		MH727559.1	75307	93.6764	Mycobacterium_smegmatis_mc²155	L	True	#N/A	phage	SIPHO
	754		MF140405.1	72055	93.634	Mycobacterium_smegmatis_mc²155	L	True	#N/A	phage	SIPHO
	755		MF140421.1	70413	93.6536	Mycobacterium_smegmatis_mc²155	L	True	#N/A	phage	SIPHO
	756		MT889391.1	70064	92.6812	Mycobacterium_smegmatis_mc²155	L	True	#N/A	phage	SIPHO
	757		MF140413.1	69537	93.6811	Mycobacterium_smegmatis_mc²155	L	True	#N/A	phage	SIPHO
	758	Cluster_201	CP046575.1_fragment_5	75835	100	Rhodococcus_sp._WAY2			intact	plasmid	#N/A
	759		CP046573.1_fragment_7	47596	94.6231	Rhodococcus_sp._WAY2			intact	plasmid	#N/A
	760		CP000433.1_fragment_2	42196	92.9649	Rhodococcus_jostii_RHA1			remnant	plasmid	#N/A
	761	Cluster_202	GU580940.1	75772	100	Rhodococcus_equi_HDP1C	Singleton	None	#N/A	phage
	762	Cluster_203	AP022577.1_fragment_2	75691	100	Mycolicibacterium_aubagnense			remnant	bacteria	#N/A
	763	Cluster_204	MK494099.1	75687	100	Mycobacterium_smegmatis_mc²155	Y	True	#N/A	phage	SIPHO
	764	Cluster_205	CP065276.1_fragment_40	75602	100	Mycobacteroides_abscessus_subsp._abscessus			intact	bacteria	#N/A
	765	Cluster_206	KU998243.1	75462	100	Gordonia_terrae_3612	CS	False	#N/A	phage
	766		KU963262.1	75380	97.514	Gordonia_terrae_3612	CS	False	#N/A	phage
	767		KU963258.1	75380	97.5127	Gordonia_terrae_3612	CS	False	#N/A	phage
	768		MH576976.1	75345	96.3716	Gordonia_terrae_3612	CS	False	#N/A	phage	SIPHO
	769		MK494098.1	75345	96.3798	Gordonia_terrae_3612	CS	False	#N/A	phage
	770		MN234166.1	74355	92.4704	Gordonia_westfalica_NRRL_B-24152	CS	False	#N/A	phage	SIPHO
	771		KU998242.1	74073	92.9085	Gordonia_terrae_3612	CS	False	#N/A	phage
	772	Cluster_207	JF704108.1	74914	100	Mycobacterium_smegmatis_mc²155	L	True	#N/A	phage	SIPHO
	773		MT771349.1	74429	98.0126	Mycobacterium_smegmatis_mc²155	L	True	#N/A	phage	SIPHO
	774		MH744425.1	74392	98.4999	Mycobacterium_smegmatis_mc²155	L	True	#N/A	phage	SIPHO
	775		MN586023.1	74365	97.7	Mycobacterium_smegmatis_mc²155	L	True	#N/A	phage	SIPHO
	776		MN586018.1	74010	98.1102	Mycobacterium_smegmatis_mc²155	L	True	#N/A	phage	SIPHO
	777		MW822149.1	73949	98.1642	Mycobacterium_smegmatis_mc²155	L	True	#N/A	phage	SIPHO
	778		MK494100.1	73871	97.8295	Mycobacterium_smegmatis_mc²155	L	True	#N/A	phage	SIPHO
	779		MF185726.1	73808	98.0734	Mycobacterium_smegmatis_mc²155	L	True	#N/A	phage	SIPHO
	780		JF704113.1	73784	98.3264	Mycobacterium_smegmatis_mc²155	L	True	#N/A	phage	SIPHO
	781		MN096382.1	73721	97.8005	Mycobacterium_smegmatis_mc²155	L	True	#N/A	phage	SIPHO
	782		MK279905.1	73639	98.0605	Mycobacterium_smegmatis_mc²155	L	True	#N/A	phage	SIPHO
	783		HM152763.1	73453	98.1933	Mycobacterium_smegmatis_mc²155	L	True	#N/A	phage	SIPHO
	784		MK494092.1	73210	97.1244	Mycobacterium_smegmatis_mc²155	L	True	#N/A	phage	SIPHO
	785		MW435855.1	72623	98.101	Mycobacterium_smegmatis_mc²155	L	True	#N/A	phage	SIPHO
	786		MK310144.1	71059	97.933	Mycobacterium_smegmatis_mc²155	L	True	#N/A	phage	SIPHO
	787		MN617841.1	68021	97.9492	Mycobacterium_smegmatis_mc²155	L	True	#N/A	phage	SIPHO
	788	Cluster_208	JN035618.1	74431	100	Gordonia_terrae_Ben601	CS	False	#N/A	phage	SIPHO
	789		MW534374.1	73898	97.0046	Gordonia_terrae_3612	CS	False	#N/A	phage
	790		KR063278.1	73419	96.9327	Gordonia_malaquae_BEN700	CS	False	#N/A	phage
	791	Cluster_209	CP000850.1_fragment_58_1	74284	100	Salinispora_arenicola_CNS-205			intact	bacteria	#N/A
	792	Cluster_210	CP002638.1_fragment_36	74145	100	Micromonospora_maris_AB-18-032			remnant	bacteria	#N/A
	793	Cluster_211	MK494109.1	73885	100	Gordonia_terrae_3612	CS	False	#N/A	phage	SIPHO
	794		MG099935.1	73851	99.5008	Gordonia_terrae_3612	CS	False	#N/A	phage	SIPHO
	795		KU998240.1	73752	97.8213	Gordonia_terrae_3612	CS	False	#N/A	phage
	796		MH025889.1	73659	99.3323	Gordonia_terrae_3612	CS	False	#N/A	phage
	797		MK878903.1	73626	98.1544	Gordonia_terrae_3612	CS	False	#N/A	phage	SIPHO
	798		MK494121.1	73594	99.0202	Gordonia_terrae_3612	CS	False	#N/A	phage
	799		MK450428.1	73583	98.5071	Gordonia_terrae_3612	CS	False	#N/A	phage
	800		MK450430.1	73511	99.5198	Gordonia_terrae_3612	CS	False	#N/A	phage
	801		MK919477.1	73453	98.5563	Gordonia_terrae_3612	CS	False	#N/A	phage
	802		MK450435.1	73453	98.5932	Gordonia_terrae_3612	CS	False	#N/A	phage	SIPHO
	803		MK919481.1	73414	98.3734	Gordonia_terrae_3612	CS	False	#N/A	phage	SIPHO
	804		MK494106.1	73380	98.7438	Gordonia_terrae_3612	CS	False	#N/A	phage	SIPHO
	805		MK450436.1	73353	99.0791	Gordonia_terrae_3612	CS	False	#N/A	phage
	806	Cluster_212	AP018365.1_fragment_91	73616	100	Streptomyces_sp._SN-593			remnant	bacteria	#N/A
	807	Cluster_213	CP050127.1	73543	100	Rhodococcus_erythropolis			intact	plasmid	#N/A
	808	Cluster_214	CP070249.1_fragment_55_1	73498	100	Streptomyces_californicus			intact	bacteria	#N/A
	809		CP070242.1_fragment_55_1	62738	100	Streptomyces_californicus			intact	bacteria	#N/A
	810		CP021707.1_fragment_64_1	62381	89.6974	Streptomyces_sp._S063			intact	bacteria	#N/A
	811		CP020570.1_fragment_58_1	58051	92.8381	Streptomyces_violaceoruber			intact	bacteria	#N/A
	812		CP025511.1_fragment_80_1	54810	89.6541	Streptomyces_sp._DUT11			intact	bacteria	#N/A
	813		CP080029.1_fragment_104	8969	90.5385	Streptomyces_anulatus			remnant	bacteria	#N/A
	814	Cluster_215	CP003722.1	73285	100	Streptomyces_hygroscopicus_subsp._jinggangensis_TL01			remnant	plasmid	#N/A
	815		CP003277.1	73285	100	Streptomyces_hygroscopicus_subsp._jinggangensis_5008			remnant	plasmid	#N/A
	816	Cluster_216	CP043957.1_fragment_113	73220	100	Streptomyces_sp._LBUM_1480			intact	bacteria	#N/A
	817	Cluster_217	CP065183.1_fragment_27	73144	100	Mycobacteroides_abscessus_subsp._abscessus			intact	bacteria	#N/A
	818		CP065263.1_fragment_27	73144	100	Mycobacteroides_abscessus_subsp._abscessus			intact	bacteria	#N/A
	819		CP063327.1_fragment_26	73144	99.9875	Mycobacteroides_abscessus_subsp._abscessus			intact	bacteria	#N/A
	820		AP022621.1_fragment_18_1	68272	95.2106	Mycobacteroides_abscessus			intact	bacteria	#N/A
	821		CP004374.1_fragment_24_1	68204	95.1997	Mycobacteroides_abscessus_subsp._bolletii_50594			intact	bacteria	#N/A
	822		CP065284.1_fragment_26	66097	99.7657	Mycobacteroides_abscessus_subsp._abscessus			intact	bacteria	#N/A
	823		CP063319.1_fragment_25	65910	98.7371	Mycobacteroides_abscessus_subsp._abscessus			intact	bacteria	#N/A
	824		CP034181.1_fragment_56	65910	98.7403	Mycobacteroides_abscessus			intact	bacteria	#N/A
	825		CP063165.1_fragment_26	65910	98.7403	Mycobacteroides_abscessus_subsp._abscessus			intact	bacteria	#N/A
	826		CP030860.1_fragment_25	65910	98.7403	Mycobacteroides_abscessus			intact	bacteria	#N/A
	827		CU458896.1_fragment_25	65910	98.7403	Mycobacteroides_abscessus_ATCC_19977			intact	bacteria	#N/A
	828		CP063324.1_fragment_27	64687	100	Mycobacteroides_abscessus_subsp._abscessus			intact	bacteria	#N/A
	829		CP065275.1_fragment_27	64124	100	Mycobacteroides_abscessus_subsp._abscessus			intact	bacteria	#N/A
	830		CP065279.1_fragment_24_1	61740	98.3238	Mycobacteroides_abscessus_subsp._abscessus			intact	bacteria	#N/A
	831		CP065278.1_fragment_24_1	61740	98.3238	Mycobacteroides_abscessus_subsp._abscessus			intact	bacteria	#N/A
	832	Cluster_218	AP018365.1_fragment_86	73125	100	Streptomyces_sp._SN-593			intact	bacteria	#N/A
	833	Cluster_219	MH590592.1	72658	100	Mycobacterium_smegmatis_mc²155	O	False	#N/A	phage	SIPHO
	834		KF017002.1	72108	97.759	Mycobacterium_smegmatis_mc²155	O	False	#N/A	phage	SIPHO
	835		MG099943.1	71807	97.8392	Mycobacterium_smegmatis_mc²155	O	False	#N/A	phage	SIPHO
	836		MH926062.1	71722	97.7381	Mycobacterium_smegmatis_mc²155	O	False	#N/A	phage	SIPHO
	837		MN428058.1	71670	97.8838	Mycobacterium_smegmatis_mc²155	O	False	#N/A	phage	SIPHO
	838		MH020246.1	71651	97.7915	Mycobacterium_smegmatis_mc²155	O	False	#N/A	phage	SIPHO
	839		MW712737.1	71544	97.7561	Mycobacterium_smegmatis_mc²155	O	False	#N/A	phage	SIPHO
	840		MZ209306.1	71538	97.9304	Mycobacterium_smegmatis_ATCC_607	O	False	#N/A	phage	SIPHO
	841		MN585964.1	71470	97.9208	Mycobacterium_smegmatis_mc²155	O	False	#N/A	phage	SIPHO
	842		MW314845.1	71455	97.6852	Mycobacterium_smegmatis_mc²155	O	False	#N/A	phage	SIPHO
	843		MN428052.1	71415	96.9763	Mycobacterium_smegmatis_mc²155	O	False	#N/A	phage	SIPHO
	844		MT818418.1	71343	97.6924	Mycobacterium_smegmatis_mc²155	O	False	#N/A	phage	SIPHO
	845		JN698993.1	71341	96.7112	Mycobacterium_smegmatis_mc²155	O	False	#N/A	phage	SIPHO
	846		MG872838.1	70883	97.6648	Mycobacterium_smegmatis_mc²155	O	False	#N/A	phage	SIPHO
	847		MT818425.1	70777	97.7106	Mycobacterium_smegmatis_mc²155	O	False	#N/A	phage	SIPHO
	848		KJ829260.1	70214	96.8068	Mycobacterium_smegmatis_mc²155	O	False	#N/A	phage	SIPHO
	849		KF024730.1	69815	96.8145	Mycobacterium_smegmatis_mc²155	O	False	#N/A	phage	SIPHO
	850		AY129335.1	69777	96.4683	Mycobacterium_smegmatis_mc²155	O	False	#N/A	phage	SIPHO
	851		KT281796.1	69653	96.9056	Mycobacterium_smegmatis_mc²155	O	False	#N/A	phage	SIPHO
	852	Cluster_220	CP011530.1_fragment_25	72325	100	Mycobacteroides_immunogenum			intact	bacteria	#N/A
	853		CP016189.1_fragment_25	72202	99.717	Mycobacteroides_immunogenum			intact	bacteria	#N/A
	854		CP065276.1_fragment_27	63925	92.8001	Mycobacteroides_abscessus_subsp._abscessus			intact	bacteria	#N/A
	855		CP063320.1_fragment_28	63925	92.8062	Mycobacteroides_abscessus_subsp._abscessus			intact	bacteria	#N/A
	856		CP065272.1_fragment_24_1	59292	93.0875	Mycobacteroides_abscessus_subsp._massiliense			remnant	bacteria	#N/A
	857		CP014954.1_fragment_24_1	59292	93.0949	Mycobacteroides_abscessus			remnant	bacteria	#N/A
	858		CP014958.1_fragment_24_1	59292	93.0949	Mycobacteroides_abscessus			remnant	bacteria	#N/A
	859		CP065273.1_fragment_25_1	59292	93.0875	Mycobacteroides_abscessus_subsp._massiliense			remnant	bacteria	#N/A
	860		CP014953.1_fragment_24_1	59292	93.0949	Mycobacteroides_abscessus			remnant	bacteria	#N/A
	861		CP014951.1_fragment_24_1	59292	93.0949	Mycobacteroides_abscessus			remnant	bacteria	#N/A
	862		CP065033.1_fragment_24_1	59292	93.0949	Mycobacteroides_abscessus_subsp._massiliense			remnant	bacteria	#N/A
	863		CP065265.1_fragment_46	58045	88.2862	Mycobacteroides_abscessus_subsp._bolletii			intact	bacteria	#N/A
	864	Cluster_221	CP021748.1_fragment_14	72270	100	Streptomyces_alboflavus			intact	bacteria	#N/A
	865	Cluster_222	MK059749.1	72217	100	Mycobacterium_smegmatis_mc²155	B	False	#N/A	phage	SIPHO
	866		MN617843.1	70992	85.978	Mycobacterium_smegmatis_mc²155	B	False	#N/A	phage	SIPHO
	867	Cluster_223	KR080194.1	72139	100	Mycobacterium_smegmatis_mc²155	B	False	#N/A	phage	SIPHO
	868		KR080200.1	72109	99.8375	Mycobacterium_smegmatis_mc²155	B	False	#N/A	phage	SIPHO
	869		MH513970.1	71376	84.4339	Mycobacterium_smegmatis_mc²155	B	False	#N/A	phage	SIPHO
	870		MT897910.1	71294	84.5464	Mycobacterium_smegmatis_mc²155	B	False	#N/A	phage	SIPHO
	871		MN428050.1	71244	84.6223	Mycobacterium_smegmatis_mc²155	B	False	#N/A	phage	SIPHO
	872		KT270441.1	71214	84.442	Mycobacterium_smegmatis_mc²155	B	False	#N/A	phage	SIPHO
	873		MW435857.1	71159	84.427	Mycobacterium_smegmatis_mc²155	B	False	#N/A	phage	SIPHO
	874		MT818419.1	71111	84.3436	Mycobacterium_smegmatis_mc²155	B	False	#N/A	phage	SIPHO
	875		JF704104.1	71092	84.3931	Mycobacterium_smegmatis_mc²155	B	False	#N/A	phage	SIPHO
	876		MN234171.1	71014	84.6732	Mycobacterium_smegmatis_mc²155	B	False	#N/A	phage	SIPHO
	877		MK524486.1	70963	84.2676	Mycobacterium_smegmatis_mc²155	B	False	#N/A	phage	SIPHO
	878		MN369759.1	70937	84.4602	Mycobacterium_smegmatis_mc²155	B	False	#N/A	phage	SIPHO
	879		KF493881.1	70841	85.0515	Mycobacterium_smegmatis_mc²155	B	False	#N/A	phage	SIPHO
	880		MT310870.1	70841	84.5692	Mycobacterium_smegmatis_mc²155	B	False	#N/A	phage	SIPHO
	881		KX589269.1	70679	84.6691	Mycobacterium_smegmatis_mc²155	B	False	#N/A	phage	SIPHO
	882		DQ398044.1	70654	84.4298	Mycobacterium_smegmatis_mc²155	B	False	#N/A	phage	SIPHO
	883		JF704094.1	70428	84.9087	Mycobacterium_smegmatis_mc²155	B	False	#N/A	phage	SIPHO
	884		EU770221.1	69904	85.6452	Mycobacterium_smegmatis_mc²155	B	False	#N/A	phage	SIPHO
	885		JN699011.1	69641	85.3045	Mycobacterium_smegmatis_mc²155	B	False	#N/A	phage	SIPHO
	886		MT639648.1	69258	84.3059	Mycobacterium_smegmatis_mc²155	B	False	#N/A	phage	SIPHO
	887	Cluster_224	MH001447.1	71752	100	Mycobacterium_smegmatis_mc²155	R	False	#N/A	phage	SIPHO
	888		KY969628.1	71726	99.0197	Mycobacterium_smegmatis_mc²155	R	False	#N/A	phage	SIPHO
	889		JF704112.1	71547	98.1889	Mycobacterium_smegmatis_mc²155	R	False	#N/A	phage	SIPHO
	890		KT591076.1	71436	98.9574	Mycobacterium_smegmatis_mc²155	R	False	#N/A	phage	SIPHO
	891		MK757446.1	71390	98.4777	Mycobacterium_smegmatis_mc²155	R	False	#N/A	phage	SIPHO
	892		MH926059.1	71199	99.0394	Mycobacterium_smegmatis_mc²155	R	False	#N/A	phage	SIPHO
	893		MT684602.1	71003	97.0193	Mycobacterium_smegmatis_mc²155	R	False	#N/A	phage	SIPHO
	894		KF416342.1	70657	97.1754	Mycobacterium_smegmatis_mc²155	R	False	#N/A	phage	SIPHO
	895	Cluster_225	KJ433973.1	71565	100	Mycobacterium_smegmatis_mc²155	B	False	#N/A	phage	SIPHO
	896		KJ433975.1	71565	99.99	Mycobacterium_smegmatis_mc²155	B	False	#N/A	phage	SIPHO
	897		KJ433976.1	71058	93.2659	Mycobacterium_smegmatis_mc²155	B	False	#N/A	phage	SIPHO
	898		KF024729.1	70838	91.0957	Mycobacterium_smegmatis_mc²155	B	False	#N/A	phage	SIPHO
	899		KJ433974.1	70667	97.4271	Mycobacterium_smegmatis_mc²155	B	False	#N/A	phage	SIPHO
	900	Cluster_226	MN284893.1	71552	100	Mycobacterium_smegmatis_mc²155	B	False	#N/A	phage	SIPHO
	901	Cluster_227	MN585993.1	71538	100	Mycobacterium_smegmatis_mc²155	AC	False	#N/A	phage
	902	Cluster_228	MZ150786.1	71459	100	Mycobacterium_smegmatis_mc²155	B	False	#N/A	phage	SIPHO
	903	Cluster_229	MN813687.1	71419	100	Mycobacterium_smegmatis_mc²155	Singleton	None	#N/A	phage
	904	Cluster_230	CP023779.1	71380	100	Nocardia_terpenica			remnant	plasmid	#N/A
	905	Cluster_231	AP022621.1_fragment_33	71294	100	Mycobacteroides_abscessus			intact	bacteria	#N/A
	906		CP004374.1_fragment_11_1	69403	99.9835	Mycobacteroides_abscessus_subsp._bolletii_50594			intact	bacteria	#N/A
	907		CP065275.1_fragment_48	54414	94.6393	Mycobacteroides_abscessus_subsp._abscessus			intact	bacteria	#N/A
	908		CP016193.1_fragment_53	52434	94.3194	Mycobacteroides_abscessus			intact	bacteria	#N/A
	909		CP014961.1_fragment_53	52434	94.3194	Mycobacteroides_abscessus			intact	bacteria	#N/A
	910		CP065280.1_fragment_45	51847	95.2429	Mycobacteroides_abscessus_subsp._abscessus			intact	bacteria	#N/A
	911		CP065263.1_fragment_46	50017	95.1043	Mycobacteroides_abscessus_subsp._abscessus			intact	bacteria	#N/A
	912		CP065183.1_fragment_46	50017	95.1043	Mycobacteroides_abscessus_subsp._abscessus			intact	bacteria	#N/A
	913		CP012044.1_fragment_50_1	49814	94.6439	Mycobacteroides_abscessus_UC22			remnant	bacteria	#N/A
	914		CP029075.1_fragment_6_1	49186	93.6664	Mycobacteroides_abscessus			remnant	bacteria	#N/A
	915		CP014952.1_fragment_11_1	48764	94.3335	Mycobacteroides_abscessus			intact	bacteria	#N/A
	916		CP013049.1_fragment_44	19212	94.6019	Mycobacteroides_abscessus			remnant	bacteria	#N/A
	917	Cluster_232	CP003216.1_fragment_2	71293	100	Corynebacterium_diphtheriae_PW8			intact	bacteria	#N/A
	918		LT990688.1_fragment_5	38961	94.5102	Corynebacterium_diphtheriae_subsp._lausannense			intact	bacteria	#N/A
	919		CP038789.1_fragment_12_1	36981	94.0465	Corynebacterium_diphtheriae_subsp._lausannense			intact	bacteria	#N/A
	920		CP018331.1_fragment_29	36227	94.2405	Corynebacterium_diphtheriae			intact	bacteria	#N/A
	921		CP029644.1_fragment_2	36114	92.7516	Corynebacterium_diphtheriae			intact	bacteria	#N/A
	922		CP011913.1_fragment_6_1	34904	90.3626	Corynebacterium_ulcerans_FRC58			intact	bacteria	#N/A
	923		CP003206.1_fragment_4	34674	92.6776	Corynebacterium_diphtheriae_31A			intact	bacteria	#N/A
	924		CP020410.2_fragment_32	33459	97.4562	Corynebacterium_diphtheriae			intact	bacteria	#N/A
	925		BX248353.1_fragment_3	33459	97.4562	Corynebacterium_diphtheriae_NCTC_13129			intact	bacteria	#N/A
	926		CP054583.1_fragment_31_1	33082	94.9198	Corynebacterium_ulcerans			intact	bacteria	#N/A
	927		LR738855.1_fragment_4	32990	92.9363	Corynebacterium_rouxii			intact	bacteria	#N/A
	928		LR134538.1_fragment_33	32679	99.39	Corynebacterium_diphtheriae			intact	bacteria	#N/A
	929		CP003211.1_fragment_2	32679	97.7495	Corynebacterium_diphtheriae_CDCE_8392			intact	bacteria	#N/A
	930		CP015192.1_fragment_4	32441	88.6416	Corynebacterium_pseudotuberculosis			intact	bacteria	#N/A
	931		CP015187.1_fragment_4	32439	88.6468	Corynebacterium_pseudotuberculosis			intact	bacteria	#N/A
	932		CP015188.1_fragment_4	32439	88.6468	Corynebacterium_pseudotuberculosis			intact	bacteria	#N/A
	933		CP015185.1_fragment_4	32439	88.6468	Corynebacterium_pseudotuberculosis			intact	bacteria	#N/A
	934		CP003210.1_fragment_2	31447	97.8165	Corynebacterium_diphtheriae_C7_(beta)			intact	bacteria	#N/A
	935		CP046863.1_fragment_5	31447	94.8093	Corynebacterium_ulcerans			intact	bacteria	#N/A
	936		CP003421.4_fragment_4_1	30204	88.6267	Corynebacterium_pseudotuberculosis_31			remnant	bacteria	#N/A
	937		CP015186.1_fragment_4_1	30204	88.6323	Corynebacterium_pseudotuberculosis			remnant	bacteria	#N/A
	938		CP015183.1_fragment_4_1	30204	88.6267	Corynebacterium_pseudotuberculosis			remnant	bacteria	#N/A
	939		CP015191.1_fragment_4_1	30204	88.6323	Corynebacterium_pseudotuberculosis			remnant	bacteria	#N/A
	940		CP015184.1_fragment_4_1	30204	88.6267	Corynebacterium_pseudotuberculosis			remnant	bacteria	#N/A
	941		CP038504.1_fragment_39	24361	91.8992	Corynebacterium_diphtheriae			intact	bacteria	#N/A
	942		LR134537.1_fragment_36	14421	96.938	Corynebacterium_diphtheriae			intact	bacteria	#N/A
	943	Cluster_233	KM879463.1	71200	100	Arthrobacter_sp.__68b	AR	False	#N/A	phage
	944		MF185718.1	70707	86.8191	Arthrobacter_sp.__ATCC_21022	AR	False	#N/A	phage	MYO
	945		MN204503.1	70526	84.8633	Arthrobacter_sp.__ATCC_21022	AR	False	#N/A	phage	SIPHO
	946		MF185723.1	70396	84.7482	Arthrobacter_sp.__ATCC_21022	AR	False	#N/A	phage	MYO
	947		MF668274.1	70362	84.7705	Arthrobacter_sp.__ATCC_21022	AR	False	#N/A	phage	MYO
	948		KU160660.1	70265	84.8552	Arthrobacter_sp.__ATCC_21022	AR	False	#N/A	phage	MYO
	949		KX670786.1	70258	84.9328	Arthrobacter_sp.__ATCC_21022	AR	False	#N/A	phage	MYO
	950		KX855961.1	70176	84.957	Arthrobacter_sp.__ATCC_21022	AR	False	#N/A	phage	MYO
	951		MF185724.1	70123	84.7581	Arthrobacter_sp.__ATCC_21022	AR	False	#N/A	phage	MYO
	952		KX522650.1	70096	85.0416	Arthrobacter_sp.__ATCC_21022	AR	False	#N/A	phage	MYO
	953		MF185725.1	70091	84.7661	Arthrobacter_sp.__ATCC_21022	AR	False	#N/A	phage
	954		MK494107.1	70090	84.7662	Arthrobacter_sp.__ATCC_21022	AR	False	#N/A	phage
	955		MN204499.1	70074	84.7764	Arthrobacter_sp.__ATCC_21022	AR	False	#N/A	phage	SIPHO
	956		MF185721.1	70035	84.7339	Arthrobacter_sp.__ATCC_21022	AR	False	#N/A	phage	MYO
	957		KX855962.1	69978	84.7018	Arthrobacter_sp.__ATCC_21022	AR	False	#N/A	phage
	958		KX670787.1	69798	84.9917	Arthrobacter_sp.__ATCC_21022	AR	False	#N/A	phage	MYO
	959		MN234234.1	68762	84.9906	Arthrobacter_sp.__ATCC_21022	AR	False	#N/A	phage	MYO
	960	Cluster_234	CP001630.1_fragment_90_1	71166	100	Actinosynnema_mirum_DSM_43827			intact	bacteria	#N/A
	961	Cluster_235	MW055906.1	71061	100	Mycobacterium_smegmatis_mc²155	B	False	#N/A	phage	SIPHO
	962	Cluster_236	MH744419.1	71020	100	Arthrobacter_sp.__ATCC_21022	AR	False	#N/A	phage
	963		MN703411.1	69061	83.8556	Arthrobacter_sp.__ATCC_21022	AR	False	#N/A	phage	MYO
	964	Cluster_237	AY129339.1	70797	100	Mycobacterium_smegmatis_mc²155	H	False	#N/A	phage	SIPHO
	965		MK279909.1	70030	84.8201	Mycobacterium_smegmatis_mc²155	H	False	#N/A	phage	SIPHO
	966	Cluster_238	CP054207.1_fragment_43	70707	100	Rhodococcus_qingshengii			intact	bacteria	#N/A
	967	Cluster_239	MN586021.1	70671	100	Arthrobacter_globiformis_B-2979	AP	False	#N/A	phage	SIPHO
	968		MT889394.1	68939	97.5582	Arthrobacter_globiformis_B-2979	AP	False	#N/A	phage	SIPHO
	969	Cluster_240	MN813686.1	70668	100	Mycobacterium_smegmatis_mc²155	B	False	#N/A	phage	SIPHO
	970	Cluster_241	CP025228.1_fragment_30_1	70646	100	Actinomyces_qiguomingii			intact	bacteria	#N/A
	971	Cluster_242	JN412589.1	70506	100	Mycobacterium_smegmatis_mc²155	U	False	#N/A	phage	SIPHO
	972		KR997933.1	69377	98.3109	Mycobacterium_smegmatis_mc²155	U	False	#N/A	phage	SIPHO
	973	Cluster_243	CP046171.1_fragment_114	70398	100	Nocardia_brasiliensis			intact	bacteria	#N/A
	974	Cluster_244	MG009575.1	70373	100	Mycobacterium_smegmatis_mc²155	Singleton	None	#N/A	phage	SIPHO
	975	Cluster_245	CP012382.1_fragment_95	70284	100	Streptomyces_ambofaciens_ATCC_23877			intact	bacteria	#N/A
	976	Cluster_246	KR080199.1	70270	100	Mycobacterium_smegmatis_mc²155	B	False	#N/A	phage	SIPHO
	977		KF024727.1	70120	86.2842	Mycobacterium_smegmatis_mc²155	B	False	#N/A	phage	SIPHO
	978		KF416341.1	70115	86.2799	Mycobacterium_smegmatis_mc²155	B	False	#N/A	phage	SIPHO
	979		MT889381.1	70079	91.518	Mycobacterium_smegmatis_mc²155	B	False	#N/A	phage	SIPHO
	980		MH727561.1	69867	89.1739	Mycobacterium_smegmatis_mc²155	B	False	#N/A	phage	SIPHO
	981		JN699007.1	69864	91.1693	Mycobacterium_smegmatis_mc²155	B	False	#N/A	phage	SIPHO
	982		KY224000.1	69819	98.1792	Mycobacterium_smegmatis_mc²155	B	False	#N/A	phage	SIPHO
	983		MK524490.1	69691	91.5386	Mycobacterium_smegmatis_mc²155	B	False	#N/A	phage	SIPHO
	984	Cluster_247	EU770222.1	70110	100	Mycobacterium_smegmatis_mc²155	H	False	#N/A	phage	SIPHO
	985	Cluster_248	MT776806.1	70048	100	Mycobacterium_smegmatis_mc²155	AC	False	#N/A	phage	SIPHO
	986		MH834613.1	69660	96.8264	Mycobacterium_smegmatis_mc²155	AC	False	#N/A	phage	SIPHO
	987	Cluster_249	CP009110.1_fragment_90_1	70036	100	Amycolatopsis_methanolica_239			intact	bacteria	#N/A
	988	Cluster_250	CP076860.1_fragment_3	69931	100	Mycobacterium_avium_subsp._hominissuis			remnant	plasmid	#N/A
	989	Cluster_251	MN813693.1	69897	100	Mycobacterium_smegmatis_mc²155	B	False	#N/A	phage	SIPHO
	990	Cluster_252	MH316565.1	69800	100	Mycobacterium_smegmatis_mc²155	B	False	#N/A	phage	SIPHO
	991		KP027207.2	69451	98.5222	Mycobacterium_smegmatis_mc²155	B	False	#N/A	phage	SIPHO
	992		MG925353.1	69439	98.6845	Mycobacterium_phlei_GTIS10	B	False	#N/A	phage	SIPHO
	993		MH513976.1	69431	98.2391	Mycobacterium_smegmatis_mc²155	B	False	#N/A	phage	SIPHO
	994		JN699003.1	69409	98.3899	Mycobacterium_smegmatis_mc²155	B	False	#N/A	phage	SIPHO
	995		FJ641182.1	69378	98.0895	Mycobacterium_smegmatis_mc²155	B	False	#N/A	phage	SIPHO
	996		MK359357.1	69239	98.7113	Mycobacterium_smegmatis_mc²155	B	False	#N/A	phage	SIPHO
	997		MK061414.1	69164	98.2513	Mycobacterium_smegmatis_mc²155	B	False	#N/A	phage	SIPHO
	998		MT952851.1	69130	98.763	Mycobacterium_smegmatis_mc²155	B	False	#N/A	phage	SIPHO
	999		MT310892.1	69129	98.2849	Mycobacterium_smegmatis_mc²155	B	False	#N/A	phage	SIPHO
	1000		DQ398049.1	69059	97.5391	Mycobacterium_smegmatis_mc²155	B	False	#N/A	phage	SIPHO
	1001		MN096360.1	69026	98.4847	Mycobacterium_smegmatis_ATCC_607	B	False	#N/A	phage	SIPHO
	1002		MN096359.1	69021	98.6701	Mycobacterium_smegmatis_ATCC_607	B	False	#N/A	phage	SIPHO
	1003		MN444872.1	68980	98.5799	Mycobacterium_smegmatis_mc²155	B	False	#N/A	phage	SIPHO
	1004		JN699006.1	68711	98.3922	Mycobacterium_smegmatis_mc²155	B	False	#N/A	phage	SIPHO
	1005		MW924644.1	68705	98.1882	Mycobacterium_smegmatis_mc²155	B	False	#N/A	phage	SIPHO
	1006		KR080205.1	68685	98.7195	Mycobacterium_smegmatis_mc²155	B	False	#N/A	phage	SIPHO
	1007		KR080203.1	68674	98.7364	Mycobacterium_smegmatis_mc²155	B	False	#N/A	phage	SIPHO
	1008		MG839014.1	68670	98.6075	Mycobacterium_smegmatis_mc²155	B	False	#N/A	phage	SIPHO
	1009		MG925338.1	68668	98.4646	Mycobacterium_phlei_GTIS10	B	False	#N/A	phage	SIPHO
	1010		KJ194581.1	68662	98.5413	Mycobacterium_smegmatis_mc²155	B	False	#N/A	phage	SIPHO
	1011		MH576977.1	68657	98.5819	Mycobacterium_smegmatis_mc²155	B	False	#N/A	phage	SIPHO
	1012		MN444873.1	68634	98.7598	Mycobacterium_smegmatis_mc²155	B	False	#N/A	phage	SIPHO
	1013		JN699018.1	68633	98.1457	Mycobacterium_smegmatis_mc²155	B	False	#N/A	phage	SIPHO
	1014		KJ194584.1	68628	98.3234	Mycobacterium_smegmatis_mc²155	B	False	#N/A	phage	SIPHO
	1015		MT310871.1	68546	98.4303	Mycobacterium_smegmatis_mc²155	B	False	#N/A	phage	SIPHO
	1016		MN234223.1	68523	98.6214	Mycobacterium_smegmatis_mc²155	B	False	#N/A	phage	SIPHO
	1017		MG920059.1	68514	98.3148	Mycobacterium_phlei_GTIS10	B	False	#N/A	phage	SIPHO
	1018		MH051265.1	68482	98.2143	Mycobacterium_smegmatis_mc²155	B	False	#N/A	phage	SIPHO
	1019		JF704095.1	68245	98.5737	Mycobacterium_smegmatis_mc²155	B	False	#N/A	phage	SIPHO
	1020		KF493879.1	68196	97.6769	Mycobacterium_smegmatis_mc²155	B	False	#N/A	phage	SIPHO
	1021		EU816589.1	68090	98.3158	Mycobacterium_smegmatis_mc²155	B	False	#N/A	phage	SIPHO
	1022		JN698992.1	67949	97.8713	Mycobacterium_smegmatis_mc²155	B	False	#N/A	phage	SIPHO
	1023	Cluster_253	MH479914.1	69476	100	Mycobacterium_smegmatis_mc²155	B	False	#N/A	phage	SIPHO
	1024		JX649098.1	69321	98.5932	Mycobacterium_smegmatis_mc²155	B	False	#N/A	phage	SIPHO
	1025		KM363597.1	69271	98.1035	Mycobacterium_smegmatis_mc²155	B	False	#N/A	phage	SIPHO
	1026		MH399773.1	69263	98.9258	Mycobacterium_smegmatis_mc²155	B	False	#N/A	phage	SIPHO
	1027		MK279870.1	69197	99.0562	Mycobacterium_smegmatis_mc²155	B	False	#N/A	phage	SIPHO
	1028		MK279852.1	69191	98.8747	Mycobacterium_smegmatis_mc²155	B	False	#N/A	phage	SIPHO
	1029		MH450116.1	69174	99.134	Mycobacterium_smegmatis_mc²155	B	False	#N/A	phage	SIPHO
	1030		MT897903.1	69166	98.4781	Mycobacterium_smegmatis_mc²155	B	False	#N/A	phage	SIPHO
	1031		MT897901.1	69122	99.0422	Mycobacterium_smegmatis_mc²155	B	False	#N/A	phage	SIPHO
	1032		JN006064.1	69118	98.1727	Mycobacterium_smegmatis_mc²155	B	False	#N/A	phage	SIPHO
	1033		MH479921.1	69085	99.3737	Mycobacterium_smegmatis_mc²155	B	False	#N/A	phage	SIPHO
	1034		MK112544.1	69085	98.0246	Mycobacterium_smegmatis_mc²155	B	False	#N/A	phage	SIPHO
	1035		KY385380.1	69082	97.7647	Mycobacterium_smegmatis_mc²155	B	False	#N/A	phage	SIPHO
	1036		KY385382.1	69082	97.7669	Mycobacterium_smegmatis_mc²155	B	False	#N/A	phage	SIPHO
	1037		KY385383.1	69082	97.7663	Mycobacterium_smegmatis_mc²155	B	False	#N/A	phage	SIPHO
	1038		MH371114.1	69044	98.9789	Mycobacterium_smegmatis_mc²155	B	False	#N/A	phage	SIPHO
	1039		KX620786.1	69037	99.0228	Mycobacterium_smegmatis_mc²155	B	False	#N/A	phage	SIPHO
	1040		MK494104.1	69033	99.0869	Mycobacterium_smegmatis_mc²155	B	False	#N/A	phage	SIPHO
	1041		MH371117.1	69031	99.112	Mycobacterium_smegmatis_mc²155	B	False	#N/A	phage	SIPHO
	1042		KJ194580.1	69030	99.1297	Mycobacterium_smegmatis_mc²155	B	False	#N/A	phage	SIPHO
	1043		MK310139.1	69027	98.7124	Mycobacterium_smegmatis_mc²155	B	False	#N/A	phage	SIPHO
	1044		MG925348.1	69009	99.1807	Mycobacterium_smegmatis_mc²155	B	False	#N/A	phage	SIPHO
	1045		KX369585.1	69000	99.1083	Mycobacterium_smegmatis_mc²155	B	False	#N/A	phage	SIPHO
	1046		AF547430.1	68999	99.2482	Mycobacterium_smegmatis_mc²155	B	False	#N/A	phage	SIPHO
	1047		JN699009.1	68992	99.1785	Mycobacterium_smegmatis_mc²155	B	False	#N/A	phage	SIPHO
	1048		JX649097.2	68992	98.9557	Mycobacterium_smegmatis_mc²155	B	False	#N/A	phage	SIPHO
	1049		MK279904.1	68985	98.5489	Mycobacterium_smegmatis_mc²155	B	False	#N/A	phage	SIPHO
	1050		MT316463.1	68983	99.1498	Mycobacterium_smegmatis_mc²155	B	False	#N/A	phage	SIPHO
	1051		MK279895.1	68983	98.6292	Mycobacterium_smegmatis_mc²155	B	False	#N/A	phage	SIPHO
	1052		MK279846.1	68978	98.9703	Mycobacterium_smegmatis_mc²155	B	False	#N/A	phage	SIPHO
	1053		MF919511.1	68953	97.8047	Mycobacterium_smegmatis_mc²155	B	False	#N/A	phage	SIPHO
	1054		MK112555.1	68939	98.922	Mycobacterium_smegmatis_mc²155	B	False	#N/A	phage	SIPHO
	1055		KX702319.1	68938	97.8382	Mycobacterium_smegmatis_mc²155	B	False	#N/A	phage	SIPHO
	1056		MN703415.1	68929	99.0042	Mycobacterium_smegmatis_mc²155	B	False	#N/A	phage	SIPHO
	1057		MT889369.1	68929	98.6391	Mycobacterium_smegmatis_mc²155	B	False	#N/A	phage	SIPHO
	1058		MW862980.1	68922	98.7556	Mycobacterium_smegmatis_mc²155	B	False	#N/A	phage	SIPHO
	1059		MG925346.1	68921	98.8014	Mycobacterium_smegmatis_mc²155	B	False	#N/A	phage	SIPHO
	1060		MT316460.1	68910	98.9916	Mycobacterium_smegmatis_mc²155	B	False	#N/A	phage	SIPHO
	1061		MW534381.1	68899	98.9338	Mycobacterium_smegmatis_mc²155	B	False	#N/A	phage	SIPHO
	1062		MK279865.1	68890	98.9845	Mycobacterium_smegmatis_mc²155	B	False	#N/A	phage	SIPHO
	1063		MK279885.1	68888	99.1105	Mycobacterium_smegmatis_mc²155	B	False	#N/A	phage	SIPHO
	1064		MN585965.1	68885	98.1762	Mycobacterium_smegmatis_mc²155	B	False	#N/A	phage	SIPHO
	1065		JX649096.1	68884	98.9598	Mycobacterium_smegmatis_mc²155	B	False	#N/A	phage	SIPHO
	1066		MK279888.1	68880	98.9444	Mycobacterium_smegmatis_mc²155	B	False	#N/A	phage	SIPHO
	1067		MH371125.1	68878	98.9391	Mycobacterium_smegmatis_mc²155	B	False	#N/A	phage	SIPHO
	1068		MH051264.1	68875	98.5565	Mycobacterium_smegmatis_mc²155	B	False	#N/A	phage	SIPHO
	1069		KM347890.1	68873	98.5976	Mycobacterium_smegmatis_mc²155	B	False	#N/A	phage	SIPHO
	1070		MH399786.1	68873	99.0783	Mycobacterium_smegmatis_mc²155	B	False	#N/A	phage	SIPHO
	1071		MK279850.1	68866	98.0054	Mycobacterium_smegmatis_mc²155	B	False	#N/A	phage	SIPHO
	1072		MH399775.1	68866	99.0598	Mycobacterium_smegmatis_mc²155	B	False	#N/A	phage	SIPHO
	1073		MH779516.1	68866	99.1067	Mycobacterium_smegmatis_mc²155	B	False	#N/A	phage	SIPHO
	1074		MK279897.1	68865	99.1309	Mycobacterium_smegmatis_mc²155	B	False	#N/A	phage	SIPHO
	1075		MT776813.1	68865	98.1644	Mycobacterium_smegmatis_mc²155	B	False	#N/A	phage	SIPHO
	1076		MH651175.1	68856	98.8061	Mycobacterium_smegmatis_mc²155	B	False	#N/A	phage	SIPHO
	1077		MW712726.1	68855	99.017	Mycobacterium_smegmatis_mc²155	B	False	#N/A	phage	SIPHO
	1078		JF704091.1	68850	99.0516	Mycobacterium_smegmatis_mc²155	B	False	#N/A	phage	SIPHO
	1079		JN698990.1	68839	98.9661	Mycobacterium_smegmatis_mc²155	B	False	#N/A	phage	SIPHO
	1080		JN699017.1	68839	98.9661	Mycobacterium_smegmatis_mc²155	B	False	#N/A	phage	SIPHO
	1081		JF957056.1	68839	98.9786	Mycobacterium_smegmatis_mc²155	B	False	#N/A	phage	SIPHO
	1082		MK112551.1	68831	98.7716	Mycobacterium_smegmatis_mc²155	B	False	#N/A	phage	SIPHO
	1083		MH513973.1	68822	97.782	Mycobacterium_smegmatis_mc²155	B	False	#N/A	phage	SIPHO
	1084		MG757158.1	68821	99.03	Mycobacterium_smegmatis_mc²155	B	False	#N/A	phage	SIPHO
	1085		MK279891.1	68821	97.8403	Mycobacterium_smegmatis_mc²155	B	False	#N/A	phage	SIPHO
	1086		KJ595576.1	68807	98.2055	Mycobacterium_smegmatis_mc²155	B	False	#N/A	phage	SIPHO
	1087		JN006063.1	68804	98.716	Mycobacterium_smegmatis_mc²155	B	False	#N/A	phage	SIPHO
	1088		MF919519.1	68804	97.9993	Mycobacterium_smegmatis_mc²155	B	False	#N/A	phage	SIPHO
	1089		MN096366.1	68803	98.3925	Mycobacterium_smegmatis_mc²155	B	False	#N/A	phage	SIPHO
	1090		MG944223.1	68798	97.8804	Mycobacterium_smegmatis_mc²155	B	False	#N/A	phage	SIPHO
	1091		MG925356.1	68792	98.5131	Mycobacterium_smegmatis_mc²155	B	False	#N/A	phage	SIPHO
	1092		MK279866.1	68791	98.6602	Mycobacterium_smegmatis_mc²155	B	False	#N/A	phage	SIPHO
	1093		MN945903.1	68777	98.1877	Mycobacterium_smegmatis_mc²155	B	False	#N/A	phage	SIPHO
	1094		MH825705.1	68774	98.7859	Mycobacterium_smegmatis_mc²155	B	False	#N/A	phage	SIPHO
	1095		MK112536.1	68753	98.7974	Mycobacterium_smegmatis_mc²155	B	False	#N/A	phage	SIPHO
	1096		MK112542.1	68750	99.1296	Mycobacterium_smegmatis_mc²155	B	False	#N/A	phage	SIPHO
	1097		MH077582.1	68740	98.51	Mycobacterium_smegmatis_mc²155	B	False	#N/A	phage	SIPHO
	1098		JF704109.1	68735	98.9691	Mycobacterium_smegmatis_mc²155	B	False	#N/A	phage	SIPHO
	1099		KJ194579.1	68735	98.8409	Mycobacterium_smegmatis_mc²155	B	False	#N/A	phage	SIPHO
	1100		MG757164.1	68727	97.7392	Mycobacterium_smegmatis_mc²155	B	False	#N/A	phage	SIPHO
	1101		MN945899.1	68726	99.2229	Mycobacterium_smegmatis_mc²155	B	False	#N/A	phage	SIPHO
	1102		MW534380.1	68726	99.2229	Mycobacterium_smegmatis_mc²155	B	False	#N/A	phage	SIPHO
	1103		MH155874.1	68721	97.752	Mycobacterium_smegmatis_mc²155	B	False	#N/A	phage	SIPHO
	1104		MW712720.1	68721	99.048	Mycobacterium_smegmatis_mc²155	B	False	#N/A	phage	SIPHO
	1105		JN192463.1	68720	97.7821	Mycobacterium_smegmatis_mc²155	B	False	#N/A	phage	SIPHO
	1106		JF937109.1	68719	98.7598	Mycobacterium_smegmatis_mc²155	B	False	#N/A	phage	SIPHO
	1107		MK279890.1	68718	97.9021	Mycobacterium_smegmatis_mc²155	B	False	#N/A	phage	SIPHO
	1108		KP027197.1	68716	98.8066	Mycobacterium_smegmatis_mc²155	B	False	#N/A	phage	SIPHO
	1109		MG757165.1	68716	97.7556	Mycobacterium_smegmatis_mc²155	B	False	#N/A	phage	SIPHO
	1110		KY965066.1	68714	98.8025	Mycobacterium_smegmatis_mc²155	B	False	#N/A	phage	SIPHO
	1111		MW534377.1	68702	98.1435	Mycobacterium_smegmatis_mc²155	B	False	#N/A	phage	SIPHO
	1112		MT897909.1	68684	98.8708	Mycobacterium_smegmatis_mc²155	B	False	#N/A	phage	SIPHO
	1113		MF919539.1	68682	98.7905	Mycobacterium_smegmatis_mc²155	B	False	#N/A	phage	SIPHO
	1114		JF937097.1	68675	98.9616	Mycobacterium_smegmatis_mc²155	B	False	#N/A	phage	SIPHO
	1115		MG757159.1	68673	98.78	Mycobacterium_smegmatis_mc²155	B	False	#N/A	phage	SIPHO
	1116		MK279883.1	68669	97.9623	Mycobacterium_smegmatis_mc²155	B	False	#N/A	phage	SIPHO
	1117		MK279861.1	68664	98.7561	Mycobacterium_smegmatis_mc²155	B	False	#N/A	phage	SIPHO
	1118		MK279873.1	68650	98.8748	Mycobacterium_smegmatis_mc²155	B	False	#N/A	phage	SIPHO
	1119		MK279878.1	68650	98.8748	Mycobacterium_smegmatis_mc²155	B	False	#N/A	phage	SIPHO
	1120		MK279843.1	68650	98.8691	Mycobacterium_smegmatis_mc²155	B	False	#N/A	phage	SIPHO
	1121		MH479918.1	68637	97.7984	Mycobacterium_smegmatis_mc²155	B	False	#N/A	phage	SIPHO
	1122		KX576646.1	68637	97.7984	Mycobacterium_smegmatis_mc²155	B	False	#N/A	phage	SIPHO
	1123		KX576645.1	68637	97.7967	Mycobacterium_smegmatis_mc²155	B	False	#N/A	phage	SIPHO
	1124		MT952849.1	68621	97.8348	Mycobacterium_smegmatis_mc²155	B	False	#N/A	phage	SIPHO
	1125		MT310867.1	68618	97.8707	Mycobacterium_smegmatis_mc²155	B	False	#N/A	phage	SIPHO
	1126		MK279894.1	68608	98.9932	Mycobacterium_smegmatis_mc²155	B	False	#N/A	phage	SIPHO
	1127		KJ194583.1	68607	98.6479	Mycobacterium_smegmatis_mc²155	B	False	#N/A	phage	SIPHO
	1128		KX576647.1	68604	97.9435	Mycobacterium_smegmatis_mc²155	B	False	#N/A	phage	SIPHO
	1129		MK279877.1	68603	98.1931	Mycobacterium_smegmatis_mc²155	B	False	#N/A	phage	SIPHO
	1130		JN638752.1	68600	98.7923	Mycobacterium_smegmatis_mc²155	B	False	#N/A	phage	SIPHO
	1131		KC691258.1	68598	98.2437	Mycobacterium_smegmatis_mc²155	B	False	#N/A	phage	SIPHO
	1132		KX592589.1	68597	98.9936	Mycobacterium_smegmatis_mc²155	B	False	#N/A	phage	SIPHO
	1133		MH651177.1	68596	98.3795	Mycobacterium_smegmatis_mc²155	B	False	#N/A	phage	SIPHO
	1134		KT599441.1	68596	98.8904	Mycobacterium_smegmatis_mc²155	B	False	#N/A	phage	SIPHO
	1135		MH744417.1	68591	98.9311	Mycobacterium_smegmatis_mc²155	B	False	#N/A	phage	SIPHO
	1136		MH926060.1	68591	98.1741	Mycobacterium_smegmatis_mc²155	B	False	#N/A	phage	SIPHO
	1137		MH825702.1	68584	98.756	Mycobacterium_smegmatis_mc²155	B	False	#N/A	phage	SIPHO
	1138		KM408320.1	68576	98.7581	Mycobacterium_smegmatis_mc²155	B	False	#N/A	phage	SIPHO
	1139		MK279910.1	68573	98.2067	Mycobacterium_smegmatis_mc²155	B	False	#N/A	phage	SIPHO
	1140		GU247133.1	68569	99.0804	Mycobacterium_smegmatis_mc²155	B	False	#N/A	phage	SIPHO
	1141		MK112552.1	68568	98.6111	Mycobacterium_smegmatis_mc²155	B	False	#N/A	phage	SIPHO
	1142		MK279889.1	68560	98.6314	Mycobacterium_smegmatis_mc²155	B	False	#N/A	phage	SIPHO
	1143		MH479916.1	68547	98.0152	Mycobacterium_smegmatis_mc²155	B	False	#N/A	phage	SIPHO
	1144		MH316568.1	68527	97.7586	Mycobacterium_smegmatis_mc²155	B	False	#N/A	phage	SIPHO
	1145		MH727555.1	68521	99.1741	Mycobacterium_smegmatis_mc²155	B	False	#N/A	phage	SIPHO
	1146		MH779500.1	68521	98.0816	Mycobacterium_smegmatis_mc²155	B	False	#N/A	phage	SIPHO
	1147		KR816508.1	68515	99.0545	Mycobacterium_smegmatis_mc²155	B	False	#N/A	phage	SIPHO
	1148		MG962363.1	68509	97.7545	Mycobacterium_smegmatis_mc²155	B	False	#N/A	phage	SIPHO
	1149		KY676783.1	68506	98.7375	Mycobacterium_smegmatis_mc²155	B	False	#N/A	phage	SIPHO
	1150		MH230875.1	68503	98.2264	Mycobacterium_smegmatis_mc²155	B	False	#N/A	phage	SIPHO
	1151		MK279864.1	68497	97.7809	Mycobacterium_smegmatis_mc²155	B	False	#N/A	phage	SIPHO
	1152		MH399780.1	68494	99.1226	Mycobacterium_smegmatis_mc²155	B	False	#N/A	phage	SIPHO
	1153		MH576958.1	68494	97.8149	Mycobacterium_smegmatis_mc²155	B	False	#N/A	phage	SIPHO
	1154		JN699008.1	68494	98.906	Mycobacterium_smegmatis_mc²155	B	False	#N/A	phage	SIPHO
	1155		KX670813.1	68493	98.6851	Mycobacterium_smegmatis_mc²155	B	False	#N/A	phage	SIPHO
	1156		MG944225.1	68493	98.602	Mycobacterium_smegmatis_mc²155	B	False	#N/A	phage	SIPHO
	1157		KX683293.1	68492	98.6251	Mycobacterium_smegmatis_mc²155	B	None	#N/A	phage	SIPHO
	1158		MG925350.1	68488	98.8212	Mycobacterium_smegmatis_mc²155	B	False	#N/A	phage	SIPHO
	1159		MN585967.1	68480	98.4405	Mycobacterium_smegmatis_mc²155	B	False	#N/A	phage	SIPHO
	1160		KX578071.1	68479	98.8475	Mycobacterium_smegmatis_mc²155	B	False	#N/A	phage	#N/A
	1161		KM236502.1	68472	98.3203	Mycobacterium_smegmatis_mc²155	B	False	#N/A	phage	SIPHO
	1162		MK524526.1	68467	97.9208	Mycobacterium_smegmatis_mc²155	B	False	#N/A	phage	SIPHO
	1163		MT310868.1	68458	98.7262	Mycobacterium_smegmatis_mc²155	B	False	#N/A	phage	SIPHO
	1164		MN444868.1	68454	98.5498	Mycobacterium_smegmatis_mc²155	B	False	#N/A	phage	SIPHO
	1165		FJ174694.1	68450	99.0292	Mycobacterium_smegmatis_mc²155	B	False	#N/A	phage	SIPHO
	1166		GU247134.1	68432	99.2093	Mycobacterium_smegmatis_mc²155	B	False	#N/A	phage	SIPHO
	1167		KJ567044.1	68428	98.5963	Mycobacterium_smegmatis_mc²155	B	False	#N/A	phage	SIPHO
	1168		DQ398046.1	68427	99.1732	Mycobacterium_smegmatis_mc²155	B	False	#N/A	phage	SIPHO
	1169		MN369744.1	68418	98.8541	Mycobacterium_smegmatis_mc²155	B	False	#N/A	phage	SIPHO
	1170		MK279855.1	68415	98.6177	Mycobacterium_smegmatis_mc²155	B	False	#N/A	phage	SIPHO
	1171		KX576643.1	68415	98.8757	Mycobacterium_smegmatis_mc²155	B	False	#N/A	phage	SIPHO
	1172		MH651186.1	68406	98.9834	Mycobacterium_smegmatis_mc²155	B	False	#N/A	phage	SIPHO
	1173		MH576967.1	68405	98.4555	Mycobacterium_smegmatis_mc²155	B	False	#N/A	phage	SIPHO
	1174		KT364588.1	68405	98.4612	Mycobacterium_smegmatis_mc²155	B	False	#N/A	phage	SIPHO
	1175		MN586058.1	68398	97.6161	Mycobacterium_smegmatis_mc²155	B	False	#N/A	phage	SIPHO
	1176		MH590594.1	68390	98.8571	Mycobacterium_smegmatis_mc²155	B	False	#N/A	phage	SIPHO
	1177		MF919528.1	68375	98.4757	Mycobacterium_smegmatis_mc²155	B	False	#N/A	phage	SIPHO
	1178		KR997967.1	68367	98.1214	Mycobacterium_smegmatis_mc²155	B	False	#N/A	phage	SIPHO
	1179		KC576784.1	68355	98.7918	Mycobacterium_smegmatis_mc²155	B	False	#N/A	phage	SIPHO
	1180		MK279887.1	68355	98.6039	Mycobacterium_smegmatis_mc²155	B	False	#N/A	phage	SIPHO
	1181		JF704103.1	68346	98.7545	Mycobacterium_smegmatis_mc²155	B	False	#N/A	phage	SIPHO
	1182		MT897902.1	68341	98.3526	Mycobacterium_smegmatis_mc²155	B	False	#N/A	phage	SIPHO
	1183		MK279858.1	68341	98.2391	Mycobacterium_smegmatis_mc²155	B	False	#N/A	phage	SIPHO
	1184		MK279859.1	68334	98.7708	Mycobacterium_smegmatis_mc²155	B	False	#N/A	phage	SIPHO
	1185		MG962365.1	68331	98.6761	Mycobacterium_smegmatis_mc²155	B	False	#N/A	phage	SIPHO
	1186		KP027208.1	68328	98.6337	Mycobacterium_smegmatis_mc²155	B	False	#N/A	phage	SIPHO
	1187		KU867907.1	68327	98.7037	Mycobacterium_smegmatis_mc²155	B	False	#N/A	phage	SIPHO
	1188		MK112553.1	68325	99.0054	Mycobacterium_smegmatis_mc²155	B	False	#N/A	phage	SIPHO
	1189		MF155947.1	68324	98.8307	Mycobacterium_smegmatis_mc²155	B	False	#N/A	phage	SIPHO
	1190		GQ303264.1	68323	98.5887	Mycobacterium_smegmatis_mc²155	B	False	#N/A	phage	SIPHO
	1191		MK279879.1	68318	98.9434	Mycobacterium_smegmatis_mc²155	B	False	#N/A	phage	SIPHO
	1192		MK279871.1	68318	98.8113	Mycobacterium_smegmatis_mc²155	B	False	#N/A	phage	SIPHO
	1193		KX683292.1	68314	98.5773	Mycobacterium_smegmatis_mc²155	B	False	#N/A	phage	SIPHO
	1194		JN698989.1	68311	98.7666	Mycobacterium_smegmatis_mc²155	B	False	#N/A	phage	SIPHO
	1195		KP027209.1	68311	98.7692	Mycobacterium_smegmatis_mc²155	B	False	#N/A	phage	SIPHO
	1196		JN638753.1	68307	98.6837	Mycobacterium_smegmatis_mc²155	B	False	#N/A	phage	SIPHO
	1197		MK279882.1	68306	98.9227	Mycobacterium_smegmatis_mc²155	B	False	#N/A	phage	SIPHO
	1198		MG770212.1	68296	98.7264	Mycobacterium_smegmatis_mc²155	B	False	#N/A	phage	SIPHO
	1199		MH230874.1	68296	98.8294	Mycobacterium_smegmatis_mc²155	B	False	#N/A	phage	SIPHO
	1200		JF704102.1	68293	98.8864	Mycobacterium_smegmatis_mc²155	B	False	#N/A	phage	SIPHO
	1201		KF713485.1	68262	98.3814	Mycobacterium_smegmatis_mc²155	B	False	#N/A	phage	SIPHO
	1202		MG925339.1	68249	98.1606	Mycobacterium_smegmatis_mc²155	B	False	#N/A	phage	SIPHO
	1203		MH371107.1	68243	98.3329	Mycobacterium_smegmatis_mc²155	B	False	#N/A	phage	SIPHO
	1204		MH051251.1	68235	97.8471	Mycobacterium_smegmatis_mc²155	B	False	#N/A	phage	SIPHO
	1205		KR781349.1	68227	98.2007	Mycobacterium_smegmatis_mc²155	B	False	#N/A	phage	SIPHO
	1206		JF937095.1	68193	98.5892	Mycobacterium_smegmatis_mc²155	B	False	#N/A	phage	SIPHO
	1207		MK112527.1	68179	98.8381	Mycobacterium_smegmatis_mc²155	B	False	#N/A	phage	SIPHO
	1208		MF919507.1	68171	98.1042	Mycobacterium_smegmatis_mc²155	B	False	#N/A	phage	SIPHO
	1209		JF704099.1	68138	98.4277	Mycobacterium_smegmatis_mc²155	B	False	#N/A	phage	SIPHO
	1210		JN699010.1	68133	98.7059	Mycobacterium_smegmatis_mc²155	B	False	#N/A	phage	SIPHO
	1211		MG962375.1	68086	98.7132	Mycobacterium_smegmatis_mc²155	B	False	#N/A	phage	SIPHO
	1212		MN369738.1	68083	98.293	Mycobacterium_smegmatis_mc²155	B	False	#N/A	phage	SIPHO
	1213		MK112546.1	68075	98.5448	Mycobacterium_smegmatis_mc²155	B	False	#N/A	phage	SIPHO
	1214		MK279881.1	68068	98.7345	Mycobacterium_smegmatis_mc²155	B	False	#N/A	phage	SIPHO
	1215		MK112539.1	68057	98.5376	Mycobacterium_smegmatis_mc²155	B	False	#N/A	phage	SIPHO
	1216		MG962362.1	68056	98.2464	Mycobacterium_smegmatis_mc²155	B	False	#N/A	phage	SIPHO
	1217		MH513980.1	68056	98.6817	Mycobacterium_smegmatis_mc²155	B	False	#N/A	phage	SIPHO
	1218		MF668276.1	68056	98.6817	Mycobacterium_smegmatis_mc²155	B	False	#N/A	phage	SIPHO
	1219		KJ538723.1	68043	98.2986	Mycobacterium_smegmatis_mc²155	B	False	#N/A	phage	SIPHO
	1220		MH651184.1	68040	98.7343	Mycobacterium_smegmatis_mc²155	B	False	#N/A	phage	SIPHO
	1221		MW862993.1	68035	98.7463	Mycobacterium_smegmatis_mc²155	B	False	#N/A	phage	SIPHO
	1222		GQ303266.1	68016	98.8432	Mycobacterium_smegmatis_mc²155	B	False	#N/A	phage	SIPHO
	1223		MH576970.1	68015	98.8169	Mycobacterium_smegmatis_mc²155	B	False	#N/A	phage	SIPHO
	1224		JX649099.1	68004	98.5867	Mycobacterium_smegmatis_mc²155	B	False	#N/A	phage	SIPHO
	1225		MH576954.1	67993	98.408	Mycobacterium_smegmatis_mc²155	B	False	#N/A	phage	SIPHO
	1226		MK524512.1	67952	97.8824	Mycobacterium_smegmatis_mc²155	B	False	#N/A	phage	SIPHO
	1227		MF919530.1	67880	98.13	Mycobacterium_smegmatis_mc²155	B	False	#N/A	phage	SIPHO
	1228		MF919503.1	67776	98.311	Mycobacterium_smegmatis_mc²155	B	False	#N/A	phage	SIPHO
	1229		GQ303259.1	67774	98.547	Mycobacterium_smegmatis_mc²155	B	False	#N/A	phage	SIPHO
	1230		MF919523.1	67768	98.2489	Mycobacterium_smegmatis_mc²155	B	False	#N/A	phage	SIPHO
	1231		KJ174157.1	67744	98.3703	Mycobacterium_smegmatis_mc²155	B	False	#N/A	phage	SIPHO
	1232		KC661274.1	67702	98.3381	Mycobacterium_smegmatis_mc²155	B	False	#N/A	phage	SIPHO
	1233		MW534379.1	67689	99.0698	Mycobacterium_smegmatis_mc²155	B	False	#N/A	phage	SIPHO
	1234		MK279908.1	67687	98.4241	Mycobacterium_smegmatis_mc²155	B	False	#N/A	phage	SIPHO
	1235		MH590588.1	66887	99.0791	Mycobacterium_smegmatis_mc²155	B	False	#N/A	phage	SIPHO
	1236		MH450122.1	64827	99.2342	Mycobacterium_smegmatis_mc²155	B	False	#N/A	phage	SIPHO
	1237	Cluster_254	MH632120.1	69471	100	Mycobacterium_smegmatis_mc²155	B	False	#N/A	phage	SIPHO
	1238	Cluster_255	MH744423.1	69448	100	Mycobacterium_smegmatis_mc²155	B	False	#N/A	phage	SIPHO
	1239	Cluster_256	MK305891.1	69439	100	Streptomyces_griseus_ATCC_10137	BN	False	#N/A	phage	SIPHO
	1240		MT897908.1	69299	90.4436	Streptomyces_viridochromogenes_DSM40736	BN	False	#N/A	phage	SIPHO
	1241		MT498053.1	69271	90.3731	Streptomyces_viridochromogenes_DSM40736	BN	False	#N/A	phage
	1242		MT498037.1	68994	85.0445	Streptomyces_viridochromogenes_DSM40736	BN	False	#N/A	phage	SIPHO
	1243		MH019216.1	68260	85.7345	Streptomyces_griseus_ATCC_10137	BN	False	#N/A	phage
	1244	Cluster_257	KX557288.1	69165	100	Rhodococcus_erythropolis_RIA_643	Singleton	None	#N/A	phage
	1245	Cluster_258	KF986247.1	69099	100	Mycobacterium_smegmatis_mc²155	H	False	#N/A	phage	SIPHO
	1246		FJ174691.1	68952	97.5477	Mycobacterium_smegmatis_mc²155	H	False	#N/A	phage	SIPHO
	1247		MT521996.1	68882	98.1218	Mycobacterium_smegmatis_mc²155	H	False	#N/A	phage	SIPHO
	1248		MH509445.1	68508	97.8006	Mycobacterium_smegmatis_mc²155	H	False	#N/A	phage	SIPHO
	1249		MG962376.1	68408	97.5846	Mycobacterium_smegmatis_mc²155	H	False	#N/A	phage	SIPHO
	1250		KJ567046.1	68386	97.809	Mycobacterium_smegmatis_mc²155	H	False	#N/A	phage	SIPHO
	1251		MN010756.1	67906	97.3269	Mycobacterium_smegmatis_mc²155	H	False	#N/A	phage	SIPHO
	1252	Cluster_259	CP063165.1_fragment_16	69093	100	Mycobacteroides_abscessus_subsp._abscessus			intact	bacteria	#N/A
	1253		CP065287.1_fragment_50_1	55053	96.1296	Mycobacteroides_abscessus_subsp._abscessus			remnant	bacteria	#N/A
	1254		CP011530.1_fragment_47_1	51146	88.4357	Mycobacteroides_immunogenum			intact	bacteria	#N/A
	1255		CP062131.1_fragment_39_1	49237	96.702	Mycobacteroides_abscessus			remnant	bacteria	#N/A
	1256		AP022621.1_fragment_72_1	47944	96.5195	Mycobacteroides_abscessus			remnant	bacteria	#N/A
	1257		CP004374.1_fragment_42_1	47939	96.5191	Mycobacteroides_abscessus_subsp._bolletii_50594			remnant	bacteria	#N/A
	1258		CP016189.1_fragment_48_1	46678	88.5166	Mycobacteroides_immunogenum			remnant	bacteria	#N/A
	1259	Cluster_260	CP039125.1_fragment_1	69027	100	Thermobispora_bispora			intact	plasmid	#N/A
	1260		CP039125.1_fragment_2	60353	99.9567	Thermobispora_bispora			intact	plasmid	#N/A
	1261	Cluster_261	MW601220.1	68896	100	Gordonia_terrae_3612	DP	False	#N/A	phage	SIPHO
	1262		MK919478.1	68860	95.9174	Gordonia_terrae_3612	DP	False	#N/A	phage	SIPHO
	1263		MN813698.1	68553	96.2084	Gordonia_terrae_3612	DP	False	#N/A	phage	SIPHO
	1264		MH479925.1	68389	96.231	Gordonia_terrae_3612	DP	False	#N/A	phage	SIPHO
	1265		MH479913.1	67234	96.3435	Gordonia_terrae_3612	DP	False	#N/A	phage	SIPHO
	1266	Cluster_262	MG757156.1	68869	100	Mycobacterium_smegmatis_mc²155	AC	False	#N/A	phage	SIPHO
	1267	Cluster_263	MH019215.1	68671	100	Streptomyces_toxytricini_NRRL_B-5426	BN	False	#N/A	phage	SIPHO
	1268	Cluster_264	MH779499.1	68626	100	Gordonia_terrae_3612	CR	False	#N/A	phage	SIPHO
	1269		MK376962.1	67662	95.0152	Gordonia_terrae_3612	CR	False	#N/A	phage	SIPHO
	1270		MF919510.1	65869	95.6334	Gordonia_terrae_3612	CR	False	#N/A	phage	SIPHO
	1271		MZ322010.1	64476	95.7375	Gordonia_terrae_3612	CR	False	#N/A	phage
	1272		MG757166.1	64124	99.9969	Gordonia_terrae_3612	CR	False	#N/A	phage	SIPHO
	1273	Cluster_265	MK686071.1	68430	100	Streptomyces_mirabilis_NRRL_B-2400	BG	False	#N/A	phage	SIPHO
	1274	Cluster_266	AP008932.1_fragment_1	68301	100	Rhodococcus_erythropolis_PR4			remnant	plasmid	#N/A
	1275	Cluster_267	MH779510.1	68205	100	Gordonia_terrae_3612	CR	False	#N/A	phage
	1276		MH779501.1	68190	99.9705	Gordonia_terrae_3612	CR	False	#N/A	phage
	1277		MH727552.1	67802	97.7295	Gordonia_terrae_3612	CR	False	#N/A	phage	SIPHO
	1278		MH727547.1	67773	98.0765	Gordonia_terrae_CAG3	CR	False	#N/A	phage
	1279		KR053201.1	67617	89.2647	Gordonia_terrae_Gter34	CR	False	#N/A	phage	SIPHO
	1280		MH779508.1	67470	98.7441	Gordonia_terrae_3612	CR	False	#N/A	phage
	1281		MT986025.1	67176	96.9421	Gordonia_terrae_3612	CR	False	#N/A	phage	SIPHO
	1282		MT889393.1	67175	96.9421	Gordonia_terrae_3612	CR	False	#N/A	phage	SIPHO
	1283		MH536824.1	67081	98.0161	Gordonia_terrae_3612	CR	False	#N/A	phage	SIPHO
	1284	Cluster_268	KU160673.1	68203	100	Arthrobacter_sp.__ATCC_21022	AP	False	#N/A	phage	SIPHO
	1285		KU160669.1	67592	98.1193	Arthrobacter_sp.__ATCC_21022	AP	False	#N/A	phage	SIPHO
	1286	Cluster_269	MN586003.1	68155	100	Gordonia_rubripertincta_NRRL_B-16540	DV	None	#N/A	phage	SIPHO
	1287		MN234220.1	67813	94.6099	Gordonia_rubripertincta_NRRL_B-16540	DV	None	#N/A	phage
	1288		MN234190.1	67785	97.6996	Gordonia_rubripertincta_NRRL_B-16540	DV	None	#N/A	phage
	1289		MN234162.1	67605	97.2808	Gordonia_rubripertincta_NRRL_B-16540	DV	None	#N/A	phage	SIPHO
	1290		MN234232.1	67485	97.1572	Gordonia_rubripertincta_NRRL_B-16540	DV	None	#N/A	phage	SIPHO
	1291		MN234207.1	66892	95.5349	Gordonia_rubripertincta_NRRL_B-16540	DV	None	#N/A	phage
	1292	Cluster_270	MZ005671.1	67754	100	Gordonia_rubripertincta_NRRL_B-16540	DV	None	#N/A	phage
	1293	Cluster_271	MG198777.1	67743	100	Corynebacterium_vitaeruminis_NCIB_9291	EN	False	#N/A	phage
	1294		MG198776.1	67383	96.6169	Corynebacterium_vitaeruminis_NCIB_9291	EN	False	#N/A	phage
	1295		MK977700.1	67086	96.5532	Corynebacterium_vitaeruminis_NCIB_9291	EN	False	#N/A	phage
	1296		MH926057.1	66915	96.0397	Corynebacterium_vitaeruminis_NCIB_9291	EN	False	#N/A	phage
	1297		MH926056.1	66714	96.6223	Corynebacterium_vitaeruminis_NCIB_9291	EN	False	#N/A	phage
	1298		MH976516.1	66432	96.3763	Corynebacterium_vitaeruminis_NCIB_9291	EN	False	#N/A	phage
	1299		MG198780.1	66392	96.4405	Corynebacterium_vitaeruminis_NCIB_9291	EN	False	#N/A	phage
	1300		MG198778.1	66359	96.4562	Corynebacterium_vitaeruminis_NCIB_9291	EN	False	#N/A	phage
	1301	Cluster_272	CP070348.1_fragment_47	67660	100	Mycolicibacterium_boenickei			intact	bacteria	#N/A
	1302	Cluster_273	MW507129.1	67632	100	Gordonia_terrae_3612	CR	False	#N/A	phage
	1303		MZ322022.1	67545	95.985	Gordonia_terrae_3612	CR	False	#N/A	phage
	1304		MG757157.1	67527	84.6592	Gordonia_terrae_3612	CR	False	#N/A	phage
	1305		MH669013.1	67359	95.8509	Gordonia_terrae_3612	CR	False	#N/A	phage	SIPHO
	1306		MK977699.1	67311	97.9817	Gordonia_terrae_3612	CR	False	#N/A	phage	MYO
	1307		MH744424.1	66808	84.4041	Gordonia_terrae_3612	CR	False	#N/A	phage
	1308		MF919542.1	66251	96.3267	Gordonia_terrae_3612	CR	False	#N/A	phage	SIPHO
	1309	Cluster_274	MN586014.1	67573	100	Gordonia_terrae_3612	DP	False	#N/A	phage
	1310	Cluster_275	MG812491.1	67570	100	Mycobacterium_smegmatis_mc²155	B	False	#N/A	phage	SIPHO
	1311		MN428049.1	67516	98.7471	Mycobacterium_smegmatis_mc²155	B	False	#N/A	phage	SIPHO
	1312		KT880194.1	67509	98.5792	Mycobacterium_smegmatis_mc²155	B	False	#N/A	phage	SIPHO
	1313		MK061411.1	67503	98.6258	Mycobacterium_smegmatis_mc²155	B	False	#N/A	phage	SIPHO
	1314		MN586045.1	67497	98.7532	Mycobacterium_smegmatis_mc²155	B	False	#N/A	phage	SIPHO
	1315		MN586046.1	67496	98.7554	Mycobacterium_smegmatis_mc²155	B	False	#N/A	phage	SIPHO
	1316		KM101117.1	67496	98.5288	Mycobacterium_smegmatis_mc²155	B	False	#N/A	phage	SIPHO
	1317		MH697584.1	67494	98.7348	Mycobacterium_smegmatis_mc²155	B	False	#N/A	phage	SIPHO
	1318		MH051249.1	67491	98.7793	Mycobacterium_smegmatis_mc²155	B	False	#N/A	phage	SIPHO
	1319		MK620898.1	67481	98.7654	Mycobacterium_smegmatis_mc²155	B	False	#N/A	phage	SIPHO
	1320		AY129334.1	67480	98.8238	Mycobacterium_smegmatis_mc²155	B	False	#N/A	phage	SIPHO
	1321		MW712731.1	67468	98.7126	Mycobacterium_smegmatis_mc²155	B	False	#N/A	phage	SIPHO
	1322		JN698991.1	67451	98.7827	Mycobacterium_smegmatis_mc²155	B	False	#N/A	phage	SIPHO
	1323		MZ456036.1	67439	98.6804	Mycobacterium_smegmatis_mc²155	B	False	#N/A	phage	SIPHO
	1324		JN699004.1	67436	98.6536	Mycobacterium_smegmatis_mc²155	B	False	#N/A	phage	SIPHO
	1325		MN234225.1	67411	98.8922	Mycobacterium_smegmatis_mc²155	B	False	#N/A	phage	SIPHO
	1326		MH001452.1	67406	98.7778	Mycobacterium_smegmatis_mc²155	B	False	#N/A	phage	SIPHO
	1327		MG757162.1	67401	98.7262	Mycobacterium_smegmatis_mc²155	B	False	#N/A	phage	SIPHO
	1328		MH727546.1	67391	98.81	Mycobacterium_smegmatis_mc²155	B	False	#N/A	phage	SIPHO
	1329		MK814751.1	67366	98.6678	Mycobacterium_smegmatis_mc²155	B	False	#N/A	phage	SIPHO
	1330		MT639652.1	67361	98.7716	Mycobacterium_smegmatis_mc²155	B	False	#N/A	phage	SIPHO
	1331		KT365402.1	67349	98.8908	Mycobacterium_smegmatis_mc²155	B	False	#N/A	phage	SIPHO
	1332		MN813678.1	67349	98.8823	Mycobacterium_smegmatis_mc²155	B	False	#N/A	phage	SIPHO
	1333		KF024722.1	67324	98.4961	Mycobacterium_smegmatis_mc²155	B	False	#N/A	phage	SIPHO
	1334		MH590591.1	67304	98.7817	Mycobacterium_smegmatis_mc²155	B	False	#N/A	phage	SIPHO
	1335		KR997932.1	67277	98.361	Mycobacterium_smegmatis_mc²155	B	False	#N/A	phage	SIPHO
	1336		DQ398048.1	67188	98.5432	Mycobacterium_smegmatis_mc²155	B	False	#N/A	phage	SIPHO
	1337		JN618996.1	67169	98.8399	Mycobacterium_smegmatis_mc²155	B	False	#N/A	phage	SIPHO
	1338		MG812490.1	67044	98.6998	Mycobacterium_smegmatis_mc²155	B	False	#N/A	phage	SIPHO
	1339		KX443696.1	66507	97.869	Mycobacterium_smegmatis_mc²155	B	False	#N/A	phage	SIPHO
	1340	Cluster_276	MH047631.1	67539	100	Microbacterium_foliorum_NRRL_B-24224	Singleton	None	#N/A	phage	SIPHO
	1341	Cluster_277	CP072108.1_fragment_40	67438	100	Rhodococcus_qingshengii			intact	bacteria	#N/A
	1342	Cluster_278	KJ194582.1	67383	100	Mycobacterium_smegmatis_mc²155	D	False	#N/A	phage	SIPHO
	1343	Cluster_279	CP074103.1_fragment_1	67328	100	Streptomyces_mirabilis			remnant	plasmid	#N/A
	1344	Cluster_280	CP026094.1_fragment_83	67262	100	Streptomyces_albulus			remnant	bacteria	#N/A
	1345		CP029042.1_fragment_75	60695	85.72	Streptomyces_lydicus			remnant	bacteria	#N/A
	1346		CP006871.1_fragment_93	60562	99.4225	Streptomyces_albulus_ZPM			remnant	bacteria	#N/A
	1347		CP007574.1_fragment_84	60482	99.5934	Streptomyces_albulus			remnant	bacteria	#N/A
	1348	Cluster_281	MH271313.1	67118	100	Gordonia_terrae_3612	DG	False	#N/A	phage	SIPHO
	1349		MT771345.1	66807	89.9334	Gordonia_terrae_3612	DG	False	#N/A	phage	SIPHO
	1350		MT771348.1	66696	89.9588	Gordonia_terrae_3612	DG	False	#N/A	phage
	1351		KX557285.1	66611	89.9759	Gordonia_terrae_3612	DG	False	#N/A	phage	SIPHO
	1352		MH576972.1	66610	89.9759	Gordonia_terrae_3612	DG	False	#N/A	phage	SIPHO
	1353		MH025890.1	66609	89.9759	Gordonia_terrae_3612	DG	False	#N/A	phage
	1354	Cluster_282	MK376960.1	66935	100	Gordonia_terrae_3612	CR	False	#N/A	phage
	1355		MN369753.1	66184	98.7898	Gordonia_terrae_3612	CR	False	#N/A	phage	SIPHO
	1356		MN369766.1	66184	98.791	Gordonia_terrae_3612	CR	False	#N/A	phage	SIPHO
	1357		MK433272.1	65218	95.3958	Gordonia_terrae_NRRL_B-16283	CR	False	#N/A	phage
	1358		MN428063.1	64714	94.1231	Gordonia_terrae_CAG3	CR	False	#N/A	phage	SIPHO
	1359		MH669007.1	64370	95.1442	Gordonia_terrae_CAG3	CR	False	#N/A	phage
	1360		MK376954.1	64214	95.4389	Gordonia_terrae_3612	CR	False	#N/A	phage	SIPHO
	1361	Cluster_283	CP003081.1_fragment_2	66500	100	Mycobacterium_sp._JS623			remnant	plasmid	#N/A
	1362	Cluster_284	CP027239.1_fragment_1	66295	100	Dietzia_sp._oral_taxon_368			remnant	plasmid	#N/A
	1363	Cluster_285	CP035493.1_fragment_23	66021	100	Xylanimicrobium_sp._FW10M-9			intact	bacteria	#N/A
	1364	Cluster_286	JF923796.1	65839	100	Gordonia_terrae_Gter34	CR	False	#N/A	phage	SIPHO
	1365		JF923797.1	65766	92.2334	Gordonia_rubripertincta_Grub38	CR	False	#N/A	phage	SIPHO
	1366	Cluster_287	MW712735.1	65823	100	Arthrobacter_sp.__ATCC_21022	AP	False	#N/A	phage	SIPHO
	1367	Cluster_288	CP050692.1_fragment_109_1	65570	100	Streptomyces_antibioticus			remnant	bacteria	#N/A
	1368	Cluster_289	MK061407.1	65529	100	Mycobacterium_smegmatis_mc²155	S	False	#N/A	phage	SIPHO
	1369		MN329674.1	65404	98.6802	Mycobacterium_smegmatis_mc²155	S	False	#N/A	phage	SIPHO
	1370		MK279842.1	65380	97.6697	Mycobacterium_smegmatis_mc²155	S	False	#N/A	phage	SIPHO
	1371		KJ538721.1	65243	97.8243	Mycobacterium_smegmatis_mc²155	S	False	#N/A	phage	SIPHO
	1372		KX159477.1	65237	97.8135	Mycobacterium_smegmatis_mc²155	S	False	#N/A	phage	SIPHO
	1373		JF704100.1	65100	98.7612	Mycobacterium_smegmatis_mc²155	S	False	#N/A	phage	SIPHO
	1374		MN428061.1	64931	98.8875	Mycobacterium_smegmatis_mc²155	S	False	#N/A	phage	SIPHO
	1375		MH727562.1	64911	99.0118	Mycobacterium_smegmatis_mc²155	S	False	#N/A	phage	SIPHO
	1376		MH727553.1	64834	98.6796	Mycobacterium_smegmatis_mc²155	S	False	#N/A	phage	SIPHO
	1377		MK305892.1	64827	97.7281	Mycobacterium_smegmatis_mc²155	S	False	#N/A	phage	SIPHO
	1378		MK494123.1	64824	97.7427	Mycobacterium_smegmatis_mc²155	S	False	#N/A	phage	SIPHO
	1379		MN329676.1	64824	97.7428	Mycobacterium_smegmatis_mc²155	S	False	#N/A	phage	SIPHO
	1380		MN428056.1	64817	99.3504	Mycobacterium_smegmatis_mc²155	S	False	#N/A	phage
	1381		MG757167.1	64625	98.0469	Mycobacterium_smegmatis_mc²155	S	False	#N/A	phage	SIPHO
	1382	Cluster_290	MW862992.1	65232	100	Arthrobacter_globiformis_B-2979	AP	False	#N/A	phage
	1383	Cluster_291	CP007220.1_fragment_25_1	65171	100	Mycobacteroides_chelonae_CCUG_47445			intact	bacteria	#N/A
	1384		CP034383.1_fragment_25_1	65171	100	Mycobacterium_chelonae_subsp._chelonae			intact	bacteria	#N/A
	1385	Cluster_292	JN699014.1	65108	100	Mycobacterium_smegmatis_mc²155	D	False	#N/A	phage	SIPHO
	1386		MK559427.1	64963	97.962	Mycobacterium_smegmatis_mc²155	D	False	#N/A	phage	SIPHO
	1387		MH316562.1	64877	97.7976	Mycobacterium_smegmatis_mc²155	D	False	#N/A	phage	SIPHO
	1388		FJ168661.1	64807	98.0584	Mycobacterium_smegmatis_mc²155	D	False	#N/A	phage	SIPHO
	1389		MN284908.1	64794	97.9834	Mycobacterium_smegmatis_mc²155	D	False	#N/A	phage	SIPHO
	1390		JF937107.1	64791	98.0392	Mycobacterium_smegmatis_mc²155	D	False	#N/A	phage	SIPHO
	1391		DQ398051.1	64787	97.6696	Mycobacterium_smegmatis_mc²155	D	False	#N/A	phage	SIPHO
	1392		FJ168662.1	64618	98.1912	Mycobacterium_smegmatis_mc²155	D	False	#N/A	phage	SIPHO
	1393		MT889385.1	64606	98.0974	Mycobacterium_smegmatis_mc²155	D	False	#N/A	phage	SIPHO
	1394		MN234227.1	64604	98.0147	Mycobacterium_smegmatis_mc²155	D	False	#N/A	phage	SIPHO
	1395		MH834615.1	64596	98.6231	Mycobacterium_smegmatis_mc²155	D	False	#N/A	phage	SIPHO
	1396		MH025888.1	64592	97.975	Mycobacterium_smegmatis_mc²155	D	False	#N/A	phage	SIPHO
	1397		MH399788.1	64570	98.0683	Mycobacterium_smegmatis_mc²155	D	False	#N/A	phage	SIPHO
	1398		FJ168660.1	64562	98.0543	Mycobacterium_smegmatis_mc²155	D	False	#N/A	phage	SIPHO
	1399		MN119378.1	64554	97.8697	Mycobacterium_smegmatis_mc²155	D	False	#N/A	phage	SIPHO
	1400		MK524498.1	64529	97.6419	Mycobacterium_smegmatis_mc²155	D	False	#N/A	phage	SIPHO
	1401		MK494102.1	64529	97.6419	Mycobacterium_smegmatis_mc²155	D	False	#N/A	phage	SIPHO
	1402		EU676000.1	64511	98.1429	Mycobacterium_smegmatis_mc²155	D	False	#N/A	phage	SIPHO
	1403		DQ398047.1	64494	98.1389	Mycobacterium_smegmatis_mc²155	D	False	#N/A	phage	SIPHO
	1404	Cluster_293	CP020468.1_fragment_18	65009	100	Actinomyces_gaoshouyii			remnant	bacteria	#N/A
	1405	Cluster_294	CP007456.1_fragment_11	65001	100	Bifidobacterium_kashiwanohense_PV20-2			remnant	bacteria	#N/A
	1406	Cluster_295	FQ859185.1_fragment_9	64990	100	Streptomyces_cattleya_NRRL_8057_=_DSM_46488			remnant	bacteria	#N/A
	1407		CP003219.1_fragment_9	64989	99.99	Streptomyces_cattleya_NRRL_8057_=_DSM_46488			remnant	bacteria	#N/A
	1408	Cluster_296	CP061725.1_fragment_64	64712	100	Micromonospora_craniellae			remnant	bacteria	#N/A
	1409		CP002162.1_fragment_110	38791	86.4927	Micromonospora_aurantiaca_ATCC_27029			remnant	bacteria	#N/A
	1410	Cluster_297	CP031166.1_fragment_4_1	64633	100	Euzebya_pacifica			remnant	plasmid	#N/A
	1411	Cluster_298	JN698995.1	64613	100	Mycobacterium_smegmatis_mc²155	AD	None	#N/A	phage	SIPHO
	1412	Cluster_299	CP074402.1_fragment_56	64590	100	Nocardiopsis_sp._HDS5			intact	bacteria	#N/A
	1413	Cluster_300	KU530220.1	64477	100	Streptomyces_griseus_ATCC_10137	BG	False	#N/A	phage	SIPHO
	1414	Cluster_301	MT639639.1	64351	100	Gordonia_terrae_3612	DG	False	#N/A	phage	SIPHO
	1415	Cluster_302	CP029072.1_fragment_25_1	64311	100	Mycobacteroides_abscessus			intact	bacteria	#N/A
	1416		CP029074.1_fragment_44	63780	100	Mycobacteroides_abscessus			intact	bacteria	#N/A
	1417		CP029075.1_fragment_43	63780	99.99	Mycobacteroides_abscessus			intact	bacteria	#N/A
	1418	Cluster_303	MN096374.1	64259	100	Microbacterium_foliorum_NRRL_B-24224	ED	False	#N/A	phage
	1419		MN908690.1	63862	96.6597	Microbacterium_foliorum_NRRL_B-24224	ED	False	#N/A	phage
	1420		MK937596.1	62869	96.8454	Microbacterium_foliorum_NRRL_B-24224	ED	False	#N/A	phage	SIPHO
	1421		MK919474.1	62533	96.5946	Microbacterium_foliorum_NRRL_B-24224	ED	False	#N/A	phage	SIPHO
	1422	Cluster_304	CP025779.1_fragment_18_1	64224	100	Mycobacterium_marinum			remnant	bacteria	#N/A
	1423		CP024190.1_fragment_55	56907	96.0527	Mycobacterium_marinum			intact	bacteria	#N/A
	1424		AP018496.1_fragment_60	56894	96.0394	Mycobacterium_marinum			intact	bacteria	#N/A
	1425		CP000854.1_fragment_63	54972	96.6386	Mycobacterium_marinum_M			intact	bacteria	#N/A
	1426	Cluster_305	MZ355724.1	64175	100	Microbacterium_foliorum_NRRL_B-24224	ED	False	#N/A	phage	SIPHO
	1427		MZ456035.1	63952	95.7298	Microbacterium_foliorum_NRRL_B-24224	ED	False	#N/A	phage
	1428		MH536823.1	63604	95.3328	Microbacterium_foliorum_NRRL_B-24224	ED	False	#N/A	phage
	1429		MH371109.1	62716	96.5438	Microbacterium_foliorum_NRRL_B-24224	ED	False	#N/A	phage	SIPHO
	1430		MH371108.1	62090	95.5931	Microbacterium_foliorum_NRRL_B-24224	ED	False	#N/A	phage
	1431	Cluster_306	MH576960.1	64105	100	Gordonia_terrae_NRRL_B-16283	CR	False	#N/A	phage	SIPHO
	1432		MH536819.1	64104	99.99	Gordonia_terrae_3612	CR	False	#N/A	phage	SIPHO
	1433	Cluster_307	MH576966.1	63874	100	Mycobacterium_smegmatis_mc²155	K	True	#N/A	phage	SIPHO
	1434		MF185719.1	63344	88.5123	Mycobacterium_smegmatis_mc²155	K	True	#N/A	phage	SIPHO
	1435		MF185720.1	63153	96.6025	Mycobacterium_smegmatis_mc²155	K	True	#N/A	phage	SIPHO
	1436		JN243855.1	62991	88.5019	Mycobacterium_smegmatis_mc²155	K	True	#N/A	phage	SIPHO
	1437		KM923971.1	62738	88.9774	Mycobacterium_smegmatis_mc²155	K	True	#N/A	phage	SIPHO
	1438		KJ567042.1	62661	96.9605	Mycobacterium_smegmatis_mc²155	K	True	#N/A	phage	SIPHO
	1439		MF185717.1	62112	88.3471	Mycobacterium_smegmatis_mc²155	K	True	#N/A	phage	SIPHO
	1440		MW435854.1	62110	88.4071	Mycobacterium_smegmatis_mc²155	K	True	#N/A	phage	SIPHO
	1441		MZ322016.1	61968	96.0463	Mycobacterium_smegmatis_mc²155	K	True	#N/A	phage	SIPHO
	1442		MH051255.1	61808	96.5291	Mycobacterium_smegmatis_mc²155	K	True	#N/A	phage	SIPHO
	1443		KX636165.1	61626	96.6798	Mycobacterium_smegmatis_mc²155	K	True	#N/A	phage	SIPHO
	1444		MG962374.1	61535	96.6042	Mycobacterium_smegmatis_mc²155	K	True	#N/A	phage	SIPHO
	1445		KM363596.1	61511	87.0908	Mycobacterium_smegmatis_mc²155	K	True	#N/A	phage	SIPHO
	1446		MH651171.1	61395	91.0196	Mycobacterium_smegmatis_mc²155	K	True	#N/A	phage	SIPHO
	1447		KX585251.1	61248	98.0657	Mycobacterium_smegmatis_mc²155	K	True	#N/A	phage	SIPHO
	1448		MH697592.1	59925	86.9498	Mycobacterium_smegmatis_mc²155	K	True	#N/A	phage	SIPHO
	1449	Cluster_308	CP040721.1_fragment_1	63497	100	Rhodococcus_pyridinivorans			remnant	plasmid	#N/A
	1450	Cluster_309	CP054919.1_fragment_92	63491	100	Kitasatospora_sp._NA04385			remnant	bacteria	#N/A
	1451	Cluster_310	MW055913.1	63364	100	Arthrobacter_globiformis_B-2979	Singleton	None	#N/A	phage	SIPHO
	1452	Cluster_311	KM083128.1	63334	100	Mycobacterium_smegmatis_mc²155	Singleton	None	#N/A	phage	SIPHO
	1453	Cluster_312	CP040916.1_fragment_97	63240	100	Streptomyces_spectabilis			remnant	bacteria	#N/A
	1454	Cluster_313	CP028369.1_fragment_124	63176	100	Streptomyces_sp._P3			intact	bacteria	#N/A
	1455	Cluster_314	MH271316.1	63128	100	Microbacterium_paraoxydans_NWU1	ED	False	#N/A	phage	SIPHO
	1456		MH271307.1	63123	98.0091	Microbacterium_paraoxydans_NWU1	ED	False	#N/A	phage	SIPHO
	1457		MH271300.1	63119	98.0008	Microbacterium_paraoxydans_NWU1	ED	False	#N/A	phage
	1458		MH271310.1	62954	98.4546	Microbacterium_paraoxydans_NWU1	ED	False	#N/A	phage	SIPHO
	1459		MK376963.1	62684	97.1831	Microbacterium_paraoxydans_NWU1	ED	False	#N/A	phage	SIPHO
	1460	Cluster_315	MT639641.1	63064	100	Microbacterium_foliorum_NRRL_B-24224	EG	False	#N/A	phage	SIPHO
	1461	Cluster_316	CP029788.1_fragment_33	63009	100	Streptomyces_actuosus			intact	bacteria	#N/A
	1462	Cluster_317	CP003987.1_fragment_93_1	62984	100	Streptomyces_sp._769			intact	bacteria	#N/A
	1463	Cluster_318	LN997842.1_fragment_108	62975	100	Streptomyces_reticuli			intact	bacteria	#N/A
	1464	Cluster_319	CP063418.1_fragment_8_1	62909	100	Actinomyces_faecalis			intact	bacteria	#N/A
	1465	Cluster_320	MT310894.1	62869	100	Microbacterium_foliorum_NRRL_B-24224	EG	False	#N/A	phage	SIPHO
	1466		MT553342.1	62812	97.3453	Microbacterium_foliorum_NRRL_B-24224	EG	False	#N/A	phage
	1467		MH727556.1	61703	95.9919	Microbacterium_foliorum_NRRL_B-24224	EG	False	#N/A	phage	SIPHO
	1468	Cluster_321	MW924641.1	62801	100	Microbacterium_paraoxydans_NRRL_B-14843	EG	False	#N/A	phage	SIPHO
	1469		MN908694.1	61880	97.4868	Microbacterium_paraoxydans_NRRL_B-14843	EG	False	#N/A	phage	SIPHO
	1470	Cluster_322	CP012886.2_fragment_3	62587	100	Mycobacterium_intracellulare_subsp._chimaera			intact	plasmid	#N/A
	1471	Cluster_323	MK376955.1	62558	100	Mycobacterium_smegmatis_mc²155	K	True	#N/A	phage	SIPHO
	1472		MH910038.1	62515	97.8225	Mycobacterium_smegmatis_mc²155	K	True	#N/A	phage	SIPHO
	1473		MH910039.1	62437	97.8842	Mycobacterium_smegmatis_mc²155	K	True	#N/A	phage	SIPHO
	1474		MH910042.1	62306	97.9497	Mycobacterium_smegmatis_mc²155	K	True	#N/A	phage	SIPHO
	1475		MK460246.1	62293	88.3034	Mycobacterium_smegmatis_mc²155	K	True	#N/A	phage	SIPHO
	1476		MT310859.1	62153	88.0364	Mycobacterium_smegmatis_mc²155	K	True	#N/A	phage	SIPHO
	1477		MT310860.1	62067	88.1828	Mycobacterium_smegmatis_mc²155	K	True	#N/A	phage	SIPHO
	1478		MN284895.1	61464	85.0019	Mycobacterium_smegmatis_mc²155	K	True	#N/A	phage	SIPHO
	1479	Cluster_324	MH825712.1	62517	100	Microbacterium_paraoxydans_NRRL_B-14843	Singleton	None	#N/A	phage	SIPHO
	1480	Cluster_325	KF713486.1	62466	100	Mycobacterium_smegmatis_mc²155	K	True	#N/A	phage	SIPHO
	1481		MN234174.1	61284	85.0881	Mycobacterium_smegmatis_mc²155	K	True	#N/A	phage	SIPHO
	1482		MN234226.1	61222	84.6596	Mycobacterium_smegmatis_mc²155	K	True	#N/A	phage	SIPHO
	1483		MF185722.1	61041	89.8986	Mycobacterium_smegmatis_mc²155	K	True	#N/A	phage	SIPHO
	1484		MK310138.1	61030	89.5823	Mycobacterium_smegmatis_mc²155	K	True	#N/A	phage	SIPHO
	1485		MK494119.1	60989	89.4904	Mycobacterium_smegmatis_mc²155	K	True	#N/A	phage	SIPHO
	1486		MN234201.1	60974	84.9579	Mycobacterium_smegmatis_mc²155	K	True	#N/A	phage	SIPHO
	1487		MF140416.1	60934	85.1485	Mycobacterium_smegmatis_mc²155	K	True	#N/A	phage	SIPHO
	1488	Cluster_326	MT657333.1	62461	100	Microbacterium_foliorum_NRRL_B-24224	EG	False	#N/A	phage
	1489		MT114166.1	62393	93.8359	Microbacterium_foliorum_NRRL_B-24224	EG	False	#N/A	phage
	1490		MH153813.1	62312	93.6483	Microbacterium_foliorum_NRRL_B-24224	EG	False	#N/A	phage	SIPHO
	1491		MZ322011.1	62294	98.3661	Microbacterium_foliorum_NRRL_B-24224	EG	False	#N/A	phage	SIPHO
	1492		MW712727.1	62291	98.6616	Microbacterium_foliorum_NRRL_B-24224	EG	False	#N/A	phage	SIPHO
	1493		MZ322018.1	62150	93.1122	Microbacterium_foliorum_NRRL_B-24224	EG	False	#N/A	phage	SIPHO
	1494		MW712724.1	61953	94.1928	Microbacterium_foliorum_NRRL_B-24224	EG	False	#N/A	phage
	1495		MN183284.1	61917	93.3014	Microbacterium_foliorum_NRRL_B-24224	EG	False	#N/A	phage	SIPHO
	1496		MW712728.1	61903	97.6942	Microbacterium_foliorum_NRRL_B-24224	EG	False	#N/A	phage	SIPHO
	1497		MW365950.1	61802	98.6285	Microbacterium_foliorum_NRRL_B-24224	EG	False	#N/A	phage	SIPHO
	1498		MW365949.1	61793	94.9291	Microbacterium_foliorum_NRRL_B-24224	EG	False	#N/A	phage
	1499		MH153803.1	61769	92.8777	Microbacterium_foliorum_NRRL_B-24224	EG	False	#N/A	phage	SIPHO
	1500		MW365946.1	61769	97.4643	Microbacterium_foliorum_NRRL_B-24224	EG	False	#N/A	phage	SIPHO
	1501	Cluster_327	CT573213.2_fragment_47	62459	100	Frankia_alni_ACN14a			remnant	bacteria	#N/A
	1502	Cluster_328	MN096358.1	62439	100	Microbacterium_paraoxydans_NRRL_B-14843	GB	None	#N/A	phage	SIPHO
	1503		MN096357.1	61090	95.929	Microbacterium_paraoxydans_NRRL_B-14843	GB	None	#N/A	phage	SIPHO
	1504		MT818426.1	59253	97.3966	Microbacterium_paraoxydans_NRRL_B-14843	GB	None	#N/A	phage	SIPHO
	1505	Cluster_329	MT498052.1	62331	100	Gordonia_rubripertincta_NRRL_B-16540	DJ	False	#N/A	phage
	1506		MN585982.1	61623	87.2776	Gordonia_rubripertincta_NRRL_B-16540	DJ	False	#N/A	phage	SIPHO
	1507		MN204501.1	61544	92.5884	Gordonia_rubripertincta_NRRL_B-16540	DJ	False	#N/A	phage	SIPHO
	1508		MK376957.1	61343	94.3485	Gordonia_terrae_3612	DJ	False	#N/A	phage	SIPHO
	1509		MZ005675.1	61315	92.4748	Gordonia_terrae_3612	DJ	False	#N/A	phage
	1510		MW862987.1	61288	97.5705	Gordonia_rubripertincta_NRRL_B-16540	DJ	False	#N/A	phage	SIPHO
	1511		MZ209301.1	61147	97.9872	Gordonia_rubripertincta_NRRL_B-16540	DJ	False	#N/A	phage	SIPHO
	1512		MZ388556.1	61092	92.4476	Gordonia_rubripertincta_NRRL_B-16540	DJ	False	#N/A	phage	SIPHO
	1513		MN284896.1	60978	84.2274	Gordonia_rubripertincta_NRRL_B-16540	DJ	False	#N/A	phage
	1514		MN010761.1	60899	88.1031	Gordonia_rubripertincta_NRRL_B-16540	DJ	False	#N/A	phage
	1515		MN585996.1	60531	87.0932	Gordonia_rubripertincta_NRRL_B-16540	DJ	False	#N/A	phage	SIPHO
	1516		MZ005683.1	60229	87.8395	Gordonia_terrae_3612	DJ	False	#N/A	phage	SIPHO
	1517		MK376953.1	60218	90.0619	Gordonia_terrae_3612	DJ	False	#N/A	phage	SIPHO
	1518	Cluster_330	AP022606.1_fragment_1	62285	100	Mycobacterium_branderi			intact	bacteria	#N/A
	1519		AP022606.1_fragment_70	20945	99.61	Mycobacterium_branderi			remnant	bacteria	#N/A
	1520	Cluster_331	CP065265.1_fragment_22_1	62281	100	Mycobacteroides_abscessus_subsp._bolletii			intact	bacteria	#N/A
	1521		CP065265.1_fragment_26	61247	99.5811	Mycobacteroides_abscessus_subsp._bolletii			intact	bacteria	#N/A
	1522	Cluster_332	MF324915.1	62236	100	Mycobacterium_smegmatis_mc²155	K	True	#N/A	phage	SIPHO
	1523		MT723940.1	61945	96.5697	Mycobacterium_smegmatis_mc²155	K	True	#N/A	phage	SIPHO
	1524		KY087993.1	61812	85.5203	Mycobacterium_smegmatis_mc²155	K	True	#N/A	phage	SIPHO
	1525		MN234199.1	61772	85.842	Mycobacterium_smegmatis_mc²155	K	True	#N/A	phage	SIPHO
	1526		MF140398.1	61761	86.1999	Mycobacterium_smegmatis_mc²155	K	True	#N/A	phage	SIPHO
	1527		MF140406.1	61594	85.8588	Mycobacterium_smegmatis_mc²155	K	True	#N/A	phage	SIPHO
	1528		MW601222.1	61366	97.3095	Mycobacterium_smegmatis_mc²155	K	True	#N/A	phage	SIPHO
	1529	Cluster_333	CP029796.1_fragment_11	62204	100	Bifidobacterium_longum_subsp._longum			intact	bacteria	#N/A
	1530		LR134354.1_fragment_20	61318	94.5258	Bifidobacterium_longum_subsp._infantis			intact	bacteria	#N/A
	1531		AP010889.1_fragment_20	61318	94.5258	Bifidobacterium_longum_subsp._infantis_ATCC_15697_=_JCM_1222_=_DSM_20088			intact	bacteria	#N/A
	1532		LR655210.1_fragment_14	61318	94.5187	Bifidobacterium_longum_subsp._infantis			intact	bacteria	#N/A
	1533		CP001095.1_fragment_20	61318	94.5205	Bifidobacterium_longum_subsp._infantis_ATCC_15697_=_JCM_1222_=_DSM_20088			intact	bacteria	#N/A
	1534		LR698953.1_fragment_20	61318	94.5205	Bifidobacterium_longum			intact	bacteria	#N/A
	1535		CP006713.1_fragment_11	55532	93.4354	Bifidobacterium_breve_JCM_7019			remnant	bacteria	#N/A
	1536	Cluster_334	MN234176.1	62192	100	Mycobacterium_smegmatis_mc²155	K	True	#N/A	phage	SIPHO
	1537	Cluster_335	MW924638.1	62078	100	Microbacterium_foliorum_NRRL_B-24224	EG	False	#N/A	phage	SIPHO
	1538	Cluster_336	AP022599.1_fragment_1_1	61906	100	Mycolicibacterium_pulveris			intact	bacteria	#N/A
	1539		AP022599.1_fragment_75	7845	98.85	Mycolicibacterium_pulveris			remnant	bacteria	#N/A
	1540	Cluster_337	MK801725.1	61890	100	Gordonia_terrae_3612	DR	False	#N/A	phage	SIPHO
	1541		MN908693.1	61856	98.5391	Gordonia_terrae_3612	DR	False	#N/A	phage
	1542	Cluster_338	CP040244.1_fragment_53	61883	100	Streptomyces_exfoliatus			intact	bacteria	#N/A
	1543	Cluster_339	MF324911.1	61882	100	Mycobacterium_smegmatis_mc²155	K	True	#N/A	phage	SIPHO
	1544	Cluster_340	CP071590.1_fragment_22	61870	100	Bifidobacterium_longum_subsp._longum			intact	bacteria	#N/A
	1545		AP010890.1_fragment_9	61027	96.1931	Bifidobacterium_longum_subsp._infantis_157F			intact	bacteria	#N/A
	1546		CP016019.1_fragment_12	59624	96.6104	Bifidobacterium_longum_subsp._longum			remnant	bacteria	#N/A
	1547	Cluster_341	CP023694.1_fragment_18	61818	100	Streptomyces_coeruleorubidus			intact	bacteria	#N/A
	1548	Cluster_342	MH153810.1	61670	100	Gordonia_terrae_NRRL_B-16283	DR	False	#N/A	phage
	1549	Cluster_343	FN554889.1_fragment_98	61600	100	Streptomyces_scabiei_87.22			intact	bacteria	#N/A
	1550		CP043956.1_fragment_35	61504	98.0808	Streptomyces_sp._LBUM_1482			intact	bacteria	#N/A
	1551	Cluster_344	CP020809.1_fragment_15_1	61598	100	Mycobacterium_dioxanotrophicus			remnant	bacteria	#N/A
	1552	Cluster_345	JX042579.1	61567	100	Mycobacterium_smegmatis_mc²155	K	True	#N/A	phage	SIPHO
	1553		MF373841.1	61318	86.9407	Mycobacterium_smegmatis_mc²155	K	True	#N/A	phage	SIPHO
	1554		KP027199.1	61251	87.1596	Mycobacterium_smegmatis_mc²155	K	True	#N/A	phage	SIPHO
	1555		JF937104.1	61147	86.8994	Mycobacterium_smegmatis_mc²155	K	True	#N/A	phage	SIPHO
	1556		KX683428.1	61145	86.7684	Mycobacterium_smegmatis_mc²155	K	True	#N/A	phage	SIPHO
	1557		KR080206.1	61081	86.5075	Mycobacterium_smegmatis_mc²155	K	True	#N/A	phage	SIPHO
	1558	Cluster_346	MK494114.1	61547	100	Mycobacterium_smegmatis_mc²155	W	False	#N/A	phage	SIPHO
	1559		MK494131.1	61415	97.5682	Mycobacterium_smegmatis_mc²155	W	False	#N/A	phage	SIPHO
	1560		KY130461.1	60973	98.2081	Mycobacterium_smegmatis_mc²155	W	False	#N/A	phage	SIPHO
	1561		MH001450.1	60908	97.4778	Mycobacterium_smegmatis_mc²155	W	False	#N/A	phage	SIPHO
	1562		MK494132.1	60656	98.6356	Mycobacterium_smegmatis_mc²155	W	False	#N/A	phage	SIPHO
	1563		MH001446.1	60579	98.0576	Mycobacterium_smegmatis_mc²155	W	False	#N/A	phage	SIPHO
	1564	Cluster_347	MZ322020.1	61476	100	Gordonia_terrae_3612	DE	False	#N/A	phage
	1565		MW314847.1	61476	99.99	Gordonia_terrae_3612	DE	False	#N/A	phage
	1566		MK937611.1	61248	99.9909	Gordonia_terrae_3612	DE	False	#N/A	phage	SIPHO
	1567		MK937607.1	61219	97.2028	Gordonia_terrae_3612	DE	False	#N/A	phage	SIPHO
	1568		MT498036.1	58928	90.4778	Gordonia_terrae_3612	DE	False	#N/A	phage	SIPHO
	1569	Cluster_348	HM486077.1	61440	100	Tsukamurella_paurometabola_Tpau37	Singleton	None	#N/A	phage	SIPHO
	1570	Cluster_349	MH399779.1	61421	100	Microbacterium_paraoxydans_NRRL_B-14843	ED	False	#N/A	phage	SIPHO
	1571	Cluster_350	MT889387.1	61275	100	Arthrobacter_sp.__68b	AT	False	#N/A	phage	SIPHO
	1572	Cluster_351	MF324908.1	61208	100	Mycobacterium_smegmatis_mc²155	K	True	#N/A	phage	SIPHO
	1573		MF324912.1	61109	94.5057	Mycobacterium_smegmatis_mc²155	K	True	#N/A	phage	SIPHO
	1574		MN945901.1	61027	89.8973	Mycobacterium_smegmatis_mc²155	K	True	#N/A	phage	SIPHO
	1575		MF324913.1	60813	94.6932	Mycobacterium_smegmatis_mc²155	K	True	#N/A	phage	SIPHO
	1576		MF324914.1	60321	90.4866	Mycobacterium_smegmatis_mc²155	K	True	#N/A	phage	SIPHO
	1577		MN369762.1	57666	94.4983	Mycobacterium_smegmatis_mc²155	K	True	#N/A	phage	SIPHO
	1578		MF324909.1	56580	99.9908	Mycobacterium_smegmatis_mc²155	K	True	#N/A	phage	SIPHO
	1579	Cluster_352	JQ300538.1	61164	100	Mycobacterium_smegmatis_mc²155	F	True	#N/A	phage	SIPHO
	1580		KM279937.1	60727	92.7582	Mycobacterium_smegmatis_mc²155	F	True	#N/A	phage	SIPHO
	1581		KY702574.1	60300	93.3058	Mycobacterium_smegmatis_mc²155	F	True	#N/A	phage	SIPHO
	1582		MK524503.1	60228	93.811	Mycobacterium_smegmatis_mc²155	F	True	#N/A	phage	SIPHO
	1583		MN945900.1	60222	92.9621	Mycobacterium_smegmatis_mc²155	F	True	#N/A	phage	SIPHO
	1584		KX610764.1	60190	92.7769	Mycobacterium_smegmatis_mc²155	F	True	#N/A	phage	SIPHO
	1585		MH155865.1	59815	93.4728	Mycobacterium_smegmatis_mc²155	F	True	#N/A	phage	SIPHO
	1586		JN020143.1	59794	93.1639	Mycobacterium_smegmatis_mc²155	F	True	#N/A	phage	SIPHO
	1587		MT114167.1	59699	93.5481	Mycobacterium_smegmatis_mc²155	F	True	#N/A	phage	SIPHO
	1588		KT309034.1	59652	93.9122	Mycobacterium_smegmatis_mc²155	F	True	#N/A	phage	SIPHO
	1589		MK524517.1	59617	93.5808	Mycobacterium_smegmatis_mc²155	F	True	#N/A	phage	SIPHO
	1590		MH371123.1	59540	93.769	Mycobacterium_smegmatis_mc²155	F	True	#N/A	phage	SIPHO
	1591		MH669001.1	59482	94.0572	Mycobacterium_smegmatis_mc²155	F	True	#N/A	phage	SIPHO
	1592		MN586001.1	59478	94.7821	Mycobacterium_smegmatis_mc²155	F	True	#N/A	phage	SIPHO
	1593		AY129330.1	59471	91.5985	Mycobacterium_smegmatis_mc²155	F	True	#N/A	phage	SIPHO
	1594		KR997930.1	59416	92.3838	Mycobacterium_smegmatis_mc²155	F	True	#N/A	phage	SIPHO
	1595		MZ274306.1	59381	92.902	Mycobacterium_smegmatis_mc²155	F	True	#N/A	phage	SIPHO
	1596		MN585973.1	59357	93.4691	Mycobacterium_smegmatis_mc²155	F	True	#N/A	phage	SIPHO
	1597		KX808131.1	59346	93.6676	Mycobacterium_smegmatis_mc²155	F	True	#N/A	phage	SIPHO
	1598		JN020141.2	59315	93.0905	Mycobacterium_smegmatis_mc²155	F	True	#N/A	phage	SIPHO
	1599		MK016494.1	59306	93.8657	Mycobacterium_smegmatis_mc²155	F	True	#N/A	phage	SIPHO
	1600		MZ209299.1	59282	92.7691	Mycobacterium_smegmatis_mc²155	F	True	#N/A	phage	SIPHO
	1601		MN369755.1	59268	94.4582	Mycobacterium_smegmatis_mc²155	F	True	#N/A	phage	SIPHO
	1602		HQ728524.1	59230	93.1739	Mycobacterium_smegmatis_mc²155	F	True	#N/A	phage	SIPHO
	1603		MK016504.1	59093	91.9366	Mycobacterium_smegmatis_mc²155	F	True	#N/A	phage	SIPHO
	1604		JN699012.1	59016	94.2518	Mycobacterium_smegmatis_mc²155	F	True	#N/A	phage	SIPHO
	1605		KM597530.1	58985	92.5249	Mycobacterium_smegmatis_mc²155	F	True	#N/A	phage	SIPHO
	1606		MH669005.1	58962	92.7385	Mycobacterium_smegmatis_mc²155	F	True	#N/A	phage	SIPHO
	1607		MK494110.1	58930	92.8008	Mycobacterium_smegmatis_mc²155	F	True	#N/A	phage	SIPHO
	1608		JF937093.1	58899	94.2661	Mycobacterium_smegmatis_mc²155	F	True	#N/A	phage	SIPHO
	1609		JX411620.1	58866	93.4213	Mycobacterium_smegmatis_mc²155	F	True	#N/A	phage	SIPHO
	1610		MN586012.1	58824	92.7735	Mycobacterium_smegmatis_mc²155	F	True	#N/A	phage	SIPHO
	1611		MK875792.1	58758	93.0804	Mycobacterium_smegmatis_mc²155	F	True	#N/A	phage	SIPHO
	1612		MH632119.1	58731	91.9934	Mycobacterium_smegmatis_mc²155	F	True	#N/A	phage	SIPHO
	1613		MH651178.1	58701	94.4296	Mycobacterium_smegmatis_mc²155	F	True	#N/A	phage	SIPHO
	1614		EF536069.1	58692	93.0407	Mycobacterium_smegmatis_mc²155	F	True	#N/A	phage	SIPHO
	1615		KR997968.1	58671	91.5316	Mycobacterium_smegmatis_mc²155	F	True	#N/A	phage	SIPHO
	1616		MK305886.1	58666	93.3185	Mycobacterium_smegmatis_mc²155	F	True	#N/A	phage	SIPHO
	1617		MN428047.1	58666	93.3165	Mycobacterium_smegmatis_mc²155	F	True	#N/A	phage	SIPHO
	1618		MT889396.1	58618	90.9162	Mycobacterium_smegmatis_mc²155	F	True	#N/A	phage	SIPHO
	1619		MT889397.1	58617	90.9162	Mycobacterium_smegmatis_mc²155	F	True	#N/A	phage	SIPHO
	1620		KX576644.1	58608	97.177	Mycobacterium_smegmatis_mc²155	F	True	#N/A	phage	SIPHO
	1621		MK016496.1	58575	97.2459	Mycobacterium_smegmatis_mc²155	F	True	#N/A	phage	SIPHO
	1622		MH744415.1	58569	92.1122	Mycobacterium_smegmatis_mc²155	F	True	#N/A	phage	SIPHO
	1623		FJ174692.1	58554	93.1106	Mycobacterium_smegmatis_mc²155	F	True	#N/A	phage	SIPHO
	1624		JX121091.1	58550	93.3417	Mycobacterium_smegmatis_mc²155	F	True	#N/A	phage	SIPHO
	1625		KM402757.1	58472	91.0142	Mycobacterium_smegmatis_mc²155	F	True	#N/A	phage	SIPHO
	1626		FJ174690.1	58471	94.3098	Mycobacterium_smegmatis_mc²155	F	True	#N/A	phage	SIPHO
	1627		MN428051.1	58461	90.9162	Mycobacterium_smegmatis_mc²155	F	True	#N/A	phage	SIPHO
	1628		MH834617.1	58423	92.6171	Mycobacterium_smegmatis_mc²155	F	True	#N/A	phage	SIPHO
	1629		MK359343.1	58397	92.4607	Mycobacterium_smegmatis_mc²155	F	True	#N/A	phage	SIPHO
	1630		MN310544.1	58397	93.9691	Mycobacterium_smegmatis_mc²155	F	True	#N/A	phage	SIPHO
	1631		MT310893.1	58368	93.5855	Mycobacterium_smegmatis_mc²155	F	True	#N/A	phage	SIPHO
	1632		KR824843.1	58338	93.7832	Mycobacterium_smegmatis_mc²155	F	True	#N/A	phage	SIPHO
	1633		MH371120.1	58297	93.4915	Mycobacterium_smegmatis_mc²155	F	True	#N/A	phage	SIPHO
	1634		MG872841.1	58230	93.3297	Mycobacterium_smegmatis_mc²155	F	True	#N/A	phage	SIPHO
	1635		MZ388555.1	58194	92.8595	Mycobacterium_smegmatis_mc²155	F	True	#N/A	phage	SIPHO
	1636		MT889374.1	58166	93.7818	Mycobacterium_smegmatis_mc²155	F	True	#N/A	phage	SIPHO
	1637		MN585975.1	58150	92.1321	Mycobacterium_smegmatis_mc²155	F	True	#N/A	phage
	1638		MN586011.1	58136	92.3434	Mycobacterium_smegmatis_mc²155	F	True	#N/A	phage	SIPHO
	1639		MH825707.1	58106	94.0185	Mycobacterium_smegmatis_mc²155	F	True	#N/A	phage	SIPHO
	1640		MH399784.1	58102	92.6313	Mycobacterium_smegmatis_mc²155	F	True	#N/A	phage	SIPHO
	1641		MH651169.1	58098	92.4361	Mycobacterium_smegmatis_mc²155	F	True	#N/A	phage	SIPHO
	1642		MK112556.1	58079	92.4028	Mycobacterium_smegmatis_mc²155	F	True	#N/A	phage	SIPHO
	1643		MH155871.1	58074	93.7722	Mycobacterium_smegmatis_mc²155	F	True	#N/A	phage	SIPHO
	1644		MK359307.1	58069	91.1432	Mycobacterium_smegmatis_mc²155	F	True	#N/A	phage	SIPHO
	1645		KF017005.1	58043	92.6822	Mycobacterium_smegmatis_mc²155	F	True	#N/A	phage	SIPHO
	1646		EU816590.1	58037	93.3216	Mycobacterium_smegmatis_mc²155	F	True	#N/A	phage	SIPHO
	1647		MN369749.1	58027	94.0601	Mycobacterium_smegmatis_mc²155	F	True	#N/A	phage	SIPHO
	1648		MH651183.1	58009	93.0204	Mycobacterium_smegmatis_mc²155	F	True	#N/A	phage	SIPHO
	1649		MH669010.1	57989	92.7357	Mycobacterium_smegmatis_mc²155	F	True	#N/A	phage	SIPHO
	1650		MT684593.1	57984	94.9288	Mycobacterium_smegmatis_mc²155	F	True	#N/A	phage	SIPHO
	1651		MH590602.1	57955	93.6814	Mycobacterium_smegmatis_ATCC_607	F	True	#N/A	phage	SIPHO
	1652		MH727548.1	57861	93.9444	Mycobacterium_smegmatis_mc²155	F	True	#N/A	phage	SIPHO
	1653		MH077578.1	57797	93.2453	Mycobacterium_smegmatis_mc²155	F	True	#N/A	phage	SIPHO
	1654		MF668281.1	57789	92.4291	Mycobacterium_smegmatis_mc²155	F	True	#N/A	phage	SIPHO
	1655		KJ025956.1	57775	93.3356	Mycobacterium_smegmatis_mc²155	F	True	#N/A	phage	SIPHO
	1656		MK359315.1	57754	93.3672	Mycobacterium_smegmatis_mc²155	F	True	#N/A	phage	SIPHO
	1657		MH669003.1	57754	93.3659	Mycobacterium_smegmatis_mc²155	F	True	#N/A	phage	SIPHO
	1658		MH020235.1	57737	93.5339	Mycobacterium_smegmatis_mc²155	F	True	#N/A	phage	SIPHO
	1659		MH651188.1	57726	93.1816	Mycobacterium_smegmatis_mc²155	F	True	#N/A	phage	SIPHO
	1660		JN020142.1	57701	93.3424	Mycobacterium_smegmatis_mc²155	F	True	#N/A	phage	SIPHO
	1661		MN369752.1	57663	94.0627	Mycobacterium_smegmatis_mc²155	F	True	#N/A	phage	SIPHO
	1662		KY348865.1	57647	92.9471	Mycobacterium_smegmatis_mc²155	F	True	#N/A	phage	SIPHO
	1663		MT684595.1	57599	93.6913	Mycobacterium_smegmatis_mc²155	F	True	#N/A	phage	SIPHO
	1664		MH669012.1	57526	93.2499	Mycobacterium_smegmatis_mc²155	F	True	#N/A	phage	SIPHO
	1665		JN398368.1	57387	92.2172	Mycobacterium_smegmatis_mc²155	F	True	#N/A	phage	SIPHO
	1666		MN204502.1	57386	92.5303	Mycobacterium_smegmatis_mc²155	F	True	#N/A	phage	SIPHO
	1667		MT897904.1	57356	92.4716	Mycobacterium_smegmatis_mc²155	F	True	#N/A	phage	SIPHO
	1668		MN735431.1	57346	94.6278	Mycobacterium_smegmatis_mc²155	F	True	#N/A	phage	SIPHO
	1669		KM652553.1	57328	93.7934	Mycobacterium_smegmatis_mc²155	F	True	#N/A	phage	SIPHO
	1670		KT279576.1	57293	93.1772	Mycobacterium_smegmatis_mc²155	F	True	#N/A	phage	SIPHO
	1671		JF937102.1	57278	90.8545	Mycobacterium_smegmatis_mc²155	F	True	#N/A	phage	SIPHO
	1672		MH001448.1	57256	93.1468	Mycobacterium_smegmatis_mc²155	F	True	#N/A	phage	SIPHO
	1673		MG770213.1	57159	93.5969	Mycobacterium_smegmatis_mc²155	F	True	#N/A	phage	SIPHO
	1674		KF024723.1	57155	93.0801	Mycobacterium_smegmatis_mc²155	F	True	#N/A	phage	SIPHO
	1675		KY012363.1	57155	92.8745	Mycobacterium_smegmatis_mc²155	F	True	#N/A	phage	SIPHO
	1676		KM066034.1	57052	93.0131	Mycobacterium_smegmatis_mc²155	F	True	#N/A	phage	SIPHO
	1677		MW862989.1	57051	93.0131	Mycobacterium_smegmatis_mc²155	F	True	#N/A	phage	SIPHO
	1678		MH590596.1	57001	92.4965	Mycobacterium_smegmatis_mc²155	F	True	#N/A	phage	SIPHO
	1679		DQ398045.1	56852	93.7239	Mycobacterium_smegmatis_mc²155	F	True	#N/A	phage	SIPHO
	1680		MN310548.1	56726	94.6387	Mycobacterium_smegmatis_mc²155	F	True	#N/A	phage	SIPHO
	1681		DQ398050.1	56692	93.7596	Mycobacterium_smegmatis_mc²155	F	True	#N/A	phage	SIPHO
	1682		KT895281.1	56669	93.1253	Mycobacterium_phlei_str.	F	True	#N/A	phage	SIPHO
	1683		KY965064.1	56663	93.4571	Mycobacterium_smegmatis_mc²155	F	True	#N/A	phage	SIPHO
	1684		MH051257.1	56515	92.0285	Mycobacterium_smegmatis_mc²155	F	True	#N/A	phage	SIPHO
	1685		JN698996.1	56461	93.7598	Mycobacterium_smegmatis_mc²155	F	True	#N/A	phage	SIPHO
	1686		MF668270.1	56418	93.5885	Mycobacterium_smegmatis_mc²155	F	True	#N/A	phage	SIPHO
	1687		KC661278.1	56279	92.7235	Mycobacterium_smegmatis_mc²155	F	True	#N/A	phage	SIPHO
	1688		MW924649.1	56251	93.2203	Mycobacterium_smegmatis_mc²155	F	True	#N/A	phage	SIPHO
	1689		MF919526.1	56125	92.3568	Mycobacterium_smegmatis_mc²155	F	True	#N/A	phage	SIPHO
	1690		MF190168.1	55735	93.4468	Mycobacterium_smegmatis_mc²155	F	True	#N/A	phage	SIPHO
	1691		MH371115.1	55727	93.7227	Mycobacterium_smegmatis_mc²155	F	True	#N/A	phage	SIPHO
	1692		KT281795.1	55617	94.0962	Mycobacterium_smegmatis_mc²155	F	True	#N/A	phage	SIPHO
	1693		MK494118.1	55422	92.85	Mycobacterium_smegmatis_mc²155	F	True	#N/A	phage	SIPHO
	1694		JN859129.1	55363	92.9854	Mycobacterium_smegmatis_mc²155	F	True	#N/A	phage	SIPHO
	1695		MN585995.1	55189	93.3748	Mycobacterium_smegmatis_mc²155	F	True	#N/A	phage	SIPHO
	1696		MT553345.1	55149	93.6407	Mycobacterium_smegmatis_mc²155	F	True	#N/A	phage	SIPHO
	1697		KY471267.1	55094	92.5598	Mycobacterium_smegmatis_mc²155	F	True	#N/A	phage	SIPHO
	1698		KT281792.1	55094	92.5598	Mycobacterium_smegmatis_mc²155	F	True	#N/A	phage	SIPHO
	1699		KM101122.1	54986	92.515	Mycobacterium_smegmatis_mc²155	F	True	#N/A	phage	SIPHO
	1700		MT684586.1	54974	93.5522	Mycobacterium_smegmatis_mc²155	F	True	#N/A	phage	SIPHO
	1701		MN585987.1	54687	94.1863	Mycobacterium_smegmatis_mc²155	F	True	#N/A	phage	SIPHO
	1702		MH155866.1	54685	94.133	Mycobacterium_smegmatis_mc²155	F	True	#N/A	phage	SIPHO
	1703		MF668287.1	54513	93.9312	Mycobacterium_smegmatis_mc²155	F	True	#N/A	phage	SIPHO
	1704		MW055915.1	54468	93.7848	Mycobacterium_smegmatis_mc²155	F	True	#N/A	phage	SIPHO
	1705		JN542517.1	54411	93.1478	Mycobacterium_smegmatis_mc²155	F	True	#N/A	phage	SIPHO
	1706		MH077580.1	54356	93.8136	Mycobacterium_smegmatis_mc²155	F	True	#N/A	phage	SIPHO
	1707		MH316564.1	54118	93.5694	Mycobacterium_smegmatis_mc²155	F	True	#N/A	phage	SIPHO
	1708		MN586005.1	53852	94.2646	Mycobacterium_smegmatis_mc²155	F	True	#N/A	phage	SIPHO
	1709		MH399771.1	53123	94.781	Mycobacterium_smegmatis_mc²155	F	True	#N/A	phage	SIPHO
	1710		MH590598.1	53058	92.6112	Mycobacterium_smegmatis_mc²155	F	True	#N/A	phage	SIPHO
	1711		GU060500.1	52141	93.7263	Mycobacterium_smegmatis_mc²155	F	True	#N/A	phage	SIPHO
	1712	Cluster_353	MN234196.1	61098	100	Gordonia_terrae_3612	DR	False	#N/A	phage
	1713		MN369758.1	59580	84.0696	Gordonia_rubripertincta_NRRL_B-16540	DR	False	#N/A	phage	SIPHO
	1714	Cluster_354	MK411746.1	61073	100	Arthrobacter_globiformis_B-2979	FG	True	#N/A	phage	SIPHO
	1715	Cluster_355	CP062008.1_fragment_13	61025	100	Mycolicibacterium_mucogenicum_DSM_44124			remnant	bacteria	#N/A
	1716	Cluster_356	JF704106.1	60835	100	Mycobacterium_smegmatis_mc²155	K	True	#N/A	phage	SIPHO
	1717		MN234165.1	60757	88.0623	Mycobacterium_smegmatis_mc²155	K	True	#N/A	phage	SIPHO
	1718		MF377440.1	60746	90.9797	Mycobacterium_smegmatis_mc²155	K	True	#N/A	phage	SIPHO
	1719		MZ005674.1	60621	90.8274	Mycobacterium_smegmatis_mc²155	K	True	#N/A	phage	SIPHO
	1720		KM677211.1	60609	91.1981	Mycobacterium_smegmatis_mc²155	K	True	#N/A	phage	SIPHO
	1721		KX657796.1	60526	91.0871	Mycobacterium_smegmatis_mc²155	K	True	#N/A	phage	SIPHO
	1722		KX657795.1	60526	91.0919	Mycobacterium_smegmatis_mc²155	K	True	#N/A	phage	SIPHO
	1723		KX657794.1	60526	91.0901	Mycobacterium_smegmatis_mc²155	K	True	#N/A	phage	SIPHO
	1724		MH371113.1	60494	93.541	Mycobacterium_smegmatis_mc²155	K	True	#N/A	phage	SIPHO
	1725		MG962364.1	60463	93.2823	Mycobacterium_smegmatis_mc²155	K	True	#N/A	phage	SIPHO
	1726		MW862984.1	60432	93.4401	Mycobacterium_smegmatis_mc²155	K	True	#N/A	phage	SIPHO
	1727		MK016503.1	60311	92.2742	Mycobacterium_smegmatis_mc²155	K	True	#N/A	phage	SIPHO
	1728		MF472892.1	60311	92.271	Mycobacterium_smegmatis_mc²155	K	True	#N/A	phage	SIPHO
	1729		KJ567045.1	60310	93.6839	Mycobacterium_smegmatis_mc²155	K	True	#N/A	phage	SIPHO
	1730		MF140428.1	60143	93.7023	Mycobacterium_smegmatis_mc²155	K	True	#N/A	phage	SIPHO
	1731		MG962371.1	60143	91.0853	Mycobacterium_smegmatis_mc²155	K	True	#N/A	phage	SIPHO
	1732		MH513977.1	60055	93.5007	Mycobacterium_smegmatis_mc²155	K	True	#N/A	phage	SIPHO
	1733		KX641264.1	60053	92.248	Mycobacterium_smegmatis_mc²155	K	True	#N/A	phage	SIPHO
	1734		MH001453.1	60031	94.1304	Mycobacterium_smegmatis_mc²155	K	True	#N/A	phage	SIPHO
	1735		MN234198.1	59969	93.6576	Mycobacterium_smegmatis_mc²155	K	True	#N/A	phage	SIPHO
	1736		MF668267.1	59947	93.1363	Mycobacterium_smegmatis_mc²155	K	True	#N/A	phage	SIPHO
	1737		MZ355721.1	59918	91.2197	Mycobacterium_smegmatis_mc²155	K	True	#N/A	phage	SIPHO
	1738		MH509444.1	59906	93.5431	Mycobacterium_smegmatis_mc²155	K	True	#N/A	phage	SIPHO
	1739		MW712733.1	59905	93.5381	Mycobacterium_smegmatis_mc²155	K	True	#N/A	phage	SIPHO
	1740		MW862990.1	59905	93.5327	Mycobacterium_smegmatis_mc²155	K	True	#N/A	phage	SIPHO
	1741		MW712723.1	59905	93.5403	Mycobacterium_smegmatis_mc²155	K	True	#N/A	phage	SIPHO
	1742		MW712734.1	59905	93.5403	Mycobacterium_smegmatis_mc²155	K	True	#N/A	phage	SIPHO
	1743		MF919532.1	59873	93.0564	Mycobacterium_smegmatis_mc²155	K	True	#N/A	phage	SIPHO
	1744		MH536822.1	59837	93.4147	Mycobacterium_smegmatis_mc²155	K	True	#N/A	phage	SIPHO
	1745		MN234182.1	59818	93.6397	Mycobacterium_smegmatis_mc²155	K	True	#N/A	phage	SIPHO
	1746		KX585253.1	59812	93.5209	Mycobacterium_smegmatis_mc²155	K	True	#N/A	phage	SIPHO
	1747		MH051246.1	59812	93.522	Mycobacterium_smegmatis_mc²155	K	True	#N/A	phage	SIPHO
	1748		HM152767.2	59798	92.0576	Mycobacterium_smegmatis_mc²155	K	True	#N/A	phage	SIPHO
	1749		JN185608.1	59749	93.6074	Mycobacterium_smegmatis_mc²155	K	True	#N/A	phage	SIPHO
	1750		MN234205.1	59734	93.8772	Mycobacterium_smegmatis_mc²155	K	True	#N/A	phage	SIPHO
	1751		MW862979.1	59711	93.4872	Mycobacterium_smegmatis_mc²155	K	True	#N/A	phage	SIPHO
	1752		MW712722.1	59711	93.4836	Mycobacterium_smegmatis_mc²155	K	True	#N/A	phage	SIPHO
	1753		MN369742.1	59709	93.487	Mycobacterium_smegmatis_mc²155	K	True	#N/A	phage	SIPHO
	1754		MH536821.1	59708	93.5273	Mycobacterium_smegmatis_mc²155	K	True	#N/A	phage	SIPHO
	1755		MH727544.1	59708	93.5038	Mycobacterium_smegmatis_mc²155	K	True	#N/A	phage	SIPHO
	1756		MK112537.1	59708	93.4914	Mycobacterium_smegmatis_mc²155	K	True	#N/A	phage	SIPHO
	1757		MN369746.1	59708	93.503	Mycobacterium_smegmatis_mc²155	K	True	#N/A	phage	SIPHO
	1758		MF140412.1	59708	93.5041	Mycobacterium_smegmatis_mc²155	K	True	#N/A	phage	SIPHO
	1759		MH697578.1	59708	93.503	Mycobacterium_smegmatis_mc²155	K	True	#N/A	phage	SIPHO
	1760		MW862985.1	59708	93.5067	Mycobacterium_smegmatis_mc²155	K	True	#N/A	phage	SIPHO
	1761		KY380102.1	59707	93.4906	Mycobacterium_smegmatis_mc²155	K	True	#N/A	phage	SIPHO
	1762		MN234231.1	59687	93.718	Mycobacterium_smegmatis_mc²155	K	True	#N/A	phage	SIPHO
	1763		JN643714.1	59672	93.6512	Mycobacterium_smegmatis_mc²155	K	True	#N/A	phage	SIPHO
	1764		JF704105.1	59646	93.5158	Mycobacterium_smegmatis_mc²155	K	True	#N/A	phage	SIPHO
	1765		HM152764.1	59598	92.9982	Mycobacterium_smegmatis_mc²155	K	True	#N/A	phage	SIPHO
	1766		MN234230.1	59556	93.7693	Mycobacterium_smegmatis_mc²155	K	True	#N/A	phage	SIPHO
	1767		MF140430.1	59556	93.7868	Mycobacterium_smegmatis_mc²155	K	True	#N/A	phage	SIPHO
	1768		MK460247.1	59504	93.7076	Mycobacterium_smegmatis_mc²155	K	True	#N/A	phage	SIPHO
	1769		MN234197.1	59462	93.6193	Mycobacterium_smegmatis_mc²155	K	True	#N/A	phage	SIPHO
	1770		MN908692.1	59308	93.5031	Mycobacterium_smegmatis_mc²155	K	True	#N/A	phage	SIPHO
	1771		MW712730.1	59132	93.5241	Mycobacterium_smegmatis_mc²155	K	True	#N/A	phage	SIPHO
	1772		MH077577.1	57034	93.2932	Mycobacterium_smegmatis_mc²155	K	True	#N/A	phage	SIPHO
	1773	Cluster_357	MT657335.1	60762	100	Gordonia_terrae_NRRL_B-16283	DR	False	#N/A	phage
	1774	Cluster_358	CP006997.1_fragment_1	60753	100	Rhodococcus_pyridinivorans_SB3094			intact	plasmid	#N/A
	1775	Cluster_359	LN850107.1_fragment_52	60733	100	Alloactinosynnema_sp._L-07			intact	bacteria	#N/A
	1776	Cluster_360	CP059694.1_fragment_12	60730	100	Gordonia_rubripertincta			intact	bacteria	#N/A
	1777		MZ150791.1	60495	88.0413	Gordonia_terrae_3612	DC	True	#N/A	phage	SIPHO
	1778		MK937603.1	60468	86.6559	Gordonia_terrae_3612	DC	True	#N/A	phage	SIPHO
	1779		MK305889.1	59655	87.8712	Gordonia_terrae_3612	DC	True	#N/A	phage	SIPHO
	1780		MK864265.1	59514	88.4132	Gordonia_terrae_3612	DC	True	#N/A	phage	SIPHO
	1781		MZ005680.1	59506	88.4132	Gordonia_terrae_3612	DC	True	#N/A	phage	SIPHO
	1782		MK814761.1	59454	88.3877	Gordonia_terrae_3612	DC	True	#N/A	phage	SIPHO
	1783		MK864267.1	59448	88.3684	Gordonia_terrae_3612	DC	True	#N/A	phage	SIPHO
	1784		MK967381.1	59122	88.2258	Gordonia_terrae_3612	DC	True	#N/A	phage
	1785		MK864264.1	58972	88.2159	Gordonia_terrae_3612	DC	True	#N/A	phage	SIPHO
	1786		MN284907.1	58924	88.6298	Gordonia_terrae_3612	DC	True	#N/A	phage	SIPHO
	1787		MH479917.1	58755	88.3842	Gordonia_terrae_3612	DC	True	#N/A	phage
	1788		MN010760.1	58718	88.4261	Gordonia_terrae_CAG3	DC	True	#N/A	phage	SIPHO
	1789		MH479910.1	58695	88.2452	Gordonia_terrae_3612	DC	True	#N/A	phage	SIPHO
	1790		MH669015.1	58677	88.2057	Gordonia_terrae_3612	DC	True	#N/A	phage
	1791		MK864266.1	58650	88.4533	Gordonia_terrae_3612	DC	True	#N/A	phage	SIPHO
	1792		MT310872.1	58460	88.21	Gordonia_terrae_3612	DC	True	#N/A	phage	SIPHO
	1793		MT639651.1	58364	88.2116	Gordonia_terrae_3612	DC	True	#N/A	phage	SIPHO
	1794		MW507125.1	58358	88.6517	Gordonia_terrae_3612	DC	True	#N/A	phage	SIPHO
	1795		KU998234.1	58308	88.6639	Gordonia_terrae_3612	DC	True	#N/A	phage
	1796		KX557286.1	57804	87.9357	Gordonia_terrae_3612	DC	True	#N/A	phage
	1797		MT521998.1	57764	88.7345	Gordonia_terrae_3612	DC	True	#N/A	phage
	1798	Cluster_361	AP018920.1_fragment_42_1	60685	100	Pseudonocardia_autotrophica			intact	bacteria	#N/A
	1799	Cluster_362	JN698994.1	60588	100	Mycobacterium_tuberculosis_H37Rv	Singleton	None	#N/A	phage
	1800	Cluster_363	CP049863.1_fragment_40	60508	100	Leucobacter_viscericola			intact	bacteria	#N/A
	1801		CP049863.1_fragment_1	26181	99.63	Leucobacter_viscericola			remnant	bacteria	#N/A
	1802	Cluster_364	MH509442.1	60430	100	Mycobacterium_smegmatis_mc²155	K	True	#N/A	phage	SIPHO
	1803	Cluster_365	CP000667.1_fragment_13_1	60368	100	Salinispora_tropica_CNB-440			intact	bacteria	#N/A
	1804	Cluster_366	KM101124.1	60285	100	Mycobacterium_smegmatis_mc²155	F	True	#N/A	phage	SIPHO
	1805		KC661280.1	59626	94.2968	Mycobacterium_smegmatis_mc²155	F	True	#N/A	phage	SIPHO
	1806		KM347889.1	59419	93.9311	Mycobacterium_smegmatis_mc²155	F	True	#N/A	phage	SIPHO
	1807		KF114874.1	59179	94.4376	Mycobacterium_smegmatis_mc²155	F	True	#N/A	phage	SIPHO
	1808		MH669014.1	58604	93.7825	Mycobacterium_smegmatis_mc²155	F	True	#N/A	phage	SIPHO
	1809		FJ174693.1	58578	94.3957	Mycobacterium_smegmatis_mc²155	F	True	#N/A	phage	SIPHO
	1810		KR997931.1	58456	91.3252	Mycobacterium_smegmatis_mc²155	F	True	#N/A	phage	SIPHO
	1811		KT281793.1	57766	94.8955	Mycobacterium_smegmatis_mc²155	F	True	#N/A	phage	SIPHO
	1812		MG962361.1	57734	93.8601	Mycobacterium_smegmatis_mc²155	F	True	#N/A	phage	SIPHO
	1813		MK494120.1	57703	93.5902	Mycobacterium_smegmatis_mc²155	F	True	#N/A	phage	SIPHO
	1814		MT889380.1	57693	94.2115	Mycobacterium_smegmatis_mc²155	F	True	#N/A	phage	SIPHO
	1815		KR935214.1	56826	93.4002	Mycobacterium_smegmatis_mc²155	F	True	#N/A	phage	SIPHO
	1816		JF704117.1	56719	93.0046	Mycobacterium_smegmatis_mc²155	F	True	#N/A	phage	SIPHO
	1817		KY385384.1	56335	93.062	Mycobacterium_smegmatis_mc²155	F	True	#N/A	phage	SIPHO
	1818		KU865302.1	54751	94.1751	Mycobacterium_smegmatis_mc²155	F	True	#N/A	phage	SIPHO
	1819		KF017004.1	54314	93.4976	Mycobacterium_smegmatis_mc²155	F	True	#N/A	phage	SIPHO
	1820		KM215148.1	53636	93.392	Mycobacterium_smegmatis_mc²155	F	True	#N/A	phage	SIPHO
	1821		MH051248.1	53618	93.392	Mycobacterium_smegmatis_mc²155	F	True	#N/A	phage	SIPHO
	1822	Cluster_367	MN585971.1	60278	100	Gordonia_rubripertincta_NRRL_B-16540	DJ	False	#N/A	phage
	1823		MT498039.1	59882	92.7906	Gordonia_terrae_3612	DJ	False	#N/A	phage
	1824		MT521994.1	59797	92.8231	Gordonia_terrae_NRRL_B-16283	DJ	False	#N/A	phage	SIPHO
	1825		MN585988.1	59746	92.7786	Gordonia_terrae_3612	DJ	False	#N/A	phage	SIPHO
	1826		MN284904.1	59727	92.7863	Gordonia_terrae_3612	DJ	False	#N/A	phage	SIPHO
	1827		MG962369.1	59608	92.8407	Gordonia_terrae_3612	DJ	False	#N/A	phage	SIPHO
	1828		MG962368.1	59545	92.948	Gordonia_terrae_3612	DJ	False	#N/A	phage	SIPHO
	1829	Cluster_368	MF919514.1	60237	100	Gordonia_terrae_3612	DE	False	#N/A	phage	SIPHO
	1830		MT639640.1	60127	95.8172	Gordonia_terrae_NRRL_B-16283	DE	False	#N/A	phage	SIPHO
	1831		MT723934.1	60042	95.748	Gordonia_terrae_3612	DE	False	#N/A	phage	SIPHO
	1832		MN329677.1	59759	96.9756	Gordonia_terrae_NRRL_B-16283	DE	False	#N/A	phage	SIPHO
	1833		MH153809.1	59641	99.4298	Gordonia_terrae_NRRL_B-16283	DE	False	#N/A	phage	SIPHO
	1834		MW822146.1	59571	97.1472	Gordonia_terrae_3612	DE	False	#N/A	phage
	1835		MT498035.1	59501	96.0437	Gordonia_terrae_3612	DE	False	#N/A	phage
	1836		MH976512.1	59495	96.0044	Gordonia_terrae_3612	DE	False	#N/A	phage	SIPHO
	1837		MN329673.1	59449	96.1865	Gordonia_terrae_3612	DE	False	#N/A	phage	SIPHO
	1838		MK937594.1	59400	95.6673	Gordonia_terrae_3612	DE	False	#N/A	phage	SIPHO
	1839		KU963250.1	59337	95.7933	Gordonia_terrae_3612	DE	False	#N/A	phage	SIPHO
	1840		MH651166.1	59215	96.5688	Gordonia_terrae_3612	DE	False	#N/A	phage	SIPHO
	1841		MH976506.1	59156	96.4641	Gordonia_terrae_3612	DE	False	#N/A	phage	SIPHO
	1842		MH976510.1	59136	95.7688	Gordonia_terrae_3612	DE	False	#N/A	phage	SIPHO
	1843		MW924645.1	59075	96.3929	Gordonia_terrae_3612	DE	False	#N/A	phage
	1844		MK977702.1	59022	95.9514	Gordonia_terrae_CAG3	DE	False	#N/A	phage
	1845		MZ322015.1	58988	96.354	Gordonia_terrae_3612	DE	False	#N/A	phage
	1846		MG812487.1	58842	95.5877	Gordonia_terrae_3612	DE	False	#N/A	phage	SIPHO
	1847		MH479924.1	58767	95.8422	Gordonia_terrae_3612	DE	False	#N/A	phage	SIPHO
	1848		MH976507.1	58474	96.1637	Gordonia_terrae_3612	DE	False	#N/A	phage	SIPHO
	1849		MH976519.1	58281	95.7403	Gordonia_terrae_3612	DE	False	#N/A	phage	SIPHO
	1850		MT723937.1	58176	86.1547	Gordonia_terrae_3612	DE	False	#N/A	phage
	1851		MK937601.1	58000	95.6599	Gordonia_terrae_3612	DE	False	#N/A	phage	SIPHO
	1852		MH976513.1	57973	86.0592	Gordonia_terrae_3612	DE	False	#N/A	phage	SIPHO
	1853		MH976518.1	57916	97.0856	Gordonia_terrae_3612	DE	False	#N/A	phage	SIPHO
	1854		MH976508.1	57880	95.8017	Gordonia_terrae_3612	DE	False	#N/A	phage	SIPHO
	1855		MH976514.1	57572	95.9896	Gordonia_terrae_3612	DE	False	#N/A	phage	SIPHO
	1856		MH651168.1	57555	85.7042	Gordonia_terrae_3612	DE	False	#N/A	phage	SIPHO
	1857		MH976511.1	57472	85.5144	Gordonia_terrae_3612	DE	False	#N/A	phage	SIPHO
	1858		MH450129.1	57448	85.6368	Gordonia_terrae_3612	DE	False	#N/A	phage	SIPHO
	1859		MT723941.1	57430	85.7249	Gordonia_terrae_3612	DE	False	#N/A	phage	SIPHO
	1860		MH976509.1	57312	85.7713	Gordonia_terrae_CAG3	DE	False	#N/A	phage	SIPHO
	1861		MK967396.1	57306	85.8653	Gordonia_terrae_3612	DE	False	#N/A	phage	SIPHO
	1862	Cluster_369	MN586027.1	60205	100	Arthrobacter_sp.__ATCC_21022	FG	True	#N/A	phage
	1863	Cluster_370	MN585972.1	60191	100	Arthrobacter_sp.__ATCC_21022	AL	False	#N/A	phage
	1864		MF140418.1	60137	90.3824	Arthrobacter_sp.__ATCC_21022	AL	False	#N/A	phage	SIPHO
	1865		KU160654.1	60005	90.4003	Arthrobacter_sp.__ATCC_21022	AL	False	#N/A	phage	SIPHO
	1866		MF140434.1	59879	93.3799	Arthrobacter_sp.__ATCC_21022	AL	False	#N/A	phage	SIPHO
	1867		KU160664.1	59807	90.1729	Arthrobacter_sp.__ATCC_21022	AL	False	#N/A	phage	SIPHO
	1868		MF140427.1	59707	84.3271	Arthrobacter_sp.__ATCC_21022	AL	False	#N/A	phage	SIPHO
	1869		MG099950.1	58499	84.1292	Arthrobacter_sp.__ATCC_21022	AL	False	#N/A	phage	SIPHO
	1870	Cluster_371	CP071839.1_fragment_19	60155	100	Streptomyces_cyanogenus			intact	bacteria	#N/A
	1871	Cluster_372	CP019882.1_fragment_5	59948	100	Mycolicibacterium_litorale			intact	bacteria	#N/A
	1872	Cluster_373	CP045121.1_fragment_40	59915	100	Rubrobacter_sp._SCSIO_52915			intact	bacteria	#N/A
	1873	Cluster_374	CP078145.1_fragment_110	59884	100	Nocardia_iowensis			remnant	bacteria	#N/A
	1874	Cluster_375	MN586028.1	59761	100	Gordonia_terrae_3612	DE	False	#N/A	phage	SIPHO
	1875		MN586026.1	59268	94.3688	Gordonia_terrae_3612	DE	False	#N/A	phage	SIPHO
	1876		KU963253.2	59265	94.3688	Gordonia_terrae_3612	DE	False	#N/A	phage	SIPHO
	1877		MZ322009.1	59258	94.8783	Gordonia_terrae_3612	DE	False	#N/A	phage	MYO
	1878		MN586047.1	58844	87.7229	Gordonia_terrae_3612	DE	False	#N/A	phage	SIPHO
	1879		MH669000.1	58301	94.6886	Gordonia_terrae_CAG3	DE	False	#N/A	phage	SIPHO
	1880	Cluster_376	CP053109.1_fragment_120_1	59707	100	Streptomyces_sp._Z423-1			intact	bacteria	#N/A
	1881	Cluster_377	CP062938.1_fragment_9_1	59634	100	Bifidobacterium_eulemuris			intact	bacteria	#N/A
	1882	Cluster_378	CP048261.1_fragment_61_1	59590	100	Streptomyces_rimosus_subsp._rimosus_ATCC_10970			remnant	bacteria	#N/A
	1883		CP025551.1_fragment_75_1	59569	100	Streptomyces_rimosus			remnant	bacteria	#N/A
	1884		CP023688.1_fragment_74_1	59569	100	Streptomyces_rimosus			remnant	bacteria	#N/A
	1885	Cluster_379	MW291022.1	59457	100	Gordonia_terrae_3612	DJ	False	#N/A	phage	SIPHO
	1886		MT310850.1	57731	85.6563	Gordonia_rubripertincta_NRRL_B-16540	DJ	False	#N/A	phage	SIPHO
	1887	Cluster_380	CP012697.1_fragment_17_1	59446	100	Microbacterium_sp._No._7			intact	bacteria	#N/A
	1888	Cluster_381	KU647628.2	59443	100	Arthrobacter_sp.__ATCC_21022	AM	False	#N/A	phage	SIPHO
	1889		MF189175.1	59084	92.8528	Arthrobacter_sp.__ATCC_21022	AM	False	#N/A	phage
	1890		MF324906.1	58739	92.8959	Arthrobacter_sp.__ATCC_21022	AM	False	#N/A	phage	SIPHO
	1891		MK919473.1	58690	92.4892	Arthrobacter_sp.__ATCC_21022	AM	False	#N/A	phage
	1892		KU160642.1	58353	95.1843	Arthrobacter_sp.__ATCC_21022	AM	False	#N/A	phage	SIPHO
	1893		MK967398.1	58287	97.7209	Arthrobacter_sp.__ATCC_21022	AM	False	#N/A	phage
	1894		MF189173.1	58208	98.1006	Arthrobacter_sp.__ATCC_21022	AM	False	#N/A	phage
	1895		MF189170.1	58059	93.8765	Arthrobacter_sp.__ATCC_21022	AM	False	#N/A	phage	SIPHO
	1896		MF189174.1	58059	93.8723	Arthrobacter_sp.__ATCC_21022	AM	False	#N/A	phage
	1897		MF189172.1	58059	93.8724	Arthrobacter_sp.__ATCC_21022	AM	False	#N/A	phage	SIPHO
	1898		MZ209300.1	57866	93.3195	Arthrobacter_sp.__ATCC_21022	AM	False	#N/A	phage
	1899		MH450120.1	57847	93.4695	Arthrobacter_sp.__ATCC_21022	AM	False	#N/A	phage	SIPHO
	1900		MN284897.1	57846	94.3284	Arthrobacter_sp.__ATCC_21022	AM	False	#N/A	phage	SIPHO
	1901		MF189171.1	57401	91.8827	Arthrobacter_sp.__ATCC_21022	AM	False	#N/A	phage	SIPHO
	1902		MZ209307.1	56809	93.3191	Arthrobacter_sp.__ATCC_21022	AM	False	#N/A	phage	SIPHO
	1903	Cluster_382	AP023396.1_fragment_90	59426	100	Nocardia_wallacei			remnant	bacteria	#N/A
	1904	Cluster_383	CP016078.1	59408	100	Actinoalloteichus_sp._GBA129-24			intact	plasmid	#N/A
	1905		CP016077.1_fragment_47	50030	99.99	Actinoalloteichus_sp._GBA129-24			intact	bacteria	#N/A
	1906	Cluster_384	CP023696.1_fragment_19	59328	100	Streptomyces_fradiae_ATCC_10745_=_DSM_40063			intact	bacteria	#N/A
	1907	Cluster_385	LR134355.1_fragment_22	59305	100	Mycolicibacterium_chitae			remnant	bacteria	#N/A
	1908		AP022604.1_fragment_44	59299	99.99	Mycolicibacterium_chitae			remnant	bacteria	#N/A
	1909	Cluster_386	GU580943.1	59231	100	Rhodococcus_equi_05-305	Singleton	None	#N/A	phage
	1910	Cluster_387	MW314850.1	59210	100	Gordonia_terrae_3612	DE	False	#N/A	phage
	1911	Cluster_388	MT310874.1	59188	100	Arthrobacter_sp.__ATCC_21022	AQ	False	#N/A	phage	SIPHO
	1912		MN234224.1	59173	99.97	Arthrobacter_sp.__ATCC_21022	AQ	False	#N/A	phage	SIPHO
	1913		KU160638.1	59173	99.97	Arthrobacter_sp.__ATCC_21022	AQ	False	#N/A	phage	SIPHO
	1914		MN234217.1	59173	99.97	Arthrobacter_sp.__ATCC_21022	AQ	False	#N/A	phage	SIPHO
	1915		MN234164.1	59171	99.97	Arthrobacter_sp.__ATCC_21022	AQ	False	#N/A	phage	SIPHO
	1916		KU160663.1	59167	96.6548	Arthrobacter_sp.__ATCC_21022	AQ	False	#N/A	phage	SIPHO
	1917		MT986028.1	59150	97.0554	Arthrobacter_sp.__ATCC_21022	AQ	False	#N/A	phage	SIPHO
	1918		KU160647.1	58979	96.7744	Arthrobacter_sp.__ATCC_21022	AQ	False	#N/A	phage	SIPHO
	1919		KU160666.1	58979	96.7744	Arthrobacter_sp.__ATCC_21022	AQ	False	#N/A	phage	SIPHO
	1920		KU160639.1	58848	96.7757	Arthrobacter_sp.__ATCC_21022	AQ	False	#N/A	phage	SIPHO
	1921	Cluster_389	FO082843.1_fragment_51	59154	100	Nocardia_cyriacigeorgica_GUH-2			remnant	bacteria	#N/A
	1922	Cluster_390	CP003987.1_fragment_24_1	59087	100	Streptomyces_sp._769			remnant	bacteria	#N/A
	1923	Cluster_391	CP063212.1_fragment_14	59065	100	Trueperella_pecoris			intact	bacteria	#N/A
	1924		CP053291.1_fragment_3	30597	96.5277	Trueperella_pecoris			intact	bacteria	#N/A
	1925		CP063213.1_fragment_21	27260	96.161	Trueperella_pecoris			intact	bacteria	#N/A
	1926		CP063212.1_fragment_3	19161	97.4102	Trueperella_pecoris			intact	bacteria	#N/A
	1927	Cluster_392	KT281789.1	59052	100	Mycobacterium_smegmatis_mc²155	K	True	#N/A	phage	SIPHO
	1928		MH399770.1	56454	99.9233	Mycobacterium_smegmatis_mc²155	K	True	#N/A	phage	SIPHO
	1929		MN586025.1	56443	99.9322	Mycobacterium_smegmatis_mc²155	K	True	#N/A	phage	SIPHO
	1930		KX808132.1	56439	99.9456	Mycobacterium_smegmatis_mc²155	K	True	#N/A	phage	SIPHO
	1931		MH020245.1	56439	99.9456	Mycobacterium_smegmatis_mc²155	K	True	#N/A	phage	SIPHO
	1932		MF919518.1	56167	99.947	Mycobacterium_smegmatis_mc²155	K	True	#N/A	phage	SIPHO
	1933	Cluster_393	KU647626.1	58871	100	Arthrobacter_sp.__ATCC_21022	AT	False	#N/A	phage	SIPHO
	1934		MN586053.1	58687	97.1952	Arthrobacter_sp.__ATCC_21022	AT	False	#N/A	phage	SIPHO
	1935		KU647627.1	58560	97.0199	Arthrobacter_sp.__ATCC_21022	AT	False	#N/A	phage	SIPHO
	1936	Cluster_394	MF140423.1	58839	100	Arthrobacter_sp.__ATCC_21022	AU	False	#N/A	phage	SIPHO
	1937		MF038790.1	58405	93.5865	Arthrobacter_sp.__ATCC_21022	AU	False	#N/A	phage	SIPHO
	1938		MF038791.1	58405	93.5928	Arthrobacter_sp.__ATCC_21022	AU	False	#N/A	phage	SIPHO
	1939		MZ274309.1	58377	93.5662	Arthrobacter_sp.__ATCC_21022	AU	False	#N/A	phage
	1940		KU160646.1	58279	92.8986	Arthrobacter_sp.__ATCC_21022	AU	False	#N/A	phage	SIPHO
	1941		MF140432.1	58238	92.4861	Arthrobacter_sp.__ATCC_21022	AU	False	#N/A	phage	SIPHO
	1942		MH825711.1	58193	90.6082	Arthrobacter_sp.__ATCC_21022	AU	False	#N/A	phage	SIPHO
	1943		KU160641.1	58159	90.6953	Arthrobacter_sp.__ATCC_21022	AU	False	#N/A	phage	SIPHO
	1944		MH399789.1	58120	93.3031	Arthrobacter_sp.__ATCC_21022	AU	False	#N/A	phage	SIPHO
	1945		MZ209303.1	58044	96.4201	Arthrobacter_sp.__ATCC_21022	AU	False	#N/A	phage
	1946		MH450115.1	57822	94.4612	Arthrobacter_sp.__ATCC_21022	AU	False	#N/A	phage	SIPHO
	1947		MH479926.1	57542	93.1836	Arthrobacter_sp.__ATCC_21022	AU	False	#N/A	phage	SIPHO
	1948	Cluster_395	MW534375.1	58747	100	Gordonia_terrae_3612	DN	True	#N/A	phage
	1949	Cluster_396	CP068112.1_fragment_3	58721	100	Mobiluncus_curtisii			intact	bacteria	#N/A
	1950		CP001992.1_fragment_17	54844	100	Mobiluncus_curtisii_ATCC_43063			intact	bacteria	#N/A
	1951	Cluster_397	JF704115.1	58714	100	Mycobacterium_smegmatis_mc²155	F	True	#N/A	phage	SIPHO
	1952		MF919502.1	57437	95.0477	Mycobacterium_smegmatis_mc²155	F	True	#N/A	phage	SIPHO
	1953		AY129336.2	56275	94.6937	Mycobacterium_smegmatis_mc²155	F	True	#N/A	phage	SIPHO
	1954		KJ567041.1	55307	95.4497	Mycobacterium_smegmatis_mc²155	F	True	#N/A	phage	SIPHO
	1955		KF017003.1	55213	95.4623	Mycobacterium_smegmatis_mc²155	F	True	#N/A	phage	SIPHO
	1956		MT522000.1	54814	96.0916	Mycobacterium_smegmatis_mc²155	F	True	#N/A	phage	SIPHO
	1957		JQ809702.1	54470	95.9598	Mycobacterium_smegmatis_mc²155	F	True	#N/A	phage	SIPHO
	1958	Cluster_398	MN945904.1	58678	100	Mycobacterium_smegmatis_mc²155	K	True	#N/A	phage	SIPHO
	1959		KX621007.1	58390	96.6839	Mycobacterium_smegmatis_mc²155	K	True	#N/A	phage	SIPHO
	1960		MH051258.1	58351	96.093	Mycobacterium_smegmatis_mc²155	K	True	#N/A	phage	SIPHO
	1961		JN831653.1	58076	96.5237	Mycobacterium_smegmatis_mc²155	K	True	#N/A	phage	SIPHO
	1962		MW601218.1	58071	97.7094	Mycobacterium_smegmatis_mc²155	K	True	#N/A	phage	SIPHO
	1963		MF140435.1	58046	96.2635	Mycobacterium_smegmatis_mc²155	K	True	#N/A	phage	SIPHO
	1964		MT310882.1	57990	94.6666	Mycobacterium_smegmatis_ATCC_607	K	True	#N/A	phage	SIPHO
	1965		KY087992.1	57895	95.2425	Mycobacterium_smegmatis_mc²155	K	True	#N/A	phage	SIPHO
	1966		MN369761.1	57802	95.5981	Mycobacterium_smegmatis_mc²155	K	True	#N/A	phage	SIPHO
	1967		MF140402.1	57697	95.3647	Mycobacterium_smegmatis_mc²155	K	True	#N/A	phage	SIPHO
	1968		KT361920.2	57256	95.3402	Mycobacterium_smegmatis_mc²155	K	True	#N/A	phage	SIPHO
	1969		KJ944841.1	57253	95.3501	Mycobacterium_smegmatis_mc²155	K	True	#N/A	phage	SIPHO
	1970		MK524488.1	54611	92.3457	Mycobacterium_smegmatis_mc²155	K	True	#N/A	phage	SIPHO
	1971		MH926058.1	54601	92.0418	Mycobacterium_smegmatis_mc²155	K	True	#N/A	phage	SIPHO
	1972		MK524485.1	54464	92.1419	Mycobacterium_smegmatis_mc²155	K	True	#N/A	phage	SIPHO
	1973	Cluster_399	AY576796.1	58638	100	Actinoplanes_sp._SN223/29	Singleton	None	#N/A	phage	SIPHO
	1974	Cluster_400	CP031418.1_fragment_33	58602	100	Nocardia_farcinica			intact	bacteria	#N/A
	1975	Cluster_401	LR134476.1_fragment_17	58270	100	Trueperella_bialowiezensis			intact	bacteria	#N/A
	1976	Cluster_402	MH744420.1	58268	100	Streptomyces_lividans_JI_1326	Singleton	None	#N/A	phage	SIPHO
	1977	Cluster_403	MF185731.1	58247	100	Arthrobacter_sp.__ATCC_21022	AQ	False	#N/A	phage	SIPHO
	1978	Cluster_404	KP027206.1	58211	100	Mycobacterium_smegmatis_mc²155	K	True	#N/A	phage	SIPHO
	1979		MF140411.1	58150	98.5344	Mycobacterium_smegmatis_mc²155	K	True	#N/A	phage	SIPHO
	1980		MH727545.1	58129	98.6828	Mycobacterium_smegmatis_mc²155	K	True	#N/A	phage	SIPHO
	1981		MF140408.1	58129	98.6828	Mycobacterium_smegmatis_mc²155	K	True	#N/A	phage	SIPHO
	1982		KX688047.1	58129	98.6913	Mycobacterium_smegmatis_mc²155	K	True	#N/A	phage	SIPHO
	1983		MH834601.1	58078	93.996	Mycobacterium_smegmatis_mc²155	K	True	#N/A	phage	SIPHO
	1984		KT591490.1	58065	93.9772	Mycobacterium_smegmatis_mc²155	K	True	#N/A	phage	SIPHO
	1985		KJ510412.1	57315	93.113	Mycobacterium_smegmatis_mc²155	K	True	#N/A	phage	SIPHO
	1986		AF068845.1	52797	92.7769	Mycobacterium_smegmatis_mc²155	K	True	#N/A	phage	SIPHO
	1987	Cluster_405	CP035464.1_fragment_16_1	58206	100	Bifidobacterium_pullorum_subsp._gallinarum			intact	bacteria	#N/A
	1988	Cluster_406	MT771343.1	58203	100	Gordonia_terrae_3612	DC	True	#N/A	phage	SIPHO
	1989	Cluster_407	CP018074.1_fragment_30_1	58080	100	Streptomyces_venezuelae			remnant	bacteria	#N/A
	1990		CP029197.1_fragment_29_1	58080	100	Streptomyces_venezuelae_ATCC_10712			remnant	bacteria	#N/A
	1991	Cluster_408	MH651187.1	58078	100	Mycobacterium_smegmatis_mc²155	F	True	#N/A	phage	SIPHO
	1992		MH077585.1	57742	93.2587	Mycobacterium_smegmatis_mc²155	F	True	#N/A	phage	SIPHO
	1993		MK977709.1	56714	96.1506	Mycobacterium_smegmatis_mc²155	F	True	#N/A	phage	SIPHO
	1994	Cluster_409	CP002917.1_fragment_13_1	57987	100	Corynebacterium_variabile_DSM_44702			intact	bacteria	#N/A
	1995	Cluster_410	MN284902.1	57972	100	Arthrobacter_globiformis_B-2979	AU	False	#N/A	phage
	1996		MW055912.1	57724	96.9867	Arthrobacter_globiformis_B-2979	AU	False	#N/A	phage	SIPHO
	1997		MN234221.1	57272	87.3577	Arthrobacter_globiformis_B-2979	AU	False	#N/A	phage	SIPHO
	1998		MN703412.1	56734	87.0784	Arthrobacter_globiformis_B-2979	AU	False	#N/A	phage	SIPHO
[truncated: 3,708 more rows]

## Sheet: Sheet2
	STable 4: Clusters showed prophage and actinophage sequence relationship
	S.no	Cluster1	phage2	prophage3
	1	Cluster_1125	1	2
	2	Cluster_360	21	1
	3	Cluster_542	16	1
	4	Cluster_559	2	1
	5	Cluster_588	1	1
	6	Cluster_606	3	1
	7	Cluster_607	28	2
	8	Cluster_671	1	1
	9	Cluster_732	4	1
	10	Cluster_739	1	1
	11	Cluster_751	4	9
	12	Cluster_793	1	1
	13	Cluster_883	1	1
	14	Cluster_911	3	1
	15	Cluster_955	1	1
	16	Cluster_957	2	2
	17	Cluster_966	1	2
		Total	91	29
	1Cluster name as per average nucleotide identity (ANI) program
	2Number of phage sequences in cluster
	3Number of prophage sequences in cluster
