# Supplementary material for: Systematic analysis of prophage elements in actinobacterial genomes reveals a remarkable phylogenetic diversity
Source: Sci Rep. 2023 Mar 17;13:4410. doi: 10.1038/s41598-023-30829-z (PMC10023795; doi:10.1038/s41598-023-30829-z)
Supplement: Supplementary file 2 — Supplementary Information 2. [file 41598_2023_30829_MOESM2_ESM.zip › final-tables/S.Table 5.xlsx]

## Sheet: Sheet1
	Table S5: List of sequences in congruent with Pfeifer et al. 2021.
	S.no	Accession1	Source	Name2	Mapping3	Percent4
	1	CP008954	Plasmid_DB	Amycolatopsis japonica strain MG417-CF17 plasmid pAmyja1	plasmid	94.3094
	2	LN831788	Plasmid_DB	Streptomyces leeuwenhoekii genome assembly sleC34	plasmid	100
	3	LT618794	Plasmid_DB	Propionibacterium freudenreichii isolate PFRJS-23 genome assembly	bacteria	100
	4	CP016078	Plasmid_DB	Actinoalloteichus sp. GBA129-24 plasmid pGBA129-24a	plasmid	100
	5	CP008945	Plasmid_DB	Corynebacterium atypicum strain R2070 plasmid phiCATYP2070I	plasmid	100
	6	CP007157	Plasmid_DB	Corynebacterium falsenii DSM 44353 strain BL 8171 plasmid phiCFAL8171I	plasmid	100
	7	CP011544	Plasmid_DB	Corynebacterium mustelae strain DSM 45274 plasmid phiCmus45274	plasmid	100
	8	CP009216	Plasmid_DB	Corynebacterium ureicelerivorans strain IMMIB RIV-2301 plasmid unnamed	plasmid	100
	9	CP012383	Plasmid_DB	Streptomyces ambofaciens ATCC 23877 plasmid pSAM1	plasmid	100
	10	CP032230	Plasmid_DB	Streptomyces seoulensis strain KCTC 9819 plasmid unnamed.	plasmid	100
	11	CP027794	Plasmid_DB	Rhodococcus hoagii strain DSSKP-R-001 plasmid plas1	plasmid	100
	12	CP036456	Plasmid_DB	Streptomonospora sp. M2 plasmid phiM2	plasmid	100
	1Host genome accession in Genbank
	2Host organism name
	3Mapped accessions with Pfeifer et al. 2021 findings
	4Prophage percent in host genome using VIBRANT + CheckV
