# Supplementary material for: Systematic analysis of prophage elements in actinobacterial genomes reveals a remarkable phylogenetic diversity
Source: Sci Rep. 2023 Mar 17;13:4410. doi: 10.1038/s41598-023-30829-z (PMC10023795; doi:10.1038/s41598-023-30829-z)
Supplement: Supplementary file 2 — Supplementary Information 2. [file 41598_2023_30829_MOESM2_ESM.zip › final-tables/S.Table 6.xlsx]

## Sheet: upstream
	STable 6: Annotation of 2 kb upstream regions around prophages.
	S.NO	Prophage name	CDS	Host.name	Type	Host.acc	software	features	start	stop	locus_tag	direction	Info	product	Tag	genera	COG	PFAM	CFunc
	1	AP019620.1_fragment_39	AP019620.1_fragment_39.faa-up.ffn_00001	Streptomyces_antimycoticus	bacteria	AP019620.1	Prodigal:2.6	CDS	126	1049	locus_00001	-	ID=AP019620.1_fragment_39.faa-up.ffn_00001;Parent=AP019620.1_fragment_39.faa-up.ffn_00001_gene;inference=ab initio prediction:Prodigal:2.6,protein motif:Profiles:PF00294.24;locus_tag=AP019620.1_fragment_39.faa-up.ffn_00001;product=pfkB family carbohydrate kinase	pfkB family carbohydrate kinase	up	Streptomyces	Sugar or nucleoside kinase, ribokinase family [Carbohydrate transport and metabolism].	pfkB family carbohydrate kinase. This family includes a variety of carbohydrate and pyrimidine kinases.	Carbohydrate transport and metabolism
	2	AP019620.1_fragment_39	AP019620.1_fragment_39.faa-up.ffn_00002	Streptomyces_antimycoticus	bacteria	AP019620.1	Prodigal:2.6	CDS	1253	1453	locus_00002	+	ID=AP019620.1_fragment_39.faa-up.ffn_00002;Parent=AP019620.1_fragment_39.faa-up.ffn_00002_gene;inference=ab initio prediction:Prodigal:2.6,similar to AA sequence:UniProtKB:Q8JNB4;locus_tag=AP019620.1_fragment_39.faa-up.ffn_00002;product=Outer capsid protein VP4	Outer capsid protein VP4	up	Streptomyces	NA	NA	NA
	3	AP019620.1_fragment_39	AP019620.1_fragment_39.faa-up.ffn_00003	Streptomyces_antimycoticus	bacteria	AP019620.1	Prodigal:2.6	CDS	1574	1897	locus_00003	+	ID=AP019620.1_fragment_39.faa-up.ffn_00003;Parent=AP019620.1_fragment_39.faa-up.ffn_00003_gene;inference=ab initio prediction:Prodigal:2.6;locus_tag=AP019620.1_fragment_39.faa-up.ffn_00003;product=hypothetical protein	hypothetical protein	up	Streptomyces	NA	NA	NA
	4	CP010113.1_fragment_40	CP010113.1_fragment_40.faa-up.ffn_00001	Mycobacterium_avium_subsp._paratuberculosis	bacteria	CP010113.1	Prodigal:2.6	CDS	22	1002	locus_00001	+	ID=CP010113.1_fragment_40.faa-up.ffn_00001;Parent=CP010113.1_fragment_40.faa-up.ffn_00001_gene;inference=ab initio prediction:Prodigal:2.6,protein motif:Profiles:PF05908.11;locus_tag=CP010113.1_fragment_40.faa-up.ffn_00001;product=Poly-gamma-glutamate hydrolase	Poly-gamma-glutamate hydrolase	up	Mycobacterium	Phage-related replication protein YjqB, UPF0714/DUF867 family [Mobilome: prophages, transposons].	Poly-gamma-glutamate hydrolase. This family consists of a number of bacterial and phage proteins that function as gamma-PGA hydrolase enzymes. Structurally the protein in this family adopted an open alpha/beta mixed core structure with a seven-stranded parallel/anti-parallel beta-sheet. This structure shows similarity to mammalian carboxypeptidase A and related enzymes.	Mobilome: prophages, transposons
	5	CP010113.1_fragment_40	CP010113.1_fragment_40.faa-up.ffn_00002	Mycobacterium_avium_subsp._paratuberculosis	bacteria	CP010113.1	Prodigal:2.6	CDS	1016	1834	locus_00002	+	ID=CP010113.1_fragment_40.faa-up.ffn_00002;Parent=CP010113.1_fragment_40.faa-up.ffn_00002_gene;inference=ab initio prediction:Prodigal:2.6,protein motif:Profiles:PF00296.20;locus_tag=CP010113.1_fragment_40.faa-up.ffn_00002;product=Luciferase-like monooxygenase	Luciferase-like monooxygenase	up	Mycobacterium	Flavin-dependent oxidoreductase, luciferase family (includes alkanesulfonate monooxygenase SsuD and methylene tetrahydromethanopterin reductase) [Coenzyme transport and metabolism, General function prediction only].	Luciferase-like monooxygenase.	Coenzyme transport and metabolism, General function prediction only
	6	CP010113.1_fragment_40	CP010113.1_fragment_40.faa-up.ffn_00003	Mycobacterium_avium_subsp._paratuberculosis	bacteria	CP010113.1	Aragorn:1.2	tRNA	1884	1957	locus_00003	+	ID=CP010113.1_fragment_40.faa-up.ffn_00003;Parent=CP010113.1_fragment_40.faa-up.ffn_00003_gene;inference=COORDINATES:profile:Aragorn:1.2;locus_tag=CP010113.1_fragment_40.faa-up.ffn_00003;product=tRNA-Arg(cct)	tRNA-Arg(cct)	up	Mycobacterium	NA	NA	NA
	7	CP002801.1_fragment_29_1	CP002801.1_fragment_29_1.faa-up.ffn_00001	Candidatus_Frankia_datiscae	bacteria	CP002801.1	Prodigal:2.6	CDS	417	698	locus_00001	-	ID=CP002801.1_fragment_29_1.faa-up.ffn_00001;Parent=CP002801.1_fragment_29_1.faa-up.ffn_00001_gene;inference=ab initio prediction:Prodigal:2.6;locus_tag=CP002801.1_fragment_29_1.faa-up.ffn_00001;product=hypothetical protein	hypothetical protein	up	Candidatus	NA	NA	NA
	8	CP002801.1_fragment_29_1	CP002801.1_fragment_29_1.faa-up.ffn_00002	Candidatus_Frankia_datiscae	bacteria	CP002801.1	Prodigal:2.6	CDS	955	1572	locus_00002	+	ID=CP002801.1_fragment_29_1.faa-up.ffn_00002;Parent=CP002801.1_fragment_29_1.faa-up.ffn_00002_gene;inference=ab initio prediction:Prodigal:2.6,protein motif:Profiles:PF01243.20;locus_tag=CP002801.1_fragment_29_1.faa-up.ffn_00002;product=Pyridoxamine 5'-phosphate oxidase	Pyridoxamine 5'-phosphate oxidase	up	Candidatus	NA	Pyridoxamine 5'-phosphate oxidase. Family of domains with putative PNPOx function. Family members were predicted to encode pyridoxamine 5'-phosphate oxidase, based on sequence similarity. However, there is no experimental data to validate the predicted activity and purified proteins, such as yeast YLR456W and its paralogs, do not possess this activity, nor do they bind to flavin mononucleotide (F…	NA
	9	CP002801.1_fragment_29_1	CP002801.1_fragment_29_1.faa-up.ffn_00003	Candidatus_Frankia_datiscae	bacteria	CP002801.1	Prodigal:2.6	CDS	1658	1924	locus_00003	-	ID=CP002801.1_fragment_29_1.faa-up.ffn_00003;Parent=CP002801.1_fragment_29_1.faa-up.ffn_00003_gene;inference=ab initio prediction:Prodigal:2.6,protein motif:Profiles:PF02452.17;locus_tag=CP002801.1_fragment_29_1.faa-up.ffn_00003;product=PemK-like%2C MazF-like toxin of type II toxin-antitoxin system	PemK-like%2C MazF-like toxin of type II toxin-antitoxin system	up	Candidatus	mRNA-degrading endonuclease, toxin component of the MazEF toxin-antitoxin module [Defense mechanisms].	PemK-like, MazF-like toxin of type II toxin-antitoxin system. PemK is a growth inhibitor in E. coli known to bind to the promoter region of the Pem operon, auto-regulating synthesis. This family represents the toxin molecule of a typical bacterial toxin-antitoxin system pairing. The family includes a number of different toxins, such as MazF, Kid, PemK, ChpA, ChpB and ChpAK.	Defense mechanisms
	10	CP072876.1_fragment_45	CP072876.1_fragment_45.faa-up.ffn_00001	Microbacterium_sp._NIBRBAC000506063	bacteria	CP072876.1	Prodigal:2.6	CDS	598	777	locus_00001	+	ID=CP072876.1_fragment_45.faa-up.ffn_00001;Parent=CP072876.1_fragment_45.faa-up.ffn_00001_gene;inference=ab initio prediction:Prodigal:2.6,protein motif:Profiles:PF02390.17;locus_tag=CP072876.1_fragment_45.faa-up.ffn_00001;product=Putative methyltransferase	Putative methyltransferase	up	Microbacterium	tRNA G46 methylase TrmB [Translation, ribosomal structure and biogenesis].	Putative methyltransferase. This is a family of putative methyltransferases. The aligned region contains the GXGXG S-AdoMet binding site suggesting a putative methyltransferase activity.	Translation, ribosomal structure and biogenesis
	11	CP072876.1_fragment_45	CP072876.1_fragment_45.faa-up.ffn_00002	Microbacterium_sp._NIBRBAC000506063	bacteria	CP072876.1	Prodigal:2.6	CDS	774	887	locus_00002	+	ID=CP072876.1_fragment_45.faa-up.ffn_00002;Parent=CP072876.1_fragment_45.faa-up.ffn_00002_gene;inference=ab initio prediction:Prodigal:2.6;locus_tag=CP072876.1_fragment_45.faa-up.ffn_00002;product=hypothetical protein	hypothetical protein	up	Microbacterium	NA	NA	NA
	12	CP072876.1_fragment_45	CP072876.1_fragment_45.faa-up.ffn_00003	Microbacterium_sp._NIBRBAC000506063	bacteria	CP072876.1	Prodigal:2.6	CDS	884	1117	locus_00003	+	ID=CP072876.1_fragment_45.faa-up.ffn_00003;Parent=CP072876.1_fragment_45.faa-up.ffn_00003_gene;inference=ab initio prediction:Prodigal:2.6;locus_tag=CP072876.1_fragment_45.faa-up.ffn_00003;product=hypothetical protein	hypothetical protein	up	Microbacterium	NA	NA	NA
	13	CP072876.1_fragment_45	CP072876.1_fragment_45.faa-up.ffn_00004	Microbacterium_sp._NIBRBAC000506063	bacteria	CP072876.1	Prodigal:2.6	CDS	1191	1721	locus_00004	+	ID=CP072876.1_fragment_45.faa-up.ffn_00004;Parent=CP072876.1_fragment_45.faa-up.ffn_00004_gene;inference=ab initio prediction:Prodigal:2.6,protein motif:Profiles:PF02517.16;locus_tag=CP072876.1_fragment_45.faa-up.ffn_00004;product=CPBP intramembrane metalloprotease	CPBP intramembrane metalloprotease	up	Microbacterium	NA	CAAX protease self-immunity. Members of this family are probably proteases (after a isoprenyl group is attached to the Cys residue in the C-terminal CAAX motif of a protein to attach it to the membrane, the AAX tripeptide being removed by one of the CAAX prenyl proteases). The family contains the CAAX prenyl protease. The proteins contain a highly conserved Glu-Glu motif at the amino end of the a…	NA
	14	CP011309.1_fragment_21	CP011309.1_fragment_21.faa-up.ffn_00001	Brevibacterium_flavum	bacteria	CP011309.1	Prodigal:2.6	CDS	80	586	locus_00001	-	ID=CP011309.1_fragment_21.faa-up.ffn_00001;Parent=CP011309.1_fragment_21.faa-up.ffn_00001_gene;inference=ab initio prediction:Prodigal:2.6,protein motif:Profiles:PF13273.6;locus_tag=CP011309.1_fragment_21.faa-up.ffn_00001;product=Protein of unknown function (DUF4064)	Protein of unknown function (DUF4064)	up	Brevibacterium	NA	NA	NA
	15	CP011309.1_fragment_21	CP011309.1_fragment_21.faa-up.ffn_00002	Brevibacterium_flavum	bacteria	CP011309.1	Prodigal:2.6	CDS	576	1565	locus_00002	-	ID=CP011309.1_fragment_21.faa-up.ffn_00002;Parent=CP011309.1_fragment_21.faa-up.ffn_00002_gene;inference=ab initio prediction:Prodigal:2.6;locus_tag=CP011309.1_fragment_21.faa-up.ffn_00002;product=hypothetical protein	hypothetical protein	up	Brevibacterium	NA	NA	NA
	16	CP011309.1_fragment_21	CP011309.1_fragment_21.faa-up.ffn_00003	Brevibacterium_flavum	bacteria	CP011309.1	Prodigal:2.6	CDS	1724	1891	locus_00003	-	ID=CP011309.1_fragment_21.faa-up.ffn_00003;Parent=CP011309.1_fragment_21.faa-up.ffn_00003_gene;inference=ab initio prediction:Prodigal:2.6;locus_tag=CP011309.1_fragment_21.faa-up.ffn_00003;product=hypothetical protein	hypothetical protein	up	Brevibacterium	NA	NA	NA
	17	CP042266.1_fragment_6	CP042266.1_fragment_6.faa-up.ffn_00001	Streptomyces_qinzhouensis	bacteria	CP042266.1	Prodigal:2.6	CDS	617	1198	locus_00001	-	ID=CP042266.1_fragment_6.faa-up.ffn_00001;Parent=CP042266.1_fragment_6.faa-up.ffn_00001_gene;inference=ab initio prediction:Prodigal:2.6,protein motif:Profiles:PF03781.16;locus_tag=CP042266.1_fragment_6.faa-up.ffn_00001;product=Sulfatase-modifying factor enzyme 1	Sulfatase-modifying factor enzyme 1	up	Streptomyces	Formylglycine-generating enzyme, required for sulfatase activity, contains SUMF1/FGE domain [Posttranslational modification, protein turnover, chaperones].	Sulfatase-modifying factor enzyme 1. This domain is found in eukaryotic proteins required for post-translational sulfatase modification (SUMF1). These proteins are associated with the rare disorder multiple sulfatase deficiency (MSD). The protein product of the SUMF1 gene is FGE, formylglycine (FGly),-generating enzyme, which is a sulfatase. Sulfatases are enzymes essential for degradation and re…	Posttranslational modification, protein turnover, chaperones
	18	CP042266.1_fragment_6	CP042266.1_fragment_6.faa-up.ffn_00002	Streptomyces_qinzhouensis	bacteria	CP042266.1	Prodigal:2.6	CDS	1317	1958	locus_00002	-	ID=CP042266.1_fragment_6.faa-up.ffn_00002;Parent=CP042266.1_fragment_6.faa-up.ffn_00002_gene;inference=ab initio prediction:Prodigal:2.6,protein motif:Profiles:PF13419.6;locus_tag=CP042266.1_fragment_6.faa-up.ffn_00002;product=Haloacid dehalogenase-like hydrolase	Haloacid dehalogenase-like hydrolase	up	Streptomyces	FMN phosphatase YigB, HAD superfamily [Coenzyme transport and metabolism].	haloacid dehalogenase-like hydrolase. This family is structurally different from the alpha/beta hydrolase family (pfam00561). This family includes L-2-haloacid dehalogenase, epoxide hydrolases and phosphatases. The structure of the family consists of two domains. One is an inserted four helix bundle, which is the least well conserved region of the alignment, between residues 16 and 96 of Pseudomo…	Coenzyme transport and metabolism
	19	CP014951.1_fragment_34_1	CP014951.1_fragment_34_1.faa-up.ffn_00001	Mycobacteroides_abscessus	bacteria	CP014951.1	Prodigal:2.6	CDS	45	854	locus_00001	+	ID=CP014951.1_fragment_34_1.faa-up.ffn_00001;Parent=CP014951.1_fragment_34_1.faa-up.ffn_00001_gene;inference=ab initio prediction:Prodigal:2.6;locus_tag=CP014951.1_fragment_34_1.faa-up.ffn_00001;product=hypothetical protein	hypothetical protein	up	Mycobacteroides	NA	Family of unknown function (DUF5682). This is a family of unknown function, mostly found in bacteria.	NA
	20	CP014951.1_fragment_34_1	CP014951.1_fragment_34_1.faa-up.ffn_00002	Mycobacteroides_abscessus	bacteria	CP014951.1	Prodigal:2.6	CDS	851	1999	locus_00002	+	ID=CP014951.1_fragment_34_1.faa-up.ffn_00002;Parent=CP014951.1_fragment_34_1.faa-up.ffn_00002_gene;inference=ab initio prediction:Prodigal:2.6,protein motif:Profiles:PF05762.14;locus_tag=CP014951.1_fragment_34_1.faa-up.ffn_00002;product=VWA domain containing CoxE-like protein	VWA domain containing CoxE-like protein	up	Mycobacteroides	NA	VWA domain containing CoxE-like protein. This family is annotated by SMART as containing a VWA (von Willebrand factor type A) domain. The exact function of this family is unknown. It is found as part of a CO oxidising (Cox) system operon is several bacteria.	NA
	21	CP077417.1_fragment_7	CP077417.1_fragment_7.faa-up.ffn_00001	Rhodococcus_qingshengii	bacteria	CP077417.1	Prodigal:2.6	CDS	87	485	locus_00001	-	ID=CP077417.1_fragment_7.faa-up.ffn_00001;Parent=CP077417.1_fragment_7.faa-up.ffn_00001_gene;inference=ab initio prediction:Prodigal:2.6;locus_tag=CP077417.1_fragment_7.faa-up.ffn_00001;product=hypothetical protein	hypothetical protein	up	Rhodococcus	NA	NA	NA
	22	CP077417.1_fragment_7	CP077417.1_fragment_7.faa-up.ffn_00002	Rhodococcus_qingshengii	bacteria	CP077417.1	Prodigal:2.6	CDS	639	1052	locus_00002	-	ID=CP077417.1_fragment_7.faa-up.ffn_00002;Parent=CP077417.1_fragment_7.faa-up.ffn_00002_gene;inference=ab initio prediction:Prodigal:2.6;locus_tag=CP077417.1_fragment_7.faa-up.ffn_00002;product=hypothetical protein	hypothetical protein	up	Rhodococcus	NA	NA	NA
	23	CP077417.1_fragment_7	CP077417.1_fragment_7.faa-up.ffn_00003	Rhodococcus_qingshengii	bacteria	CP077417.1	Prodigal:2.6	CDS	1374	1868	locus_00003	-	ID=CP077417.1_fragment_7.faa-up.ffn_00003;Parent=CP077417.1_fragment_7.faa-up.ffn_00003_gene;inference=ab initio prediction:Prodigal:2.6,protein motif:Profiles:PF08974.10;locus_tag=CP077417.1_fragment_7.faa-up.ffn_00003;product=Domain of unknown function (DUF1877)	Domain of unknown function (DUF1877)	up	Rhodococcus	NA	Domain of unknown function (DUF1877). This domain is found in a set of hypothetical bacterial proteins.	NA
	24	CP000854.1_fragment_63	CP000854.1_fragment_63.faa-up.ffn_00001	Mycobacterium_marinum_M	bacteria	CP000854.1	Aragorn:1.2	tRNA	108	181	locus_00001	+	ID=CP000854.1_fragment_63.faa-up.ffn_00001;Parent=CP000854.1_fragment_63.faa-up.ffn_00001_gene;inference=COORDINATES:profile:Aragorn:1.2;locus_tag=CP000854.1_fragment_63.faa-up.ffn_00001;product=tRNA-Lys(ctt)	tRNA-Lys(ctt)	up	Mycobacterium	NA	NA	NA
	25	CP000854.1_fragment_63	CP000854.1_fragment_63.faa-up.ffn_00002	Mycobacterium_marinum_M	bacteria	CP000854.1	Prodigal:2.6	CDS	389	745	locus_00002	+	ID=CP000854.1_fragment_63.faa-up.ffn_00002;Parent=CP000854.1_fragment_63.faa-up.ffn_00002_gene;inference=ab initio prediction:Prodigal:2.6;locus_tag=CP000854.1_fragment_63.faa-up.ffn_00002;product=hypothetical protein	hypothetical protein	up	Mycobacterium	NA	NA	NA
	26	CP000854.1_fragment_63	CP000854.1_fragment_63.faa-up.ffn_00003	Mycobacterium_marinum_M	bacteria	CP000854.1	Prodigal:2.6	CDS	742	1035	locus_00003	+	ID=CP000854.1_fragment_63.faa-up.ffn_00003;Parent=CP000854.1_fragment_63.faa-up.ffn_00003_gene;inference=ab initio prediction:Prodigal:2.6;locus_tag=CP000854.1_fragment_63.faa-up.ffn_00003;product=hypothetical protein	hypothetical protein	up	Mycobacterium	NA	NA	NA
	27	CP000854.1_fragment_63	CP000854.1_fragment_63.faa-up.ffn_00004	Mycobacterium_marinum_M	bacteria	CP000854.1	Prodigal:2.6	CDS	1053	1904	locus_00004	+	ID=CP000854.1_fragment_63.faa-up.ffn_00004;Parent=CP000854.1_fragment_63.faa-up.ffn_00004_gene;inference=ab initio prediction:Prodigal:2.6,protein motif:Profiles:PF00934.20;locus_tag=CP000854.1_fragment_63.faa-up.ffn_00004;product=PE family	PE family	up	Mycobacterium	NA	PE family. This family named after a PE motif near to the amino terminus of the domain. The PE family of proteins all contain an amino-terminal region of about 110 amino acids. The carboxyl terminus of this family are variable and fall into several classes. The largest class of PE proteins is the highly repetitive PGRS class which have a high glycine content. The function of these proteins is unc…	NA
	28	CP021394.1_fragment_6	CP021394.1_fragment_6.faa-up.ffn_00001	Bifidobacterium_breve	bacteria	CP021394.1	Prodigal:2.6	CDS	65	841	locus_00001	+	ID=CP021394.1_fragment_6.faa-up.ffn_00001;Parent=CP021394.1_fragment_6.faa-up.ffn_00001_gene;inference=ab initio prediction:Prodigal:2.6,protein motif:Profiles:PF02836.17;locus_tag=CP021394.1_fragment_6.faa-up.ffn_00001;product=Glycosyl hydrolases family 2%2C TIM barrel domain	Glycosyl hydrolases family 2%2C TIM barrel domain	up	Bifidobacterium	Beta-galactosidase/beta-glucuronidase [Carbohydrate transport and metabolism].	Glycosyl hydrolases family 2, TIM barrel domain. This family contains beta-galactosidase, beta-mannosidase and beta-glucuronidase activities.	Carbohydrate transport and metabolism
	29	CP021394.1_fragment_6	CP021394.1_fragment_6.faa-up.ffn_00002	Bifidobacterium_breve	bacteria	CP021394.1	Prodigal:2.6	CDS	1638	1919	locus_00002	-	ID=CP021394.1_fragment_6.faa-up.ffn_00002;Parent=CP021394.1_fragment_6.faa-up.ffn_00002_gene;inference=ab initio prediction:Prodigal:2.6,protein motif:Profiles:VOG1026;locus_tag=CP021394.1_fragment_6.faa-up.ffn_00002;product=gp191	gp191	up	Bifidobacterium	Transposase [Mobilome: prophages, transposons].	Putative transposase DNA-binding domain. This putative domain is found at the C-terminus of a large number of transposase proteins. This domain contains four conserved cysteines suggestive of a zinc binding domain. Given the need for transposases to bind DNA as well as the large number of DNA-binding zinc fingers we hypothesize this domain is DNA-binding.	Mobilome: prophages, transposons
	30	CP021553.1_fragment_6	CP021553.1_fragment_6.faa-up.ffn_00001	Bifidobacterium_breve	bacteria	CP021553.1	Prodigal:2.6	CDS	363	722	locus_00001	-	ID=CP021553.1_fragment_6.faa-up.ffn_00001;Parent=CP021553.1_fragment_6.faa-up.ffn_00001_gene;inference=ab initio prediction:Prodigal:2.6;locus_tag=CP021553.1_fragment_6.faa-up.ffn_00001;product=hypothetical protein	hypothetical protein	up	Bifidobacterium	NA	NA	NA
	31	CP021553.1_fragment_6	CP021553.1_fragment_6.faa-up.ffn_00002	Bifidobacterium_breve	bacteria	CP021553.1	Prodigal:2.6	CDS	887	1585	locus_00002	-	ID=CP021553.1_fragment_6.faa-up.ffn_00002;Parent=CP021553.1_fragment_6.faa-up.ffn_00002_gene;inference=ab initio prediction:Prodigal:2.6,protein motif:Profiles:PF00999.21;locus_tag=CP021553.1_fragment_6.faa-up.ffn_00002;product=Sodium/hydrogen exchanger family	Sodium/hydrogen exchanger family	up	Bifidobacterium	Kef-type K+ transport system, membrane component KefB [Inorganic ion transport and metabolism].	Sodium/hydrogen exchanger family. Na/H antiporters are key transporters in maintaining the pH of actively metabolising cells. The molecular mechanisms of antiport are unclear. These antiporters contain 10-12 transmembrane regions (M) at the amino-terminus and a large cytoplasmic region at the carboxyl terminus. The transmembrane regions M3-M12 share identity with other members of the family. The …	Inorganic ion transport and metabolism
	32	CP021553.1_fragment_6	CP021553.1_fragment_6.faa-up.ffn_00003	Bifidobacterium_breve	bacteria	CP021553.1	Aragorn:1.2	tRNA	1755	1828	locus_00003	+	ID=CP021553.1_fragment_6.faa-up.ffn_00003;Parent=CP021553.1_fragment_6.faa-up.ffn_00003_gene;inference=COORDINATES:profile:Aragorn:1.2;locus_tag=CP021553.1_fragment_6.faa-up.ffn_00003;product=tRNA-Gly(tcc)	tRNA-Gly(tcc)	up	Bifidobacterium	NA	NA	NA
	33	LR134538.1_fragment_28	LR134538.1_fragment_28.faa-up.ffn_00001	Corynebacterium_diphtheriae	bacteria	LR134538.1	Prodigal:2.6	CDS	55	876	locus_00001	-	ID=LR134538.1_fragment_28.faa-up.ffn_00001;Parent=LR134538.1_fragment_28.faa-up.ffn_00001_gene;inference=ab initio prediction:Prodigal:2.6,protein motif:Profiles:PF00248.21;locus_tag=LR134538.1_fragment_28.faa-up.ffn_00001;product=Aldo/keto reductase family	Aldo/keto reductase family	up	Corynebacterium	Aldo/keto reductase, related to diketogulonate reductase [Secondary metabolites biosynthesis, transport and catabolism].	Aldo/keto reductase family. This family includes a number of K+ ion channel beta chain regulatory domains - these are reported to have oxidoreductase activity.	Secondary metabolites biosynthesis, transport and catabolism
	34	LR134538.1_fragment_28	LR134538.1_fragment_28.faa-up.ffn_00002	Corynebacterium_diphtheriae	bacteria	LR134538.1	Prodigal:2.6	CDS	984	1781	locus_00002	+	ID=LR134538.1_fragment_28.faa-up.ffn_00002;Parent=LR134538.1_fragment_28.faa-up.ffn_00002_gene;inference=ab initio prediction:Prodigal:2.6,protein motif:Profiles:PF00126.27;locus_tag=LR134538.1_fragment_28.faa-up.ffn_00002;product=Bacterial regulatory helix-turn-helix protein%2C lysR family	Bacterial regulatory helix-turn-helix protein%2C lysR family	up	Corynebacterium	DNA-binding transcriptional regulator, LysR family [Transcription].	Bacterial regulatory helix-turn-helix protein, lysR family.	Transcription
	35	CP045805.1_fragment_37	CP045805.1_fragment_37.faa-up.ffn_00001	Gordonia_amarae	bacteria	CP045805.1	Prodigal:2.6	CDS	359	544	locus_00001	+	ID=CP045805.1_fragment_37.faa-up.ffn_00001;Parent=CP045805.1_fragment_37.faa-up.ffn_00001_gene;inference=ab initio prediction:Prodigal:2.6;locus_tag=CP045805.1_fragment_37.faa-up.ffn_00001;product=hypothetical protein	hypothetical protein	up	Gordonia	NA	NA	NA
	36	CP045805.1_fragment_37	CP045805.1_fragment_37.faa-up.ffn_00002	Gordonia_amarae	bacteria	CP045805.1	Prodigal:2.6	CDS	611	955	locus_00002	+	ID=CP045805.1_fragment_37.faa-up.ffn_00002;Parent=CP045805.1_fragment_37.faa-up.ffn_00002_gene;inference=ab initio prediction:Prodigal:2.6;locus_tag=CP045805.1_fragment_37.faa-up.ffn_00002;product=hypothetical protein	hypothetical protein	up	Gordonia	NA	NA	NA
	37	CP045805.1_fragment_37	CP045805.1_fragment_37.faa-up.ffn_00003	Gordonia_amarae	bacteria	CP045805.1	Prodigal:2.6	CDS	1113	1784	locus_00003	-	ID=CP045805.1_fragment_37.faa-up.ffn_00003;Parent=CP045805.1_fragment_37.faa-up.ffn_00003_gene;inference=ab initio prediction:Prodigal:2.6,protein motif:Profiles:PF00072.24;locus_tag=CP045805.1_fragment_37.faa-up.ffn_00003;product=Response regulator receiver domain	Response regulator receiver domain	up	Gordonia	Two-component response regulator, AmiR/NasT family, consists of REC and RNA-binding antiterminator (ANTAR) domains [Signal transduction mechanisms, Transcription].	Response regulator receiver domain. This domain receives the signal from the sensor partner in bacterial two-component systems. It is usually found N-terminal to a DNA binding effector domain.	Signal transduction mechanisms, Transcription
	38	CP045805.1_fragment_37	CP045805.1_fragment_37.faa-up.ffn_00004	Gordonia_amarae	bacteria	CP045805.1	Aragorn:1.2	tRNA	1900	1976	locus_00004	+	ID=CP045805.1_fragment_37.faa-up.ffn_00004;Parent=CP045805.1_fragment_37.faa-up.ffn_00004_gene;inference=COORDINATES:profile:Aragorn:1.2;locus_tag=CP045805.1_fragment_37.faa-up.ffn_00004;product=tRNA-Leu(caa)	tRNA-Leu(caa)	up	Gordonia	NA	NA	NA
	39	CP073283.1_fragment_12_1	CP073283.1_fragment_12_1.faa-up.ffn_00001	Bifidobacterium_longum_subsp._infantis	bacteria	CP073283.1	Prodigal:2.6	CDS	134	511	locus_00001	+	ID=CP073283.1_fragment_12_1.faa-up.ffn_00001;Parent=CP073283.1_fragment_12_1.faa-up.ffn_00001_gene;inference=ab initio prediction:Prodigal:2.6;locus_tag=CP073283.1_fragment_12_1.faa-up.ffn_00001;product=hypothetical protein	hypothetical protein	up	Bifidobacterium	NA	NA	NA
	40	CP073283.1_fragment_12_1	CP073283.1_fragment_12_1.faa-up.ffn_00002	Bifidobacterium_longum_subsp._infantis	bacteria	CP073283.1	Prodigal:2.6	CDS	826	1944	locus_00002	+	ID=CP073283.1_fragment_12_1.faa-up.ffn_00002;Parent=CP073283.1_fragment_12_1.faa-up.ffn_00002_gene;inference=ab initio prediction:Prodigal:2.6,protein motif:Profiles:PF01628.21;locus_tag=CP073283.1_fragment_12_1.faa-up.ffn_00002;product=HrcA protein C terminal domain	HrcA protein C terminal domain	up	Bifidobacterium	Transcriptional regulator of heat shock response [Transcription].	HrcA protein C terminal domain. HrcA is found to negatively regulate the transcription of heat shock genes. HrcA contains an amino terminal helix-turn-helix domain, however this corresponds to the carboxy terminal domain.	Transcription
	41	CP046173.1_fragment_24	CP046173.1_fragment_24.faa-up.ffn_00001	Nocardia_terpenica	bacteria	CP046173.1	Prodigal:2.6	CDS	315	755	locus_00001	-	ID=CP046173.1_fragment_24.faa-up.ffn_00001;Parent=CP046173.1_fragment_24.faa-up.ffn_00001_gene;inference=ab initio prediction:Prodigal:2.6,protein motif:Profiles:PF03992.16;locus_tag=CP046173.1_fragment_24.faa-up.ffn_00001;product=Antibiotic biosynthesis monooxygenase	Antibiotic biosynthesis monooxygenase	up	Nocardia	Quinol monooxygenase YgiN [Energy production and conversion].	Antibiotic biosynthesis monooxygenase. This domain is found in monooxygenases involved in the biosynthesis of several antibiotics by Streptomyces species. It's occurrence as a repeat in Streptomyces coelicolor SCO1909 is suggestive that the other proteins function as multimers. There is also a conserved histidine which is likely to be an active site residue.	Energy production and conversion
	42	CP046173.1_fragment_24	CP046173.1_fragment_24.faa-up.ffn_00002	Nocardia_terpenica	bacteria	CP046173.1	Prodigal:2.6	CDS	797	1318	locus_00002	+	ID=CP046173.1_fragment_24.faa-up.ffn_00002;Parent=CP046173.1_fragment_24.faa-up.ffn_00002_gene;inference=ab initio prediction:Prodigal:2.6,protein motif:Profiles:PF16859.5;locus_tag=CP046173.1_fragment_24.faa-up.ffn_00002;product=Tetracyclin repressor-like%2C C-terminal domain	Tetracyclin repressor-like%2C C-terminal domain	up	Nocardia	NA	NA	NA
	43	CP046173.1_fragment_24	CP046173.1_fragment_24.faa-up.ffn_00003	Nocardia_terpenica	bacteria	CP046173.1	Prodigal:2.6	CDS	1353	1910	locus_00003	-	ID=CP046173.1_fragment_24.faa-up.ffn_00003;Parent=CP046173.1_fragment_24.faa-up.ffn_00003_gene;inference=ab initio prediction:Prodigal:2.6,protein motif:Profiles:PF12840.7;locus_tag=CP046173.1_fragment_24.faa-up.ffn_00003;product=Helix-turn-helix domain	Helix-turn-helix domain	up	Nocardia	NA	Helix-turn-helix domain. This domain represents a DNA-binding Helix-turn-helix domain found in transcriptional regulatory proteins.	NA
	44	CP002000.1_fragment_12	CP002000.1_fragment_12.faa-up.ffn_00001	Amycolatopsis_mediterranei_U32	bacteria	CP002000.1	Prodigal:2.6	CDS	329	583	locus_00001	+	ID=CP002000.1_fragment_12.faa-up.ffn_00001;Parent=CP002000.1_fragment_12.faa-up.ffn_00001_gene;inference=ab initio prediction:Prodigal:2.6;locus_tag=CP002000.1_fragment_12.faa-up.ffn_00001;product=hypothetical protein	hypothetical protein	up	Amycolatopsis	NA	NA	NA
	45	CP002000.1_fragment_12	CP002000.1_fragment_12.faa-up.ffn_00002	Amycolatopsis_mediterranei_U32	bacteria	CP002000.1	Prodigal:2.6	CDS	743	1519	locus_00002	+	ID=CP002000.1_fragment_12.faa-up.ffn_00002;Parent=CP002000.1_fragment_12.faa-up.ffn_00002_gene;inference=ab initio prediction:Prodigal:2.6;locus_tag=CP002000.1_fragment_12.faa-up.ffn_00002;product=hypothetical protein	hypothetical protein	up	Amycolatopsis	NA	NA	NA
	46	CP002000.1_fragment_12	CP002000.1_fragment_12.faa-up.ffn_00003	Amycolatopsis_mediterranei_U32	bacteria	CP002000.1	Aragorn:1.2	tRNA	1637	1710	locus_00003	+	ID=CP002000.1_fragment_12.faa-up.ffn_00003;Parent=CP002000.1_fragment_12.faa-up.ffn_00003_gene;inference=COORDINATES:profile:Aragorn:1.2;locus_tag=CP002000.1_fragment_12.faa-up.ffn_00003;product=tRNA-Glu(ttc)	tRNA-Glu(ttc)	up	Amycolatopsis	NA	NA	NA
	47	CP002000.1_fragment_12	CP002000.1_fragment_12.faa-up.ffn_00004	Amycolatopsis_mediterranei_U32	bacteria	CP002000.1	Aragorn:1.2	tRNA	1732	1806	locus_00004	+	ID=CP002000.1_fragment_12.faa-up.ffn_00004;Parent=CP002000.1_fragment_12.faa-up.ffn_00004_gene;inference=COORDINATES:profile:Aragorn:1.2;locus_tag=CP002000.1_fragment_12.faa-up.ffn_00004;product=tRNA-Asp(gtc)	tRNA-Asp(gtc)	up	Amycolatopsis	NA	NA	NA
	48	CP002000.1_fragment_12	CP002000.1_fragment_12.faa-up.ffn_00005	Amycolatopsis_mediterranei_U32	bacteria	CP002000.1	Aragorn:1.2	tRNA	1837	1912	locus_00005	+	ID=CP002000.1_fragment_12.faa-up.ffn_00005;Parent=CP002000.1_fragment_12.faa-up.ffn_00005_gene;inference=COORDINATES:profile:Aragorn:1.2;locus_tag=CP002000.1_fragment_12.faa-up.ffn_00005;product=tRNA-Phe(gaa)	tRNA-Phe(gaa)	up	Amycolatopsis	NA	NA	NA
	49	CP011862.1_fragment_6	CP011862.1_fragment_6.faa-up.ffn_00001	Pseudonocardia_sp._AL041005-10	bacteria	CP011862.1	Prodigal:2.6	CDS	19	771	locus_00001	+	ID=CP011862.1_fragment_6.faa-up.ffn_00001;Parent=CP011862.1_fragment_6.faa-up.ffn_00001_gene;inference=ab initio prediction:Prodigal:2.6;locus_tag=CP011862.1_fragment_6.faa-up.ffn_00001;product=hypothetical protein	hypothetical protein	up	Pseudonocardia	NA	NA	NA
	50	CP011862.1_fragment_6	CP011862.1_fragment_6.faa-up.ffn_00002	Pseudonocardia_sp._AL041005-10	bacteria	CP011862.1	Prodigal:2.6	CDS	1216	1641	locus_00002	+	ID=CP011862.1_fragment_6.faa-up.ffn_00002;Parent=CP011862.1_fragment_6.faa-up.ffn_00002_gene;inference=ab initio prediction:Prodigal:2.6,protein motif:Profiles:PF13564.6;locus_tag=CP011862.1_fragment_6.faa-up.ffn_00002;product=DoxX-like family	DoxX-like family	up	Pseudonocardia	NA	NA	NA
	51	AP023357.1_fragment_118	AP023357.1_fragment_118.faa-up.ffn_00001	Actinoplanes_sp._NBRC_14428	bacteria	AP023357.1	Prodigal:2.6	CDS	886	1206	locus_00001	+	ID=AP023357.1_fragment_118.faa-up.ffn_00001;Parent=AP023357.1_fragment_118.faa-up.ffn_00001_gene;inference=ab initio prediction:Prodigal:2.6;locus_tag=AP023357.1_fragment_118.faa-up.ffn_00001;product=hypothetical protein	hypothetical protein	up	Actinoplanes	NA	NA	NA
	52	AP023357.1_fragment_118	AP023357.1_fragment_118.faa-up.ffn_00002	Actinoplanes_sp._NBRC_14428	bacteria	AP023357.1	Prodigal:2.6	CDS	1452	1997	locus_00002	+	ID=AP023357.1_fragment_118.faa-up.ffn_00002;Parent=AP023357.1_fragment_118.faa-up.ffn_00002_gene;inference=ab initio prediction:Prodigal:2.6,protein motif:Profiles:PF07758.11;locus_tag=AP023357.1_fragment_118.faa-up.ffn_00002;product=Protein of unknown function (DUF1614)	Protein of unknown function (DUF1614)	up	Actinoplanes	NA	NA	NA
	53	CP016191.1_fragment_48	CP016191.1_fragment_48.faa-up.ffn_00001	Mycobacteroides_abscessus	bacteria	CP016191.1	Prodigal:2.6	CDS	154	621	locus_00001	+	ID=CP016191.1_fragment_48.faa-up.ffn_00001;Parent=CP016191.1_fragment_48.faa-up.ffn_00001_gene;inference=ab initio prediction:Prodigal:2.6,protein motif:Profiles:PF17252.2;locus_tag=CP016191.1_fragment_48.faa-up.ffn_00001;product=Family of unknown function (DUF5319)	Family of unknown function (DUF5319)	up	Mycobacteroides	NA	Family of unknown function (DUF5319). This is a family of unknown function mostly found in Actinobacteria.	NA
	54	CP016191.1_fragment_48	CP016191.1_fragment_48.faa-up.ffn_00002	Mycobacteroides_abscessus	bacteria	CP016191.1	Prodigal:2.6	CDS	649	1914	locus_00002	-	ID=CP016191.1_fragment_48.faa-up.ffn_00002;Parent=CP016191.1_fragment_48.faa-up.ffn_00002_gene;inference=ab initio prediction:Prodigal:2.6,protein motif:Profiles:PF16751.5;locus_tag=CP016191.1_fragment_48.faa-up.ffn_00002;product=Anti-sigma-D factor RsdA to sigma factor binding region	Anti-sigma-D factor RsdA to sigma factor binding region	up	Mycobacteroides	NA	Anti-sigma-D factor RsdA to sigma factor binding region. RsdA_SigD_bd is a domain at the N-terminus of anti-sigma-D factor RsdA proteins. It binds to the -35 promoter binding domain of sigma-D. The complex formed regulates the transcriptional expression of the bacterium.	NA
	55	CP002299.1_fragment_38	CP002299.1_fragment_38.faa-up.ffn_00001	Frankia_inefficax	bacteria	CP002299.1	Prodigal:2.6	CDS	22	369	locus_00001	+	ID=CP002299.1_fragment_38.faa-up.ffn_00001;Parent=CP002299.1_fragment_38.faa-up.ffn_00001_gene;inference=ab initio prediction:Prodigal:2.6,protein motif:Profiles:PF00202.21;locus_tag=CP002299.1_fragment_38.faa-up.ffn_00001;product=Aminotransferase class-III	Aminotransferase class-III	up	Frankia	4-aminobutyrate aminotransferase or related aminotransferase [Amino acid transport and metabolism].	NA	Amino acid transport and metabolism
	56	CP002299.1_fragment_38	CP002299.1_fragment_38.faa-up.ffn_00002	Frankia_inefficax	bacteria	CP002299.1	Aragorn:1.2	tRNA	510	587	locus_00002	+	ID=CP002299.1_fragment_38.faa-up.ffn_00002;Parent=CP002299.1_fragment_38.faa-up.ffn_00002_gene;inference=COORDINATES:profile:Aragorn:1.2;locus_tag=CP002299.1_fragment_38.faa-up.ffn_00002;product=tRNA-???(cc)	tRNA-???(cc)	up	Frankia	NA	NA	NA
	57	CP011523.1_fragment_2	CP011523.1_fragment_2.faa-up.ffn_00001	Streptomyces_sp._CFMR_7	plasmid	CP011523.1	Prodigal:2.6	CDS	141	1721	locus_00001	+	ID=CP011523.1_fragment_2.faa-up.ffn_00001;Parent=CP011523.1_fragment_2.faa-up.ffn_00001_gene;inference=ab initio prediction:Prodigal:2.6,protein motif:Profiles:PF00501.28;locus_tag=CP011523.1_fragment_2.faa-up.ffn_00001;product=AMP-binding enzyme	AMP-binding enzyme	up	Streptomyces	Acyl-CoA synthetase (AMP-forming)/AMP-acid ligase II [Lipid transport and metabolism, Secondary metabolites biosynthesis, transport and catabolism].	AMP-binding enzyme.	Lipid transport and metabolism, Secondary metabolites biosynthesis, transport and catabolism
	58	CP025299.1_fragment_31_1	CP025299.1_fragment_31_1.faa-up.ffn_00001	Microbacterium_hominis	bacteria	CP025299.1	Prodigal:2.6	CDS	12	572	locus_00001	+	ID=CP025299.1_fragment_31_1.faa-up.ffn_00001;Parent=CP025299.1_fragment_31_1.faa-up.ffn_00001_gene;inference=ab initio prediction:Prodigal:2.6,protein motif:Profiles:VOG0221;locus_tag=CP025299.1_fragment_31_1.faa-up.ffn_00001;product=Cin	Cin	up	Microbacterium	NA	NA	NA
	59	CP025299.1_fragment_31_1	CP025299.1_fragment_31_1.faa-up.ffn_00002	Microbacterium_hominis	bacteria	CP025299.1	Prodigal:2.6	CDS	922	1173	locus_00002	+	ID=CP025299.1_fragment_31_1.faa-up.ffn_00002;Parent=CP025299.1_fragment_31_1.faa-up.ffn_00002_gene;inference=ab initio prediction:Prodigal:2.6,protein motif:Profiles:VOG9852;locus_tag=CP025299.1_fragment_31_1.faa-up.ffn_00002;product=hypothetical protein	hypothetical protein	up	Microbacterium	NA	NA	NA
	60	CP025299.1_fragment_31_1	CP025299.1_fragment_31_1.faa-up.ffn_00003	Microbacterium_hominis	bacteria	CP025299.1	Prodigal:2.6	CDS	1310	1999	locus_00003	+	ID=CP025299.1_fragment_31_1.faa-up.ffn_00003;Parent=CP025299.1_fragment_31_1.faa-up.ffn_00003_gene;inference=ab initio prediction:Prodigal:2.6,similar to AA sequence:UniProtKB:P27395;locus_tag=CP025299.1_fragment_31_1.faa-up.ffn_00003;product=Genome polyprotein	Genome polyprotein	up	Microbacterium	NA	NA	NA
	61	CP062940.1_fragment_15	CP062940.1_fragment_15.faa-up.ffn_00001	Bifidobacterium_longum_subsp._longum	bacteria	CP062940.1	Prodigal:2.6	CDS	419	643	locus_00001	+	ID=CP062940.1_fragment_15.faa-up.ffn_00001;Parent=CP062940.1_fragment_15.faa-up.ffn_00001_gene;inference=ab initio prediction:Prodigal:2.6,protein motif:Profiles:PF01381.22;locus_tag=CP062940.1_fragment_15.faa-up.ffn_00001;product=Helix-turn-helix	Helix-turn-helix	up	Bifidobacterium	NA	Helix-turn-helix. This large family of DNA binding helix-turn helix proteins includes Cro and CI. Within Neisseria gonorrhoeae NGO_0477, the full protein fold incorporates a helix-turn-helix motif, but the function of this member is unlikely to be that of a DNA-binding regulator, the function of most other members, so is not necessarily characteristic of the whole family.	NA
	62	CP062940.1_fragment_15	CP062940.1_fragment_15.faa-up.ffn_00002	Bifidobacterium_longum_subsp._longum	bacteria	CP062940.1	Prodigal:2.6	CDS	640	1071	locus_00002	+	ID=CP062940.1_fragment_15.faa-up.ffn_00002;Parent=CP062940.1_fragment_15.faa-up.ffn_00002_gene;inference=ab initio prediction:Prodigal:2.6;locus_tag=CP062940.1_fragment_15.faa-up.ffn_00002;product=hypothetical protein	hypothetical protein	up	Bifidobacterium	NA	NA	NA
	63	CP062940.1_fragment_15	CP062940.1_fragment_15.faa-up.ffn_00003	Bifidobacterium_longum_subsp._longum	bacteria	CP062940.1	Prodigal:2.6	CDS	1068	1511	locus_00003	+	ID=CP062940.1_fragment_15.faa-up.ffn_00003;Parent=CP062940.1_fragment_15.faa-up.ffn_00003_gene;inference=ab initio prediction:Prodigal:2.6,protein motif:Profiles:PF08265.11;locus_tag=CP062940.1_fragment_15.faa-up.ffn_00003;product=YL1 nuclear protein C-terminal domain	YL1 nuclear protein C-terminal domain	up	Bifidobacterium	NA	NA	NA
	64	CP062940.1_fragment_15	CP062940.1_fragment_15.faa-up.ffn_00004	Bifidobacterium_longum_subsp._longum	bacteria	CP062940.1	Prodigal:2.6	CDS	1492	1905	locus_00004	+	ID=CP062940.1_fragment_15.faa-up.ffn_00004;Parent=CP062940.1_fragment_15.faa-up.ffn_00004_gene;inference=ab initio prediction:Prodigal:2.6,protein motif:Profiles:VOG9198;locus_tag=CP062940.1_fragment_15.faa-up.ffn_00004;product=conserved protein of unknown function	conserved protein of unknown function	up	Bifidobacterium	NA	NA	NA
	65	CP016192.1_fragment_26	CP016192.1_fragment_26.faa-up.ffn_00001	Mycobacteroides_abscessus	bacteria	CP016192.1	Prodigal:2.6	CDS	7	330	locus_00001	+	ID=CP016192.1_fragment_26.faa-up.ffn_00001;Parent=CP016192.1_fragment_26.faa-up.ffn_00001_gene;inference=ab initio prediction:Prodigal:2.6,protein motif:Profiles:PF03734.14;locus_tag=CP016192.1_fragment_26.faa-up.ffn_00001;product=L%2CD-transpeptidase catalytic domain	L%2CD-transpeptidase catalytic domain	up	Mycobacteroides	Lipoprotein-anchoring transpeptidase ErfK/SrfK [Cell wall/membrane/envelope biogenesis].	L,D-transpeptidase catalytic domain. This family of proteins are found in a range of bacteria. It has been shown that this domain can act as an L,D-transpeptidase that gives rise to an alternative pathway for peptidoglycan cross-linking. This gives bacteria resistance to beta-lactam antibiotics that inhibit PBPs which usually carry out the cross-linking reaction. The conserved region contains a c…	Cell wall/membrane/envelope biogenesis
	66	CP016192.1_fragment_26	CP016192.1_fragment_26.faa-up.ffn_00002	Mycobacteroides_abscessus	bacteria	CP016192.1	Prodigal:2.6	CDS	400	1287	locus_00002	-	ID=CP016192.1_fragment_26.faa-up.ffn_00002;Parent=CP016192.1_fragment_26.faa-up.ffn_00002_gene;inference=ab initio prediction:Prodigal:2.6,protein motif:Profiles:PF05103.13;locus_tag=CP016192.1_fragment_26.faa-up.ffn_00002;product=DivIVA protein	DivIVA protein	up	Mycobacteroides	Chromosome segregation ATPase [Cell cycle control, cell division, chromosome partitioning].	DivIVA protein. The Bacillus subtilis divIVA1 mutation causes misplacement of the septum during cell division, resulting in the formation of small, circular, anucleate mini-cells. Inactivation of divIVA produces a mini-cell phenotype, whereas overproduction of DivIVA results in a filamentation phenotype. These proteins appear to contain coiled-coils.	Cell cycle control, cell division, chromosome partitioning
	67	CP021390.1_fragment_15	CP021390.1_fragment_15.faa-up.ffn_00001	Bifidobacterium_breve	bacteria	CP021390.1	Prodigal:2.6	CDS	117	644	locus_00001	+	ID=CP021390.1_fragment_15.faa-up.ffn_00001;Parent=CP021390.1_fragment_15.faa-up.ffn_00001_gene;inference=ab initio prediction:Prodigal:2.6;locus_tag=CP021390.1_fragment_15.faa-up.ffn_00001;product=hypothetical protein	hypothetical protein	up	Bifidobacterium	NA	NA	NA
	68	CP021390.1_fragment_15	CP021390.1_fragment_15.faa-up.ffn_00002	Bifidobacterium_breve	bacteria	CP021390.1	Prodigal:2.6	CDS	848	1945	locus_00002	+	ID=CP021390.1_fragment_15.faa-up.ffn_00002;Parent=CP021390.1_fragment_15.faa-up.ffn_00002_gene;inference=ab initio prediction:Prodigal:2.6,protein motif:Profiles:PF01628.21;locus_tag=CP021390.1_fragment_15.faa-up.ffn_00002;product=HrcA protein C terminal domain	HrcA protein C terminal domain	up	Bifidobacterium	Transcriptional regulator of heat shock response [Transcription].	HrcA protein C terminal domain. HrcA is found to negatively regulate the transcription of heat shock genes. HrcA contains an amino terminal helix-turn-helix domain, however this corresponds to the carboxy terminal domain.	Transcription
	69	CP017717.1_fragment_129	CP017717.1_fragment_129.faa-up.ffn_00001	Nonomuraea_sp._ATCC_55076	bacteria	CP017717.1	Prodigal:2.6	CDS	1	645	locus_00001	+	ID=CP017717.1_fragment_129.faa-up.ffn_00001;Parent=CP017717.1_fragment_129.faa-up.ffn_00001_gene;inference=ab initio prediction:Prodigal:2.6;locus_tag=CP017717.1_fragment_129.faa-up.ffn_00001;product=hypothetical protein	hypothetical protein	up	Nonomuraea	NA	NA	NA
	70	CP017717.1_fragment_129	CP017717.1_fragment_129.faa-up.ffn_00002	Nonomuraea_sp._ATCC_55076	bacteria	CP017717.1	Prodigal:2.6	CDS	642	1070	locus_00002	+	ID=CP017717.1_fragment_129.faa-up.ffn_00002;Parent=CP017717.1_fragment_129.faa-up.ffn_00002_gene;inference=ab initio prediction:Prodigal:2.6,protein motif:Profiles:PF02417.15;locus_tag=CP017717.1_fragment_129.faa-up.ffn_00002;product=Chromate transporter	Chromate transporter	up	Nonomuraea	NA	NA	NA
	71	CP017717.1_fragment_129	CP017717.1_fragment_129.faa-up.ffn_00003	Nonomuraea_sp._ATCC_55076	bacteria	CP017717.1	Prodigal:2.6	CDS	1067	1303	locus_00003	+	ID=CP017717.1_fragment_129.faa-up.ffn_00003;Parent=CP017717.1_fragment_129.faa-up.ffn_00003_gene;inference=ab initio prediction:Prodigal:2.6,protein motif:Profiles:PF03779.14;locus_tag=CP017717.1_fragment_129.faa-up.ffn_00003;product=SPW repeat	SPW repeat	up	Nonomuraea	NA	NA	NA
	72	CP017717.1_fragment_129	CP017717.1_fragment_129.faa-up.ffn_00004	Nonomuraea_sp._ATCC_55076	bacteria	CP017717.1	Prodigal:2.6	CDS	1317	1805	locus_00004	+	ID=CP017717.1_fragment_129.faa-up.ffn_00004;Parent=CP017717.1_fragment_129.faa-up.ffn_00004_gene;inference=ab initio prediction:Prodigal:2.6,protein motif:Profiles:PF00582.26;locus_tag=CP017717.1_fragment_129.faa-up.ffn_00004;product=Universal stress protein family	Universal stress protein family	up	Nonomuraea	Nucleotide-binding universal stress protein, UspA family [Signal transduction mechanisms].	Universal stress protein family. The universal stress protein UspA is a small cytoplasmic bacterial protein whose expression is enhanced when the cell is exposed to stress agents. UspA enhances the rate of cell survival during prolonged exposure to such conditions, and may provide a general "stress endurance" activity. The crystal structure of Haemophilus influenzae UspA reveals an alpha/beta fol…	Signal transduction mechanisms
	73	CP029074.1_fragment_36	CP029074.1_fragment_36.faa-up.ffn_00001	Mycobacteroides_abscessus	bacteria	CP029074.1	Prodigal:2.6	CDS	577	1404	locus_00001	+	ID=CP029074.1_fragment_36.faa-up.ffn_00001;Parent=CP029074.1_fragment_36.faa-up.ffn_00001_gene;inference=ab initio prediction:Prodigal:2.6,protein motif:Profiles:PF11738.8;locus_tag=CP029074.1_fragment_36.faa-up.ffn_00001;product=Protein of unknown function (DUF3298)	Protein of unknown function (DUF3298)	up	Mycobacteroides	NA	Protein of unknown function (DUF3298). This family of bacterial protein C-terminal regions is highly conserved but the function is not known. Several members are annotated as being endo-1,4-beta-xylanase-like, but this could not be confirmed, and the structure can be defined as a heat-shock cognate 70kd protein 44kd ATPase.	NA
	74	CP051626.1_fragment_31	CP051626.1_fragment_31.faa-up.ffn_00001	Brevibacterium_sp._'Marine'	bacteria	CP051626.1	Prodigal:2.6	CDS	76	405	locus_00001	-	ID=CP051626.1_fragment_31.faa-up.ffn_00001;Parent=CP051626.1_fragment_31.faa-up.ffn_00001_gene;inference=ab initio prediction:Prodigal:2.6,protein motif:Profiles:PF01381.22;locus_tag=CP051626.1_fragment_31.faa-up.ffn_00001;product=Helix-turn-helix	Helix-turn-helix	up	Brevibacterium	NA	Helix-turn-helix. This large family of DNA binding helix-turn helix proteins includes Cro and CI. Within Neisseria gonorrhoeae NGO_0477, the full protein fold incorporates a helix-turn-helix motif, but the function of this member is unlikely to be that of a DNA-binding regulator, the function of most other members, so is not necessarily characteristic of the whole family.	NA
	75	CP051626.1_fragment_31	CP051626.1_fragment_31.faa-up.ffn_00002	Brevibacterium_sp._'Marine'	bacteria	CP051626.1	Prodigal:2.6	CDS	973	1362	locus_00002	-	ID=CP051626.1_fragment_31.faa-up.ffn_00002;Parent=CP051626.1_fragment_31.faa-up.ffn_00002_gene;inference=ab initio prediction:Prodigal:2.6,protein motif:Profiles:PF13560.6;locus_tag=CP051626.1_fragment_31.faa-up.ffn_00002;product=Helix-turn-helix domain	Helix-turn-helix domain	up	Brevibacterium	NA	NA	NA
	76	CP051626.1_fragment_31	CP051626.1_fragment_31.faa-up.ffn_00003	Brevibacterium_sp._'Marine'	bacteria	CP051626.1	Prodigal:2.6	CDS	1658	1894	locus_00003	+	ID=CP051626.1_fragment_31.faa-up.ffn_00003;Parent=CP051626.1_fragment_31.faa-up.ffn_00003_gene;inference=ab initio prediction:Prodigal:2.6,protein motif:Profiles:PF12728.7;locus_tag=CP051626.1_fragment_31.faa-up.ffn_00003;product=Helix-turn-helix domain	Helix-turn-helix domain	up	Brevibacterium	NA	NA	NA
	77	CP069306.1_fragment_68_1	CP069306.1_fragment_68_1.faa-up.ffn_00001	Rhodococcus_aetherivorans	bacteria	CP069306.1	Prodigal:2.6	CDS	389	1585	locus_00001	-	ID=CP069306.1_fragment_68_1.faa-up.ffn_00001;Parent=CP069306.1_fragment_68_1.faa-up.ffn_00001_gene;inference=ab initio prediction:Prodigal:2.6,protein motif:Profiles:PF04542.14;locus_tag=CP069306.1_fragment_68_1.faa-up.ffn_00001;product=Sigma-70 region 2	Sigma-70 region 2	up	Rhodococcus	Predicted RNA polymerase sigma factor, contains C-terminal TPR domain [Transcription].	Sigma-70 region 2. Region 2 of sigma-70 is the most conserved region of the entire protein. All members of this class of sigma-factor contain region 2. The high conservation is due to region 2 containing both the -10 promoter recognition helix and the primary core RNA polymerase binding determinant. The core binding helix, interacts with the clamp domain of the largest polymerase subunit, beta pr…	Transcription
	78	CP069306.1_fragment_68_1	CP069306.1_fragment_68_1.faa-up.ffn_00002	Rhodococcus_aetherivorans	bacteria	CP069306.1	Prodigal:2.6	CDS	1592	1999	locus_00002	-	ID=CP069306.1_fragment_68_1.faa-up.ffn_00002;Parent=CP069306.1_fragment_68_1.faa-up.ffn_00002_gene;inference=ab initio prediction:Prodigal:2.6,protein motif:Profiles:PF03795.14;locus_tag=CP069306.1_fragment_68_1.faa-up.ffn_00002;product=YCII-related domain	YCII-related domain	up	Rhodococcus	Uncharacterized conserved protein [Function unknown].	YCII-related domain. The majority of proteins in this family consist of a single copy of this domain, though it is also found as a repeat. A strongly conserved histidine and a aspartate suggest that the domain has an enzymatic function. This family also now includes the family formerly known as the DGPF domain (COG3795). Although its function is unknown it is found fused to a sigma-70 factor fami…	Function unknown
	79	CP065033.1_fragment_34_1	CP065033.1_fragment_34_1.faa-up.ffn_00001	Mycobacteroides_abscessus_subsp._massiliense	bacteria	CP065033.1	Prodigal:2.6	CDS	45	854	locus_00001	+	ID=CP065033.1_fragment_34_1.faa-up.ffn_00001;Parent=CP065033.1_fragment_34_1.faa-up.ffn_00001_gene;inference=ab initio prediction:Prodigal:2.6;locus_tag=CP065033.1_fragment_34_1.faa-up.ffn_00001;product=hypothetical protein	hypothetical protein	up	Mycobacteroides	NA	Family of unknown function (DUF5682). This is a family of unknown function, mostly found in bacteria.	NA
	80	CP065033.1_fragment_34_1	CP065033.1_fragment_34_1.faa-up.ffn_00002	Mycobacteroides_abscessus_subsp._massiliense	bacteria	CP065033.1	Prodigal:2.6	CDS	851	1999	locus_00002	+	ID=CP065033.1_fragment_34_1.faa-up.ffn_00002;Parent=CP065033.1_fragment_34_1.faa-up.ffn_00002_gene;inference=ab initio prediction:Prodigal:2.6,protein motif:Profiles:PF05762.14;locus_tag=CP065033.1_fragment_34_1.faa-up.ffn_00002;product=VWA domain containing CoxE-like protein	VWA domain containing CoxE-like protein	up	Mycobacteroides	NA	VWA domain containing CoxE-like protein. This family is annotated by SMART as containing a VWA (von Willebrand factor type A) domain. The exact function of this family is unknown. It is found as part of a CO oxidising (Cox) system operon is several bacteria.	NA
	81	CP006715.1_fragment_10	CP006715.1_fragment_10.faa-up.ffn_00001	Bifidobacterium_breve_689b	bacteria	CP006715.1	Prodigal:2.6	CDS	1	1596	locus_00001	+	ID=CP006715.1_fragment_10.faa-up.ffn_00001;Parent=CP006715.1_fragment_10.faa-up.ffn_00001_gene;inference=ab initio prediction:Prodigal:2.6;locus_tag=CP006715.1_fragment_10.faa-up.ffn_00001;product=hypothetical protein	hypothetical protein	up	Bifidobacterium	NA	NA	NA
	82	CP006715.1_fragment_10	CP006715.1_fragment_10.faa-up.ffn_00002	Bifidobacterium_breve_689b	bacteria	CP006715.1	Aragorn:1.2	tRNA	1824	1896	locus_00002	-	ID=CP006715.1_fragment_10.faa-up.ffn_00002;Parent=CP006715.1_fragment_10.faa-up.ffn_00002_gene;inference=COORDINATES:profile:Aragorn:1.2;locus_tag=CP006715.1_fragment_10.faa-up.ffn_00002;product=tRNA-Gln(ttg)	tRNA-Gln(ttg)	up	Bifidobacterium	NA	NA	NA
	83	CP059399.1_fragment_66	CP059399.1_fragment_66.faa-up.ffn_00001	Nocardia_sp._WCH-YHL-001	bacteria	CP059399.1	Prodigal:2.6	CDS	71	1501	locus_00001	+	ID=CP059399.1_fragment_66.faa-up.ffn_00001;Parent=CP059399.1_fragment_66.faa-up.ffn_00001_gene;inference=ab initio prediction:Prodigal:2.6,protein motif:Profiles:PF00160.21;locus_tag=CP059399.1_fragment_66.faa-up.ffn_00001;product=Cyclophilin type peptidyl-prolyl cis-trans isomerase/CLD	Cyclophilin type peptidyl-prolyl cis-trans isomerase/CLD	up	Nocardia	Peptidyl-prolyl cis-trans isomerase (rotamase) - cyclophilin family [Posttranslational modification, protein turnover, chaperones].	Cyclophilin type peptidyl-prolyl cis-trans isomerase/CLD. The peptidyl-prolyl cis-trans isomerases, also known as cyclophilins, share this domain of about 109 amino acids. Cyclophilins have been found in all organisms studied so far and catalyze peptidyl-prolyl isomerisation during which the peptide bond preceding proline (the peptidyl-prolyl bond) is stabilized in the cis conformation. Mammalian…	Posttranslational modification, protein turnover, chaperones
	84	CP059399.1_fragment_66	CP059399.1_fragment_66.faa-up.ffn_00002	Nocardia_sp._WCH-YHL-001	bacteria	CP059399.1	Prodigal:2.6	CDS	1581	1859	locus_00002	-	ID=CP059399.1_fragment_66.faa-up.ffn_00002;Parent=CP059399.1_fragment_66.faa-up.ffn_00002_gene;inference=ab initio prediction:Prodigal:2.6,protein motif:Profiles:PF00156.27;locus_tag=CP059399.1_fragment_66.faa-up.ffn_00002;product=Phosphoribosyl transferase domain	Phosphoribosyl transferase domain	up	Nocardia	Hypoxanthine phosphoribosyltransferase [Coenzyme transport and metabolism].	Phosphoribosyl transferase domain. This family includes a range of diverse phosphoribosyl transferase enzymes. This family includes: Adenine phosphoribosyl-transferase EC:2.4.2.7, Hypoxanthine-guanine-xanthine phosphoribosyl-transferase, Hypoxanthine phosphoribosyl-transferase EC:2.4.2.8. Ribose-phosphate pyrophosphokinase i EC:2.7.6.1. Amidophosphoribosyltransferase EC:2.4.2.14. Orotate phosphor…	Coenzyme transport and metabolism
	85	AP010889.1_fragment_13	AP010889.1_fragment_13.faa-up.ffn_00001	Bifidobacterium_longum_subsp._infantis_ATCC_15697_=_JCM_1222_=_DSM_20088	bacteria	AP010889.1	Prodigal:2.6	CDS	131	508	locus_00001	+	ID=AP010889.1_fragment_13.faa-up.ffn_00001;Parent=AP010889.1_fragment_13.faa-up.ffn_00001_gene;inference=ab initio prediction:Prodigal:2.6;locus_tag=AP010889.1_fragment_13.faa-up.ffn_00001;product=hypothetical protein	hypothetical protein	up	Bifidobacterium	NA	NA	NA
	86	AP010889.1_fragment_13	AP010889.1_fragment_13.faa-up.ffn_00002	Bifidobacterium_longum_subsp._infantis_ATCC_15697_=_JCM_1222_=_DSM_20088	bacteria	AP010889.1	Prodigal:2.6	CDS	826	1944	locus_00002	+	ID=AP010889.1_fragment_13.faa-up.ffn_00002;Parent=AP010889.1_fragment_13.faa-up.ffn_00002_gene;inference=ab initio prediction:Prodigal:2.6,protein motif:Profiles:PF01628.21;locus_tag=AP010889.1_fragment_13.faa-up.ffn_00002;product=HrcA protein C terminal domain	HrcA protein C terminal domain	up	Bifidobacterium	Transcriptional regulator of heat shock response [Transcription].	HrcA protein C terminal domain. HrcA is found to negatively regulate the transcription of heat shock genes. HrcA contains an amino terminal helix-turn-helix domain, however this corresponds to the carboxy terminal domain.	Transcription
	87	CP029192.1_fragment_110_1	CP029192.1_fragment_110_1.faa-up.ffn_00001	Streptomyces_venezuelae	bacteria	CP029192.1	Prodigal:2.6	CDS	39	827	locus_00001	+	ID=CP029192.1_fragment_110_1.faa-up.ffn_00001;Parent=CP029192.1_fragment_110_1.faa-up.ffn_00001_gene;inference=ab initio prediction:Prodigal:2.6,protein motif:Profiles:PF13340.6;locus_tag=CP029192.1_fragment_110_1.faa-up.ffn_00001;product=Putative transposase of IS4/5 family (DUF4096)	Putative transposase of IS4/5 family (DUF4096)	up	Streptomyces	Transposase [Mobilome: prophages, transposons].	Putative transposase of IS4/5 family (DUF4096).	Mobilome: prophages, transposons
	88	CP029192.1_fragment_110_1	CP029192.1_fragment_110_1.faa-up.ffn_00002	Streptomyces_venezuelae	bacteria	CP029192.1	Prodigal:2.6	CDS	771	1388	locus_00002	-	ID=CP029192.1_fragment_110_1.faa-up.ffn_00002;Parent=CP029192.1_fragment_110_1.faa-up.ffn_00002_gene;inference=ab initio prediction:Prodigal:2.6,protein motif:Profiles:PF01844.23;locus_tag=CP029192.1_fragment_110_1.faa-up.ffn_00002;product=HNH endonuclease	HNH endonuclease	up	Streptomyces	5-methylcytosine-specific restriction endonuclease McrA [Defense mechanisms].	HNH endonuclease. His-Asn-His (HNH) proteins are a very common family of small nucleic acid-binding proteins that are generally associated with endonuclease activity.	Defense mechanisms
	89	CP029192.1_fragment_110_1	CP029192.1_fragment_110_1.faa-up.ffn_00003	Streptomyces_venezuelae	bacteria	CP029192.1	Prodigal:2.6	CDS	1419	1787	locus_00003	-	ID=CP029192.1_fragment_110_1.faa-up.ffn_00003;Parent=CP029192.1_fragment_110_1.faa-up.ffn_00003_gene;inference=ab initio prediction:Prodigal:2.6;locus_tag=CP029192.1_fragment_110_1.faa-up.ffn_00003;product=hypothetical protein	hypothetical protein	up	Streptomyces	NA	NA	NA
	90	CP029192.1_fragment_110_1	CP029192.1_fragment_110_1.faa-up.ffn_00004	Streptomyces_venezuelae	bacteria	CP029192.1	Prodigal:2.6	CDS	1794	1991	locus_00004	-	ID=CP029192.1_fragment_110_1.faa-up.ffn_00004;Parent=CP029192.1_fragment_110_1.faa-up.ffn_00004_gene;inference=ab initio prediction:Prodigal:2.6,similar to AA sequence:UniProtKB:Q9QAX1;locus_tag=CP029192.1_fragment_110_1.faa-up.ffn_00004;product=Genome polyprotein	Genome polyprotein	up	Streptomyces	NA	NA	NA
	91	AP022609.1_fragment_17_1	AP022609.1_fragment_17_1.faa-up.ffn_00001	Mycolicibacter_hiberniae	bacteria	AP022609.1	Prodigal:2.6	CDS	117	962	locus_00001	+	ID=AP022609.1_fragment_17_1.faa-up.ffn_00001;Parent=AP022609.1_fragment_17_1.faa-up.ffn_00001_gene;inference=ab initio prediction:Prodigal:2.6;locus_tag=AP022609.1_fragment_17_1.faa-up.ffn_00001;product=hypothetical protein	hypothetical protein	up	Mycolicibacter	NA	NA	NA
	92	AP022609.1_fragment_17_1	AP022609.1_fragment_17_1.faa-up.ffn_00002	Mycolicibacter_hiberniae	bacteria	AP022609.1	Prodigal:2.6	CDS	836	1432	locus_00002	-	ID=AP022609.1_fragment_17_1.faa-up.ffn_00002;Parent=AP022609.1_fragment_17_1.faa-up.ffn_00002_gene;inference=ab initio prediction:Prodigal:2.6;locus_tag=AP022609.1_fragment_17_1.faa-up.ffn_00002;product=hypothetical protein	hypothetical protein	up	Mycolicibacter	NA	NA	NA
	93	AP022609.1_fragment_17_1	AP022609.1_fragment_17_1.faa-up.ffn_00003	Mycolicibacter_hiberniae	bacteria	AP022609.1	Prodigal:2.6	CDS	1436	1999	locus_00003	+	ID=AP022609.1_fragment_17_1.faa-up.ffn_00003;Parent=AP022609.1_fragment_17_1.faa-up.ffn_00003_gene;inference=ab initio prediction:Prodigal:2.6,protein motif:Profiles:PF13649.6;locus_tag=AP022609.1_fragment_17_1.faa-up.ffn_00003;product=Methyltransferase domain	Methyltransferase domain	up	Mycolicibacter	2-polyprenyl-3-methyl-5-hydroxy-6-metoxy-1,4-benzoquinol methylase [Coenzyme transport and metabolism].	Methyltransferase domain. This family appears to be a methyltransferase domain.	Coenzyme transport and metabolism
	94	CP014951.1_fragment_4_1	CP014951.1_fragment_4_1.faa-up.ffn_00001	Mycobacteroides_abscessus	bacteria	CP014951.1	Prodigal:2.6	CDS	416	604	locus_00001	+	ID=CP014951.1_fragment_4_1.faa-up.ffn_00001;Parent=CP014951.1_fragment_4_1.faa-up.ffn_00001_gene;inference=ab initio prediction:Prodigal:2.6;locus_tag=CP014951.1_fragment_4_1.faa-up.ffn_00001;product=hypothetical protein	hypothetical protein	up	Mycobacteroides	NA	NA	NA
	95	CP014951.1_fragment_4_1	CP014951.1_fragment_4_1.faa-up.ffn_00002	Mycobacteroides_abscessus	bacteria	CP014951.1	Aragorn:1.2	tRNA	1133	1222	locus_00002	+	ID=CP014951.1_fragment_4_1.faa-up.ffn_00002;Parent=CP014951.1_fragment_4_1.faa-up.ffn_00002_gene;inference=COORDINATES:profile:Aragorn:1.2;locus_tag=CP014951.1_fragment_4_1.faa-up.ffn_00002;product=tRNA-Ser(gct)	tRNA-Ser(gct)	up	Mycobacteroides	NA	NA	NA
	96	CP014951.1_fragment_4_1	CP014951.1_fragment_4_1.faa-up.ffn_00003	Mycobacteroides_abscessus	bacteria	CP014951.1	Aragorn:1.2	tRNA	1270	1345	locus_00003	+	ID=CP014951.1_fragment_4_1.faa-up.ffn_00003;Parent=CP014951.1_fragment_4_1.faa-up.ffn_00003_gene;inference=COORDINATES:profile:Aragorn:1.2;locus_tag=CP014951.1_fragment_4_1.faa-up.ffn_00003;product=tRNA-Arg(acg)	tRNA-Arg(acg)	up	Mycobacteroides	NA	NA	NA
	97	CP014951.1_fragment_4_1	CP014951.1_fragment_4_1.faa-up.ffn_00004	Mycobacteroides_abscessus	bacteria	CP014951.1	Prodigal:2.6	CDS	1695	1928	locus_00004	-	ID=CP014951.1_fragment_4_1.faa-up.ffn_00004;Parent=CP014951.1_fragment_4_1.faa-up.ffn_00004_gene;inference=ab initio prediction:Prodigal:2.6;locus_tag=CP014951.1_fragment_4_1.faa-up.ffn_00004;product=hypothetical protein	hypothetical protein	up	Mycobacteroides	NA	NA	NA
	98	CP040019.1_fragment_35_1	CP040019.1_fragment_35_1.faa-up.ffn_00001	Micrococcus_luteus	bacteria	CP040019.1	Aragorn:1.2	tRNA	227	302	locus_00001	+	ID=CP040019.1_fragment_35_1.faa-up.ffn_00001;Parent=CP040019.1_fragment_35_1.faa-up.ffn_00001_gene;inference=COORDINATES:profile:Aragorn:1.2;locus_tag=CP040019.1_fragment_35_1.faa-up.ffn_00001;product=tRNA-His(gtg)	tRNA-His(gtg)	up	Micrococcus	NA	NA	NA
	99	CP040019.1_fragment_35_1	CP040019.1_fragment_35_1.faa-up.ffn_00002	Micrococcus_luteus	bacteria	CP040019.1	Prodigal:2.6	CDS	443	1627	locus_00002	+	ID=CP040019.1_fragment_35_1.faa-up.ffn_00002;Parent=CP040019.1_fragment_35_1.faa-up.ffn_00002_gene;inference=ab initio prediction:Prodigal:2.6,protein motif:Profiles:VOG0275;locus_tag=CP040019.1_fragment_35_1.faa-up.ffn_00002;product=77ORF007	77ORF007	up	Micrococcus	Integrase [Replication, recombination and repair, Mobilome: prophages, transposons].	Phage integrase family. Members of this family cleave DNA substrates by a series of staggered cuts, during which the protein becomes covalently linked to the DNA through a catalytic tyrosine residue at the carboxy end of the alignment. The catalytic site residues in CRE recombinase are Arg-173, His-289, Arg-292 and Tyr-324.	Replication, recombination and repair, Mobilome: prophages, transposons
	100	CP040019.1_fragment_35_1	CP040019.1_fragment_35_1.faa-up.ffn_00003	Micrococcus_luteus	bacteria	CP040019.1	Prodigal:2.6	CDS	1727	1999	locus_00003	-	ID=CP040019.1_fragment_35_1.faa-up.ffn_00003;Parent=CP040019.1_fragment_35_1.faa-up.ffn_00003_gene;inference=ab initio prediction:Prodigal:2.6,protein motif:Profiles:PF11662.8;locus_tag=CP040019.1_fragment_35_1.faa-up.ffn_00003;product=Protein of unknown function (DUF3263)	Protein of unknown function (DUF3263)	up	Micrococcus	NA	Protein of unknown function (DUF3263). This family of proteins with unknown function appears to be restricted to Actinobacteria.	NA
	101	CP001992.1_fragment_17	CP001992.1_fragment_17.faa-up.ffn_00001	Mobiluncus_curtisii_ATCC_43063	bacteria	CP001992.1	Prodigal:2.6	CDS	358	957	locus_00001	+	ID=CP001992.1_fragment_17.faa-up.ffn_00001;Parent=CP001992.1_fragment_17.faa-up.ffn_00001_gene;inference=ab initio prediction:Prodigal:2.6;locus_tag=CP001992.1_fragment_17.faa-up.ffn_00001;product=hypothetical protein	hypothetical protein	up	Mobiluncus	NA	NA	NA
	102	CP001992.1_fragment_17	CP001992.1_fragment_17.faa-up.ffn_00002	Mobiluncus_curtisii_ATCC_43063	bacteria	CP001992.1	Prodigal:2.6	CDS	951	1238	locus_00002	+	ID=CP001992.1_fragment_17.faa-up.ffn_00002;Parent=CP001992.1_fragment_17.faa-up.ffn_00002_gene;inference=ab initio prediction:Prodigal:2.6,protein motif:Profiles:PF09951.9;locus_tag=CP001992.1_fragment_17.faa-up.ffn_00002;product=Protein of unknown function (DUF2185)	Protein of unknown function (DUF2185)	up	Mobiluncus	NA	NA	NA
	103	CP001992.1_fragment_17	CP001992.1_fragment_17.faa-up.ffn_00003	Mobiluncus_curtisii_ATCC_43063	bacteria	CP001992.1	Prodigal:2.6	CDS	1302	1832	locus_00003	+	ID=CP001992.1_fragment_17.faa-up.ffn_00003;Parent=CP001992.1_fragment_17.faa-up.ffn_00003_gene;inference=ab initio prediction:Prodigal:2.6,protein motif:Profiles:PF11310.8;locus_tag=CP001992.1_fragment_17.faa-up.ffn_00003;product=Protein of unknown function (DUF3113)	Protein of unknown function (DUF3113)	up	Mobiluncus	NA	NA	NA
	104	CP014984.1_fragment_32_1	CP014984.1_fragment_32_1.faa-up.ffn_00001	Corynebacterium_glutamicum	bacteria	CP014984.1	Prodigal:2.6	CDS	305	478	locus_00001	+	ID=CP014984.1_fragment_32_1.faa-up.ffn_00001;Parent=CP014984.1_fragment_32_1.faa-up.ffn_00001_gene;inference=ab initio prediction:Prodigal:2.6,protein motif:Profiles:PF14197.6;locus_tag=CP014984.1_fragment_32_1.faa-up.ffn_00001;product=Centrosome localisation domain of PPC89	Centrosome localisation domain of PPC89	up	Corynebacterium	NA	NA	NA
	105	CP014984.1_fragment_32_1	CP014984.1_fragment_32_1.faa-up.ffn_00002	Corynebacterium_glutamicum	bacteria	CP014984.1	Prodigal:2.6	CDS	871	1611	locus_00002	+	ID=CP014984.1_fragment_32_1.faa-up.ffn_00002;Parent=CP014984.1_fragment_32_1.faa-up.ffn_00002_gene;inference=ab initio prediction:Prodigal:2.6,protein motif:Profiles:PF13365.6;locus_tag=CP014984.1_fragment_32_1.faa-up.ffn_00002;product=Trypsin-like peptidase domain	Trypsin-like peptidase domain	up	Corynebacterium	NA	Trypsin-like peptidase domain. This family includes trypsin-like peptidase domains.	NA
	106	CP014984.1_fragment_32_1	CP014984.1_fragment_32_1.faa-up.ffn_00003	Corynebacterium_glutamicum	bacteria	CP014984.1	Prodigal:2.6	CDS	1763	1999	locus_00003	+	ID=CP014984.1_fragment_32_1.faa-up.ffn_00003;Parent=CP014984.1_fragment_32_1.faa-up.ffn_00003_gene;inference=ab initio prediction:Prodigal:2.6;locus_tag=CP014984.1_fragment_32_1.faa-up.ffn_00003;product=hypothetical protein	hypothetical protein	up	Corynebacterium	NA	NA	NA
	107	CP005929.1_fragment_126	CP005929.1_fragment_126.faa-up.ffn_00001	Actinoplanes_sp._N902-109	bacteria	CP005929.1	Prodigal:2.6	CDS	129	512	locus_00001	+	ID=CP005929.1_fragment_126.faa-up.ffn_00001;Parent=CP005929.1_fragment_126.faa-up.ffn_00001_gene;inference=ab initio prediction:Prodigal:2.6,protein motif:Profiles:PF04167.13;locus_tag=CP005929.1_fragment_126.faa-up.ffn_00001;product=Protein of unknown function (DUF402)	Protein of unknown function (DUF402)	up	Actinoplanes	NA	Protein of unknown function (DUF402). Family member FomD is a predicted protein from a fosfomycin biosynthesis gene cluster in Streptomyces wedmorensis. Its function is unknown.	NA
	108	CP005929.1_fragment_126	CP005929.1_fragment_126.faa-up.ffn_00002	Actinoplanes_sp._N902-109	bacteria	CP005929.1	Prodigal:2.6	CDS	516	932	locus_00002	+	ID=CP005929.1_fragment_126.faa-up.ffn_00002;Parent=CP005929.1_fragment_126.faa-up.ffn_00002_gene;inference=ab initio prediction:Prodigal:2.6,protein motif:Profiles:PF12840.7;locus_tag=CP005929.1_fragment_126.faa-up.ffn_00002;product=Helix-turn-helix domain	Helix-turn-helix domain	up	Actinoplanes	DNA-binding transcriptional regulator, ArsR family [Transcription].	Helix-turn-helix domain. This domain represents a DNA-binding Helix-turn-helix domain found in transcriptional regulatory proteins.	Transcription
	109	CP005929.1_fragment_126	CP005929.1_fragment_126.faa-up.ffn_00003	Actinoplanes_sp._N902-109	bacteria	CP005929.1	Prodigal:2.6	CDS	880	1356	locus_00003	+	ID=CP005929.1_fragment_126.faa-up.ffn_00003;Parent=CP005929.1_fragment_126.faa-up.ffn_00003_gene;inference=ab initio prediction:Prodigal:2.6,protein motif:Profiles:PF08327.11;locus_tag=CP005929.1_fragment_126.faa-up.ffn_00003;product=Activator of Hsp90 ATPase homolog 1-like protein	Activator of Hsp90 ATPase homolog 1-like protein	up	Actinoplanes	Uncharacterized conserved protein YndB, AHSA1/START domain [Function unknown].	Activator of Hsp90 ATPase homolog 1-like protein. This family includes eukaryotic, prokaryotic and archaeal proteins that bear similarity to a C-terminal region of human activator of 90 kDa heat shock protein ATPase homolog 1 (AHSA1/p38). This protein is known to interact with the middle domain of Hsp90, and stimulate its ATPase activity. It is probably a general upregulator of Hsp90 function, pa…	Function unknown
	110	CP005929.1_fragment_126	CP005929.1_fragment_126.faa-up.ffn_00004	Actinoplanes_sp._N902-109	bacteria	CP005929.1	Prodigal:2.6	CDS	1331	1936	locus_00004	+	ID=CP005929.1_fragment_126.faa-up.ffn_00004;Parent=CP005929.1_fragment_126.faa-up.ffn_00004_gene;inference=ab initio prediction:Prodigal:2.6,protein motif:Profiles:PF01569.21;locus_tag=CP005929.1_fragment_126.faa-up.ffn_00004;product=PAP2 superfamily	PAP2 superfamily	up	Actinoplanes	NA	NA	NA
	111	LR134349.1_fragment_9	LR134349.1_fragment_9.faa-up.ffn_00001	Bifidobacterium_dentium	bacteria	LR134349.1	Prodigal:2.6	CDS	583	762	locus_00001	+	ID=LR134349.1_fragment_9.faa-up.ffn_00001;Parent=LR134349.1_fragment_9.faa-up.ffn_00001_gene;inference=ab initio prediction:Prodigal:2.6,protein motif:Profiles:PF08667.10;locus_tag=LR134349.1_fragment_9.faa-up.ffn_00001;product=BetR domain	BetR domain	up	Bifidobacterium	Plasmid maintenance system antidote protein VapI, contains XRE-type HTH domain [Defense mechanisms].	BetR domain. This family includes an N-terminal helix-turn-helix domain.	Defense mechanisms
	112	LR134349.1_fragment_9	LR134349.1_fragment_9.faa-up.ffn_00002	Bifidobacterium_dentium	bacteria	LR134349.1	Prodigal:2.6	CDS	791	1177	locus_00002	+	ID=LR134349.1_fragment_9.faa-up.ffn_00002;Parent=LR134349.1_fragment_9.faa-up.ffn_00002_gene;inference=ab initio prediction:Prodigal:2.6;locus_tag=LR134349.1_fragment_9.faa-up.ffn_00002;product=hypothetical protein	hypothetical protein	up	Bifidobacterium	NA	NA	NA
	113	LR134349.1_fragment_9	LR134349.1_fragment_9.faa-up.ffn_00003	Bifidobacterium_dentium	bacteria	LR134349.1	Prodigal:2.6	CDS	1286	1654	locus_00003	-	ID=LR134349.1_fragment_9.faa-up.ffn_00003;Parent=LR134349.1_fragment_9.faa-up.ffn_00003_gene;inference=ab initio prediction:Prodigal:2.6;locus_tag=LR134349.1_fragment_9.faa-up.ffn_00003;product=hypothetical protein	hypothetical protein	up	Bifidobacterium	NA	NA	NA
	114	LR134349.1_fragment_9	LR134349.1_fragment_9.faa-up.ffn_00004	Bifidobacterium_dentium	bacteria	LR134349.1	Prodigal:2.6	CDS	1647	1880	locus_00004	-	ID=LR134349.1_fragment_9.faa-up.ffn_00004;Parent=LR134349.1_fragment_9.faa-up.ffn_00004_gene;inference=ab initio prediction:Prodigal:2.6;locus_tag=LR134349.1_fragment_9.faa-up.ffn_00004;product=hypothetical protein	hypothetical protein	up	Bifidobacterium	NA	NA	NA
	115	CP007724.1_fragment_31	CP007724.1_fragment_31.faa-up.ffn_00001	Corynebacterium_glutamicum	bacteria	CP007724.1	Prodigal:2.6	CDS	539	970	locus_00001	-	ID=CP007724.1_fragment_31.faa-up.ffn_00001;Parent=CP007724.1_fragment_31.faa-up.ffn_00001_gene;inference=ab initio prediction:Prodigal:2.6,protein motif:Profiles:PF05633.11;locus_tag=CP007724.1_fragment_31.faa-up.ffn_00001;product=Protein BYPASS1-related	Protein BYPASS1-related	up	Corynebacterium	Uncharacterized conserved protein YdhG, YjbR/CyaY-like superfamily, DUF1801 family [Function unknown].	NA	Function unknown
	116	CP007724.1_fragment_31	CP007724.1_fragment_31.faa-up.ffn_00002	Corynebacterium_glutamicum	bacteria	CP007724.1	Prodigal:2.6	CDS	1218	1619	locus_00002	+	ID=CP007724.1_fragment_31.faa-up.ffn_00002;Parent=CP007724.1_fragment_31.faa-up.ffn_00002_gene;inference=ab initio prediction:Prodigal:2.6,protein motif:Profiles:PF13560.6;locus_tag=CP007724.1_fragment_31.faa-up.ffn_00002;product=Helix-turn-helix domain	Helix-turn-helix domain	up	Corynebacterium	NA	NA	NA
	117	CP065396.1_fragment_2	CP065396.1_fragment_2.faa-up.ffn_00001	Bifidobacterium_longum	plasmid	CP065396.1	Prodigal:2.6	CDS	266	547	locus_00001	-	ID=CP065396.1_fragment_2.faa-up.ffn_00001;Parent=CP065396.1_fragment_2.faa-up.ffn_00001_gene;inference=ab initio prediction:Prodigal:2.6;locus_tag=CP065396.1_fragment_2.faa-up.ffn_00001;product=hypothetical protein	hypothetical protein	up	Bifidobacterium	NA	NA	NA
	118	CP065396.1_fragment_2	CP065396.1_fragment_2.faa-up.ffn_00002	Bifidobacterium_longum	plasmid	CP065396.1	Prodigal:2.6	CDS	664	1968	locus_00002	-	ID=CP065396.1_fragment_2.faa-up.ffn_00002;Parent=CP065396.1_fragment_2.faa-up.ffn_00002_gene;inference=ab initio prediction:Prodigal:2.6;locus_tag=CP065396.1_fragment_2.faa-up.ffn_00002;product=hypothetical protein	hypothetical protein	up	Bifidobacterium	NA	NA	NA
	119	CP005080.1_fragment_64_1	CP005080.1_fragment_64_1.faa-up.ffn_00001	Streptomyces_fulvissimus_DSM_40593	bacteria	CP005080.1	Prodigal:2.6	CDS	603	1154	locus_00001	-	ID=CP005080.1_fragment_64_1.faa-up.ffn_00001;Parent=CP005080.1_fragment_64_1.faa-up.ffn_00001_gene;inference=ab initio prediction:Prodigal:2.6,protein motif:Profiles:PF00720.17;locus_tag=CP005080.1_fragment_64_1.faa-up.ffn_00001;product=Subtilisin inhibitor-like	Subtilisin inhibitor-like	up	Streptomyces	NA	Subtilisin inhibitor-like.	NA
	120	CP005080.1_fragment_64_1	CP005080.1_fragment_64_1.faa-up.ffn_00002	Streptomyces_fulvissimus_DSM_40593	bacteria	CP005080.1	Aragorn:1.2	tRNA	1505	1596	locus_00002	+	ID=CP005080.1_fragment_64_1.faa-up.ffn_00002;Parent=CP005080.1_fragment_64_1.faa-up.ffn_00002_gene;inference=COORDINATES:profile:Aragorn:1.2;locus_tag=CP005080.1_fragment_64_1.faa-up.ffn_00002;product=tRNA-Ser(gct)	tRNA-Ser(gct)	up	Streptomyces	NA	NA	NA
	121	CP005080.1_fragment_64_1	CP005080.1_fragment_64_1.faa-up.ffn_00003	Streptomyces_fulvissimus_DSM_40593	bacteria	CP005080.1	Aragorn:1.2	tRNA	1832	1905	locus_00003	+	ID=CP005080.1_fragment_64_1.faa-up.ffn_00003;Parent=CP005080.1_fragment_64_1.faa-up.ffn_00003_gene;inference=COORDINATES:profile:Aragorn:1.2;locus_tag=CP005080.1_fragment_64_1.faa-up.ffn_00003;product=tRNA-Arg(acg)	tRNA-Arg(acg)	up	Streptomyces	NA	NA	NA
	122	CP050453.1_fragment_18	CP050453.1_fragment_18.faa-up.ffn_00001	Microbacterium_sp._Se63.02b	bacteria	CP050453.1	Prodigal:2.6	CDS	50	460	locus_00001	+	ID=CP050453.1_fragment_18.faa-up.ffn_00001;Parent=CP050453.1_fragment_18.faa-up.ffn_00001_gene;inference=ab initio prediction:Prodigal:2.6;locus_tag=CP050453.1_fragment_18.faa-up.ffn_00001;product=hypothetical protein	hypothetical protein	up	Microbacterium	NA	NA	NA
	123	CP050453.1_fragment_18	CP050453.1_fragment_18.faa-up.ffn_00002	Microbacterium_sp._Se63.02b	bacteria	CP050453.1	Prodigal:2.6	CDS	1222	1851	locus_00002	+	ID=CP050453.1_fragment_18.faa-up.ffn_00002;Parent=CP050453.1_fragment_18.faa-up.ffn_00002_gene;inference=ab initio prediction:Prodigal:2.6,protein motif:Profiles:PF03167.19;locus_tag=CP050453.1_fragment_18.faa-up.ffn_00002;product=Uracil DNA glycosylase superfamily	Uracil DNA glycosylase superfamily	up	Microbacterium	NA	Uracil DNA glycosylase superfamily.	NA
	124	CP010818.1_fragment_15	CP010818.1_fragment_15.faa-up.ffn_00001	Corynebacterium_ulcerans	bacteria	CP010818.1	Prodigal:2.6	CDS	58	561	locus_00001	-	ID=CP010818.1_fragment_15.faa-up.ffn_00001;Parent=CP010818.1_fragment_15.faa-up.ffn_00001_gene;inference=ab initio prediction:Prodigal:2.6,protein motif:Profiles:PF11039.8;locus_tag=CP010818.1_fragment_15.faa-up.ffn_00001;product=Protein of unknown function (DUF2824)	Protein of unknown function (DUF2824)	up	Corynebacterium	NA	NA	NA
	125	CP010818.1_fragment_15	CP010818.1_fragment_15.faa-up.ffn_00002	Corynebacterium_ulcerans	bacteria	CP010818.1	Prodigal:2.6	CDS	1195	1533	locus_00002	-	ID=CP010818.1_fragment_15.faa-up.ffn_00002;Parent=CP010818.1_fragment_15.faa-up.ffn_00002_gene;inference=ab initio prediction:Prodigal:2.6,protein motif:Profiles:VOG6149;locus_tag=CP010818.1_fragment_15.faa-up.ffn_00002;product=gp33	gp33	up	Corynebacterium	NA	NA	NA
	126	CP010818.1_fragment_15	CP010818.1_fragment_15.faa-up.ffn_00003	Corynebacterium_ulcerans	bacteria	CP010818.1	Prodigal:2.6	CDS	1530	1994	locus_00003	-	ID=CP010818.1_fragment_15.faa-up.ffn_00003;Parent=CP010818.1_fragment_15.faa-up.ffn_00003_gene;inference=ab initio prediction:Prodigal:2.6,protein motif:Profiles:VOG4629;locus_tag=CP010818.1_fragment_15.faa-up.ffn_00003;product=gp18	gp18	up	Corynebacterium	NA	NA	NA
	127	CP029607.1_fragment_72_1	CP029607.1_fragment_72_1.faa-up.ffn_00001	Actinosynnema_pretiosum_subsp._pretiosum	bacteria	CP029607.1	Prodigal:2.6	CDS	4	192	locus_00001	+	ID=CP029607.1_fragment_72_1.faa-up.ffn_00001;Parent=CP029607.1_fragment_72_1.faa-up.ffn_00001_gene;inference=ab initio prediction:Prodigal:2.6,protein motif:Profiles:PF07859.13;locus_tag=CP029607.1_fragment_72_1.faa-up.ffn_00001;product=alpha/beta hydrolase fold	alpha/beta hydrolase fold	up	Actinosynnema	Acetyl esterase/lipase [Lipid transport and metabolism].	alpha/beta hydrolase fold. This catalytic domain is found in a very wide range of enzymes.	Lipid transport and metabolism
	128	CP029607.1_fragment_72_1	CP029607.1_fragment_72_1.faa-up.ffn_00002	Actinosynnema_pretiosum_subsp._pretiosum	bacteria	CP029607.1	Prodigal:2.6	CDS	305	1297	locus_00002	+	ID=CP029607.1_fragment_72_1.faa-up.ffn_00002;Parent=CP029607.1_fragment_72_1.faa-up.ffn_00002_gene;inference=ab initio prediction:Prodigal:2.6,protein motif:Profiles:PF13229.6;locus_tag=CP029607.1_fragment_72_1.faa-up.ffn_00002;product=Right handed beta helix region	Right handed beta helix region	up	Actinosynnema	NA	Periplasmic copper-binding protein (NosD). NosD is a periplasmic protein which is thought to insert copper into the exported reductase apoenzyme (NosZ). This region forms a parallel beta helix domain.	NA
	129	CP029607.1_fragment_72_1	CP029607.1_fragment_72_1.faa-up.ffn_00003	Actinosynnema_pretiosum_subsp._pretiosum	bacteria	CP029607.1	Prodigal:2.6	CDS	1362	1670	locus_00003	-	ID=CP029607.1_fragment_72_1.faa-up.ffn_00003;Parent=CP029607.1_fragment_72_1.faa-up.ffn_00003_gene;inference=ab initio prediction:Prodigal:2.6,protein motif:Profiles:PF01095.19;locus_tag=CP029607.1_fragment_72_1.faa-up.ffn_00003;product=Pectinesterase	Pectinesterase	up	Actinosynnema	Pectin methylesterase and related acyl-CoA thioesterases [Carbohydrate transport and metabolism, Lipid transport and metabolism].	Pectinesterase.	Carbohydrate transport and metabolism, Lipid transport and metabolism
	130	CP040720.1_fragment_4	CP040720.1_fragment_4.faa-up.ffn_00001	Rhodococcus_pyridinivorans	plasmid	CP040720.1	Prodigal:2.6	CDS	6	464	locus_00001	+	ID=CP040720.1_fragment_4.faa-up.ffn_00001;Parent=CP040720.1_fragment_4.faa-up.ffn_00001_gene;inference=ab initio prediction:Prodigal:2.6;locus_tag=CP040720.1_fragment_4.faa-up.ffn_00001;product=hypothetical protein	hypothetical protein	up	Rhodococcus	NA	NA	NA
	131	CP015495.1_fragment_14	CP015495.1_fragment_14.faa-up.ffn_00001	Mycobacterium_avium_subsp._paratuberculosis	bacteria	CP015495.1	Prodigal:2.6	CDS	40	501	locus_00001	+	ID=CP015495.1_fragment_14.faa-up.ffn_00001;Parent=CP015495.1_fragment_14.faa-up.ffn_00001_gene;inference=ab initio prediction:Prodigal:2.6,protein motif:Profiles:PF10604.9;locus_tag=CP015495.1_fragment_14.faa-up.ffn_00001;product=Polyketide cyclase / dehydrase and lipid transport	Polyketide cyclase / dehydrase and lipid transport	up	Mycobacterium	Carbon monoxide dehydrogenase subunit G [Energy production and conversion].	Polyketide cyclase / dehydrase and lipid transport. This family contains polyketide cylcases/dehydrases which are enzymes involved in polyketide synthesis. It also includes other proteins of the START superfamily.	Energy production and conversion
	132	CP015495.1_fragment_14	CP015495.1_fragment_14.faa-up.ffn_00002	Mycobacterium_avium_subsp._paratuberculosis	bacteria	CP015495.1	Prodigal:2.6	CDS	570	1004	locus_00002	+	ID=CP015495.1_fragment_14.faa-up.ffn_00002;Parent=CP015495.1_fragment_14.faa-up.ffn_00002_gene;inference=ab initio prediction:Prodigal:2.6;locus_tag=CP015495.1_fragment_14.faa-up.ffn_00002;product=hypothetical protein	hypothetical protein	up	Mycobacterium	NA	NA	NA
	133	CP061344.1_fragment_17	CP061344.1_fragment_17.faa-up.ffn_00001	Microbacterium_hominis	bacteria	CP061344.1	Prodigal:2.6	CDS	56	667	locus_00001	-	ID=CP061344.1_fragment_17.faa-up.ffn_00001;Parent=CP061344.1_fragment_17.faa-up.ffn_00001_gene;inference=ab initio prediction:Prodigal:2.6,protein motif:Profiles:PF16316.5;locus_tag=CP061344.1_fragment_17.faa-up.ffn_00001;product=Domain of unknown function (DUF4956)	Domain of unknown function (DUF4956)	up	Microbacterium	NA	Domain of unknown function (DUF4956). This family consists of uncharacterized proteins around 220 residues in length and is mainly found in various Bacteroides species. The function of this protein is unknown.	NA
	134	CP061344.1_fragment_17	CP061344.1_fragment_17.faa-up.ffn_00002	Microbacterium_hominis	bacteria	CP061344.1	Prodigal:2.6	CDS	790	1170	locus_00002	+	ID=CP061344.1_fragment_17.faa-up.ffn_00002;Parent=CP061344.1_fragment_17.faa-up.ffn_00002_gene;inference=ab initio prediction:Prodigal:2.6,similar to AA sequence:UniProtKB:P07720;locus_tag=CP061344.1_fragment_17.faa-up.ffn_00002;product=Genome polyprotein	Genome polyprotein	up	Microbacterium	NA	Family of unknown function (DUF5684). This is a family of unknown function mostly found in bacteria. Some family members can be found at the N-terminal region of pfam00717.	NA
	135	CP061344.1_fragment_17	CP061344.1_fragment_17.faa-up.ffn_00003	Microbacterium_hominis	bacteria	CP061344.1	Prodigal:2.6	CDS	1242	1922	locus_00003	+	ID=CP061344.1_fragment_17.faa-up.ffn_00003;Parent=CP061344.1_fragment_17.faa-up.ffn_00003_gene;inference=ab initio prediction:Prodigal:2.6;locus_tag=CP061344.1_fragment_17.faa-up.ffn_00003;product=hypothetical protein	hypothetical protein	up	Microbacterium	NA	NA	NA
	136	CP070379.1_fragment_50	CP070379.1_fragment_50.faa-up.ffn_00001	Streptomyces_tsukubensis	bacteria	CP070379.1	Prodigal:2.6	CDS	1354	1665	locus_00001	+	ID=CP070379.1_fragment_50.faa-up.ffn_00001;Parent=CP070379.1_fragment_50.faa-up.ffn_00001_gene;inference=ab initio prediction:Prodigal:2.6;locus_tag=CP070379.1_fragment_50.faa-up.ffn_00001;product=hypothetical protein	hypothetical protein	up	Streptomyces	NA	NA	NA
	137	CP012749.1_fragment_52_1	CP012749.1_fragment_52_1.faa-up.ffn_00001	Rhodococcus_sp._008	bacteria	CP012749.1	Prodigal:2.6	CDS	46	699	locus_00001	+	ID=CP012749.1_fragment_52_1.faa-up.ffn_00001;Parent=CP012749.1_fragment_52_1.faa-up.ffn_00001_gene;inference=ab initio prediction:Prodigal:2.6,protein motif:Profiles:PF07690.16;locus_tag=CP012749.1_fragment_52_1.faa-up.ffn_00001;product=Major Facilitator Superfamily	Major Facilitator Superfamily	up	Rhodococcus	Sugar phosphate permease [Carbohydrate transport and metabolism].	Major Facilitator Superfamily.	Carbohydrate transport and metabolism
	138	CP012749.1_fragment_52_1	CP012749.1_fragment_52_1.faa-up.ffn_00002	Rhodococcus_sp._008	bacteria	CP012749.1	Prodigal:2.6	CDS	725	1213	locus_00002	+	ID=CP012749.1_fragment_52_1.faa-up.ffn_00002;Parent=CP012749.1_fragment_52_1.faa-up.ffn_00002_gene;inference=ab initio prediction:Prodigal:2.6,protein motif:Profiles:PF07291.11;locus_tag=CP012749.1_fragment_52_1.faa-up.ffn_00002;product=Methylamine utilisation protein MauE	Methylamine utilisation protein MauE	up	Rhodococcus	NA	NA	NA
	139	CP012749.1_fragment_52_1	CP012749.1_fragment_52_1.faa-up.ffn_00003	Rhodococcus_sp._008	bacteria	CP012749.1	Prodigal:2.6	CDS	1256	1999	locus_00003	+	ID=CP012749.1_fragment_52_1.faa-up.ffn_00003;Parent=CP012749.1_fragment_52_1.faa-up.ffn_00003_gene;inference=ab initio prediction:Prodigal:2.6,protein motif:Profiles:PF13462.6;locus_tag=CP012749.1_fragment_52_1.faa-up.ffn_00003;product=Thioredoxin	Thioredoxin	up	Rhodococcus	Protein-disulfide isomerase [Posttranslational modification, protein turnover, chaperones].	Thioredoxin.	Posttranslational modification, protein turnover, chaperones
	140	LR134354.1_fragment_20	LR134354.1_fragment_20.faa-up.ffn_00001	Bifidobacterium_longum_subsp._infantis	bacteria	LR134354.1	Prodigal:2.6	CDS	747	1646	locus_00001	-	ID=LR134354.1_fragment_20.faa-up.ffn_00001;Parent=LR134354.1_fragment_20.faa-up.ffn_00001_gene;inference=ab initio prediction:Prodigal:2.6,protein motif:Profiles:PF03819.17;locus_tag=LR134354.1_fragment_20.faa-up.ffn_00001;product=MazG nucleotide pyrophosphohydrolase domain	MazG nucleotide pyrophosphohydrolase domain	up	Bifidobacterium	Uncharacterized conserved protein YabN, contains tetrapyrrole methylase and MazG-like pyrophosphatase domain [General function prediction only].	MazG nucleotide pyrophosphohydrolase domain. This domain is about 100 amino acid residues in length. It is found in the MazG protein from E. coli. It contains four conserved negatively charged residues that probably form an active site or metal binding site. This domain is found in isolation in some proteins as well as associated with pfam00590. This domain is clearly related to pfam01503 another…	General function prediction only
	141	CP011402.1_fragment_2	CP011402.1_fragment_2.faa-up.ffn_00001	Denitrobacterium_detoxificans	bacteria	CP011402.1	Prodigal:2.6	CDS	6	884	locus_00001	+	ID=CP011402.1_fragment_2.faa-up.ffn_00001;Parent=CP011402.1_fragment_2.faa-up.ffn_00001_gene;inference=ab initio prediction:Prodigal:2.6,protein motif:Profiles:PF00482.23;locus_tag=CP011402.1_fragment_2.faa-up.ffn_00001;product=Type II secretion system (T2SS)%2C protein F	Type II secretion system (T2SS)%2C protein F	up	Denitrobacterium	Flp pilus assembly protein TadB [Intracellular trafficking, secretion, and vesicular transport, Extracellular structures].	Type II secretion system (T2SS), protein F. The original family covered both the regions found by the current model. The splitting of the family has allowed the related FlaJ_arch (archaeal FlaJ family) to be merged with it. Proteins with this domain in form a platform for the machiney of the Type II secretion system, as well as the Type 4 pili and the archaeal flagella. This domain seems to show …	Intracellular trafficking, secretion, and vesicular transport, Extracellular structures
	142	CP011402.1_fragment_2	CP011402.1_fragment_2.faa-up.ffn_00002	Denitrobacterium_detoxificans	bacteria	CP011402.1	Prodigal:2.6	CDS	884	1804	locus_00002	+	ID=CP011402.1_fragment_2.faa-up.ffn_00002;Parent=CP011402.1_fragment_2.faa-up.ffn_00002_gene;inference=ab initio prediction:Prodigal:2.6,protein motif:Profiles:PF00482.23;locus_tag=CP011402.1_fragment_2.faa-up.ffn_00002;product=Type II secretion system (T2SS)%2C protein F	Type II secretion system (T2SS)%2C protein F	up	Denitrobacterium	Pilus assembly protein TadC [Extracellular structures].	Type II secretion system (T2SS), protein F. The original family covered both the regions found by the current model. The splitting of the family has allowed the related FlaJ_arch (archaeal FlaJ family) to be merged with it. Proteins with this domain in form a platform for the machiney of the Type II secretion system, as well as the Type 4 pili and the archaeal flagella. This domain seems to show …	Extracellular structures
	143	CP011402.1_fragment_2	CP011402.1_fragment_2.faa-up.ffn_00003	Denitrobacterium_detoxificans	bacteria	CP011402.1	Prodigal:2.6	CDS	1838	1996	locus_00003	+	ID=CP011402.1_fragment_2.faa-up.ffn_00003;Parent=CP011402.1_fragment_2.faa-up.ffn_00003_gene;inference=ab initio prediction:Prodigal:2.6,protein motif:Profiles:PF04021.12;locus_tag=CP011402.1_fragment_2.faa-up.ffn_00003;product=Class III signal peptide	Class III signal peptide	up	Denitrobacterium	NA	NA	NA
	144	CP001342.1_fragment_2	CP001342.1_fragment_2.faa-up.ffn_00001	Pseudarthrobacter_chlorophenolicus_A6	plasmid	CP001342.1	Prodigal:2.6	CDS	32	331	locus_00001	+	ID=CP001342.1_fragment_2.faa-up.ffn_00001;Parent=CP001342.1_fragment_2.faa-up.ffn_00001_gene;inference=ab initio prediction:Prodigal:2.6,protein motif:Profiles:PF00482.23;locus_tag=CP001342.1_fragment_2.faa-up.ffn_00001;product=Type II secretion system (T2SS)%2C protein F	Type II secretion system (T2SS)%2C protein F	up	Pseudarthrobacter	Type II secretory pathway, component PulF [Cell motility, Intracellular trafficking, secretion, and vesicular transport, Extracellular structures].	Type II secretion system (T2SS), protein F. The original family covered both the regions found by the current model. The splitting of the family has allowed the related FlaJ_arch (archaeal FlaJ family) to be merged with it. Proteins with this domain in form a platform for the machiney of the Type II secretion system, as well as the Type 4 pili and the archaeal flagella. This domain seems to show …	Cell motility, Intracellular trafficking, secretion, and vesicular transport, Extracellular structures
	145	CP001342.1_fragment_2	CP001342.1_fragment_2.faa-up.ffn_00002	Pseudarthrobacter_chlorophenolicus_A6	plasmid	CP001342.1	Prodigal:2.6	CDS	687	1049	locus_00002	+	ID=CP001342.1_fragment_2.faa-up.ffn_00002;Parent=CP001342.1_fragment_2.faa-up.ffn_00002_gene;inference=ab initio prediction:Prodigal:2.6;locus_tag=CP001342.1_fragment_2.faa-up.ffn_00002;product=hypothetical protein	hypothetical protein	up	Pseudarthrobacter	NA	NA	NA
	146	CP001342.1_fragment_2	CP001342.1_fragment_2.faa-up.ffn_00003	Pseudarthrobacter_chlorophenolicus_A6	plasmid	CP001342.1	Prodigal:2.6	CDS	1197	1682	locus_00003	+	ID=CP001342.1_fragment_2.faa-up.ffn_00003;Parent=CP001342.1_fragment_2.faa-up.ffn_00003_gene;inference=ab initio prediction:Prodigal:2.6,protein motif:Profiles:PF07963.12;locus_tag=CP001342.1_fragment_2.faa-up.ffn_00003;product=Prokaryotic N-terminal methylation motif	Prokaryotic N-terminal methylation motif	up	Pseudarthrobacter	NA	NA	NA
	147	CP001342.1_fragment_2	CP001342.1_fragment_2.faa-up.ffn_00004	Pseudarthrobacter_chlorophenolicus_A6	plasmid	CP001342.1	Prodigal:2.6	CDS	1691	1978	locus_00004	-	ID=CP001342.1_fragment_2.faa-up.ffn_00004;Parent=CP001342.1_fragment_2.faa-up.ffn_00004_gene;inference=ab initio prediction:Prodigal:2.6;locus_tag=CP001342.1_fragment_2.faa-up.ffn_00004;product=hypothetical protein	hypothetical protein	up	Pseudarthrobacter	NA	NA	NA
	148	AP022577.1_fragment_86_1	AP022577.1_fragment_86_1.faa-up.ffn_00001	Mycolicibacterium_aubagnense	bacteria	AP022577.1	Prodigal:2.6	CDS	371	1024	locus_00001	-	ID=AP022577.1_fragment_86_1.faa-up.ffn_00001;Parent=AP022577.1_fragment_86_1.faa-up.ffn_00001_gene;inference=ab initio prediction:Prodigal:2.6,protein motif:Profiles:PF09335.11;locus_tag=AP022577.1_fragment_86_1.faa-up.ffn_00001;product=SNARE associated Golgi protein	SNARE associated Golgi protein	up	Mycolicibacterium	Uncharacterized membrane protein DedA, SNARE-associated domain [Function unknown].	SNARE associated Golgi protein. This is a family of SNARE associated Golgi proteins. The yeast member of this family localizes with the t-SNARE Tlg2.	Function unknown
	149	AP022577.1_fragment_86_1	AP022577.1_fragment_86_1.faa-up.ffn_00002	Mycolicibacterium_aubagnense	bacteria	AP022577.1	Prodigal:2.6	CDS	1043	1558	locus_00002	-	ID=AP022577.1_fragment_86_1.faa-up.ffn_00002;Parent=AP022577.1_fragment_86_1.faa-up.ffn_00002_gene;inference=ab initio prediction:Prodigal:2.6;locus_tag=AP022577.1_fragment_86_1.faa-up.ffn_00002;product=hypothetical protein	hypothetical protein	up	Mycolicibacterium	NA	NA	NA
	150	AP022577.1_fragment_86_1	AP022577.1_fragment_86_1.faa-up.ffn_00003	Mycolicibacterium_aubagnense	bacteria	AP022577.1	Prodigal:2.6	CDS	1670	1999	locus_00003	-	ID=AP022577.1_fragment_86_1.faa-up.ffn_00003;Parent=AP022577.1_fragment_86_1.faa-up.ffn_00003_gene;inference=ab initio prediction:Prodigal:2.6,protein motif:Profiles:PF17780.1;locus_tag=AP022577.1_fragment_86_1.faa-up.ffn_00003;product=OCRE domain	OCRE domain	up	Mycolicibacterium	NA	NA	NA
	151	AP023357.1_fragment_39	AP023357.1_fragment_39.faa-up.ffn_00001	Actinoplanes_sp._NBRC_14428	bacteria	AP023357.1	Prodigal:2.6	CDS	359	715	locus_00001	-	ID=AP023357.1_fragment_39.faa-up.ffn_00001;Parent=AP023357.1_fragment_39.faa-up.ffn_00001_gene;inference=ab initio prediction:Prodigal:2.6;locus_tag=AP023357.1_fragment_39.faa-up.ffn_00001;product=hypothetical protein	hypothetical protein	up	Actinoplanes	NA	NA	NA
	152	AP023357.1_fragment_39	AP023357.1_fragment_39.faa-up.ffn_00002	Actinoplanes_sp._NBRC_14428	bacteria	AP023357.1	Prodigal:2.6	CDS	814	1026	locus_00002	-	ID=AP023357.1_fragment_39.faa-up.ffn_00002;Parent=AP023357.1_fragment_39.faa-up.ffn_00002_gene;inference=ab initio prediction:Prodigal:2.6;locus_tag=AP023357.1_fragment_39.faa-up.ffn_00002;product=hypothetical protein	hypothetical protein	up	Actinoplanes	NA	NA	NA
	153	AP023357.1_fragment_39	AP023357.1_fragment_39.faa-up.ffn_00003	Actinoplanes_sp._NBRC_14428	bacteria	AP023357.1	Prodigal:2.6	CDS	1115	1537	locus_00003	+	ID=AP023357.1_fragment_39.faa-up.ffn_00003;Parent=AP023357.1_fragment_39.faa-up.ffn_00003_gene;inference=ab initio prediction:Prodigal:2.6,protein motif:Profiles:PF01047.22;locus_tag=AP023357.1_fragment_39.faa-up.ffn_00003;product=MarR family	MarR family	up	Actinoplanes	DNA-binding transcriptional regulator, MarR family [Transcription].	MarR family. The Mar proteins are involved in the multiple antibiotic resistance, a non-specific resistance system. The expression of the mar operon is controlled by a repressor, MarR. A large number of compounds induce transcription of the mar operon. This is thought to be due to the compound binding to MarR, and the resulting complex stops MarR binding to the DNA. With the MarR repression lost,…	Transcription
	154	CP011913.1_fragment_6_1	CP011913.1_fragment_6_1.faa-up.ffn_00001	Corynebacterium_ulcerans_FRC58	bacteria	CP011913.1	Prodigal:2.6	CDS	902	1999	locus_00001	+	ID=CP011913.1_fragment_6_1.faa-up.ffn_00001;Parent=CP011913.1_fragment_6_1.faa-up.ffn_00001_gene;inference=ab initio prediction:Prodigal:2.6,protein motif:Profiles:PF13177.6;locus_tag=CP011913.1_fragment_6_1.faa-up.ffn_00001;product=DNA polymerase III%2C delta subunit	DNA polymerase III%2C delta subunit	up	Corynebacterium	DNA polymerase III, gamma/tau subunits [Replication, recombination and repair].	DNA polymerase III, delta subunit. DNA polymerase III, delta subunit (EC 2.7.7.7) is required for, along with delta' subunit, the assembly of the processivity factor beta(2) onto primed DNA in the DNA polymerase III holoenzyme-catalyzed reaction. The delta subunit is also known as HolA.	Replication, recombination and repair
	155	CP019066.1_fragment_40	CP019066.1_fragment_40.faa-up.ffn_00001	Tsukamurella_tyrosinosolvens	bacteria	CP019066.1	Prodigal:2.6	CDS	539	1087	locus_00001	-	ID=CP019066.1_fragment_40.faa-up.ffn_00001;Parent=CP019066.1_fragment_40.faa-up.ffn_00001_gene;inference=ab initio prediction:Prodigal:2.6,protein motif:Profiles:PF10123.9;locus_tag=CP019066.1_fragment_40.faa-up.ffn_00001;product=Mu-like prophage I protein	Mu-like prophage I protein	up	Tsukamurella	NA	NA	NA
	156	CP019066.1_fragment_40	CP019066.1_fragment_40.faa-up.ffn_00002	Tsukamurella_tyrosinosolvens	bacteria	CP019066.1	Prodigal:2.6	CDS	1099	1986	locus_00002	-	ID=CP019066.1_fragment_40.faa-up.ffn_00002;Parent=CP019066.1_fragment_40.faa-up.ffn_00002_gene;inference=ab initio prediction:Prodigal:2.6,protein motif:Profiles:VOG4711;locus_tag=CP019066.1_fragment_40.faa-up.ffn_00002;product=Capsid	Capsid	up	Tsukamurella	NA	NA	NA
	157	CP029193.1_fragment_12	CP029193.1_fragment_12.faa-up.ffn_00001	Streptomyces_venezuelae	bacteria	CP029193.1	Prodigal:2.6	CDS	203	412	locus_00001	+	ID=CP029193.1_fragment_12.faa-up.ffn_00001;Parent=CP029193.1_fragment_12.faa-up.ffn_00001_gene;inference=ab initio prediction:Prodigal:2.6;locus_tag=CP029193.1_fragment_12.faa-up.ffn_00001;product=hypothetical protein	hypothetical protein	up	Streptomyces	NA	NA	NA
	158	CP029193.1_fragment_12	CP029193.1_fragment_12.faa-up.ffn_00002	Streptomyces_venezuelae	bacteria	CP029193.1	Prodigal:2.6	CDS	491	700	locus_00002	+	ID=CP029193.1_fragment_12.faa-up.ffn_00002;Parent=CP029193.1_fragment_12.faa-up.ffn_00002_gene;inference=ab initio prediction:Prodigal:2.6;locus_tag=CP029193.1_fragment_12.faa-up.ffn_00002;product=hypothetical protein	hypothetical protein	up	Streptomyces	NA	NA	NA
	159	CP029193.1_fragment_12	CP029193.1_fragment_12.faa-up.ffn_00003	Streptomyces_venezuelae	bacteria	CP029193.1	Prodigal:2.6	CDS	742	1134	locus_00003	-	ID=CP029193.1_fragment_12.faa-up.ffn_00003;Parent=CP029193.1_fragment_12.faa-up.ffn_00003_gene;inference=ab initio prediction:Prodigal:2.6;locus_tag=CP029193.1_fragment_12.faa-up.ffn_00003;product=hypothetical protein	hypothetical protein	up	Streptomyces	NA	NA	NA
	160	CP029193.1_fragment_12	CP029193.1_fragment_12.faa-up.ffn_00004	Streptomyces_venezuelae	bacteria	CP029193.1	Prodigal:2.6	CDS	1257	1682	locus_00004	-	ID=CP029193.1_fragment_12.faa-up.ffn_00004;Parent=CP029193.1_fragment_12.faa-up.ffn_00004_gene;inference=ab initio prediction:Prodigal:2.6;locus_tag=CP029193.1_fragment_12.faa-up.ffn_00004;product=hypothetical protein	hypothetical protein	up	Streptomyces	NA	NA	NA
	161	AP017315.1_fragment_20	AP017315.1_fragment_20.faa-up.ffn_00001	Microcella_alkaliphila	bacteria	AP017315.1	Prodigal:2.6	CDS	91	372	locus_00001	+	ID=AP017315.1_fragment_20.faa-up.ffn_00001;Parent=AP017315.1_fragment_20.faa-up.ffn_00001_gene;inference=ab initio prediction:Prodigal:2.6;locus_tag=AP017315.1_fragment_20.faa-up.ffn_00001;product=hypothetical protein	hypothetical protein	up	Microcella	NA	NA	NA
	162	AP017315.1_fragment_20	AP017315.1_fragment_20.faa-up.ffn_00002	Microcella_alkaliphila	bacteria	AP017315.1	Prodigal:2.6	CDS	369	746	locus_00002	+	ID=AP017315.1_fragment_20.faa-up.ffn_00002;Parent=AP017315.1_fragment_20.faa-up.ffn_00002_gene;inference=ab initio prediction:Prodigal:2.6;locus_tag=AP017315.1_fragment_20.faa-up.ffn_00002;product=hypothetical protein	hypothetical protein	up	Microcella	NA	NA	NA
	163	AP017315.1_fragment_20	AP017315.1_fragment_20.faa-up.ffn_00003	Microcella_alkaliphila	bacteria	AP017315.1	Prodigal:2.6	CDS	754	1962	locus_00003	-	ID=AP017315.1_fragment_20.faa-up.ffn_00003;Parent=AP017315.1_fragment_20.faa-up.ffn_00003_gene;inference=ab initio prediction:Prodigal:2.6,protein motif:Profiles:PF14311.6;locus_tag=AP017315.1_fragment_20.faa-up.ffn_00003;product=Probable Zinc-ribbon domain	Probable Zinc-ribbon domain	up	Microcella	NA	NA	NA
	164	CP069514.1_fragment_11	CP069514.1_fragment_11.faa-up.ffn_00001	Corynebacterium_striatum	bacteria	CP069514.1	Prodigal:2.6	CDS	558	1055	locus_00001	-	ID=CP069514.1_fragment_11.faa-up.ffn_00001;Parent=CP069514.1_fragment_11.faa-up.ffn_00001_gene;inference=ab initio prediction:Prodigal:2.6;locus_tag=CP069514.1_fragment_11.faa-up.ffn_00001;product=hypothetical protein	hypothetical protein	up	Corynebacterium	NA	NA	NA
	165	CP069514.1_fragment_11	CP069514.1_fragment_11.faa-up.ffn_00002	Corynebacterium_striatum	bacteria	CP069514.1	Prodigal:2.6	CDS	1056	1493	locus_00002	-	ID=CP069514.1_fragment_11.faa-up.ffn_00002;Parent=CP069514.1_fragment_11.faa-up.ffn_00002_gene;inference=ab initio prediction:Prodigal:2.6,protein motif:Profiles:PF07750.11;locus_tag=CP069514.1_fragment_11.faa-up.ffn_00002;product=GcrA cell cycle regulator	GcrA cell cycle regulator	up	Corynebacterium	NA	NA	NA
	166	CP069514.1_fragment_11	CP069514.1_fragment_11.faa-up.ffn_00003	Corynebacterium_striatum	bacteria	CP069514.1	Prodigal:2.6	CDS	1553	1759	locus_00003	-	ID=CP069514.1_fragment_11.faa-up.ffn_00003;Parent=CP069514.1_fragment_11.faa-up.ffn_00003_gene;inference=ab initio prediction:Prodigal:2.6,protein motif:Profiles:VOG2703;locus_tag=CP069514.1_fragment_11.faa-up.ffn_00003;product=AlpA-like protein	AlpA-like protein	up	Corynebacterium	NA	NA	NA
	167	CP059694.1_fragment_12	CP059694.1_fragment_12.faa-up.ffn_00001	Gordonia_rubripertincta	bacteria	CP059694.1	Prodigal:2.6	CDS	72	659	locus_00001	+	ID=CP059694.1_fragment_12.faa-up.ffn_00001;Parent=CP059694.1_fragment_12.faa-up.ffn_00001_gene;inference=ab initio prediction:Prodigal:2.6,protein motif:Profiles:PF00756.20;locus_tag=CP059694.1_fragment_12.faa-up.ffn_00001;product=Putative esterase	Putative esterase	up	Gordonia	S-formylglutathione hydrolase FrmB [Defense mechanisms].	Putative esterase. This family contains Esterase D. However it is not clear if all members of the family have the same function. This family is related to the pfam00135 family.	Defense mechanisms
	168	CP059694.1_fragment_12	CP059694.1_fragment_12.faa-up.ffn_00002	Gordonia_rubripertincta	bacteria	CP059694.1	Prodigal:2.6	CDS	656	1723	locus_00002	-	ID=CP059694.1_fragment_12.faa-up.ffn_00002;Parent=CP059694.1_fragment_12.faa-up.ffn_00002_gene;inference=ab initio prediction:Prodigal:2.6,protein motif:Profiles:PF00155.21;locus_tag=CP059694.1_fragment_12.faa-up.ffn_00002;product=Aminotransferase class I and II	Aminotransferase class I and II	up	Gordonia	Histidinol-phosphate/aromatic aminotransferase or cobyric acid decarboxylase [Amino acid transport and metabolism].	Aminotransferase class I and II.	Amino acid transport and metabolism
	169	CP059694.1_fragment_12	CP059694.1_fragment_12.faa-up.ffn_00003	Gordonia_rubripertincta	bacteria	CP059694.1	Aragorn:1.2	tRNA	1841	1932	locus_00003	+	ID=CP059694.1_fragment_12.faa-up.ffn_00003;Parent=CP059694.1_fragment_12.faa-up.ffn_00003_gene;inference=COORDINATES:profile:Aragorn:1.2;locus_tag=CP059694.1_fragment_12.faa-up.ffn_00003;product=tRNA-Ser(gct)	tRNA-Ser(gct)	up	Gordonia	NA	NA	NA
	170	CP021385.1_fragment_6	CP021385.1_fragment_6.faa-up.ffn_00001	Bifidobacterium_breve	bacteria	CP021385.1	Prodigal:2.6	CDS	7	1689	locus_00001	+	ID=CP021385.1_fragment_6.faa-up.ffn_00001;Parent=CP021385.1_fragment_6.faa-up.ffn_00001_gene;inference=ab initio prediction:Prodigal:2.6;locus_tag=CP021385.1_fragment_6.faa-up.ffn_00001;product=hypothetical protein	hypothetical protein	up	Bifidobacterium	NA	NA	NA
	171	CP071139.1_fragment_39	CP071139.1_fragment_39.faa-up.ffn_00001	Streptomyces_nojiriensis	bacteria	CP071139.1	Prodigal:2.6	CDS	29	1498	locus_00001	+	ID=CP071139.1_fragment_39.faa-up.ffn_00001;Parent=CP071139.1_fragment_39.faa-up.ffn_00001_gene;inference=ab initio prediction:Prodigal:2.6;locus_tag=CP071139.1_fragment_39.faa-up.ffn_00001;product=hypothetical protein	hypothetical protein	up	Streptomyces	NA	NA	NA
	172	CP014959.1_fragment_16_1	CP014959.1_fragment_16_1.faa-up.ffn_00001	Mycobacteroides_abscessus	bacteria	CP014959.1	Prodigal:2.6	CDS	158	1999	locus_00001	-	ID=CP014959.1_fragment_16_1.faa-up.ffn_00001;Parent=CP014959.1_fragment_16_1.faa-up.ffn_00001_gene;inference=ab initio prediction:Prodigal:2.6,protein motif:Profiles:PF00501.28;locus_tag=CP014959.1_fragment_16_1.faa-up.ffn_00001;product=AMP-binding enzyme	AMP-binding enzyme	up	Mycobacteroides	Acyl-CoA synthetase (AMP-forming)/AMP-acid ligase II [Lipid transport and metabolism, Secondary metabolites biosynthesis, transport and catabolism].	AMP-binding enzyme.	Lipid transport and metabolism, Secondary metabolites biosynthesis, transport and catabolism
	173	CP023194.1_fragment_6	CP023194.1_fragment_6.faa-up.ffn_00001	Bifidobacterium_breve	bacteria	CP023194.1	Prodigal:2.6	CDS	7	1689	locus_00001	+	ID=CP023194.1_fragment_6.faa-up.ffn_00001;Parent=CP023194.1_fragment_6.faa-up.ffn_00001_gene;inference=ab initio prediction:Prodigal:2.6;locus_tag=CP023194.1_fragment_6.faa-up.ffn_00001;product=hypothetical protein	hypothetical protein	up	Bifidobacterium	NA	NA	NA
	174	CP062952.1_fragment_3	CP062952.1_fragment_3.faa-up.ffn_00001	Bifidobacterium_longum_subsp._infantis	bacteria	CP062952.1	Prodigal:2.6	CDS	20	856	locus_00001	+	ID=CP062952.1_fragment_3.faa-up.ffn_00001;Parent=CP062952.1_fragment_3.faa-up.ffn_00001_gene;inference=ab initio prediction:Prodigal:2.6,protein motif:Profiles:PF08478.10;locus_tag=CP062952.1_fragment_3.faa-up.ffn_00001;product=POTRA domain%2C FtsQ-type	POTRA domain%2C FtsQ-type	up	Bifidobacterium	Cell division septal protein FtsQ [Cell cycle control, cell division, chromosome partitioning].	POTRA domain, FtsQ-type. FtsQ/DivIB bacterial division proteins (pfam03799) contain an N-terminal POTRA domain (for polypeptide-transport-associated domain). This is found in different types of proteins, usually associated with a transmembrane beta-barrel. FtsQ/DivIB may have chaperone-like roles, which has also been postulated for the POTRA domain in other contexts.	Cell cycle control, cell division, chromosome partitioning
	175	CP062952.1_fragment_3	CP062952.1_fragment_3.faa-up.ffn_00003	Bifidobacterium_longum_subsp._infantis	bacteria	CP062952.1	Prodigal:2.6	CDS	1611	1922	locus_00003	-	ID=CP062952.1_fragment_3.faa-up.ffn_00003;Parent=CP062952.1_fragment_3.faa-up.ffn_00003_gene;inference=ab initio prediction:Prodigal:2.6,protein motif:Profiles:PF16938.5;locus_tag=CP062952.1_fragment_3.faa-up.ffn_00003;product=Putative phage holin Dp-1	Putative phage holin Dp-1	up	Bifidobacterium	NA	Putative phage holin Dp-1. Phage_holin_Dp1 is a family of putative phage-holins from Gram-positive bacteria, largely Firmicutes, with two probable TMSs. The family shows lytic activity.	NA
	176	CP015529.1_fragment_54	CP015529.1_fragment_54.faa-up.ffn_00001	Rhodococcus_sp._WB1	bacteria	CP015529.1	Prodigal:2.6	CDS	197	1546	locus_00001	-	ID=CP015529.1_fragment_54.faa-up.ffn_00001;Parent=CP015529.1_fragment_54.faa-up.ffn_00001_gene;inference=ab initio prediction:Prodigal:2.6,protein motif:Profiles:PF06863.12;locus_tag=CP015529.1_fragment_54.faa-up.ffn_00001;product=Protein of unknown function (DUF1254)	Protein of unknown function (DUF1254)	up	Rhodococcus	Uncharacterized conserved protein [Mobilome: prophages, transposons].	Protein of unknown function (DUF1254). This family represents a conserved region about 130 residues long within hypothetical proteins of unknown function. Family members include eukaryotic, bacterial and archaeal proteins.	Mobilome: prophages, transposons
	177	CP025570.1_fragment_19	CP025570.1_fragment_19.faa-up.ffn_00001	Acidipropionibacterium_jensenii	bacteria	CP025570.1	Prodigal:2.6	CDS	304	1521	locus_00001	+	ID=CP025570.1_fragment_19.faa-up.ffn_00001;Parent=CP025570.1_fragment_19.faa-up.ffn_00001_gene;inference=ab initio prediction:Prodigal:2.6;locus_tag=CP025570.1_fragment_19.faa-up.ffn_00001;product=hypothetical protein	hypothetical protein	up	Acidipropionibacterium	NA	NA	NA
	178	CP014960.1_fragment_38_1	CP014960.1_fragment_38_1.faa-up.ffn_00001	Mycobacteroides_abscessus	bacteria	CP014960.1	Prodigal:2.6	CDS	27	1487	locus_00001	+	ID=CP014960.1_fragment_38_1.faa-up.ffn_00001;Parent=CP014960.1_fragment_38_1.faa-up.ffn_00001_gene;inference=ab initio prediction:Prodigal:2.6,protein motif:Profiles:PF14410.6;locus_tag=CP014960.1_fragment_38_1.faa-up.ffn_00001;product=HNH/ENDO VII superfamily nuclease with conserved GHE residues	HNH/ENDO VII superfamily nuclease with conserved GHE residues	up	Mycobacteroides	NA	HNH/ENDO VII superfamily nuclease with conserved GHE residues. A predicted nuclease of the HNH/EndoVII superfamily of the treble clef fold which is closely related to the NucA-like family. The name is derived from the conserved G, H and E residues. It is found in several bacterial polymorphic toxin systems. Some GH-E members preserve the conserved cysteines of the treble-clef suggesting that they…	NA
	179	CP014960.1_fragment_38_1	CP014960.1_fragment_38_1.faa-up.ffn_00002	Mycobacteroides_abscessus	bacteria	CP014960.1	Prodigal:2.6	CDS	1502	1999	locus_00002	+	ID=CP014960.1_fragment_38_1.faa-up.ffn_00002;Parent=CP014960.1_fragment_38_1.faa-up.ffn_00002_gene;inference=ab initio prediction:Prodigal:2.6,protein motif:Profiles:PF13637.6;locus_tag=CP014960.1_fragment_38_1.faa-up.ffn_00002;product=Ankyrin repeats (many copies)	Ankyrin repeats (many copies)	up	Mycobacteroides	Ankyrin repeat [Signal transduction mechanisms].	Ankyrin repeats (3 copies).	Signal transduction mechanisms
	180	CP002994.1_fragment_122	CP002994.1_fragment_122.faa-up.ffn_00001	Streptomyces_violaceusniger_Tu_4113	bacteria	CP002994.1	Prodigal:2.6	CDS	2	379	locus_00001	+	ID=CP002994.1_fragment_122.faa-up.ffn_00001;Parent=CP002994.1_fragment_122.faa-up.ffn_00001_gene;inference=ab initio prediction:Prodigal:2.6;locus_tag=CP002994.1_fragment_122.faa-up.ffn_00001;product=hypothetical protein	hypothetical protein	up	Streptomyces	NA	NA	NA
	181	CP002994.1_fragment_122	CP002994.1_fragment_122.faa-up.ffn_00002	Streptomyces_violaceusniger_Tu_4113	bacteria	CP002994.1	Prodigal:2.6	CDS	789	2000	locus_00002	+	ID=CP002994.1_fragment_122.faa-up.ffn_00002;Parent=CP002994.1_fragment_122.faa-up.ffn_00002_gene;inference=ab initio prediction:Prodigal:2.6,protein motif:Profiles:PF07730.13;locus_tag=CP002994.1_fragment_122.faa-up.ffn_00002;product=Histidine kinase	Histidine kinase	up	Streptomyces	Signal transduction histidine kinase [Signal transduction mechanisms].	Histidine kinase. This is the dimerization and phosphoacceptor domain of a sub-family of histidine kinases. It shares sequence similarity with pfam00512 and pfam07536.	Signal transduction mechanisms
	182	LN824140.1_fragment_11	LN824140.1_fragment_11.faa-up.ffn_00001	Bifidobacterium_longum_subsp._infantis	bacteria	LN824140.1	Prodigal:2.6	CDS	56	940	locus_00001	-	ID=LN824140.1_fragment_11.faa-up.ffn_00001;Parent=LN824140.1_fragment_11.faa-up.ffn_00001_gene;inference=ab initio prediction:Prodigal:2.6,protein motif:Profiles:PF02673.18;locus_tag=LN824140.1_fragment_11.faa-up.ffn_00001;product=Bacitracin resistance protein BacA	Bacitracin resistance protein BacA	up	Bifidobacterium	Undecaprenyl pyrophosphate phosphatase [Lipid transport and metabolism].	Bacitracin resistance protein BacA. Bacitracin resistance protein (BacA) is a putative undecaprenol kinase. BacA confers resistance to bacitracin, probably by phosphorylation of undecaprenol. More recent studies show that BacA has undecaprenyl pyrophosphate phosphatase activity. Undecaprenyl phosphate is a key lipid intermediate involved in the synthesis of various bacterial cell wall polymers. B…	Lipid transport and metabolism
	183	LN824140.1_fragment_11	LN824140.1_fragment_11.faa-up.ffn_00002	Bifidobacterium_longum_subsp._infantis	bacteria	LN824140.1	Prodigal:2.6	CDS	1085	1876	locus_00002	+	ID=LN824140.1_fragment_11.faa-up.ffn_00002;Parent=LN824140.1_fragment_11.faa-up.ffn_00002_gene;inference=ab initio prediction:Prodigal:2.6,protein motif:Profiles:PF03881.14;locus_tag=LN824140.1_fragment_11.faa-up.ffn_00002;product=Fructosamine kinase	Fructosamine kinase	up	Bifidobacterium	Fructosamine-3-kinase [Carbohydrate transport and metabolism].	Fructosamine kinase. This family includes eukaryotic fructosamine-3-kinase enzymes. The family also includes bacterial members that have not been characterized but probably have a similar or identical function.	Carbohydrate transport and metabolism
	184	CP065279.1_fragment_3_1	CP065279.1_fragment_3_1.faa-up.ffn_00001	Mycobacteroides_abscessus_subsp._abscessus	bacteria	CP065279.1	Prodigal:2.6	CDS	388	741	locus_00001	+	ID=CP065279.1_fragment_3_1.faa-up.ffn_00001;Parent=CP065279.1_fragment_3_1.faa-up.ffn_00001_gene;inference=ab initio prediction:Prodigal:2.6;locus_tag=CP065279.1_fragment_3_1.faa-up.ffn_00001;product=hypothetical protein	hypothetical protein	up	Mycobacteroides	NA	NA	NA
	185	CP065279.1_fragment_3_1	CP065279.1_fragment_3_1.faa-up.ffn_00002	Mycobacteroides_abscessus_subsp._abscessus	bacteria	CP065279.1	Aragorn:1.2	tRNA	1133	1222	locus_00002	+	ID=CP065279.1_fragment_3_1.faa-up.ffn_00002;Parent=CP065279.1_fragment_3_1.faa-up.ffn_00002_gene;inference=COORDINATES:profile:Aragorn:1.2;locus_tag=CP065279.1_fragment_3_1.faa-up.ffn_00002;product=tRNA-Ser(gct)	tRNA-Ser(gct)	up	Mycobacteroides	NA	NA	NA
	186	CP065279.1_fragment_3_1	CP065279.1_fragment_3_1.faa-up.ffn_00003	Mycobacteroides_abscessus_subsp._abscessus	bacteria	CP065279.1	Aragorn:1.2	tRNA	1270	1345	locus_00003	+	ID=CP065279.1_fragment_3_1.faa-up.ffn_00003;Parent=CP065279.1_fragment_3_1.faa-up.ffn_00003_gene;inference=COORDINATES:profile:Aragorn:1.2;locus_tag=CP065279.1_fragment_3_1.faa-up.ffn_00003;product=tRNA-Arg(acg)	tRNA-Arg(acg)	up	Mycobacteroides	NA	NA	NA
	187	HE804045.1_fragment_88_1	HE804045.1_fragment_88_1.faa-up.ffn_00001	Saccharothrix_espanaensis_DSM_44229	bacteria	HE804045.1	Prodigal:2.6	CDS	56	844	locus_00001	+	ID=HE804045.1_fragment_88_1.faa-up.ffn_00001;Parent=HE804045.1_fragment_88_1.faa-up.ffn_00001_gene;inference=ab initio prediction:Prodigal:2.6;locus_tag=HE804045.1_fragment_88_1.faa-up.ffn_00001;product=hypothetical protein	hypothetical protein	up	Saccharothrix	NA	NA	NA
	188	HE804045.1_fragment_88_1	HE804045.1_fragment_88_1.faa-up.ffn_00002	Saccharothrix_espanaensis_DSM_44229	bacteria	HE804045.1	Prodigal:2.6	CDS	1001	1999	locus_00002	+	ID=HE804045.1_fragment_88_1.faa-up.ffn_00002;Parent=HE804045.1_fragment_88_1.faa-up.ffn_00002_gene;inference=ab initio prediction:Prodigal:2.6,protein motif:Profiles:PF00069.25;locus_tag=HE804045.1_fragment_88_1.faa-up.ffn_00002;product=Protein kinase domain	Protein kinase domain	up	Saccharothrix	NA	NA	NA
	189	CP029644.1_fragment_32	CP029644.1_fragment_32.faa-up.ffn_00001	Corynebacterium_diphtheriae	bacteria	CP029644.1	Prodigal:2.6	CDS	75	608	locus_00001	+	ID=CP029644.1_fragment_32.faa-up.ffn_00001;Parent=CP029644.1_fragment_32.faa-up.ffn_00001_gene;inference=ab initio prediction:Prodigal:2.6,protein motif:Profiles:PF00152.20;locus_tag=CP029644.1_fragment_32.faa-up.ffn_00001;product=tRNA synthetases class II (D%2C K and N)	tRNA synthetases class II (D%2C K and N)	up	Corynebacterium	Lysyl-tRNA synthetase (class II) [Translation, ribosomal structure and biogenesis].	tRNA synthetases class II (D, K and N).	Translation, ribosomal structure and biogenesis
	190	CP029644.1_fragment_32	CP029644.1_fragment_32.faa-up.ffn_00002	Corynebacterium_diphtheriae	bacteria	CP029644.1	Prodigal:2.6	CDS	715	1392	locus_00002	-	ID=CP029644.1_fragment_32.faa-up.ffn_00002;Parent=CP029644.1_fragment_32.faa-up.ffn_00002_gene;inference=ab initio prediction:Prodigal:2.6,protein motif:Profiles:PF12697.7;locus_tag=CP029644.1_fragment_32.faa-up.ffn_00002;product=Alpha/beta hydrolase family	Alpha/beta hydrolase family	up	Corynebacterium	Pimeloyl-ACP methyl ester carboxylesterase [Coenzyme transport and metabolism, General function prediction only].	alpha/beta hydrolase fold. This catalytic domain is found in a very wide range of enzymes.	Coenzyme transport and metabolism, General function prediction only
	191	CP029644.1_fragment_32	CP029644.1_fragment_32.faa-up.ffn_00003	Corynebacterium_diphtheriae	bacteria	CP029644.1	Prodigal:2.6	CDS	1355	1975	locus_00003	-	ID=CP029644.1_fragment_32.faa-up.ffn_00003;Parent=CP029644.1_fragment_32.faa-up.ffn_00003_gene;inference=ab initio prediction:Prodigal:2.6,protein motif:Profiles:PF06197.13;locus_tag=CP029644.1_fragment_32.faa-up.ffn_00003;product=Protein of unknown function (DUF998)	Protein of unknown function (DUF998)	up	Corynebacterium	NA	Protein of unknown function (DUF998). Family of conserved archaeal proteins.	NA
	192	CP015163.1_fragment_78	CP015163.1_fragment_78.faa-up.ffn_00001	Amycolatopsis_albispora	bacteria	CP015163.1	Prodigal:2.6	CDS	228	866	locus_00001	-	ID=CP015163.1_fragment_78.faa-up.ffn_00001;Parent=CP015163.1_fragment_78.faa-up.ffn_00001_gene;inference=ab initio prediction:Prodigal:2.6;locus_tag=CP015163.1_fragment_78.faa-up.ffn_00001;product=hypothetical protein	hypothetical protein	up	Amycolatopsis	NA	NA	NA
	193	CP015163.1_fragment_78	CP015163.1_fragment_78.faa-up.ffn_00002	Amycolatopsis_albispora	bacteria	CP015163.1	Prodigal:2.6	CDS	1283	1528	locus_00002	+	ID=CP015163.1_fragment_78.faa-up.ffn_00002;Parent=CP015163.1_fragment_78.faa-up.ffn_00002_gene;inference=ab initio prediction:Prodigal:2.6;locus_tag=CP015163.1_fragment_78.faa-up.ffn_00002;product=hypothetical protein	hypothetical protein	up	Amycolatopsis	NA	NA	NA
	194	CP015163.1_fragment_78	CP015163.1_fragment_78.faa-up.ffn_00003	Amycolatopsis_albispora	bacteria	CP015163.1	Prodigal:2.6	CDS	1697	1984	locus_00003	+	ID=CP015163.1_fragment_78.faa-up.ffn_00003;Parent=CP015163.1_fragment_78.faa-up.ffn_00003_gene;inference=ab initio prediction:Prodigal:2.6;locus_tag=CP015163.1_fragment_78.faa-up.ffn_00003;product=hypothetical protein	hypothetical protein	up	Amycolatopsis	NA	NA	NA
	195	LR698995.1_fragment_9	LR698995.1_fragment_9.faa-up.ffn_00001	Atopobiaceae_bacterium	bacteria	LR698995.1	Prodigal:2.6	CDS	41	415	locus_00001	+	ID=LR698995.1_fragment_9.faa-up.ffn_00001;Parent=LR698995.1_fragment_9.faa-up.ffn_00001_gene;inference=ab initio prediction:Prodigal:2.6,protein motif:Profiles:PF00358.20;locus_tag=LR698995.1_fragment_9.faa-up.ffn_00001;product=phosphoenolpyruvate-dependent sugar phosphotransferase system%2C EIIA 1	phosphoenolpyruvate-dependent sugar phosphotransferase system%2C EIIA 1	up	Atopobiaceae	Phosphotransferase system IIA component [Carbohydrate transport and metabolism].	phosphoenolpyruvate-dependent sugar phosphotransferase system, EIIA 1.	Carbohydrate transport and metabolism
	196	LR698995.1_fragment_9	LR698995.1_fragment_9.faa-up.ffn_00002	Atopobiaceae_bacterium	bacteria	LR698995.1	Prodigal:2.6	CDS	412	1053	locus_00002	+	ID=LR698995.1_fragment_9.faa-up.ffn_00002;Parent=LR698995.1_fragment_9.faa-up.ffn_00002_gene;inference=ab initio prediction:Prodigal:2.6,protein motif:Profiles:PF01205.19;locus_tag=LR698995.1_fragment_9.faa-up.ffn_00002;product=Uncharacterized protein family UPF0029	Uncharacterized protein family UPF0029	up	Atopobiaceae	Putative translation regulator, IMPACT (imprinted ancient) protein family [General function prediction only].	Uncharacterized protein family UPF0029.	General function prediction only
	197	LR698995.1_fragment_9	LR698995.1_fragment_9.faa-up.ffn_00003	Atopobiaceae_bacterium	bacteria	LR698995.1	Prodigal:2.6	CDS	1192	1902	locus_00003	-	ID=LR698995.1_fragment_9.faa-up.ffn_00003;Parent=LR698995.1_fragment_9.faa-up.ffn_00003_gene;inference=ab initio prediction:Prodigal:2.6,protein motif:Profiles:PF03051.15;locus_tag=LR698995.1_fragment_9.faa-up.ffn_00003;product=Peptidase C1-like family	Peptidase C1-like family	up	Atopobiaceae	Aminopeptidase C [Amino acid transport and metabolism].	Peptidase C1-like family. This family is closely related to the Peptidase_C1 family pfam00112, containing several prokaryotic and eukaryotic aminopeptidases and bleomycin hydrolases.	Amino acid transport and metabolism
	198	CP033911.1_fragment_22	CP033911.1_fragment_22.faa-up.ffn_00001	Mycobacterium_avium_subsp._paratuberculosis	bacteria	CP033911.1	Prodigal:2.6	CDS	40	501	locus_00001	+	ID=CP033911.1_fragment_22.faa-up.ffn_00001;Parent=CP033911.1_fragment_22.faa-up.ffn_00001_gene;inference=ab initio prediction:Prodigal:2.6,protein motif:Profiles:PF10604.9;locus_tag=CP033911.1_fragment_22.faa-up.ffn_00001;product=Polyketide cyclase / dehydrase and lipid transport	Polyketide cyclase / dehydrase and lipid transport	up	Mycobacterium	Carbon monoxide dehydrogenase subunit G [Energy production and conversion].	Polyketide cyclase / dehydrase and lipid transport. This family contains polyketide cylcases/dehydrases which are enzymes involved in polyketide synthesis. It also includes other proteins of the START superfamily.	Energy production and conversion
	199	CP033911.1_fragment_22	CP033911.1_fragment_22.faa-up.ffn_00002	Mycobacterium_avium_subsp._paratuberculosis	bacteria	CP033911.1	Prodigal:2.6	CDS	570	1004	locus_00002	+	ID=CP033911.1_fragment_22.faa-up.ffn_00002;Parent=CP033911.1_fragment_22.faa-up.ffn_00002_gene;inference=ab initio prediction:Prodigal:2.6;locus_tag=CP033911.1_fragment_22.faa-up.ffn_00002;product=hypothetical protein	hypothetical protein	up	Mycobacterium	NA	NA	NA
	200	CP002725.1_fragment_8_1	CP002725.1_fragment_8_1.faa-up.ffn_00001	Gardnerella_vaginalis_HMP9231	bacteria	CP002725.1	Prodigal:2.6	CDS	1367	1999	locus_00001	+	ID=CP002725.1_fragment_8_1.faa-up.ffn_00001;Parent=CP002725.1_fragment_8_1.faa-up.ffn_00001_gene;inference=ab initio prediction:Prodigal:2.6,protein motif:Profiles:PF04545.16;locus_tag=CP002725.1_fragment_8_1.faa-up.ffn_00001;product=Sigma-70%2C region 4	Sigma-70%2C region 4	up	Gardnerella	DNA-directed RNA polymerase specialized sigma subunit, sigma24 family [Transcription].	Sigma-70, region 4. Region 4 of sigma-70 like sigma-factors are involved in binding to the -35 promoter element via a helix-turn-helix motif. Due to the way Pfam works, the threshold has been set artificially high to prevent overlaps with other helix-turn-helix families. Therefore there are many false negatives.	Transcription
	201	CP007595.1_fragment_22_1	CP007595.1_fragment_22_1.faa-up.ffn_00001	Arthrobacter_sp._PAMC_25486	bacteria	CP007595.1	Prodigal:2.6	CDS	148	546	locus_00001	+	ID=CP007595.1_fragment_22_1.faa-up.ffn_00001;Parent=CP007595.1_fragment_22_1.faa-up.ffn_00001_gene;inference=ab initio prediction:Prodigal:2.6,protein motif:Profiles:PF03313.15;locus_tag=CP007595.1_fragment_22_1.faa-up.ffn_00001;product=Serine dehydratase alpha chain	Serine dehydratase alpha chain	up	Arthrobacter	L-serine deaminase [Amino acid transport and metabolism].	Serine dehydratase alpha chain. L-serine dehydratase (EC:4.2.1.13) is a found as a heterodimer of alpha and beta chain or as a fusion of the two chains in a single protein. This enzyme catalyzes the deamination of serine to form pyruvate. This enzyme is part of the gluconeogenesis pathway.	Amino acid transport and metabolism
	202	CP007595.1_fragment_22_1	CP007595.1_fragment_22_1.faa-up.ffn_00002	Arthrobacter_sp._PAMC_25486	bacteria	CP007595.1	Prodigal:2.6	CDS	987	1691	locus_00002	-	ID=CP007595.1_fragment_22_1.faa-up.ffn_00002;Parent=CP007595.1_fragment_22_1.faa-up.ffn_00002_gene;inference=ab initio prediction:Prodigal:2.6,protein motif:Profiles:VOG5995;locus_tag=CP007595.1_fragment_22_1.faa-up.ffn_00002;product=hypothetical protein	hypothetical protein	up	Arthrobacter	NA	NA	NA
	203	CP045325.1_fragment_55	CP045325.1_fragment_55.faa-up.ffn_00001	Mycobacterium_sp._THAF192	bacteria	CP045325.1	Prodigal:2.6	CDS	209	478	locus_00001	-	ID=CP045325.1_fragment_55.faa-up.ffn_00001;Parent=CP045325.1_fragment_55.faa-up.ffn_00001_gene;inference=ab initio prediction:Prodigal:2.6,protein motif:Profiles:PF03626.14;locus_tag=CP045325.1_fragment_55.faa-up.ffn_00001;product=Prokaryotic Cytochrome C oxidase subunit IV	Prokaryotic Cytochrome C oxidase subunit IV	up	Mycobacterium	NA	Prokaryotic Cytochrome C oxidase subunit IV. Cytochrome c oxidase (COX) is a multi-subunit enzyme complex that catalyzes the final step of electron transfer through the respiratory chain on the mitochondrial inner membrane. This family is composed of cytochrome c oxidase subunit 4 from prokaryotes.	NA
	204	CP045325.1_fragment_55	CP045325.1_fragment_55.faa-up.ffn_00002	Mycobacterium_sp._THAF192	bacteria	CP045325.1	Prodigal:2.6	CDS	479	1072	locus_00002	-	ID=CP045325.1_fragment_55.faa-up.ffn_00002;Parent=CP045325.1_fragment_55.faa-up.ffn_00002_gene;inference=ab initio prediction:Prodigal:2.6,protein motif:Profiles:PF00510.18;locus_tag=CP045325.1_fragment_55.faa-up.ffn_00002;product=Cytochrome c oxidase subunit III	Cytochrome c oxidase subunit III	up	Mycobacterium	Heme/copper-type cytochrome/quinol oxidase, subunit 3 [Energy production and conversion].	Cytochrome c oxidase subunit III.	Energy production and conversion
	205	CP045325.1_fragment_55	CP045325.1_fragment_55.faa-up.ffn_00003	Mycobacterium_sp._THAF192	bacteria	CP045325.1	Prodigal:2.6	CDS	1069	1773	locus_00003	-	ID=CP045325.1_fragment_55.faa-up.ffn_00003;Parent=CP045325.1_fragment_55.faa-up.ffn_00003_gene;inference=ab initio prediction:Prodigal:2.6;locus_tag=CP045325.1_fragment_55.faa-up.ffn_00003;product=hypothetical protein	hypothetical protein	up	Mycobacterium	NA	NA	NA
	206	CP045325.1_fragment_55	CP045325.1_fragment_55.faa-up.ffn_00004	Mycobacterium_sp._THAF192	bacteria	CP045325.1	Aragorn:1.2	tRNA	1880	1953	locus_00004	+	ID=CP045325.1_fragment_55.faa-up.ffn_00004;Parent=CP045325.1_fragment_55.faa-up.ffn_00004_gene;inference=COORDINATES:profile:Aragorn:1.2;locus_tag=CP045325.1_fragment_55.faa-up.ffn_00004;product=tRNA-Arg(cct)	tRNA-Arg(cct)	up	Mycobacterium	NA	NA	NA
	207	CP059997.1_fragment_75	CP059997.1_fragment_75.faa-up.ffn_00001	Amycolatopsis_sp._CA-230715	bacteria	CP059997.1	Prodigal:2.6	CDS	1044	1598	locus_00001	+	ID=CP059997.1_fragment_75.faa-up.ffn_00001;Parent=CP059997.1_fragment_75.faa-up.ffn_00001_gene;inference=ab initio prediction:Prodigal:2.6,protein motif:Profiles:VOG4199;locus_tag=CP059997.1_fragment_75.faa-up.ffn_00001;product=gp149	gp149	up	Amycolatopsis	NA	NA	NA
	208	CP059997.1_fragment_75	CP059997.1_fragment_75.faa-up.ffn_00002	Amycolatopsis_sp._CA-230715	bacteria	CP059997.1	Prodigal:2.6	CDS	1595	1882	locus_00002	+	ID=CP059997.1_fragment_75.faa-up.ffn_00002;Parent=CP059997.1_fragment_75.faa-up.ffn_00002_gene;inference=ab initio prediction:Prodigal:2.6;locus_tag=CP059997.1_fragment_75.faa-up.ffn_00002;product=hypothetical protein	hypothetical protein	up	Amycolatopsis	NA	NA	NA
	209	CP022614.1_fragment_21	CP022614.1_fragment_21.faa-up.ffn_00001	Corynebacterium_glutamicum_ATCC_14067	bacteria	CP022614.1	Prodigal:2.6	CDS	80	586	locus_00001	-	ID=CP022614.1_fragment_21.faa-up.ffn_00001;Parent=CP022614.1_fragment_21.faa-up.ffn_00001_gene;inference=ab initio prediction:Prodigal:2.6,protein motif:Profiles:PF13273.6;locus_tag=CP022614.1_fragment_21.faa-up.ffn_00001;product=Protein of unknown function (DUF4064)	Protein of unknown function (DUF4064)	up	Corynebacterium	NA	NA	NA
	210	CP022614.1_fragment_21	CP022614.1_fragment_21.faa-up.ffn_00002	Corynebacterium_glutamicum_ATCC_14067	bacteria	CP022614.1	Prodigal:2.6	CDS	576	1565	locus_00002	-	ID=CP022614.1_fragment_21.faa-up.ffn_00002;Parent=CP022614.1_fragment_21.faa-up.ffn_00002_gene;inference=ab initio prediction:Prodigal:2.6;locus_tag=CP022614.1_fragment_21.faa-up.ffn_00002;product=hypothetical protein	hypothetical protein	up	Corynebacterium	NA	NA	NA
	211	CP022614.1_fragment_21	CP022614.1_fragment_21.faa-up.ffn_00003	Corynebacterium_glutamicum_ATCC_14067	bacteria	CP022614.1	Prodigal:2.6	CDS	1724	1891	locus_00003	-	ID=CP022614.1_fragment_21.faa-up.ffn_00003;Parent=CP022614.1_fragment_21.faa-up.ffn_00003_gene;inference=ab initio prediction:Prodigal:2.6;locus_tag=CP022614.1_fragment_21.faa-up.ffn_00003;product=hypothetical protein	hypothetical protein	up	Corynebacterium	NA	NA	NA
	212	CP041647.1_fragment_54	CP041647.1_fragment_54.faa-up.ffn_00001	Rhodococcus_hoagii	bacteria	CP041647.1	Aragorn:1.2	tRNA	596	670	locus_00001	+	ID=CP041647.1_fragment_54.faa-up.ffn_00001;Parent=CP041647.1_fragment_54.faa-up.ffn_00001_gene;inference=COORDINATES:profile:Aragorn:1.2;locus_tag=CP041647.1_fragment_54.faa-up.ffn_00001;product=tRNA-Lys(ttt)	tRNA-Lys(ttt)	up	Rhodococcus	NA	NA	NA
	213	CP041647.1_fragment_54	CP041647.1_fragment_54.faa-up.ffn_00002	Rhodococcus_hoagii	bacteria	CP041647.1	Prodigal:2.6	CDS	1506	1895	locus_00002	-	ID=CP041647.1_fragment_54.faa-up.ffn_00002;Parent=CP041647.1_fragment_54.faa-up.ffn_00002_gene;inference=ab initio prediction:Prodigal:2.6,protein motif:Profiles:VOG10388;locus_tag=CP041647.1_fragment_54.faa-up.ffn_00002;product=hypothetical protein	hypothetical protein	up	Rhodococcus	NA	NA	NA
	214	CP018082.1_fragment_83_1	CP018082.1_fragment_83_1.faa-up.ffn_00001	Nocardia_mangyaensis	bacteria	CP018082.1	Prodigal:2.6	CDS	45	881	locus_00001	-	ID=CP018082.1_fragment_83_1.faa-up.ffn_00001;Parent=CP018082.1_fragment_83_1.faa-up.ffn_00001_gene;inference=ab initio prediction:Prodigal:2.6,protein motif:Profiles:PF13556.6;locus_tag=CP018082.1_fragment_83_1.faa-up.ffn_00001;product=PucR C-terminal helix-turn-helix domain	PucR C-terminal helix-turn-helix domain	up	Nocardia	Sugar diacid utilization regulator [Transcription, Signal transduction mechanisms].	GGDEF-like domain. This domain is distantly related to the GGDEF domain, suggesting these may by diguanylate cyclase enzymes.	Transcription, Signal transduction mechanisms
	215	CP018082.1_fragment_83_1	CP018082.1_fragment_83_1.faa-up.ffn_00002	Nocardia_mangyaensis	bacteria	CP018082.1	Prodigal:2.6	CDS	1018	1401	locus_00002	-	ID=CP018082.1_fragment_83_1.faa-up.ffn_00002;Parent=CP018082.1_fragment_83_1.faa-up.ffn_00002_gene;inference=ab initio prediction:Prodigal:2.6;locus_tag=CP018082.1_fragment_83_1.faa-up.ffn_00002;product=hypothetical protein	hypothetical protein	up	Nocardia	NA	NA	NA
	216	CP018082.1_fragment_83_1	CP018082.1_fragment_83_1.faa-up.ffn_00003	Nocardia_mangyaensis	bacteria	CP018082.1	Prodigal:2.6	CDS	1417	1929	locus_00003	+	ID=CP018082.1_fragment_83_1.faa-up.ffn_00003;Parent=CP018082.1_fragment_83_1.faa-up.ffn_00003_gene;inference=ab initio prediction:Prodigal:2.6,protein motif:Profiles:PF00501.28;locus_tag=CP018082.1_fragment_83_1.faa-up.ffn_00003;product=AMP-binding enzyme	AMP-binding enzyme	up	Nocardia	Acyl-CoA synthetase (AMP-forming)/AMP-acid ligase II [Lipid transport and metabolism, Secondary metabolites biosynthesis, transport and catabolism].	AMP-binding enzyme.	Lipid transport and metabolism, Secondary metabolites biosynthesis, transport and catabolism
	217	CP017812.1_fragment_15_1	CP017812.1_fragment_15_1.faa-up.ffn_00001	Boudabousia_tangfeifanii	bacteria	CP017812.1	Prodigal:2.6	CDS	510	1385	locus_00001	-	ID=CP017812.1_fragment_15_1.faa-up.ffn_00001;Parent=CP017812.1_fragment_15_1.faa-up.ffn_00001_gene;inference=ab initio prediction:Prodigal:2.6,protein motif:Profiles:PF00529.20;locus_tag=CP017812.1_fragment_15_1.faa-up.ffn_00001;product=HlyD membrane-fusion protein of T1SS	HlyD membrane-fusion protein of T1SS	up	Boudabousia	Multidrug efflux pump subunit AcrA (membrane-fusion protein) [Cell wall/membrane/envelope biogenesis, Defense mechanisms].	NA	Cell wall/membrane/envelope biogenesis, Defense mechanisms
	218	CP017812.1_fragment_15_1	CP017812.1_fragment_15_1.faa-up.ffn_00002	Boudabousia_tangfeifanii	bacteria	CP017812.1	Prodigal:2.6	CDS	1400	1792	locus_00002	-	ID=CP017812.1_fragment_15_1.faa-up.ffn_00002;Parent=CP017812.1_fragment_15_1.faa-up.ffn_00002_gene;inference=ab initio prediction:Prodigal:2.6;locus_tag=CP017812.1_fragment_15_1.faa-up.ffn_00002;product=hypothetical protein	hypothetical protein	up	Boudabousia	NA	NA	NA
	219	CP023696.1_fragment_64_1	CP023696.1_fragment_64_1.faa-up.ffn_00001	Streptomyces_fradiae_ATCC_10745_=_DSM_40063	bacteria	CP023696.1	Prodigal:2.6	CDS	212	1999	locus_00001	+	ID=CP023696.1_fragment_64_1.faa-up.ffn_00001;Parent=CP023696.1_fragment_64_1.faa-up.ffn_00001_gene;inference=ab initio prediction:Prodigal:2.6,protein motif:Profiles:PF04998.17;locus_tag=CP023696.1_fragment_64_1.faa-up.ffn_00001;product=RNA polymerase Rpb1%2C domain 5	RNA polymerase Rpb1%2C domain 5	up	Streptomyces	DNA-directed RNA polymerase, beta' subunit/160 kD subunit [Transcription].	RNA polymerase Rpb1, domain 5. RNA polymerases catalyze the DNA dependent polymerization of RNA. Prokaryotes contain a single RNA polymerase compared to three in eukaryotes (not including mitochondrial. and chloroplast polymerases). This domain, domain 5, represents the discontinuous cleft domain that is required to from the central cleft or channel where the DNA is bound.	Transcription
	220	CP034587.1_fragment_8	CP034587.1_fragment_8.faa-up.ffn_00001	Streptomyces_luteoverticillatus	bacteria	CP034587.1	Prodigal:2.6	CDS	1	1221	locus_00001	+	ID=CP034587.1_fragment_8.faa-up.ffn_00001;Parent=CP034587.1_fragment_8.faa-up.ffn_00001_gene;inference=ab initio prediction:Prodigal:2.6;locus_tag=CP034587.1_fragment_8.faa-up.ffn_00001;product=hypothetical protein	hypothetical protein	up	Streptomyces	NA	NA	NA
	221	CP034587.1_fragment_8	CP034587.1_fragment_8.faa-up.ffn_00002	Streptomyces_luteoverticillatus	bacteria	CP034587.1	Prodigal:2.6	CDS	1442	1603	locus_00002	-	ID=CP034587.1_fragment_8.faa-up.ffn_00002;Parent=CP034587.1_fragment_8.faa-up.ffn_00002_gene;inference=ab initio prediction:Prodigal:2.6;locus_tag=CP034587.1_fragment_8.faa-up.ffn_00002;product=hypothetical protein	hypothetical protein	up	Streptomyces	NA	NA	NA
	222	CP034587.1_fragment_8	CP034587.1_fragment_8.faa-up.ffn_00003	Streptomyces_luteoverticillatus	bacteria	CP034587.1	Prodigal:2.6	CDS	1608	1862	locus_00003	-	ID=CP034587.1_fragment_8.faa-up.ffn_00003;Parent=CP034587.1_fragment_8.faa-up.ffn_00003_gene;inference=ab initio prediction:Prodigal:2.6;locus_tag=CP034587.1_fragment_8.faa-up.ffn_00003;product=hypothetical protein	hypothetical protein	up	Streptomyces	NA	NA	NA
	223	LT906483.1_fragment_45_1	LT906483.1_fragment_45_1.faa-up.ffn_00001	Mycolicibacterium_thermoresistibile	bacteria	LT906483.1	Prodigal:2.6	CDS	25	336	locus_00001	+	ID=LT906483.1_fragment_45_1.faa-up.ffn_00001;Parent=LT906483.1_fragment_45_1.faa-up.ffn_00001_gene;inference=ab initio prediction:Prodigal:2.6,protein motif:Profiles:VOG1545;locus_tag=LT906483.1_fragment_45_1.faa-up.ffn_00001;product=13.88 kDa late protein	13.88 kDa late protein	up	Mycolicibacterium	NA	NA	NA
	224	LT906483.1_fragment_45_1	LT906483.1_fragment_45_1.faa-up.ffn_00002	Mycolicibacterium_thermoresistibile	bacteria	LT906483.1	Prodigal:2.6	CDS	333	854	locus_00002	+	ID=LT906483.1_fragment_45_1.faa-up.ffn_00002;Parent=LT906483.1_fragment_45_1.faa-up.ffn_00002_gene;inference=ab initio prediction:Prodigal:2.6,similar to AA sequence:UniProtKB:P18479;locus_tag=LT906483.1_fragment_45_1.faa-up.ffn_00002;product=Genome polyprotein	Genome polyprotein	up	Mycolicibacterium	NA	NA	NA
	225	LT906483.1_fragment_45_1	LT906483.1_fragment_45_1.faa-up.ffn_00003	Mycolicibacterium_thermoresistibile	bacteria	LT906483.1	Prodigal:2.6	CDS	1220	1549	locus_00003	+	ID=LT906483.1_fragment_45_1.faa-up.ffn_00003;Parent=LT906483.1_fragment_45_1.faa-up.ffn_00003_gene;inference=ab initio prediction:Prodigal:2.6;locus_tag=LT906483.1_fragment_45_1.faa-up.ffn_00003;product=hypothetical protein	hypothetical protein	up	Mycolicibacterium	NA	NA	NA
	226	LT906483.1_fragment_45_1	LT906483.1_fragment_45_1.faa-up.ffn_00004	Mycolicibacterium_thermoresistibile	bacteria	LT906483.1	Prodigal:2.6	CDS	1583	1999	locus_00004	+	ID=LT906483.1_fragment_45_1.faa-up.ffn_00004;Parent=LT906483.1_fragment_45_1.faa-up.ffn_00004_gene;inference=ab initio prediction:Prodigal:2.6,protein motif:Profiles:PF02627.20;locus_tag=LT906483.1_fragment_45_1.faa-up.ffn_00004;product=Carboxymuconolactone decarboxylase family	Carboxymuconolactone decarboxylase family	up	Mycolicibacterium	Uncharacterized conserved protein YurZ, alkylhydroperoxidase/carboxymuconolactone decarboxylase family [General function prediction only].	Carboxymuconolactone decarboxylase family. Carboxymuconolactone decarboxylase (CMD) EC:4.1.1.44 is involved in protocatechuate catabolism. In some bacteria a gene fusion event leads to expression of CMD with a hydrolase involved in the same pathway. In these bifunctional proteins CMD represents the C-terminal domain, pfam00561 represents the N-terminal domain.	General function prediction only
	227	CP080999.1_fragment_41	CP080999.1_fragment_41.faa-up.ffn_00001	Mycobacterium_malmoense	bacteria	CP080999.1	Prodigal:2.6	CDS	344	1699	locus_00001	-	ID=CP080999.1_fragment_41.faa-up.ffn_00001;Parent=CP080999.1_fragment_41.faa-up.ffn_00001_gene;inference=ab initio prediction:Prodigal:2.6,protein motif:Profiles:PF01546.28;locus_tag=CP080999.1_fragment_41.faa-up.ffn_00001;product=Peptidase family M20/M25/M40	Peptidase family M20/M25/M40	up	Mycobacterium	Acetylornithine deacetylase/Succinyl-diaminopimelate desuccinylase or related deacylase [Amino acid transport and metabolism].	Peptidase family M20/M25/M40. This family includes a range of zinc metallopeptidases belonging to several families in the peptidase classification. Family M20 are Glutamate carboxypeptidases. Peptidase family M25 contains X-His dipeptidases.	Amino acid transport and metabolism
	228	CP000518.1_fragment_43	CP000518.1_fragment_43.faa-up.ffn_00001	Mycobacterium_sp._KMS	bacteria	CP000518.1	Prodigal:2.6	CDS	1218	1841	locus_00001	-	ID=CP000518.1_fragment_43.faa-up.ffn_00001;Parent=CP000518.1_fragment_43.faa-up.ffn_00001_gene;inference=ab initio prediction:Prodigal:2.6,protein motif:Profiles:PF00072.24;locus_tag=CP000518.1_fragment_43.faa-up.ffn_00001;product=Response regulator receiver domain	Response regulator receiver domain	up	Mycobacterium	Two-component response regulator, AmiR/NasT family, consists of REC and RNA-binding antiterminator (ANTAR) domains [Signal transduction mechanisms, Transcription].	Response regulator receiver domain. This domain receives the signal from the sensor partner in bacterial two-component systems. It is usually found N-terminal to a DNA binding effector domain.	Signal transduction mechanisms, Transcription
	229	CP000518.1_fragment_43	CP000518.1_fragment_43.faa-up.ffn_00002	Mycobacterium_sp._KMS	bacteria	CP000518.1	Aragorn:1.2	tRNA	1912	1988	locus_00002	+	ID=CP000518.1_fragment_43.faa-up.ffn_00002;Parent=CP000518.1_fragment_43.faa-up.ffn_00002_gene;inference=COORDINATES:profile:Aragorn:1.2;locus_tag=CP000518.1_fragment_43.faa-up.ffn_00002;product=tRNA-Leu(caa)	tRNA-Leu(caa)	up	Mycobacterium	NA	NA	NA
	230	CP041198.1_fragment_29_1	CP041198.1_fragment_29_1.faa-up.ffn_00001	Pseudarthrobacter_sp._NIBRBAC000502770	bacteria	CP041198.1	Prodigal:2.6	CDS	75	599	locus_00001	+	ID=CP041198.1_fragment_29_1.faa-up.ffn_00001;Parent=CP041198.1_fragment_29_1.faa-up.ffn_00001_gene;inference=ab initio prediction:Prodigal:2.6;locus_tag=CP041198.1_fragment_29_1.faa-up.ffn_00001;product=hypothetical protein	hypothetical protein	up	Pseudarthrobacter	NA	NA	NA
	231	CP041198.1_fragment_29_1	CP041198.1_fragment_29_1.faa-up.ffn_00002	Pseudarthrobacter_sp._NIBRBAC000502770	bacteria	CP041198.1	Prodigal:2.6	CDS	596	1042	locus_00002	-	ID=CP041198.1_fragment_29_1.faa-up.ffn_00002;Parent=CP041198.1_fragment_29_1.faa-up.ffn_00002_gene;inference=ab initio prediction:Prodigal:2.6,protein motif:Profiles:PF13400.6;locus_tag=CP041198.1_fragment_29_1.faa-up.ffn_00002;product=Putative Flp pilus-assembly TadE/G-like	Putative Flp pilus-assembly TadE/G-like	up	Pseudarthrobacter	NA	NA	NA
	232	CP041198.1_fragment_29_1	CP041198.1_fragment_29_1.faa-up.ffn_00003	Pseudarthrobacter_sp._NIBRBAC000502770	bacteria	CP041198.1	Prodigal:2.6	CDS	1039	1602	locus_00003	-	ID=CP041198.1_fragment_29_1.faa-up.ffn_00003;Parent=CP041198.1_fragment_29_1.faa-up.ffn_00003_gene;inference=ab initio prediction:Prodigal:2.6,protein motif:Profiles:PF07811.12;locus_tag=CP041198.1_fragment_29_1.faa-up.ffn_00003;product=TadE-like protein	TadE-like protein	up	Pseudarthrobacter	NA	NA	NA
	233	CP041198.1_fragment_29_1	CP041198.1_fragment_29_1.faa-up.ffn_00004	Pseudarthrobacter_sp._NIBRBAC000502770	bacteria	CP041198.1	Prodigal:2.6	CDS	1583	1999	locus_00004	-	ID=CP041198.1_fragment_29_1.faa-up.ffn_00004;Parent=CP041198.1_fragment_29_1.faa-up.ffn_00004_gene;inference=ab initio prediction:Prodigal:2.6,protein motif:Profiles:PF07811.12;locus_tag=CP041198.1_fragment_29_1.faa-up.ffn_00004;product=TadE-like protein	TadE-like protein	up	Pseudarthrobacter	NA	TadE-like protein. The members of this family are similar to a region of the protein product of the bacterial tadE locus. In various bacterial species, the tad locus is closely linked to flp-like genes, which encode proteins required for the production of pili involved in adherence to surfaces. It is thought that the tad loci encode proteins that act to assemble or export an Flp pilus in various …	NA
	234	CP045309.1_fragment_16_1	CP045309.1_fragment_16_1.faa-up.ffn_00001	Micromonospora_terminaliae	bacteria	CP045309.1	Prodigal:2.6	CDS	95	733	locus_00001	-	ID=CP045309.1_fragment_16_1.faa-up.ffn_00001;Parent=CP045309.1_fragment_16_1.faa-up.ffn_00001_gene;inference=ab initio prediction:Prodigal:2.6,protein motif:Profiles:PF13532.6;locus_tag=CP045309.1_fragment_16_1.faa-up.ffn_00001;product=2OG-Fe(II) oxygenase superfamily	2OG-Fe(II) oxygenase superfamily	up	Micromonospora	Alkylated DNA repair dioxygenase AlkB [Replication, recombination and repair].	2OG-Fe(II) oxygenase superfamily.	Replication, recombination and repair
	235	CP045309.1_fragment_16_1	CP045309.1_fragment_16_1.faa-up.ffn_00002	Micromonospora_terminaliae	bacteria	CP045309.1	Prodigal:2.6	CDS	818	1999	locus_00002	+	ID=CP045309.1_fragment_16_1.faa-up.ffn_00002;Parent=CP045309.1_fragment_16_1.faa-up.ffn_00002_gene;inference=ab initio prediction:Prodigal:2.6,protein motif:Profiles:VOG3447;locus_tag=CP045309.1_fragment_16_1.faa-up.ffn_00002;product=acyltransferase	acyltransferase	up	Micromonospora	Peptidoglycan/LPS O-acetylase OafA/YrhL, contains acyltransferase and SGNH-hydrolase domains [Cell wall/membrane/envelope biogenesis].	Acyltransferase family. This family includes a range of acyltransferase enzymes. This domain is found in many as yet uncharacterized C. elegans proteins and it is approximately 300 amino acids long.	Cell wall/membrane/envelope biogenesis
	236	CP061032.1_fragment_12_1	CP061032.1_fragment_12_1.faa-up.ffn_00001	Corynebacterium_sp._zg-917	bacteria	CP061032.1	Prodigal:2.6	CDS	134	1999	locus_00001	-	ID=CP061032.1_fragment_12_1.faa-up.ffn_00001;Parent=CP061032.1_fragment_12_1.faa-up.ffn_00001_gene;inference=ab initio prediction:Prodigal:2.6;locus_tag=CP061032.1_fragment_12_1.faa-up.ffn_00001;product=hypothetical protein	hypothetical protein	up	Corynebacterium	NA	NA	NA
	237	CP018074.1_fragment_30_1	CP018074.1_fragment_30_1.faa-up.ffn_00001	Streptomyces_venezuelae	bacteria	CP018074.1	Prodigal:2.6	CDS	263	562	locus_00001	+	ID=CP018074.1_fragment_30_1.faa-up.ffn_00001;Parent=CP018074.1_fragment_30_1.faa-up.ffn_00001_gene;inference=ab initio prediction:Prodigal:2.6;locus_tag=CP018074.1_fragment_30_1.faa-up.ffn_00001;product=hypothetical protein	hypothetical protein	up	Streptomyces	NA	NA	NA
	238	CP018074.1_fragment_30_1	CP018074.1_fragment_30_1.faa-up.ffn_00002	Streptomyces_venezuelae	bacteria	CP018074.1	Prodigal:2.6	CDS	549	1175	locus_00002	-	ID=CP018074.1_fragment_30_1.faa-up.ffn_00002;Parent=CP018074.1_fragment_30_1.faa-up.ffn_00002_gene;inference=ab initio prediction:Prodigal:2.6;locus_tag=CP018074.1_fragment_30_1.faa-up.ffn_00002;product=hypothetical protein	hypothetical protein	up	Streptomyces	NA	NA	NA
	239	CP018074.1_fragment_30_1	CP018074.1_fragment_30_1.faa-up.ffn_00003	Streptomyces_venezuelae	bacteria	CP018074.1	Prodigal:2.6	CDS	1379	1999	locus_00003	-	ID=CP018074.1_fragment_30_1.faa-up.ffn_00003;Parent=CP018074.1_fragment_30_1.faa-up.ffn_00003_gene;inference=ab initio prediction:Prodigal:2.6,protein motif:Profiles:PF03793.19;locus_tag=CP018074.1_fragment_30_1.faa-up.ffn_00003;product=PASTA domain	PASTA domain	up	Streptomyces	NA	PASTA domain. This domain is found at the C termini of several Penicillin-binding proteins and bacterial serine/threonine kinases. It binds the beta-lactam stem, which implicates it in sensing D-alanyl-D-alanine - the PBP transpeptidase substrate. It is a small globular fold consisting of 3 beta-sheets and an alpha-helix. The name PASTA is derived from PBP and Serine/Threonine kinase Associated d…	NA
	240	AP017424.1_fragment_42	AP017424.1_fragment_42.faa-up.ffn_00001	Streptomyces_laurentii	bacteria	AP017424.1	Prodigal:2.6	CDS	332	1753	locus_00001	-	ID=AP017424.1_fragment_42.faa-up.ffn_00001;Parent=AP017424.1_fragment_42.faa-up.ffn_00001_gene;inference=ab initio prediction:Prodigal:2.6,protein motif:Profiles:PF08341.11;locus_tag=AP017424.1_fragment_42.faa-up.ffn_00001;product=Thioester domain	Thioester domain	up	Streptomyces	NA	Thioester domain. This domain is found near the N-terminus of a variety of bacterial surface proteins and pili. This domain contains an unusual covalent ester bond between a conserved cysteine and glutamine residue.	NA
	241	CP074376.1_fragment_31	CP074376.1_fragment_31.faa-up.ffn_00001	Mycolicibacterium_neoaurum	bacteria	CP074376.1	Prodigal:2.6	CDS	33	1979	locus_00001	+	ID=CP074376.1_fragment_31.faa-up.ffn_00001;Parent=CP074376.1_fragment_31.faa-up.ffn_00001_gene;inference=ab initio prediction:Prodigal:2.6,protein motif:Profiles:PF12437.8;locus_tag=CP074376.1_fragment_31.faa-up.ffn_00001;product=Glutamine synthetase type III N terminal	Glutamine synthetase type III N terminal	up	Mycolicibacterium	Glutamine synthetase type III [Amino acid transport and metabolism].	Glutamine synthetase type III N terminal. This domain family is found in bacteria and eukaryotes, and is approximately 160 amino acids in length. The family is found in association with pfam00120. This family is the N terminal region of glutamine synthetase type III which is one of the enzymes responsible for generation of glutamine through conversion glutamate to glutamine by the incorporation o…	Amino acid transport and metabolism
	242	CP023694.1_fragment_40	CP023694.1_fragment_40.faa-up.ffn_00001	Streptomyces_coeruleorubidus	bacteria	CP023694.1	Prodigal:2.6	CDS	644	1906	locus_00001	+	ID=CP023694.1_fragment_40.faa-up.ffn_00001;Parent=CP023694.1_fragment_40.faa-up.ffn_00001_gene;inference=ab initio prediction:Prodigal:2.6,protein motif:Profiles:PF02378.18;locus_tag=CP023694.1_fragment_40.faa-up.ffn_00001;product=Phosphotransferase system%2C EIIC	Phosphotransferase system%2C EIIC	up	Streptomyces	Phosphotransferase system IIC components, glucose/maltose/N-acetylglucosamine-specific [Carbohydrate transport and metabolism].	Phosphotransferase system, EIIC. The bacterial phosphoenolpyruvate: sugar phosphotransferase system (PTS) is a multi-protein system involved in the regulation of a variety of metabolic and transcriptional processes. The sugar-specific permease of the PTS consists of three domains (IIA, IIB and IIC). The IIC domain catalyzes the transfer of a phosphoryl group from IIB to the sugar substrate.	Carbohydrate transport and metabolism
	243	LR698953.1_fragment_13	LR698953.1_fragment_13.faa-up.ffn_00001	Bifidobacterium_longum	bacteria	LR698953.1	Prodigal:2.6	CDS	131	508	locus_00001	+	ID=LR698953.1_fragment_13.faa-up.ffn_00001;Parent=LR698953.1_fragment_13.faa-up.ffn_00001_gene;inference=ab initio prediction:Prodigal:2.6;locus_tag=LR698953.1_fragment_13.faa-up.ffn_00001;product=hypothetical protein	hypothetical protein	up	Bifidobacterium	NA	NA	NA
	244	LR698953.1_fragment_13	LR698953.1_fragment_13.faa-up.ffn_00002	Bifidobacterium_longum	bacteria	LR698953.1	Prodigal:2.6	CDS	826	1944	locus_00002	+	ID=LR698953.1_fragment_13.faa-up.ffn_00002;Parent=LR698953.1_fragment_13.faa-up.ffn_00002_gene;inference=ab initio prediction:Prodigal:2.6,protein motif:Profiles:PF01628.21;locus_tag=LR698953.1_fragment_13.faa-up.ffn_00002;product=HrcA protein C terminal domain	HrcA protein C terminal domain	up	Bifidobacterium	Transcriptional regulator of heat shock response [Transcription].	HrcA protein C terminal domain. HrcA is found to negatively regulate the transcription of heat shock genes. HrcA contains an amino terminal helix-turn-helix domain, however this corresponds to the carboxy terminal domain.	Transcription
	245	CP070619.1_fragment_57	CP070619.1_fragment_57.faa-up.ffn_00001	Rhodococcus_sp._R79	bacteria	CP070619.1	Prodigal:2.6	CDS	77	580	locus_00001	-	ID=CP070619.1_fragment_57.faa-up.ffn_00001;Parent=CP070619.1_fragment_57.faa-up.ffn_00001_gene;inference=ab initio prediction:Prodigal:2.6,protein motif:Profiles:PF01638.17;locus_tag=CP070619.1_fragment_57.faa-up.ffn_00001;product=HxlR-like helix-turn-helix	HxlR-like helix-turn-helix	up	Rhodococcus	DNA-binding transcriptional regulator, HxlR family [Transcription].	HxlR-like helix-turn-helix. HxlR, a member of this family, is a DNA-binding protein that acts as a positive regulator of the formaldehyde-inducible hxlAB operon in Bacillus subtilis.	Transcription
	246	CP070619.1_fragment_57	CP070619.1_fragment_57.faa-up.ffn_00002	Rhodococcus_sp._R79	bacteria	CP070619.1	Prodigal:2.6	CDS	669	1385	locus_00002	+	ID=CP070619.1_fragment_57.faa-up.ffn_00002;Parent=CP070619.1_fragment_57.faa-up.ffn_00002_gene;inference=ab initio prediction:Prodigal:2.6,protein motif:Profiles:PF00106.25;locus_tag=CP070619.1_fragment_57.faa-up.ffn_00002;product=short chain dehydrogenase	short chain dehydrogenase	up	Rhodococcus	Short-chain dehydrogenase [General function prediction only].	short chain dehydrogenase. This family contains a wide variety of dehydrogenases.	General function prediction only
	247	CP070619.1_fragment_57	CP070619.1_fragment_57.faa-up.ffn_00003	Rhodococcus_sp._R79	bacteria	CP070619.1	Prodigal:2.6	CDS	1385	1948	locus_00003	+	ID=CP070619.1_fragment_57.faa-up.ffn_00003;Parent=CP070619.1_fragment_57.faa-up.ffn_00003_gene;inference=ab initio prediction:Prodigal:2.6,protein motif:Profiles:PF03061.22;locus_tag=CP070619.1_fragment_57.faa-up.ffn_00003;product=Thioesterase superfamily	Thioesterase superfamily	up	Rhodococcus	Acyl-coenzyme A thioesterase PaaI, contains HGG motif [Secondary metabolites biosynthesis, transport and catabolism].	Thioesterase superfamily. This family contains a wide variety of enzymes, principally thioesterases. This family includes 4HBT (EC 3.1.2.23) which catalyzes the final step in the biosynthesis of 4-hydroxybenzoate from 4-chlorobenzoate in the soil dwelling microbe Pseudomonas CBS-3. This family includes various cytosolic long-chain acyl-CoA thioester hydrolases. Long-chain acyl-CoA hydrolases hydr…	Secondary metabolites biosynthesis, transport and catabolism
	248	CP061169.1_fragment_12	CP061169.1_fragment_12.faa-up.ffn_00001	Microbacterium_chengjingii	bacteria	CP061169.1	Prodigal:2.6	CDS	86	373	locus_00001	-	ID=CP061169.1_fragment_12.faa-up.ffn_00001;Parent=CP061169.1_fragment_12.faa-up.ffn_00001_gene;inference=ab initio prediction:Prodigal:2.6,protein motif:Profiles:PF13466.6;locus_tag=CP061169.1_fragment_12.faa-up.ffn_00001;product=STAS domain	STAS domain	up	Microbacterium	NA	NA	NA
	249	CP061169.1_fragment_12	CP061169.1_fragment_12.faa-up.ffn_00002	Microbacterium_chengjingii	bacteria	CP061169.1	Prodigal:2.6	CDS	386	1294	locus_00002	-	ID=CP061169.1_fragment_12.faa-up.ffn_00002;Parent=CP061169.1_fragment_12.faa-up.ffn_00002_gene;inference=ab initio prediction:Prodigal:2.6,protein motif:Profiles:PF13466.6;locus_tag=CP061169.1_fragment_12.faa-up.ffn_00002;product=STAS domain	STAS domain	up	Microbacterium	NA	NA	NA
	250	CP061169.1_fragment_12	CP061169.1_fragment_12.faa-up.ffn_00003	Microbacterium_chengjingii	bacteria	CP061169.1	Prodigal:2.6	CDS	1731	1988	locus_00003	+	ID=CP061169.1_fragment_12.faa-up.ffn_00003;Parent=CP061169.1_fragment_12.faa-up.ffn_00003_gene;inference=ab initio prediction:Prodigal:2.6;locus_tag=CP061169.1_fragment_12.faa-up.ffn_00003;product=hypothetical protein	hypothetical protein	up	Microbacterium	NA	NA	NA
	251	CP009245.1_fragment_29_1	CP009245.1_fragment_29_1.faa-up.ffn_00001	Corynebacterium_aquilae_DSM_44791	bacteria	CP009245.1	Prodigal:2.6	CDS	365	1234	locus_00001	-	ID=CP009245.1_fragment_29_1.faa-up.ffn_00001;Parent=CP009245.1_fragment_29_1.faa-up.ffn_00001_gene;inference=ab initio prediction:Prodigal:2.6,protein motif:Profiles:VOG1165;locus_tag=CP009245.1_fragment_29_1.faa-up.ffn_00001;product=endopeptidase	endopeptidase	up	Corynebacterium	NA	NA	NA
	252	CP009245.1_fragment_29_1	CP009245.1_fragment_29_1.faa-up.ffn_00002	Corynebacterium_aquilae_DSM_44791	bacteria	CP009245.1	Prodigal:2.6	CDS	1240	1983	locus_00002	-	ID=CP009245.1_fragment_29_1.faa-up.ffn_00002;Parent=CP009245.1_fragment_29_1.faa-up.ffn_00002_gene;inference=ab initio prediction:Prodigal:2.6,protein motif:Profiles:VOG4569;locus_tag=CP009245.1_fragment_29_1.faa-up.ffn_00002;product=distal tail protein	distal tail protein	up	Corynebacterium	NA	NA	NA
	253	CP016193.1_fragment_33	CP016193.1_fragment_33.faa-up.ffn_00001	Mycobacteroides_abscessus	bacteria	CP016193.1	Prodigal:2.6	CDS	4	381	locus_00001	+	ID=CP016193.1_fragment_33.faa-up.ffn_00001;Parent=CP016193.1_fragment_33.faa-up.ffn_00001_gene;inference=ab initio prediction:Prodigal:2.6;locus_tag=CP016193.1_fragment_33.faa-up.ffn_00001;product=hypothetical protein	hypothetical protein	up	Mycobacteroides	NA	NA	NA
	254	CP016193.1_fragment_33	CP016193.1_fragment_33.faa-up.ffn_00002	Mycobacteroides_abscessus	bacteria	CP016193.1	Prodigal:2.6	CDS	711	1610	locus_00002	+	ID=CP016193.1_fragment_33.faa-up.ffn_00002;Parent=CP016193.1_fragment_33.faa-up.ffn_00002_gene;inference=ab initio prediction:Prodigal:2.6,protein motif:Profiles:PF04072.14;locus_tag=CP016193.1_fragment_33.faa-up.ffn_00002;product=Leucine carboxyl methyltransferase	Leucine carboxyl methyltransferase	up	Mycobacteroides	O-Methyltransferase involved in polyketide biosynthesis [Secondary metabolites biosynthesis, transport and catabolism].	Leucine carboxyl methyltransferase. Family of leucine carboxyl methyltransferases EC:2.1.1.-. This family may need divides a the full alignment contains a significantly shorter mouse sequence.	Secondary metabolites biosynthesis, transport and catabolism
	255	CP021556.1_fragment_19	CP021556.1_fragment_19.faa-up.ffn_00001	Bifidobacterium_breve	bacteria	CP021556.1	Prodigal:2.6	CDS	117	644	locus_00001	+	ID=CP021556.1_fragment_19.faa-up.ffn_00001;Parent=CP021556.1_fragment_19.faa-up.ffn_00001_gene;inference=ab initio prediction:Prodigal:2.6;locus_tag=CP021556.1_fragment_19.faa-up.ffn_00001;product=hypothetical protein	hypothetical protein	up	Bifidobacterium	NA	NA	NA
	256	CP021556.1_fragment_19	CP021556.1_fragment_19.faa-up.ffn_00002	Bifidobacterium_breve	bacteria	CP021556.1	Prodigal:2.6	CDS	848	1945	locus_00002	+	ID=CP021556.1_fragment_19.faa-up.ffn_00002;Parent=CP021556.1_fragment_19.faa-up.ffn_00002_gene;inference=ab initio prediction:Prodigal:2.6,protein motif:Profiles:PF01628.21;locus_tag=CP021556.1_fragment_19.faa-up.ffn_00002;product=HrcA protein C terminal domain	HrcA protein C terminal domain	up	Bifidobacterium	Transcriptional regulator of heat shock response [Transcription].	HrcA protein C terminal domain. HrcA is found to negatively regulate the transcription of heat shock genes. HrcA contains an amino terminal helix-turn-helix domain, however this corresponds to the carboxy terminal domain.	Transcription
	257	CP077417.1_fragment_47	CP077417.1_fragment_47.faa-up.ffn_00001	Rhodococcus_qingshengii	bacteria	CP077417.1	Prodigal:2.6	CDS	541	765	locus_00001	-	ID=CP077417.1_fragment_47.faa-up.ffn_00001;Parent=CP077417.1_fragment_47.faa-up.ffn_00001_gene;inference=ab initio prediction:Prodigal:2.6;locus_tag=CP077417.1_fragment_47.faa-up.ffn_00001;product=hypothetical protein	hypothetical protein	up	Rhodococcus	NA	NA	NA
	258	CP077417.1_fragment_47	CP077417.1_fragment_47.faa-up.ffn_00002	Rhodococcus_qingshengii	bacteria	CP077417.1	Prodigal:2.6	CDS	1111	1998	locus_00002	+	ID=CP077417.1_fragment_47.faa-up.ffn_00002;Parent=CP077417.1_fragment_47.faa-up.ffn_00002_gene;inference=ab initio prediction:Prodigal:2.6,protein motif:Profiles:VOG0047;locus_tag=CP077417.1_fragment_47.faa-up.ffn_00002;product=gp34.55	gp34.55	up	Rhodococcus	NA	NA	NA
	259	CP062134.1_fragment_10	CP062134.1_fragment_10.faa-up.ffn_00001	Mycobacteroides_abscessus	bacteria	CP062134.1	Prodigal:2.6	CDS	163	855	locus_00001	+	ID=CP062134.1_fragment_10.faa-up.ffn_00001;Parent=CP062134.1_fragment_10.faa-up.ffn_00001_gene;inference=ab initio prediction:Prodigal:2.6,protein motif:Profiles:PF12697.7;locus_tag=CP062134.1_fragment_10.faa-up.ffn_00001;product=Alpha/beta hydrolase family	Alpha/beta hydrolase family	up	Mycobacteroides	Pimeloyl-ACP methyl ester carboxylesterase [Coenzyme transport and metabolism, General function prediction only].	Alpha/beta hydrolase family. This family contains alpha/beta hydrolase enzymes of diverse specificity.	Coenzyme transport and metabolism, General function prediction only
	260	CP062134.1_fragment_10	CP062134.1_fragment_10.faa-up.ffn_00002	Mycobacteroides_abscessus	bacteria	CP062134.1	Prodigal:2.6	CDS	913	1470	locus_00002	-	ID=CP062134.1_fragment_10.faa-up.ffn_00002;Parent=CP062134.1_fragment_10.faa-up.ffn_00002_gene;inference=ab initio prediction:Prodigal:2.6,protein motif:Profiles:PF13560.6;locus_tag=CP062134.1_fragment_10.faa-up.ffn_00002;product=Helix-turn-helix domain	Helix-turn-helix domain	up	Mycobacteroides	Transcriptional regulator, contains XRE-family HTH domain [Transcription].	Helix-turn-helix. This large family of DNA binding helix-turn helix proteins includes Cro and CI. Within Neisseria gonorrhoeae NGO_0477, the full protein fold incorporates a helix-turn-helix motif, but the function of this member is unlikely to be that of a DNA-binding regulator, the function of most other members, so is not necessarily characteristic of the whole family.	Transcription
	261	CP062134.1_fragment_10	CP062134.1_fragment_10.faa-up.ffn_00003	Mycobacteroides_abscessus	bacteria	CP062134.1	Prodigal:2.6	CDS	1520	1996	locus_00003	+	ID=CP062134.1_fragment_10.faa-up.ffn_00003;Parent=CP062134.1_fragment_10.faa-up.ffn_00003_gene;inference=ab initio prediction:Prodigal:2.6,protein motif:Profiles:PF04073.15;locus_tag=CP062134.1_fragment_10.faa-up.ffn_00003;product=Aminoacyl-tRNA editing domain	Aminoacyl-tRNA editing domain	up	Mycobacteroides	Cys-tRNA(Pro) deacylase, prolyl-tRNA editing enzyme YbaK/EbsC [Translation, ribosomal structure and biogenesis].	Aminoacyl-tRNA editing domain. This domain is found either on its own or in association with the tRNA synthetase class II core domain (pfam00587). It is involved in the tRNA editing of mis-charged tRNAs including Cys-tRNA(Pro), Cys-tRNA(Cys), Ala-tRNA(Pro). The structure of this domain shows a novel fold.	Translation, ribosomal structure and biogenesis
	262	AP024470.1_fragment_28_1	AP024470.1_fragment_28_1.faa-up.ffn_00001	Adlercreutzia_equolifaciens_subsp._celatus_DSM_18785	bacteria	AP024470.1	Prodigal:2.6	CDS	406	864	locus_00001	+	ID=AP024470.1_fragment_28_1.faa-up.ffn_00001;Parent=AP024470.1_fragment_28_1.faa-up.ffn_00001_gene;inference=ab initio prediction:Prodigal:2.6;locus_tag=AP024470.1_fragment_28_1.faa-up.ffn_00001;product=hypothetical protein	hypothetical protein	up	Adlercreutzia	NA	NA	NA
	263	AP024470.1_fragment_28_1	AP024470.1_fragment_28_1.faa-up.ffn_00002	Adlercreutzia_equolifaciens_subsp._celatus_DSM_18785	bacteria	AP024470.1	Prodigal:2.6	CDS	1456	1701	locus_00002	+	ID=AP024470.1_fragment_28_1.faa-up.ffn_00002;Parent=AP024470.1_fragment_28_1.faa-up.ffn_00002_gene;inference=ab initio prediction:Prodigal:2.6;locus_tag=AP024470.1_fragment_28_1.faa-up.ffn_00002;product=hypothetical protein	hypothetical protein	up	Adlercreutzia	NA	NA	NA
	264	CP007457.1_fragment_13	CP007457.1_fragment_13.faa-up.ffn_00001	Bifidobacterium_pseudolongum_PV8-2	bacteria	CP007457.1	Prodigal:2.6	CDS	129	548	locus_00001	+	ID=CP007457.1_fragment_13.faa-up.ffn_00001;Parent=CP007457.1_fragment_13.faa-up.ffn_00001_gene;inference=ab initio prediction:Prodigal:2.6;locus_tag=CP007457.1_fragment_13.faa-up.ffn_00001;product=hypothetical protein	hypothetical protein	up	Bifidobacterium	NA	NA	NA
	265	CP007457.1_fragment_13	CP007457.1_fragment_13.faa-up.ffn_00002	Bifidobacterium_pseudolongum_PV8-2	bacteria	CP007457.1	Prodigal:2.6	CDS	903	1376	locus_00002	+	ID=CP007457.1_fragment_13.faa-up.ffn_00002;Parent=CP007457.1_fragment_13.faa-up.ffn_00002_gene;inference=ab initio prediction:Prodigal:2.6;locus_tag=CP007457.1_fragment_13.faa-up.ffn_00002;product=hypothetical protein	hypothetical protein	up	Bifidobacterium	NA	NA	NA
	266	CP007457.1_fragment_13	CP007457.1_fragment_13.faa-up.ffn_00003	Bifidobacterium_pseudolongum_PV8-2	bacteria	CP007457.1	Prodigal:2.6	CDS	1700	1996	locus_00003	-	ID=CP007457.1_fragment_13.faa-up.ffn_00003;Parent=CP007457.1_fragment_13.faa-up.ffn_00003_gene;inference=ab initio prediction:Prodigal:2.6,protein motif:Profiles:PF12666.7;locus_tag=CP007457.1_fragment_13.faa-up.ffn_00003;product=PrgI family protein	PrgI family protein	up	Bifidobacterium	NA	NA	NA
	267	CP003219.1_fragment_24	CP003219.1_fragment_24.faa-up.ffn_00001	Streptomyces_cattleya_NRRL_8057_=_DSM_46488	bacteria	CP003219.1	Prodigal:2.6	CDS	878	1702	locus_00001	-	ID=CP003219.1_fragment_24.faa-up.ffn_00001;Parent=CP003219.1_fragment_24.faa-up.ffn_00001_gene;inference=ab initio prediction:Prodigal:2.6,protein motif:Profiles:PF10105.9;locus_tag=CP003219.1_fragment_24.faa-up.ffn_00001;product=Uncharacterized protein conserved in bacteria (DUF2344)	Uncharacterized protein conserved in bacteria (DUF2344)	up	Streptomyces	Uncharacterized conserved protein, DUF2344 family [Function unknown].	Uncharacterized protein conserved in bacteria (DUF2344). This domain, found in various hypothetical bacterial proteins and Radical Sam domain proteins, has no known function. This domain is distantly related to tRNA pseudouridine synthases, suggesting this family may carry out a function related to RNA modification. But this family appears to lack the catalytic aspartate found in pseudouridine sy…	Function unknown
	268	CP054923.1_fragment_16	CP054923.1_fragment_16.faa-up.ffn_00001	Verrucosispora_sp._NA02020	bacteria	CP054923.1	Prodigal:2.6	CDS	899	1432	locus_00001	+	ID=CP054923.1_fragment_16.faa-up.ffn_00001;Parent=CP054923.1_fragment_16.faa-up.ffn_00001_gene;inference=ab initio prediction:Prodigal:2.6,protein motif:Profiles:PF05014.15;locus_tag=CP054923.1_fragment_16.faa-up.ffn_00001;product=Nucleoside 2-deoxyribosyltransferase	Nucleoside 2-deoxyribosyltransferase	up	Verrucosispora	NA	Nucleoside 2-deoxyribosyltransferase. Nucleoside 2-deoxyribosyltransferase EC:2.4.2.6 catalyzes the cleavage of the glycosidic bonds of 2`-deoxyribonucleosides.	NA
	269	CP063450.1_fragment_9	CP063450.1_fragment_9.faa-up.ffn_00001	Rhodococcus_pyridinivorans	bacteria	CP063450.1	Prodigal:2.6	CDS	445	816	locus_00001	+	ID=CP063450.1_fragment_9.faa-up.ffn_00001;Parent=CP063450.1_fragment_9.faa-up.ffn_00001_gene;inference=ab initio prediction:Prodigal:2.6,protein motif:Profiles:PF00903.25;locus_tag=CP063450.1_fragment_9.faa-up.ffn_00001;product=Glyoxalase/Bleomycin resistance protein/Dioxygenase superfamily	Glyoxalase/Bleomycin resistance protein/Dioxygenase superfamily	up	Rhodococcus	Catechol 2,3-dioxygenase or other lactoylglutathione lyase family enzyme [Secondary metabolites biosynthesis, transport and catabolism].	Glyoxalase/Bleomycin resistance protein/Dioxygenase superfamily.	Secondary metabolites biosynthesis, transport and catabolism
	270	CP063450.1_fragment_9	CP063450.1_fragment_9.faa-up.ffn_00002	Rhodococcus_pyridinivorans	bacteria	CP063450.1	Prodigal:2.6	CDS	838	1653	locus_00002	-	ID=CP063450.1_fragment_9.faa-up.ffn_00002;Parent=CP063450.1_fragment_9.faa-up.ffn_00002_gene;inference=ab initio prediction:Prodigal:2.6,protein motif:Profiles:PF18197.1;locus_tag=CP063450.1_fragment_9.faa-up.ffn_00002;product=Domain of unknown function (DUF5602)	Domain of unknown function (DUF5602)	up	Rhodococcus	NA	Domain of unknown function (DUF5602). This domain is found in TTHB210 protein present in Thermus thermophilus. TTHB210 is a Sigma-E factor regulated gene product that forms a homodecamer. This domain is chain G and can be classified with chains A, C, E and I based on its folds.	NA
	271	CP061725.1_fragment_52	CP061725.1_fragment_52.faa-up.ffn_00001	Micromonospora_craniellae	bacteria	CP061725.1	Prodigal:2.6	CDS	289	1167	locus_00001	-	ID=CP061725.1_fragment_52.faa-up.ffn_00001;Parent=CP061725.1_fragment_52.faa-up.ffn_00001_gene;inference=ab initio prediction:Prodigal:2.6;locus_tag=CP061725.1_fragment_52.faa-up.ffn_00001;product=hypothetical protein	hypothetical protein	up	Micromonospora	NA	NA	NA
	272	CP061725.1_fragment_52	CP061725.1_fragment_52.faa-up.ffn_00002	Micromonospora_craniellae	bacteria	CP061725.1	Prodigal:2.6	CDS	1563	1994	locus_00002	+	ID=CP061725.1_fragment_52.faa-up.ffn_00002;Parent=CP061725.1_fragment_52.faa-up.ffn_00002_gene;inference=ab initio prediction:Prodigal:2.6,protein motif:Profiles:PF01527.20;locus_tag=CP061725.1_fragment_52.faa-up.ffn_00002;product=Transposase	Transposase	up	Micromonospora	NA	NA	NA
	273	CP019596.1_fragment_6	CP019596.1_fragment_6.faa-up.ffn_00001	Bifidobacterium_breve	bacteria	CP019596.1	Prodigal:2.6	CDS	5	1450	locus_00001	+	ID=CP019596.1_fragment_6.faa-up.ffn_00001;Parent=CP019596.1_fragment_6.faa-up.ffn_00001_gene;inference=ab initio prediction:Prodigal:2.6;locus_tag=CP019596.1_fragment_6.faa-up.ffn_00001;product=hypothetical protein	hypothetical protein	up	Bifidobacterium	NA	NA	NA
	274	CP019596.1_fragment_6	CP019596.1_fragment_6.faa-up.ffn_00002	Bifidobacterium_breve	bacteria	CP019596.1	Prodigal:2.6	CDS	1565	1999	locus_00002	-	ID=CP019596.1_fragment_6.faa-up.ffn_00002;Parent=CP019596.1_fragment_6.faa-up.ffn_00002_gene;inference=ab initio prediction:Prodigal:2.6,protein motif:Profiles:PF01381.22;locus_tag=CP019596.1_fragment_6.faa-up.ffn_00002;product=Helix-turn-helix	Helix-turn-helix	up	Bifidobacterium	NA	Helix-turn-helix. This large family of DNA binding helix-turn helix proteins includes Cro and CI. Within Neisseria gonorrhoeae NGO_0477, the full protein fold incorporates a helix-turn-helix motif, but the function of this member is unlikely to be that of a DNA-binding regulator, the function of most other members, so is not necessarily characteristic of the whole family.	NA
	275	CP025249.1_fragment_19_1	CP025249.1_fragment_19_1.faa-up.ffn_00001	Actinomyces_sp._432	bacteria	CP025249.1	Prodigal:2.6	CDS	4	555	locus_00001	+	ID=CP025249.1_fragment_19_1.faa-up.ffn_00001;Parent=CP025249.1_fragment_19_1.faa-up.ffn_00001_gene;inference=ab initio prediction:Prodigal:2.6,protein motif:Profiles:PF13556.6;locus_tag=CP025249.1_fragment_19_1.faa-up.ffn_00001;product=PucR C-terminal helix-turn-helix domain	PucR C-terminal helix-turn-helix domain	up	Actinomyces	DNA-binding transcriptional regulator, PucR family [Transcription].	PucR C-terminal helix-turn-helix domain. This helix-turn-helix domain is often found at the C-terminus of PucR-like transcriptional regulators such as Bacillus subtilis pucR and is likely to be DNA-binding.	Transcription
	276	CP025249.1_fragment_19_1	CP025249.1_fragment_19_1.faa-up.ffn_00002	Actinomyces_sp._432	bacteria	CP025249.1	Prodigal:2.6	CDS	672	920	locus_00002	+	ID=CP025249.1_fragment_19_1.faa-up.ffn_00002;Parent=CP025249.1_fragment_19_1.faa-up.ffn_00002_gene;inference=ab initio prediction:Prodigal:2.6,protein motif:Profiles:PF00550.25;locus_tag=CP025249.1_fragment_19_1.faa-up.ffn_00002;product=Phosphopantetheine attachment site	Phosphopantetheine attachment site	up	Actinomyces	Acyl carrier protein [Lipid transport and metabolism, Secondary metabolites biosynthesis, transport and catabolism].	Phosphopantetheine attachment site. A 4'-phosphopantetheine prosthetic group is attached through a serine. This prosthetic group acts as a a 'swinging arm' for the attachment of activated fatty acid and amino-acid groups. This domain forms a four helix bundle. This family includes members not included in Prosite. The inclusion of these members is supported by sequence analysis and functional evid…	Lipid transport and metabolism, Secondary metabolites biosynthesis, transport and catabolism
	277	CP025249.1_fragment_19_1	CP025249.1_fragment_19_1.faa-up.ffn_00003	Actinomyces_sp._432	bacteria	CP025249.1	Prodigal:2.6	CDS	926	1999	locus_00003	+	ID=CP025249.1_fragment_19_1.faa-up.ffn_00003;Parent=CP025249.1_fragment_19_1.faa-up.ffn_00003_gene;inference=ab initio prediction:Prodigal:2.6,protein motif:Profiles:PF00109.26;locus_tag=CP025249.1_fragment_19_1.faa-up.ffn_00003;product=Beta-ketoacyl synthase%2C N-terminal domain	Beta-ketoacyl synthase%2C N-terminal domain	up	Actinomyces	3-oxoacyl-(acyl-carrier-protein) synthase [Lipid transport and metabolism, Secondary metabolites biosynthesis, transport and catabolism].	Beta-ketoacyl synthase, N-terminal domain. The structure of beta-ketoacyl synthase is similar to that of the thiolase family (pfam00108) and also chalcone synthase. The active site of beta-ketoacyl synthase is located between the N and C-terminal domains. The N-terminal domain contains most of the structures involved in dimer formation and also the active site cysteine.	Lipid transport and metabolism, Secondary metabolites biosynthesis, transport and catabolism
	278	CP046173.1_fragment_77_1	CP046173.1_fragment_77_1.faa-up.ffn_00001	Nocardia_terpenica	bacteria	CP046173.1	Prodigal:2.6	CDS	58	708	locus_00001	+	ID=CP046173.1_fragment_77_1.faa-up.ffn_00001;Parent=CP046173.1_fragment_77_1.faa-up.ffn_00001_gene;inference=ab initio prediction:Prodigal:2.6,protein motif:Profiles:PF18029.1;locus_tag=CP046173.1_fragment_77_1.faa-up.ffn_00001;product=Glyoxalase-like domain	Glyoxalase-like domain	up	Nocardia	NA	Glyoxalase-like domain. This entry comprises a diverse set of domains related to the Glyoxalase domain. The exact specificity of these proteins is uncertain.	NA
	279	CP046173.1_fragment_77_1	CP046173.1_fragment_77_1.faa-up.ffn_00002	Nocardia_terpenica	bacteria	CP046173.1	Prodigal:2.6	CDS	705	1073	locus_00002	+	ID=CP046173.1_fragment_77_1.faa-up.ffn_00002;Parent=CP046173.1_fragment_77_1.faa-up.ffn_00002_gene;inference=ab initio prediction:Prodigal:2.6,protein motif:Profiles:PF01965.24;locus_tag=CP046173.1_fragment_77_1.faa-up.ffn_00002;product=DJ-1/PfpI family	DJ-1/PfpI family	up	Nocardia	Transcriptional regulator GlxA family, contains an amidase domain and an AraC-type DNA-binding HTH domain [Transcription].	NA	Transcription
	280	CP046173.1_fragment_77_1	CP046173.1_fragment_77_1.faa-up.ffn_00003	Nocardia_terpenica	bacteria	CP046173.1	Prodigal:2.6	CDS	1250	1522	locus_00003	+	ID=CP046173.1_fragment_77_1.faa-up.ffn_00003;Parent=CP046173.1_fragment_77_1.faa-up.ffn_00003_gene;inference=ab initio prediction:Prodigal:2.6;locus_tag=CP046173.1_fragment_77_1.faa-up.ffn_00003;product=hypothetical protein	hypothetical protein	up	Nocardia	NA	NA	NA
	281	CP032543.1_fragment_88	CP032543.1_fragment_88.faa-up.ffn_00001	Streptomyces_griseus_subsp._griseus	bacteria	CP032543.1	Prodigal:2.6	CDS	132	233	locus_00001	+	ID=CP032543.1_fragment_88.faa-up.ffn_00001;Parent=CP032543.1_fragment_88.faa-up.ffn_00001_gene;inference=ab initio prediction:Prodigal:2.6,protein motif:Profiles:PF01765.19;locus_tag=CP032543.1_fragment_88.faa-up.ffn_00001;product=Ribosome recycling factor	Ribosome recycling factor	up	Streptomyces	NA	Ribosome recycling factor. The ribosome recycling factor (RRF / ribosome release factor) dissociates the ribosome from the mRNA after termination of translation, and is essential bacterial growth. Thus ribosomes are "recycled" and ready for another round of protein synthesis.	NA
	282	CP032543.1_fragment_88	CP032543.1_fragment_88.faa-up.ffn_00002	Streptomyces_griseus_subsp._griseus	bacteria	CP032543.1	Prodigal:2.6	CDS	233	1318	locus_00002	+	ID=CP032543.1_fragment_88.faa-up.ffn_00002;Parent=CP032543.1_fragment_88.faa-up.ffn_00002_gene;inference=ab initio prediction:Prodigal:2.6,protein motif:Profiles:PF01148.20;locus_tag=CP032543.1_fragment_88.faa-up.ffn_00002;product=Cytidylyltransferase family	Cytidylyltransferase family	up	Streptomyces	CDP-diglyceride synthetase [Lipid transport and metabolism].	Cytidylyltransferase family. The members of this family are integral membrane protein cytidylyltransferases. The family includes phosphatidate cytidylyltransferase EC:2.7.7.41 as well as Sec59 from yeast. Sec59 is a dolichol kinase EC:2.7.1.108.	Lipid transport and metabolism
	283	CP032543.1_fragment_88	CP032543.1_fragment_88.faa-up.ffn_00003	Streptomyces_griseus_subsp._griseus	bacteria	CP032543.1	Prodigal:2.6	CDS	1556	1756	locus_00003	-	ID=CP032543.1_fragment_88.faa-up.ffn_00003;Parent=CP032543.1_fragment_88.faa-up.ffn_00003_gene;inference=ab initio prediction:Prodigal:2.6,protein motif:Profiles:PF11239.8;locus_tag=CP032543.1_fragment_88.faa-up.ffn_00003;product=Protein of unknown function (DUF3040)	Protein of unknown function (DUF3040)	up	Streptomyces	NA	NA	NA
	284	LT593929.1_fragment_7	LT593929.1_fragment_7.faa-up.ffn_00001	Propionibacterium_freudenreichii	bacteria	LT593929.1	Prodigal:2.6	CDS	344	802	locus_00001	-	ID=LT593929.1_fragment_7.faa-up.ffn_00001;Parent=LT593929.1_fragment_7.faa-up.ffn_00001_gene;gene=rep;inference=ab initio prediction:Prodigal:2.6,similar to AA sequence:UniProtKB:Q68772;locus_tag=LT593929.1_fragment_7.faa-up.ffn_00001;product=Replicase polyprotein 1ab	Replicase polyprotein 1ab	up	Propionibacterium	NA	NA	NA
	285	LT593929.1_fragment_7	LT593929.1_fragment_7.faa-up.ffn_00002	Propionibacterium_freudenreichii	bacteria	LT593929.1	Prodigal:2.6	CDS	833	1174	locus_00002	-	ID=LT593929.1_fragment_7.faa-up.ffn_00002;Parent=LT593929.1_fragment_7.faa-up.ffn_00002_gene;inference=ab initio prediction:Prodigal:2.6,protein motif:Profiles:PF04956.13;locus_tag=LT593929.1_fragment_7.faa-up.ffn_00002;product=TrbC/VIRB2 family	TrbC/VIRB2 family	up	Propionibacterium	NA	NA	NA
	286	LT593929.1_fragment_7	LT593929.1_fragment_7.faa-up.ffn_00003	Propionibacterium_freudenreichii	bacteria	LT593929.1	Prodigal:2.6	CDS	1265	1678	locus_00003	+	ID=LT593929.1_fragment_7.faa-up.ffn_00003;Parent=LT593929.1_fragment_7.faa-up.ffn_00003_gene;inference=ab initio prediction:Prodigal:2.6;locus_tag=LT593929.1_fragment_7.faa-up.ffn_00003;product=hypothetical protein	hypothetical protein	up	Propionibacterium	NA	NA	NA
	287	LT593929.1_fragment_7	LT593929.1_fragment_7.faa-up.ffn_00004	Propionibacterium_freudenreichii	bacteria	LT593929.1	Prodigal:2.6	CDS	1695	1970	locus_00004	-	ID=LT593929.1_fragment_7.faa-up.ffn_00004;Parent=LT593929.1_fragment_7.faa-up.ffn_00004_gene;inference=ab initio prediction:Prodigal:2.6,protein motif:Profiles:PF10717.9;locus_tag=LT593929.1_fragment_7.faa-up.ffn_00004;product=Occlusion-derived virus envelope protein ODV-E18	Occlusion-derived virus envelope protein ODV-E18	up	Propionibacterium	NA	NA	NA
	288	CP015588.1_fragment_75_1	CP015588.1_fragment_75_1.faa-up.ffn_00001	Streptomyces_alfalfae	bacteria	CP015588.1	Prodigal:2.6	CDS	319	1374	locus_00001	+	ID=CP015588.1_fragment_75_1.faa-up.ffn_00001;Parent=CP015588.1_fragment_75_1.faa-up.ffn_00001_gene;inference=ab initio prediction:Prodigal:2.6,protein motif:Profiles:PF13377.6;locus_tag=CP015588.1_fragment_75_1.faa-up.ffn_00001;product=Periplasmic binding protein-like domain	Periplasmic binding protein-like domain	up	Streptomyces	DNA-binding transcriptional regulator, LacI/PurR family [Transcription].	Periplasmic binding protein-like domain. Thi domain is found in a variety of transcriptional regulatory proteins. It is related to bacterial periplasmic binding proteins, although this domain is unlikely to be found in the periplasm. This domain likely acts to bind a small molecule ligand that the DNA-binding domain responds to.	Transcription
	289	CP065284.1_fragment_30	CP065284.1_fragment_30.faa-up.ffn_00001	Mycobacteroides_abscessus_subsp._abscessus	bacteria	CP065284.1	Prodigal:2.6	CDS	26	985	locus_00001	+	ID=CP065284.1_fragment_30.faa-up.ffn_00001;Parent=CP065284.1_fragment_30.faa-up.ffn_00001_gene;inference=ab initio prediction:Prodigal:2.6,protein motif:Profiles:PF02464.17;locus_tag=CP065284.1_fragment_30.faa-up.ffn_00001;product=Competence-damaged protein	Competence-damaged protein	up	Mycobacteroides	Nicotinamide mononucleotide (NMN) deamidase PncC [Coenzyme transport and metabolism].	Competence-damaged protein. CinA is the first gene in the competence-inducible (cin) operon, and is thought to be specifically required at some stage in the process of transformation. This Pfam family consists of putative competence-damaged proteins from the cin operon. Some members of this family have nicotinamide mononucleotide (NMN) deamidase activity.	Coenzyme transport and metabolism
	290	CP065284.1_fragment_30	CP065284.1_fragment_30.faa-up.ffn_00002	Mycobacteroides_abscessus_subsp._abscessus	bacteria	CP065284.1	Prodigal:2.6	CDS	988	1791	locus_00002	-	ID=CP065284.1_fragment_30.faa-up.ffn_00002;Parent=CP065284.1_fragment_30.faa-up.ffn_00002_gene;inference=ab initio prediction:Prodigal:2.6,protein motif:Profiles:PF01966.22;locus_tag=CP065284.1_fragment_30.faa-up.ffn_00002;product=HD domain	HD domain	up	Mycobacteroides	NA	NA	NA
	291	CP070260.1_fragment_25_1	CP070260.1_fragment_25_1.faa-up.ffn_00001	Streptomyces_californicus	bacteria	CP070260.1	Prodigal:2.6	CDS	138	947	locus_00001	+	ID=CP070260.1_fragment_25_1.faa-up.ffn_00001;Parent=CP070260.1_fragment_25_1.faa-up.ffn_00001_gene;inference=ab initio prediction:Prodigal:2.6,protein motif:Profiles:PF07702.13;locus_tag=CP070260.1_fragment_25_1.faa-up.ffn_00001;product=UTRA domain	UTRA domain	up	Streptomyces	DNA-binding transcriptional regulator, GntR family [Transcription].	UTRA domain. The UbiC transcription regulator-associated (UTRA) domain is a conserved ligand-binding domain that has a similar fold to pfam04345. It is believed to modulate activity of bacterial transcription factors in response to binding small molecules.	Transcription
	292	CP070260.1_fragment_25_1	CP070260.1_fragment_25_1.faa-up.ffn_00002	Streptomyces_californicus	bacteria	CP070260.1	Prodigal:2.6	CDS	1275	1523	locus_00002	-	ID=CP070260.1_fragment_25_1.faa-up.ffn_00002;Parent=CP070260.1_fragment_25_1.faa-up.ffn_00002_gene;inference=ab initio prediction:Prodigal:2.6;locus_tag=CP070260.1_fragment_25_1.faa-up.ffn_00002;product=hypothetical protein	hypothetical protein	up	Streptomyces	NA	NA	NA
	293	CP070260.1_fragment_25_1	CP070260.1_fragment_25_1.faa-up.ffn_00003	Streptomyces_californicus	bacteria	CP070260.1	Prodigal:2.6	CDS	1619	1999	locus_00003	+	ID=CP070260.1_fragment_25_1.faa-up.ffn_00003;Parent=CP070260.1_fragment_25_1.faa-up.ffn_00003_gene;inference=ab initio prediction:Prodigal:2.6,protein motif:Profiles:PF03668.15;locus_tag=CP070260.1_fragment_25_1.faa-up.ffn_00003;product=P-loop ATPase protein family	P-loop ATPase protein family	up	Streptomyces	RNase adaptor protein for sRNA GlmZ degradation, contains a P-loop ATPase domain [Signal transduction mechanisms].	P-loop ATPase protein family. This family contains an ATP-binding site and could be an ATPase (personal obs:C Yeats).	Signal transduction mechanisms
	294	CP070501.1_fragment_2	CP070501.1_fragment_2.faa-up.ffn_00001	Agrococcus_sp._Marseille-Q4369	bacteria	CP070501.1	Prodigal:2.6	CDS	97	954	locus_00001	+	ID=CP070501.1_fragment_2.faa-up.ffn_00001;Parent=CP070501.1_fragment_2.faa-up.ffn_00001_gene;inference=ab initio prediction:Prodigal:2.6,protein motif:Profiles:PF00482.23;locus_tag=CP070501.1_fragment_2.faa-up.ffn_00001;product=Type II secretion system (T2SS)%2C protein F	Type II secretion system (T2SS)%2C protein F	up	Agrococcus	Flp pilus assembly protein TadB [Intracellular trafficking, secretion, and vesicular transport, Extracellular structures].	Type II secretion system (T2SS), protein F. The original family covered both the regions found by the current model. The splitting of the family has allowed the related FlaJ_arch (archaeal FlaJ family) to be merged with it. Proteins with this domain in form a platform for the machiney of the Type II secretion system, as well as the Type 4 pili and the archaeal flagella. This domain seems to show …	Intracellular trafficking, secretion, and vesicular transport, Extracellular structures
	295	CP070501.1_fragment_2	CP070501.1_fragment_2.faa-up.ffn_00002	Agrococcus_sp._Marseille-Q4369	bacteria	CP070501.1	Prodigal:2.6	CDS	951	1886	locus_00002	+	ID=CP070501.1_fragment_2.faa-up.ffn_00002;Parent=CP070501.1_fragment_2.faa-up.ffn_00002_gene;inference=ab initio prediction:Prodigal:2.6,protein motif:Profiles:PF00482.23;locus_tag=CP070501.1_fragment_2.faa-up.ffn_00002;product=Type II secretion system (T2SS)%2C protein F	Type II secretion system (T2SS)%2C protein F	up	Agrococcus	Pilus assembly protein TadC [Extracellular structures].	Type II secretion system (T2SS), protein F. The original family covered both the regions found by the current model. The splitting of the family has allowed the related FlaJ_arch (archaeal FlaJ family) to be merged with it. Proteins with this domain in form a platform for the machiney of the Type II secretion system, as well as the Type 4 pili and the archaeal flagella. This domain seems to show …	Extracellular structures
	296	LR738855.1_fragment_18	LR738855.1_fragment_18.faa-up.ffn_00001	Corynebacterium_rouxii	bacteria	LR738855.1	Prodigal:2.6	CDS	76	558	locus_00001	+	ID=LR738855.1_fragment_18.faa-up.ffn_00001;Parent=LR738855.1_fragment_18.faa-up.ffn_00001_gene;inference=ab initio prediction:Prodigal:2.6,protein motif:Profiles:PF05167.12;locus_tag=LR738855.1_fragment_18.faa-up.ffn_00001;product=Uncharacterised ACR (DUF711)	Uncharacterised ACR (DUF711)	up	Corynebacterium	Uncharacterized conserved protein, UPF0210 family [Cell cycle control, cell division, chromosome partitioning].	Uncharacterized ACR (DUF711). The proteins in this family are functionally uncharacterized. The proteins are around 450 amino acids long. It is likely that this family represents a group of glycerol-3-phosphate dehydrogenases.	Cell cycle control, cell division, chromosome partitioning
	297	LR738855.1_fragment_18	LR738855.1_fragment_18.faa-up.ffn_00002	Corynebacterium_rouxii	bacteria	LR738855.1	Prodigal:2.6	CDS	621	869	locus_00002	-	ID=LR738855.1_fragment_18.faa-up.ffn_00002;Parent=LR738855.1_fragment_18.faa-up.ffn_00002_gene;inference=ab initio prediction:Prodigal:2.6;locus_tag=LR738855.1_fragment_18.faa-up.ffn_00002;product=hypothetical protein	hypothetical protein	up	Corynebacterium	NA	NA	NA
	298	LR738855.1_fragment_18	LR738855.1_fragment_18.faa-up.ffn_00003	Corynebacterium_rouxii	bacteria	LR738855.1	Prodigal:2.6	CDS	1195	1533	locus_00003	-	ID=LR738855.1_fragment_18.faa-up.ffn_00003;Parent=LR738855.1_fragment_18.faa-up.ffn_00003_gene;inference=ab initio prediction:Prodigal:2.6,protein motif:Profiles:VOG6149;locus_tag=LR738855.1_fragment_18.faa-up.ffn_00003;product=gp33	gp33	up	Corynebacterium	NA	NA	NA
	299	LR738855.1_fragment_18	LR738855.1_fragment_18.faa-up.ffn_00004	Corynebacterium_rouxii	bacteria	LR738855.1	Prodigal:2.6	CDS	1530	1994	locus_00004	-	ID=LR738855.1_fragment_18.faa-up.ffn_00004;Parent=LR738855.1_fragment_18.faa-up.ffn_00004_gene;inference=ab initio prediction:Prodigal:2.6,protein motif:Profiles:VOG0311;locus_tag=LR738855.1_fragment_18.faa-up.ffn_00004;product=Gp17-1 protein	Gp17-1 protein	up	Corynebacterium	NA	NA	NA
	300	AP019662.1_fragment_5	AP019662.1_fragment_5.faa-up.ffn_00001	Corynebacterium_ulcerans	bacteria	AP019662.1	Prodigal:2.6	CDS	21	233	locus_00001	+	ID=AP019662.1_fragment_5.faa-up.ffn_00001;Parent=AP019662.1_fragment_5.faa-up.ffn_00001_gene;inference=ab initio prediction:Prodigal:2.6,protein motif:Profiles:PF00367.20;locus_tag=AP019662.1_fragment_5.faa-up.ffn_00001;product=phosphotransferase system%2C EIIB	phosphotransferase system%2C EIIB	up	Corynebacterium	Phosphotransferase system IIB components [Carbohydrate transport and metabolism].	phosphotransferase system, EIIB.	Carbohydrate transport and metabolism
	301	AP019662.1_fragment_5	AP019662.1_fragment_5.faa-up.ffn_00002	Corynebacterium_ulcerans	bacteria	AP019662.1	Prodigal:2.6	CDS	233	706	locus_00002	+	ID=AP019662.1_fragment_5.faa-up.ffn_00002;Parent=AP019662.1_fragment_5.faa-up.ffn_00002_gene;inference=ab initio prediction:Prodigal:2.6,protein motif:Profiles:PF00358.20;locus_tag=AP019662.1_fragment_5.faa-up.ffn_00002;product=phosphoenolpyruvate-dependent sugar phosphotransferase system%2C EIIA 1	phosphoenolpyruvate-dependent sugar phosphotransferase system%2C EIIA 1	up	Corynebacterium	Phosphotransferase system IIA component [Carbohydrate transport and metabolism].	phosphoenolpyruvate-dependent sugar phosphotransferase system, EIIA 1.	Carbohydrate transport and metabolism
	302	AP019662.1_fragment_5	AP019662.1_fragment_5.faa-up.ffn_00003	Corynebacterium_ulcerans	bacteria	AP019662.1	Prodigal:2.6	CDS	866	1669	locus_00003	+	ID=AP019662.1_fragment_5.faa-up.ffn_00003;Parent=AP019662.1_fragment_5.faa-up.ffn_00003_gene;inference=ab initio prediction:Prodigal:2.6,protein motif:Profiles:PF18029.1;locus_tag=AP019662.1_fragment_5.faa-up.ffn_00003;product=Glyoxalase-like domain	Glyoxalase-like domain	up	Corynebacterium	Predicted enzyme related to lactoylglutathione lyase [General function prediction only].	Glyoxalase/Bleomycin resistance protein/Dioxygenase superfamily.	General function prediction only
	303	AP019662.1_fragment_5	AP019662.1_fragment_5.faa-up.ffn_00004	Corynebacterium_ulcerans	bacteria	AP019662.1	Aragorn:1.2	tRNA	1779	1852	locus_00004	+	ID=AP019662.1_fragment_5.faa-up.ffn_00004;Parent=AP019662.1_fragment_5.faa-up.ffn_00004_gene;inference=COORDINATES:profile:Aragorn:1.2;locus_tag=AP019662.1_fragment_5.faa-up.ffn_00004;product=tRNA-Arg(acg)	tRNA-Arg(acg)	up	Corynebacterium	NA	NA	NA
	304	CP012750.1_fragment_7	CP012750.1_fragment_7.faa-up.ffn_00001	Glutamicibacter_halophytocola	bacteria	CP012750.1	Prodigal:2.6	CDS	358	1734	locus_00001	+	ID=CP012750.1_fragment_7.faa-up.ffn_00001;Parent=CP012750.1_fragment_7.faa-up.ffn_00001_gene;inference=ab initio prediction:Prodigal:2.6,protein motif:Profiles:PF02913.19;locus_tag=CP012750.1_fragment_7.faa-up.ffn_00001;product=FAD linked oxidases%2C C-terminal domain	FAD linked oxidases%2C C-terminal domain	up	Glutamicibacter	FAD/FMN-containing dehydrogenase [Energy production and conversion].	FAD linked oxidases, C-terminal domain. This domain has a ferredoxin-like fold.	Energy production and conversion
	305	CP012750.1_fragment_7	CP012750.1_fragment_7.faa-up.ffn_00002	Glutamicibacter_halophytocola	bacteria	CP012750.1	Aragorn:1.2	tRNA	1839	1915	locus_00002	+	ID=CP012750.1_fragment_7.faa-up.ffn_00002;Parent=CP012750.1_fragment_7.faa-up.ffn_00002_gene;inference=COORDINATES:profile:Aragorn:1.2;locus_tag=CP012750.1_fragment_7.faa-up.ffn_00002;product=tRNA-Pro(cgg)	tRNA-Pro(cgg)	up	Glutamicibacter	NA	NA	NA
	306	CP034121.1_fragment_27	CP034121.1_fragment_27.faa-up.ffn_00001	Microbacterium_sp._RG1	bacteria	CP034121.1	Prodigal:2.6	CDS	38	724	locus_00001	+	ID=CP034121.1_fragment_27.faa-up.ffn_00001;Parent=CP034121.1_fragment_27.faa-up.ffn_00001_gene;inference=ab initio prediction:Prodigal:2.6,similar to AA sequence:UniProtKB:P25247;locus_tag=CP034121.1_fragment_27.faa-up.ffn_00001;product=RNA2 polyprotein	RNA2 polyprotein	up	Microbacterium	NA	NA	NA
	307	CP034121.1_fragment_27	CP034121.1_fragment_27.faa-up.ffn_00002	Microbacterium_sp._RG1	bacteria	CP034121.1	Prodigal:2.6	CDS	809	1297	locus_00002	+	ID=CP034121.1_fragment_27.faa-up.ffn_00002;Parent=CP034121.1_fragment_27.faa-up.ffn_00002_gene;inference=ab initio prediction:Prodigal:2.6;locus_tag=CP034121.1_fragment_27.faa-up.ffn_00002;product=hypothetical protein	hypothetical protein	up	Microbacterium	NA	NA	NA
	308	CP034121.1_fragment_27	CP034121.1_fragment_27.faa-up.ffn_00003	Microbacterium_sp._RG1	bacteria	CP034121.1	Prodigal:2.6	CDS	1566	1826	locus_00003	+	ID=CP034121.1_fragment_27.faa-up.ffn_00003;Parent=CP034121.1_fragment_27.faa-up.ffn_00003_gene;inference=ab initio prediction:Prodigal:2.6,protein motif:Profiles:VOG5687;locus_tag=CP034121.1_fragment_27.faa-up.ffn_00003;product=helix-turn-helix DNA binding protein	helix-turn-helix DNA binding protein	up	Microbacterium	NA	NA	NA
	309	CP049819.1_fragment_17_1	CP049819.1_fragment_17_1.faa-up.ffn_00001	Arthrobacter_woluwensis	bacteria	CP049819.1	Prodigal:2.6	CDS	603	1724	locus_00001	+	ID=CP049819.1_fragment_17_1.faa-up.ffn_00001;Parent=CP049819.1_fragment_17_1.faa-up.ffn_00001_gene;inference=ab initio prediction:Prodigal:2.6;locus_tag=CP049819.1_fragment_17_1.faa-up.ffn_00001;product=hypothetical protein	hypothetical protein	up	Arthrobacter	NA	NA	NA
	310	CP018331.1_fragment_29	CP018331.1_fragment_29.faa-up.ffn_00001	Corynebacterium_diphtheriae	bacteria	CP018331.1	Aragorn:1.2	tRNA	158	243	locus_00001	+	ID=CP018331.1_fragment_29.faa-up.ffn_00001;Parent=CP018331.1_fragment_29.faa-up.ffn_00001_gene;inference=COORDINATES:profile:Aragorn:1.2;locus_tag=CP018331.1_fragment_29.faa-up.ffn_00001;product=tRNA-Ser(tga)	tRNA-Ser(tga)	up	Corynebacterium	NA	NA	NA
	311	CP018331.1_fragment_29	CP018331.1_fragment_29.faa-up.ffn_00002	Corynebacterium_diphtheriae	bacteria	CP018331.1	Prodigal:2.6	CDS	427	1461	locus_00002	-	ID=CP018331.1_fragment_29.faa-up.ffn_00002;Parent=CP018331.1_fragment_29.faa-up.ffn_00002_gene;inference=ab initio prediction:Prodigal:2.6,protein motif:Profiles:PF00155.21;locus_tag=CP018331.1_fragment_29.faa-up.ffn_00002;product=Aminotransferase class I and II	Aminotransferase class I and II	up	Corynebacterium	Histidinol-phosphate/aromatic aminotransferase or cobyric acid decarboxylase [Amino acid transport and metabolism].	Aminotransferase class I and II.	Amino acid transport and metabolism
	312	CP018331.1_fragment_29	CP018331.1_fragment_29.faa-up.ffn_00003	Corynebacterium_diphtheriae	bacteria	CP018331.1	Aragorn:1.2	tRNA	1570	1659	locus_00003	+	ID=CP018331.1_fragment_29.faa-up.ffn_00003;Parent=CP018331.1_fragment_29.faa-up.ffn_00003_gene;inference=COORDINATES:profile:Aragorn:1.2;locus_tag=CP018331.1_fragment_29.faa-up.ffn_00003;product=tRNA-Ser(gct)	tRNA-Ser(gct)	up	Corynebacterium	NA	NA	NA
	313	CP018331.1_fragment_29	CP018331.1_fragment_29.faa-up.ffn_00004	Corynebacterium_diphtheriae	bacteria	CP018331.1	Aragorn:1.2	tRNA	1706	1779	locus_00004	+	ID=CP018331.1_fragment_29.faa-up.ffn_00004;Parent=CP018331.1_fragment_29.faa-up.ffn_00004_gene;inference=COORDINATES:profile:Aragorn:1.2;locus_tag=CP018331.1_fragment_29.faa-up.ffn_00004;product=tRNA-Arg(acg)	tRNA-Arg(acg)	up	Corynebacterium	NA	NA	NA
	314	CP025331.1_fragment_3	CP025331.1_fragment_3.faa-up.ffn_00001	Brevibacterium_aurantiacum	bacteria	CP025331.1	Prodigal:2.6	CDS	45	1163	locus_00001	+	ID=CP025331.1_fragment_3.faa-up.ffn_00001;Parent=CP025331.1_fragment_3.faa-up.ffn_00001_gene;inference=ab initio prediction:Prodigal:2.6,protein motif:Profiles:PF00171.22;locus_tag=CP025331.1_fragment_3.faa-up.ffn_00001;product=Aldehyde dehydrogenase family	Aldehyde dehydrogenase family	up	Brevibacterium	Acyl dehydratase [Lipid transport and metabolism].	Aldehyde dehydrogenase family. This family of dehydrogenases act on aldehyde substrates. Members use NADP as a cofactor. The family includes the following members: The prototypical members are the aldehyde dehydrogenases EC:1.2.1.3. Succinate-semialdehyde dehydrogenase EC:1.2.1.16. Lactaldehyde dehydrogenase EC:1.2.1.22. Benzaldehyde dehydrogenase EC:1.2.1.28. Methylmalonate-semialdehyde dehydrog…	Lipid transport and metabolism
	315	CP046173.1_fragment_27	CP046173.1_fragment_27.faa-up.ffn_00001	Nocardia_terpenica	bacteria	CP046173.1	Prodigal:2.6	CDS	49	1053	locus_00001	-	ID=CP046173.1_fragment_27.faa-up.ffn_00001;Parent=CP046173.1_fragment_27.faa-up.ffn_00001_gene;inference=ab initio prediction:Prodigal:2.6,protein motif:Profiles:PF00990.21;locus_tag=CP046173.1_fragment_27.faa-up.ffn_00001;product=Diguanylate cyclase%2C GGDEF domain	Diguanylate cyclase%2C GGDEF domain	up	Nocardia	GGDEF domain, diguanylate cyclase (c-di-GMP synthetase) or its enzymatically inactive variants [Signal transduction mechanisms].	Diguanylate cyclase, GGDEF domain. This domain is found linked to a wide range of non-homologous domains in a variety of bacteria. It has been shown to be homologous to the adenylyl cyclase catalytic domain and has diguanylate cyclase activity. This observation correlates with the functional information available on two GGDEF-containing proteins, namely diguanylate cyclase and phosphodiesterase A…	Signal transduction mechanisms
	316	CP046173.1_fragment_27	CP046173.1_fragment_27.faa-up.ffn_00002	Nocardia_terpenica	bacteria	CP046173.1	Aragorn:1.2	tRNA	1506	1577	locus_00002	+	ID=CP046173.1_fragment_27.faa-up.ffn_00002;Parent=CP046173.1_fragment_27.faa-up.ffn_00002_gene;inference=COORDINATES:profile:Aragorn:1.2;locus_tag=CP046173.1_fragment_27.faa-up.ffn_00002;product=tRNA-Gly(tcc)	tRNA-Gly(tcc)	up	Nocardia	NA	NA	NA
	317	CP034191.1_fragment_57_1	CP034191.1_fragment_57_1.faa-up.ffn_00001	Mycobacteroides_abscessus	bacteria	CP034191.1	Prodigal:2.6	CDS	208	774	locus_00001	-	ID=CP034191.1_fragment_57_1.faa-up.ffn_00001;Parent=CP034191.1_fragment_57_1.faa-up.ffn_00001_gene;inference=ab initio prediction:Prodigal:2.6,protein motif:Profiles:PF11716.8;locus_tag=CP034191.1_fragment_57_1.faa-up.ffn_00001;product=Mycothiol maleylpyruvate isomerase N-terminal domain	Mycothiol maleylpyruvate isomerase N-terminal domain	up	Mycobacteroides	NA	NA	NA
	318	CP034191.1_fragment_57_1	CP034191.1_fragment_57_1.faa-up.ffn_00002	Mycobacteroides_abscessus	bacteria	CP034191.1	Prodigal:2.6	CDS	1027	1878	locus_00002	-	ID=CP034191.1_fragment_57_1.faa-up.ffn_00002;Parent=CP034191.1_fragment_57_1.faa-up.ffn_00002_gene;inference=ab initio prediction:Prodigal:2.6,protein motif:Profiles:PF01575.19;locus_tag=CP034191.1_fragment_57_1.faa-up.ffn_00002;product=MaoC like domain	MaoC like domain	up	Mycobacteroides	Acyl dehydratase [Lipid transport and metabolism].	MaoC like domain. The maoC gene is part of a operon with maoA which is involved in the synthesis of monoamine oxidase. The MaoC protein is found to share similarity with a wide variety of enzymes; estradiol 17 beta-dehydrogenase 4, peroxisomal hydratase-dehydrogenase-epimerase, fatty acid synthase beta subunit. Several bacterial proteins that are composed solely of this domain have (R)-specific e…	Lipid transport and metabolism
	319	CP061344.1_fragment_24	CP061344.1_fragment_24.faa-up.ffn_00001	Microbacterium_hominis	bacteria	CP061344.1	Prodigal:2.6	CDS	304	810	locus_00001	-	ID=CP061344.1_fragment_24.faa-up.ffn_00001;Parent=CP061344.1_fragment_24.faa-up.ffn_00001_gene;inference=ab initio prediction:Prodigal:2.6;locus_tag=CP061344.1_fragment_24.faa-up.ffn_00001;product=hypothetical protein	hypothetical protein	up	Microbacterium	NA	NA	NA
	320	CP061344.1_fragment_24	CP061344.1_fragment_24.faa-up.ffn_00002	Microbacterium_hominis	bacteria	CP061344.1	Prodigal:2.6	CDS	813	1214	locus_00002	-	ID=CP061344.1_fragment_24.faa-up.ffn_00002;Parent=CP061344.1_fragment_24.faa-up.ffn_00002_gene;inference=ab initio prediction:Prodigal:2.6,protein motif:Profiles:VOG5587;locus_tag=CP061344.1_fragment_24.faa-up.ffn_00002;product=hypothetical protein	hypothetical protein	up	Microbacterium	NA	NA	NA
	321	CP061344.1_fragment_24	CP061344.1_fragment_24.faa-up.ffn_00003	Microbacterium_hominis	bacteria	CP061344.1	Prodigal:2.6	CDS	1217	1600	locus_00003	-	ID=CP061344.1_fragment_24.faa-up.ffn_00003;Parent=CP061344.1_fragment_24.faa-up.ffn_00003_gene;inference=ab initio prediction:Prodigal:2.6,protein motif:Profiles:VOG6115;locus_tag=CP061344.1_fragment_24.faa-up.ffn_00003;product=hypothetical protein	hypothetical protein	up	Microbacterium	NA	NA	NA
	322	CP061344.1_fragment_24	CP061344.1_fragment_24.faa-up.ffn_00004	Microbacterium_hominis	bacteria	CP061344.1	Prodigal:2.6	CDS	1590	1997	locus_00004	-	ID=CP061344.1_fragment_24.faa-up.ffn_00004;Parent=CP061344.1_fragment_24.faa-up.ffn_00004_gene;inference=ab initio prediction:Prodigal:2.6;locus_tag=CP061344.1_fragment_24.faa-up.ffn_00004;product=hypothetical protein	hypothetical protein	up	Microbacterium	NA	NA	NA
	323	CP049838.1_fragment_52	CP049838.1_fragment_52.faa-up.ffn_00001	Streptomyces_cacaoi_subsp._asoensis	bacteria	CP049838.1	Prodigal:2.6	CDS	235	1653	locus_00001	-	ID=CP049838.1_fragment_52.faa-up.ffn_00001;Parent=CP049838.1_fragment_52.faa-up.ffn_00001_gene;inference=ab initio prediction:Prodigal:2.6,protein motif:Profiles:PF08341.11;locus_tag=CP049838.1_fragment_52.faa-up.ffn_00001;product=Thioester domain	Thioester domain	up	Streptomyces	NA	Thioester domain. This domain is found near the N-terminus of a variety of bacterial surface proteins and pili. This domain contains an unusual covalent ester bond between a conserved cysteine and glutamine residue.	NA
	324	LR134447.1_fragment_2	LR134447.1_fragment_2.faa-up.ffn_00001	Tsukamurella_tyrosinosolvens	plasmid	LR134447.1	Prodigal:2.6	CDS	639	1979	locus_00001	-	ID=LR134447.1_fragment_2.faa-up.ffn_00001;Parent=LR134447.1_fragment_2.faa-up.ffn_00001_gene;inference=ab initio prediction:Prodigal:2.6;locus_tag=LR134447.1_fragment_2.faa-up.ffn_00001;product=hypothetical protein	hypothetical protein	up	Tsukamurella	NA	NA	NA
	325	CP003206.1_fragment_4	CP003206.1_fragment_4.faa-up.ffn_00001	Corynebacterium_diphtheriae_31A	bacteria	CP003206.1	Prodigal:2.6	CDS	26	811	locus_00001	+	ID=CP003206.1_fragment_4.faa-up.ffn_00001;Parent=CP003206.1_fragment_4.faa-up.ffn_00001_gene;inference=ab initio prediction:Prodigal:2.6,protein motif:Profiles:PF00939.19;locus_tag=CP003206.1_fragment_4.faa-up.ffn_00001;product=Sodium:sulfate symporter transmembrane region	Sodium:sulfate symporter transmembrane region	up	Corynebacterium	Di- and tricarboxylate transporter [Carbohydrate transport and metabolism].	Sodium:sulfate symporter transmembrane region. There are also some members in this family that do not match the Prosite motif, and belong to the subfamily SODIT1.	Carbohydrate transport and metabolism
	326	CP003206.1_fragment_4	CP003206.1_fragment_4.faa-up.ffn_00002	Corynebacterium_diphtheriae_31A	bacteria	CP003206.1	Aragorn:1.2	tRNA	888	961	locus_00002	+	ID=CP003206.1_fragment_4.faa-up.ffn_00002;Parent=CP003206.1_fragment_4.faa-up.ffn_00002_gene;inference=COORDINATES:profile:Aragorn:1.2;locus_tag=CP003206.1_fragment_4.faa-up.ffn_00002;product=tRNA-Arg(acg)	tRNA-Arg(acg)	up	Corynebacterium	NA	NA	NA
	327	CP003206.1_fragment_4	CP003206.1_fragment_4.faa-up.ffn_00003	Corynebacterium_diphtheriae_31A	bacteria	CP003206.1	Prodigal:2.6	CDS	1158	1862	locus_00003	+	ID=CP003206.1_fragment_4.faa-up.ffn_00003;Parent=CP003206.1_fragment_4.faa-up.ffn_00003_gene;inference=ab initio prediction:Prodigal:2.6,protein motif:Profiles:PF12686.7;locus_tag=CP003206.1_fragment_4.faa-up.ffn_00003;product=Protein of unknown function (DUF3800)	Protein of unknown function (DUF3800)	up	Corynebacterium	NA	Protein of unknown function (DUF3800). This family of proteins is functionally uncharacterized. This family of proteins is found in bacteria, archaea, eukaryotes and viruses. Proteins in this family are typically between 215 and 302 amino acids in length. There is a DE motif at the N-terminus and a QXXD motif at the C-terminus that may be functionally important.	NA
	328	CP016189.1_fragment_25	CP016189.1_fragment_25.faa-up.ffn_00001	Mycobacteroides_immunogenum	bacteria	CP016189.1	Prodigal:2.6	CDS	29	316	locus_00001	+	ID=CP016189.1_fragment_25.faa-up.ffn_00001;Parent=CP016189.1_fragment_25.faa-up.ffn_00001_gene;inference=ab initio prediction:Prodigal:2.6,protein motif:Profiles:PF08262.11;locus_tag=CP016189.1_fragment_25.faa-up.ffn_00001;product=Leucophaea maderae tachykinin-related peptide	Leucophaea maderae tachykinin-related peptide	up	Mycobacteroides	NA	NA	NA
	329	CP016189.1_fragment_25	CP016189.1_fragment_25.faa-up.ffn_00002	Mycobacteroides_immunogenum	bacteria	CP016189.1	Prodigal:2.6	CDS	702	1979	locus_00002	+	ID=CP016189.1_fragment_25.faa-up.ffn_00002;Parent=CP016189.1_fragment_25.faa-up.ffn_00002_gene;inference=ab initio prediction:Prodigal:2.6,protein motif:Profiles:PF01966.22;locus_tag=CP016189.1_fragment_25.faa-up.ffn_00002;product=HD domain	HD domain	up	Mycobacteroides	dGTP triphosphohydrolase [Nucleotide transport and metabolism].	Phosphohydrolase-associated domain. This domain is found on bacterial and archaeal metal-dependent phosphohydrolases.	Nucleotide transport and metabolism
	330	CP018783.1_fragment_24	CP018783.1_fragment_24.faa-up.ffn_00001	Curtobacterium_pusillum	bacteria	CP018783.1	Prodigal:2.6	CDS	3	170	locus_00001	+	ID=CP018783.1_fragment_24.faa-up.ffn_00001;Parent=CP018783.1_fragment_24.faa-up.ffn_00001_gene;inference=ab initio prediction:Prodigal:2.6;locus_tag=CP018783.1_fragment_24.faa-up.ffn_00001;product=hypothetical protein	hypothetical protein	up	Curtobacterium	NA	NA	NA
	331	CP018783.1_fragment_24	CP018783.1_fragment_24.faa-up.ffn_00002	Curtobacterium_pusillum	bacteria	CP018783.1	Prodigal:2.6	CDS	207	686	locus_00002	+	ID=CP018783.1_fragment_24.faa-up.ffn_00002;Parent=CP018783.1_fragment_24.faa-up.ffn_00002_gene;inference=ab initio prediction:Prodigal:2.6,protein motif:Profiles:PF01047.22;locus_tag=CP018783.1_fragment_24.faa-up.ffn_00002;product=MarR family	MarR family	up	Curtobacterium	DNA-binding transcriptional regulator, MarR family [Transcription].	MarR family. The Mar proteins are involved in the multiple antibiotic resistance, a non-specific resistance system. The expression of the mar operon is controlled by a repressor, MarR. A large number of compounds induce transcription of the mar operon. This is thought to be due to the compound binding to MarR, and the resulting complex stops MarR binding to the DNA. With the MarR repression lost,…	Transcription
	332	CP018783.1_fragment_24	CP018783.1_fragment_24.faa-up.ffn_00003	Curtobacterium_pusillum	bacteria	CP018783.1	Prodigal:2.6	CDS	896	1186	locus_00003	+	ID=CP018783.1_fragment_24.faa-up.ffn_00003;Parent=CP018783.1_fragment_24.faa-up.ffn_00003_gene;inference=ab initio prediction:Prodigal:2.6,protein motif:Profiles:PF01381.22;locus_tag=CP018783.1_fragment_24.faa-up.ffn_00003;product=Helix-turn-helix	Helix-turn-helix	up	Curtobacterium	NA	NA	NA
	333	CP018783.1_fragment_24	CP018783.1_fragment_24.faa-up.ffn_00004	Curtobacterium_pusillum	bacteria	CP018783.1	Prodigal:2.6	CDS	1302	1490	locus_00004	+	ID=CP018783.1_fragment_24.faa-up.ffn_00004;Parent=CP018783.1_fragment_24.faa-up.ffn_00004_gene;inference=ab initio prediction:Prodigal:2.6;locus_tag=CP018783.1_fragment_24.faa-up.ffn_00004;product=hypothetical protein	hypothetical protein	up	Curtobacterium	NA	NA	NA
	334	CP023199.1_fragment_21	CP023199.1_fragment_21.faa-up.ffn_00001	Bifidobacterium_breve	bacteria	CP023199.1	Prodigal:2.6	CDS	211	729	locus_00001	+	ID=CP023199.1_fragment_21.faa-up.ffn_00001;Parent=CP023199.1_fragment_21.faa-up.ffn_00001_gene;inference=ab initio prediction:Prodigal:2.6,protein motif:Profiles:PF00326.21;locus_tag=CP023199.1_fragment_21.faa-up.ffn_00001;product=Prolyl oligopeptidase family	Prolyl oligopeptidase family	up	Bifidobacterium	Protease II [Amino acid transport and metabolism].	Prolyl oligopeptidase family.	Amino acid transport and metabolism
	335	CP023199.1_fragment_21	CP023199.1_fragment_21.faa-up.ffn_00002	Bifidobacterium_breve	bacteria	CP023199.1	Prodigal:2.6	CDS	716	838	locus_00002	-	ID=CP023199.1_fragment_21.faa-up.ffn_00002;Parent=CP023199.1_fragment_21.faa-up.ffn_00002_gene;inference=ab initio prediction:Prodigal:2.6;locus_tag=CP023199.1_fragment_21.faa-up.ffn_00002;product=hypothetical protein	hypothetical protein	up	Bifidobacterium	NA	NA	NA
	336	CP023199.1_fragment_21	CP023199.1_fragment_21.faa-up.ffn_00003	Bifidobacterium_breve	bacteria	CP023199.1	Prodigal:2.6	CDS	1082	1390	locus_00003	-	ID=CP023199.1_fragment_21.faa-up.ffn_00003;Parent=CP023199.1_fragment_21.faa-up.ffn_00003_gene;inference=ab initio prediction:Prodigal:2.6;locus_tag=CP023199.1_fragment_21.faa-up.ffn_00003;product=hypothetical protein	hypothetical protein	up	Bifidobacterium	NA	NA	NA
	337	CP065033.1_fragment_24_1	CP065033.1_fragment_24_1.faa-up.ffn_00001	Mycobacteroides_abscessus_subsp._massiliense	bacteria	CP065033.1	Prodigal:2.6	CDS	29	316	locus_00001	+	ID=CP065033.1_fragment_24_1.faa-up.ffn_00001;Parent=CP065033.1_fragment_24_1.faa-up.ffn_00001_gene;eC_number=3.2.1.18;gene=NA;inference=ab initio prediction:Prodigal:2.6,similar to AA sequence:UniProtKB:P27907;locus_tag=CP065033.1_fragment_24_1.faa-up.ffn_00001;product=Neuraminidase	Neuraminidase	up	Mycobacteroides	NA	NA	NA
	338	CP065033.1_fragment_24_1	CP065033.1_fragment_24_1.faa-up.ffn_00002	Mycobacteroides_abscessus_subsp._massiliense	bacteria	CP065033.1	Prodigal:2.6	CDS	702	1979	locus_00002	+	ID=CP065033.1_fragment_24_1.faa-up.ffn_00002;Parent=CP065033.1_fragment_24_1.faa-up.ffn_00002_gene;inference=ab initio prediction:Prodigal:2.6,protein motif:Profiles:PF01966.22;locus_tag=CP065033.1_fragment_24_1.faa-up.ffn_00002;product=HD domain	HD domain	up	Mycobacteroides	dGTP triphosphohydrolase [Nucleotide transport and metabolism].	Phosphohydrolase-associated domain. This domain is found on bacterial and archaeal metal-dependent phosphohydrolases.	Nucleotide transport and metabolism
	339	CP012752.1_fragment_45	CP012752.1_fragment_45.faa-up.ffn_00001	Kibdelosporangium_phytohabitans	bacteria	CP012752.1	Prodigal:2.6	CDS	638	1960	locus_00001	+	ID=CP012752.1_fragment_45.faa-up.ffn_00001;Parent=CP012752.1_fragment_45.faa-up.ffn_00001_gene;inference=ab initio prediction:Prodigal:2.6,protein motif:Profiles:PF07992.14;locus_tag=CP012752.1_fragment_45.faa-up.ffn_00001;product=Pyridine nucleotide-disulphide oxidoreductase	Pyridine nucleotide-disulphide oxidoreductase	up	Kibdelosporangium	NADH dehydrogenase, FAD-containing subunit [Energy production and conversion].	Pyridine nucleotide-disulphide oxidoreductase. This family includes both class I and class II oxidoreductases and also NADH oxidases and peroxidases. This domain is actually a small NADH binding domain within a larger FAD binding domain.	Energy production and conversion
	340	CP065279.1_fragment_31	CP065279.1_fragment_31.faa-up.ffn_00001	Mycobacteroides_abscessus_subsp._abscessus	bacteria	CP065279.1	Prodigal:2.6	CDS	119	1078	locus_00001	+	ID=CP065279.1_fragment_31.faa-up.ffn_00001;Parent=CP065279.1_fragment_31.faa-up.ffn_00001_gene;inference=ab initio prediction:Prodigal:2.6,protein motif:Profiles:PF02464.17;locus_tag=CP065279.1_fragment_31.faa-up.ffn_00001;product=Competence-damaged protein	Competence-damaged protein	up	Mycobacteroides	Nicotinamide mononucleotide (NMN) deamidase PncC [Coenzyme transport and metabolism].	Competence-damaged protein. CinA is the first gene in the competence-inducible (cin) operon, and is thought to be specifically required at some stage in the process of transformation. This Pfam family consists of putative competence-damaged proteins from the cin operon. Some members of this family have nicotinamide mononucleotide (NMN) deamidase activity.	Coenzyme transport and metabolism
	341	CP065279.1_fragment_31	CP065279.1_fragment_31.faa-up.ffn_00002	Mycobacteroides_abscessus_subsp._abscessus	bacteria	CP065279.1	Prodigal:2.6	CDS	1081	1884	locus_00002	-	ID=CP065279.1_fragment_31.faa-up.ffn_00002;Parent=CP065279.1_fragment_31.faa-up.ffn_00002_gene;inference=ab initio prediction:Prodigal:2.6,protein motif:Profiles:PF01966.22;locus_tag=CP065279.1_fragment_31.faa-up.ffn_00002;product=HD domain	HD domain	up	Mycobacteroides	NA	NA	NA
	342	CP002040.1_fragment_10	CP002040.1_fragment_10.faa-up.ffn_00001	Nocardiopsis_dassonvillei_subsp._dassonvillei_DSM_43111	bacteria	CP002040.1	Prodigal:2.6	CDS	57	1070	locus_00001	+	ID=CP002040.1_fragment_10.faa-up.ffn_00001;Parent=CP002040.1_fragment_10.faa-up.ffn_00001_gene;inference=ab initio prediction:Prodigal:2.6,protein motif:Profiles:PF18862.1;locus_tag=CP002040.1_fragment_10.faa-up.ffn_00001;product=ApeA N-terminal domain 1	ApeA N-terminal domain 1	up	Nocardiopsis	NA	ApeA N-terminal domain 1. Mostly beta strands. Fused to HEPN (Apea). Several conserved aromatic residues, abundant but poorly conserved.	NA
	343	CP002040.1_fragment_10	CP002040.1_fragment_10.faa-up.ffn_00002	Nocardiopsis_dassonvillei_subsp._dassonvillei_DSM_43111	bacteria	CP002040.1	Prodigal:2.6	CDS	1137	1898	locus_00002	-	ID=CP002040.1_fragment_10.faa-up.ffn_00002;Parent=CP002040.1_fragment_10.faa-up.ffn_00002_gene;inference=ab initio prediction:Prodigal:2.6;locus_tag=CP002040.1_fragment_10.faa-up.ffn_00002;product=hypothetical protein	hypothetical protein	up	Nocardiopsis	NA	NA	NA
	344	CP049866.1_fragment_17	CP049866.1_fragment_17.faa-up.ffn_00001	Nocardioides_piscis	bacteria	CP049866.1	Prodigal:2.6	CDS	247	1401	locus_00001	+	ID=CP049866.1_fragment_17.faa-up.ffn_00001;Parent=CP049866.1_fragment_17.faa-up.ffn_00001_gene;inference=ab initio prediction:Prodigal:2.6;locus_tag=CP049866.1_fragment_17.faa-up.ffn_00001;product=hypothetical protein	hypothetical protein	up	Nocardioides	NA	NA	NA
	345	CP049866.1_fragment_17	CP049866.1_fragment_17.faa-up.ffn_00002	Nocardioides_piscis	bacteria	CP049866.1	Aragorn:1.2	tRNA	1494	1567	locus_00002	+	ID=CP049866.1_fragment_17.faa-up.ffn_00002;Parent=CP049866.1_fragment_17.faa-up.ffn_00002_gene;inference=COORDINATES:profile:Aragorn:1.2;locus_tag=CP049866.1_fragment_17.faa-up.ffn_00002;product=tRNA-Arg(acg)	tRNA-Arg(acg)	up	Nocardioides	NA	NA	NA
	346	CP011530.1_fragment_16_1	CP011530.1_fragment_16_1.faa-up.ffn_00001	Mycobacteroides_immunogenum	bacteria	CP011530.1	Prodigal:2.6	CDS	158	1999	locus_00001	-	ID=CP011530.1_fragment_16_1.faa-up.ffn_00001;Parent=CP011530.1_fragment_16_1.faa-up.ffn_00001_gene;inference=ab initio prediction:Prodigal:2.6,protein motif:Profiles:PF00501.28;locus_tag=CP011530.1_fragment_16_1.faa-up.ffn_00001;product=AMP-binding enzyme	AMP-binding enzyme	up	Mycobacteroides	Acyl-CoA synthetase (AMP-forming)/AMP-acid ligase II [Lipid transport and metabolism, Secondary metabolites biosynthesis, transport and catabolism].	AMP-binding enzyme.	Lipid transport and metabolism, Secondary metabolites biosynthesis, transport and catabolism
	347	CP072501.1_fragment_2	CP072501.1_fragment_2.faa-up.ffn_00001	Bifidobacterium_longum	bacteria	CP072501.1	Prodigal:2.6	CDS	22	189	locus_00001	+	ID=CP072501.1_fragment_2.faa-up.ffn_00001;Parent=CP072501.1_fragment_2.faa-up.ffn_00001_gene;inference=ab initio prediction:Prodigal:2.6;locus_tag=CP072501.1_fragment_2.faa-up.ffn_00001;product=hypothetical protein	hypothetical protein	up	Bifidobacterium	NA	NA	NA
	348	CP072501.1_fragment_2	CP072501.1_fragment_2.faa-up.ffn_00002	Bifidobacterium_longum	bacteria	CP072501.1	Prodigal:2.6	CDS	203	1051	locus_00002	+	ID=CP072501.1_fragment_2.faa-up.ffn_00002;Parent=CP072501.1_fragment_2.faa-up.ffn_00002_gene;inference=ab initio prediction:Prodigal:2.6;locus_tag=CP072501.1_fragment_2.faa-up.ffn_00002;product=hypothetical protein	hypothetical protein	up	Bifidobacterium	NA	NA	NA
	349	CP015726.1_fragment_43_1	CP015726.1_fragment_43_1.faa-up.ffn_00001	Streptomyces_sp._RTd22	bacteria	CP015726.1	Prodigal:2.6	CDS	364	957	locus_00001	-	ID=CP015726.1_fragment_43_1.faa-up.ffn_00001;Parent=CP015726.1_fragment_43_1.faa-up.ffn_00001_gene;inference=ab initio prediction:Prodigal:2.6,protein motif:Profiles:PF04978.12;locus_tag=CP015726.1_fragment_43_1.faa-up.ffn_00001;product=Protein of unknown function (DUF664)	Protein of unknown function (DUF664)	up	Streptomyces	NA	Protein of unknown function (DUF664). This family is commonly found in Streptomyces coelicolor and is of unknown function. These proteins contain several conserved histidines at their N-terminus that may form a metal binding site.	NA
	350	CP015726.1_fragment_43_1	CP015726.1_fragment_43_1.faa-up.ffn_00002	Streptomyces_sp._RTd22	bacteria	CP015726.1	Prodigal:2.6	CDS	1523	1999	locus_00002	+	ID=CP015726.1_fragment_43_1.faa-up.ffn_00002;Parent=CP015726.1_fragment_43_1.faa-up.ffn_00002_gene;inference=ab initio prediction:Prodigal:2.6,protein motif:Profiles:PF08241.12;locus_tag=CP015726.1_fragment_43_1.faa-up.ffn_00002;product=Methyltransferase domain	Methyltransferase domain	up	Streptomyces	Ubiquinone/menaquinone biosynthesis C-methylase UbiE [Coenzyme transport and metabolism].	Methyltransferase domain. This family appears to be a methyltransferase domain.	Coenzyme transport and metabolism
	351	CP077302.1_fragment_32	CP077302.1_fragment_32.faa-up.ffn_00001	Corynebacterium_coyleae	bacteria	CP077302.1	Prodigal:2.6	CDS	10	558	locus_00001	+	ID=CP077302.1_fragment_32.faa-up.ffn_00001;Parent=CP077302.1_fragment_32.faa-up.ffn_00001_gene;inference=ab initio prediction:Prodigal:2.6,protein motif:Profiles:VOG7442;locus_tag=CP077302.1_fragment_32.faa-up.ffn_00001;product=ABC transporter	ABC transporter	up	Corynebacterium	ABC-type ATPase involved in cell division [Cell cycle control, cell division, chromosome partitioning].	ABC transporter. ABC transporters for a large family of proteins responsible for translocation of a variety of compounds across biological membranes. ABC transporters are the largest family of proteins in many completely sequenced bacteria. ABC transporters are composed of two copies of this domain and two copies of a transmembrane domain pfam00664. These four domains may belong to a single polyp…	Cell cycle control, cell division, chromosome partitioning
	352	CP077302.1_fragment_32	CP077302.1_fragment_32.faa-up.ffn_00002	Corynebacterium_coyleae	bacteria	CP077302.1	Prodigal:2.6	CDS	561	1463	locus_00002	+	ID=CP077302.1_fragment_32.faa-up.ffn_00002;Parent=CP077302.1_fragment_32.faa-up.ffn_00002_gene;inference=ab initio prediction:Prodigal:2.6,protein motif:Profiles:PF18075.1;locus_tag=CP077302.1_fragment_32.faa-up.ffn_00002;product=FtsX extracellular domain	FtsX extracellular domain	up	Corynebacterium	Cell division protein FtsX [Cell cycle control, cell division, chromosome partitioning].	FtsX extracellular domain. This is the extracellular domain (ECD) found in FtsX enzyme, a homolog of the transmembrane PG-hydrolase regulator. The FtsX extracellular domain binds the PG peptidase Rv2190c/RipC N-terminal segment, causing a conformational change that activates the enzyme ileading to PG hydrolysis in Mycobacterium tuberculosis. Structural analysis of FtsX ECD reveals fold containing…	Cell cycle control, cell division, chromosome partitioning
	353	CP077302.1_fragment_32	CP077302.1_fragment_32.faa-up.ffn_00003	Corynebacterium_coyleae	bacteria	CP077302.1	Prodigal:2.6	CDS	1479	1976	locus_00003	+	ID=CP077302.1_fragment_32.faa-up.ffn_00003;Parent=CP077302.1_fragment_32.faa-up.ffn_00003_gene;inference=ab initio prediction:Prodigal:2.6,protein motif:Profiles:PF01668.18;locus_tag=CP077302.1_fragment_32.faa-up.ffn_00003;product=SmpB protein	SmpB protein	up	Corynebacterium	tmRNA-binding protein [Posttranslational modification, protein turnover, chaperones].	SmpB protein.	Posttranslational modification, protein turnover, chaperones
	354	CP031338.1_fragment_44	CP031338.1_fragment_44.faa-up.ffn_00001	Microbacterium_oxydans	bacteria	CP031338.1	Prodigal:2.6	CDS	50	718	locus_00001	+	ID=CP031338.1_fragment_44.faa-up.ffn_00001;Parent=CP031338.1_fragment_44.faa-up.ffn_00001_gene;inference=ab initio prediction:Prodigal:2.6,protein motif:Profiles:PF04954.13;locus_tag=CP031338.1_fragment_44.faa-up.ffn_00001;product=Siderophore-interacting protein	Siderophore-interacting protein	up	Microbacterium	NADPH-dependent ferric siderophore reductase, contains FAD-binding and SIP domains [Inorganic ion transport and metabolism].	Siderophore-interacting protein.	Inorganic ion transport and metabolism
	355	CP031338.1_fragment_44	CP031338.1_fragment_44.faa-up.ffn_00002	Microbacterium_oxydans	bacteria	CP031338.1	Prodigal:2.6	CDS	917	1168	locus_00002	-	ID=CP031338.1_fragment_44.faa-up.ffn_00002;Parent=CP031338.1_fragment_44.faa-up.ffn_00002_gene;inference=ab initio prediction:Prodigal:2.6,protein motif:Profiles:PF12728.7;locus_tag=CP031338.1_fragment_44.faa-up.ffn_00002;product=Helix-turn-helix domain	Helix-turn-helix domain	up	Microbacterium	NA	Helix-turn-helix domain. This domain is a DNA-binding helix-turn-helix domain.	NA
	356	CP031338.1_fragment_44	CP031338.1_fragment_44.faa-up.ffn_00003	Microbacterium_oxydans	bacteria	CP031338.1	Prodigal:2.6	CDS	1217	1687	locus_00003	+	ID=CP031338.1_fragment_44.faa-up.ffn_00003;Parent=CP031338.1_fragment_44.faa-up.ffn_00003_gene;inference=ab initio prediction:Prodigal:2.6,protein motif:Profiles:PF13838.6;locus_tag=CP031338.1_fragment_44.faa-up.ffn_00003;product=Clathrin-H-link	Clathrin-H-link	up	Microbacterium	NA	NA	NA
	357	CP031338.1_fragment_44	CP031338.1_fragment_44.faa-up.ffn_00004	Microbacterium_oxydans	bacteria	CP031338.1	Prodigal:2.6	CDS	1689	1871	locus_00004	-	ID=CP031338.1_fragment_44.faa-up.ffn_00004;Parent=CP031338.1_fragment_44.faa-up.ffn_00004_gene;inference=ab initio prediction:Prodigal:2.6;locus_tag=CP031338.1_fragment_44.faa-up.ffn_00004;product=hypothetical protein	hypothetical protein	up	Microbacterium	NA	NA	NA
	358	CP026999.1_fragment_3	CP026999.1_fragment_3.faa-up.ffn_00001	Bifidobacterium_longum	bacteria	CP026999.1	Prodigal:2.6	CDS	13	1191	locus_00001	+	ID=CP026999.1_fragment_3.faa-up.ffn_00001;Parent=CP026999.1_fragment_3.faa-up.ffn_00001_gene;inference=ab initio prediction:Prodigal:2.6;locus_tag=CP026999.1_fragment_3.faa-up.ffn_00001;product=hypothetical protein	hypothetical protein	up	Bifidobacterium	NA	NA	NA
	359	CP026999.1_fragment_3	CP026999.1_fragment_3.faa-up.ffn_00002	Bifidobacterium_longum	bacteria	CP026999.1	Prodigal:2.6	CDS	1157	1438	locus_00002	-	ID=CP026999.1_fragment_3.faa-up.ffn_00002;Parent=CP026999.1_fragment_3.faa-up.ffn_00002_gene;inference=ab initio prediction:Prodigal:2.6;locus_tag=CP026999.1_fragment_3.faa-up.ffn_00002;product=hypothetical protein	hypothetical protein	up	Bifidobacterium	NA	NA	NA
	360	CP026999.1_fragment_3	CP026999.1_fragment_3.faa-up.ffn_00003	Bifidobacterium_longum	bacteria	CP026999.1	Aragorn:1.2	tRNA	1509	1602	locus_00003	-	ID=CP026999.1_fragment_3.faa-up.ffn_00003;Parent=CP026999.1_fragment_3.faa-up.ffn_00003_gene;inference=COORDINATES:profile:Aragorn:1.2;locus_tag=CP026999.1_fragment_3.faa-up.ffn_00003;product=tRNA-???(gacc)	tRNA-???(gacc)	up	Bifidobacterium	NA	NA	NA
	361	CP021559.1_fragment_21	CP021559.1_fragment_21.faa-up.ffn_00001	Bifidobacterium_breve	bacteria	CP021559.1	Prodigal:2.6	CDS	211	729	locus_00001	+	ID=CP021559.1_fragment_21.faa-up.ffn_00001;Parent=CP021559.1_fragment_21.faa-up.ffn_00001_gene;inference=ab initio prediction:Prodigal:2.6,protein motif:Profiles:PF00326.21;locus_tag=CP021559.1_fragment_21.faa-up.ffn_00001;product=Prolyl oligopeptidase family	Prolyl oligopeptidase family	up	Bifidobacterium	Protease II [Amino acid transport and metabolism].	Prolyl oligopeptidase family.	Amino acid transport and metabolism
	362	CP021559.1_fragment_21	CP021559.1_fragment_21.faa-up.ffn_00002	Bifidobacterium_breve	bacteria	CP021559.1	Prodigal:2.6	CDS	716	838	locus_00002	-	ID=CP021559.1_fragment_21.faa-up.ffn_00002;Parent=CP021559.1_fragment_21.faa-up.ffn_00002_gene;inference=ab initio prediction:Prodigal:2.6;locus_tag=CP021559.1_fragment_21.faa-up.ffn_00002;product=hypothetical protein	hypothetical protein	up	Bifidobacterium	NA	NA	NA
	363	CP021559.1_fragment_21	CP021559.1_fragment_21.faa-up.ffn_00003	Bifidobacterium_breve	bacteria	CP021559.1	Prodigal:2.6	CDS	1082	1390	locus_00003	-	ID=CP021559.1_fragment_21.faa-up.ffn_00003;Parent=CP021559.1_fragment_21.faa-up.ffn_00003_gene;inference=ab initio prediction:Prodigal:2.6;locus_tag=CP021559.1_fragment_21.faa-up.ffn_00003;product=hypothetical protein	hypothetical protein	up	Bifidobacterium	NA	NA	NA
	364	LR134538.1_fragment_42	LR134538.1_fragment_42.faa-up.ffn_00001	Corynebacterium_diphtheriae	bacteria	LR134538.1	Prodigal:2.6	CDS	28	756	locus_00001	+	ID=LR134538.1_fragment_42.faa-up.ffn_00001;Parent=LR134538.1_fragment_42.faa-up.ffn_00001_gene;inference=ab initio prediction:Prodigal:2.6,protein motif:Profiles:PF18075.1;locus_tag=LR134538.1_fragment_42.faa-up.ffn_00001;product=FtsX extracellular domain	FtsX extracellular domain	up	Corynebacterium	Cell division protein FtsX [Cell cycle control, cell division, chromosome partitioning].	FtsX extracellular domain. This is the extracellular domain (ECD) found in FtsX enzyme, a homolog of the transmembrane PG-hydrolase regulator. The FtsX extracellular domain binds the PG peptidase Rv2190c/RipC N-terminal segment, causing a conformational change that activates the enzyme ileading to PG hydrolysis in Mycobacterium tuberculosis. Structural analysis of FtsX ECD reveals fold containing…	Cell cycle control, cell division, chromosome partitioning
	365	LR134538.1_fragment_42	LR134538.1_fragment_42.faa-up.ffn_00002	Corynebacterium_diphtheriae	bacteria	LR134538.1	Prodigal:2.6	CDS	861	1352	locus_00002	+	ID=LR134538.1_fragment_42.faa-up.ffn_00002;Parent=LR134538.1_fragment_42.faa-up.ffn_00002_gene;inference=ab initio prediction:Prodigal:2.6,protein motif:Profiles:PF01668.18;locus_tag=LR134538.1_fragment_42.faa-up.ffn_00002;product=SmpB protein	SmpB protein	up	Corynebacterium	tmRNA-binding protein [Posttranslational modification, protein turnover, chaperones].	SmpB protein.	Posttranslational modification, protein turnover, chaperones
	366	CP066774.1_fragment_82	CP066774.1_fragment_82.faa-up.ffn_00001	Streptomyces_murinus	bacteria	CP066774.1	Prodigal:2.6	CDS	67	1302	locus_00001	+	ID=CP066774.1_fragment_82.faa-up.ffn_00001;Parent=CP066774.1_fragment_82.faa-up.ffn_00001_gene;inference=ab initio prediction:Prodigal:2.6,protein motif:Profiles:PF01345.18;locus_tag=CP066774.1_fragment_82.faa-up.ffn_00001;product=Domain of unknown function DUF11	Domain of unknown function DUF11	up	Streptomyces	NA	NA	NA
	367	CP066774.1_fragment_82	CP066774.1_fragment_82.faa-up.ffn_00002	Streptomyces_murinus	bacteria	CP066774.1	Prodigal:2.6	CDS	1299	2000	locus_00002	+	ID=CP066774.1_fragment_82.faa-up.ffn_00002;Parent=CP066774.1_fragment_82.faa-up.ffn_00002_gene;inference=ab initio prediction:Prodigal:2.6,protein motif:Profiles:PF14065.6;locus_tag=CP066774.1_fragment_82.faa-up.ffn_00002;product=Protein of unknown function (DUF4255)	Protein of unknown function (DUF4255)	up	Streptomyces	NA	Protein of unknown function (DUF4255). This family of proteins is functionally uncharacterized. This family of proteins is found in bacteria and archaea. Proteins in this family are typically between 190 and 320 amino acids in length.	NA
	368	LR882035.1_fragment_17	LR882035.1_fragment_17.faa-up.ffn_00001	Agreia_sp._COWG	bacteria	LR882035.1	Prodigal:2.6	CDS	549	1529	locus_00001	+	ID=LR882035.1_fragment_17.faa-up.ffn_00001;Parent=LR882035.1_fragment_17.faa-up.ffn_00001_gene;inference=ab initio prediction:Prodigal:2.6;locus_tag=LR882035.1_fragment_17.faa-up.ffn_00001;product=hypothetical protein	hypothetical protein	up	Agreia	NA	NA	NA
	369	LR882035.1_fragment_17	LR882035.1_fragment_17.faa-up.ffn_00002	Agreia_sp._COWG	bacteria	LR882035.1	Prodigal:2.6	CDS	1526	1726	locus_00002	-	ID=LR882035.1_fragment_17.faa-up.ffn_00002;Parent=LR882035.1_fragment_17.faa-up.ffn_00002_gene;inference=ab initio prediction:Prodigal:2.6,protein motif:Profiles:PF10134.9;locus_tag=LR882035.1_fragment_17.faa-up.ffn_00002;product=Replication initiator protein A	Replication initiator protein A	up	Agreia	NA	NA	NA
	370	CP054916.1_fragment_95	CP054916.1_fragment_95.faa-up.ffn_00001	Streptomyces_sp._NA02950	bacteria	CP054916.1	Prodigal:2.6	CDS	563	1924	locus_00001	+	ID=CP054916.1_fragment_95.faa-up.ffn_00001;Parent=CP054916.1_fragment_95.faa-up.ffn_00001_gene;inference=ab initio prediction:Prodigal:2.6,protein motif:Profiles:PF00120.24;locus_tag=CP054916.1_fragment_95.faa-up.ffn_00001;product=Glutamine synthetase%2C catalytic domain	Glutamine synthetase%2C catalytic domain	up	Streptomyces	Glutamine synthetase [Amino acid transport and metabolism].	Glutamine synthetase, catalytic domain.	Amino acid transport and metabolism
	371	CP039290.1_fragment_20	CP039290.1_fragment_20.faa-up.ffn_00001	Arthrobacter_sp._PAMC25564	bacteria	CP039290.1	Prodigal:2.6	CDS	35	403	locus_00001	+	ID=CP039290.1_fragment_20.faa-up.ffn_00001;Parent=CP039290.1_fragment_20.faa-up.ffn_00001_gene;inference=ab initio prediction:Prodigal:2.6;locus_tag=CP039290.1_fragment_20.faa-up.ffn_00001;product=hypothetical protein	hypothetical protein	up	Arthrobacter	NA	NA	NA
	372	CP039290.1_fragment_20	CP039290.1_fragment_20.faa-up.ffn_00002	Arthrobacter_sp._PAMC25564	bacteria	CP039290.1	Prodigal:2.6	CDS	685	906	locus_00002	+	ID=CP039290.1_fragment_20.faa-up.ffn_00002;Parent=CP039290.1_fragment_20.faa-up.ffn_00002_gene;inference=ab initio prediction:Prodigal:2.6,protein motif:Profiles:PF12728.7;locus_tag=CP039290.1_fragment_20.faa-up.ffn_00002;product=Helix-turn-helix domain	Helix-turn-helix domain	up	Arthrobacter	NA	Helix-turn-helix domain. This domain is a DNA-binding helix-turn-helix domain.	NA
	373	CP039290.1_fragment_20	CP039290.1_fragment_20.faa-up.ffn_00003	Arthrobacter_sp._PAMC25564	bacteria	CP039290.1	Prodigal:2.6	CDS	944	1195	locus_00003	+	ID=CP039290.1_fragment_20.faa-up.ffn_00003;Parent=CP039290.1_fragment_20.faa-up.ffn_00003_gene;inference=ab initio prediction:Prodigal:2.6,protein motif:Profiles:PF12728.7;locus_tag=CP039290.1_fragment_20.faa-up.ffn_00003;product=Helix-turn-helix domain	Helix-turn-helix domain	up	Arthrobacter	NA	NA	NA
	374	CP039290.1_fragment_20	CP039290.1_fragment_20.faa-up.ffn_00004	Arthrobacter_sp._PAMC25564	bacteria	CP039290.1	Prodigal:2.6	CDS	1255	1929	locus_00004	+	ID=CP039290.1_fragment_20.faa-up.ffn_00004;Parent=CP039290.1_fragment_20.faa-up.ffn_00004_gene;inference=ab initio prediction:Prodigal:2.6,protein motif:Profiles:PF03818.13;locus_tag=CP039290.1_fragment_20.faa-up.ffn_00004;product=Malonate/sodium symporter MadM subunit	Malonate/sodium symporter MadM subunit	up	Arthrobacter	NA	NA	NA
	375	CP059991.1_fragment_86_1	CP059991.1_fragment_86_1.faa-up.ffn_00001	Streptomyces_gardneri	bacteria	CP059991.1	Prodigal:2.6	CDS	209	1999	locus_00001	+	ID=CP059991.1_fragment_86_1.faa-up.ffn_00001;Parent=CP059991.1_fragment_86_1.faa-up.ffn_00001_gene;inference=ab initio prediction:Prodigal:2.6,protein motif:Profiles:PF04998.17;locus_tag=CP059991.1_fragment_86_1.faa-up.ffn_00001;product=RNA polymerase Rpb1%2C domain 5	RNA polymerase Rpb1%2C domain 5	up	Streptomyces	DNA-directed RNA polymerase, beta' subunit/160 kD subunit [Transcription].	RNA polymerase Rpb1, domain 5. RNA polymerases catalyze the DNA dependent polymerization of RNA. Prokaryotes contain a single RNA polymerase compared to three in eukaryotes (not including mitochondrial. and chloroplast polymerases). This domain, domain 5, represents the discontinuous cleft domain that is required to from the central cleft or channel where the DNA is bound.	Transcription
	376	CP011530.1_fragment_47_1	CP011530.1_fragment_47_1.faa-up.ffn_00001	Mycobacteroides_immunogenum	bacteria	CP011530.1	Prodigal:2.6	CDS	125	781	locus_00001	+	ID=CP011530.1_fragment_47_1.faa-up.ffn_00001;Parent=CP011530.1_fragment_47_1.faa-up.ffn_00001_gene;inference=ab initio prediction:Prodigal:2.6,protein motif:Profiles:PF09203.11;locus_tag=CP011530.1_fragment_47_1.faa-up.ffn_00001;product=MspA	MspA	up	Mycobacteroides	NA	MspA. MspA is a membrane porin produced by Mycobacteria, allowing hydrophilic nutrients to enter the bacterium. The protein forms a tightly interconnected octamer with eightfold rotation symmetry that resembles a goblet and contains a central channel. Each subunit fold contains a beta-sandwich of Ig-like topology and a beta-ribbon arm that forms an oligomeric transmembrane barrel.	NA
	377	CP011530.1_fragment_47_1	CP011530.1_fragment_47_1.faa-up.ffn_00002	Mycobacteroides_immunogenum	bacteria	CP011530.1	Prodigal:2.6	CDS	791	1135	locus_00002	+	ID=CP011530.1_fragment_47_1.faa-up.ffn_00002;Parent=CP011530.1_fragment_47_1.faa-up.ffn_00002_gene;inference=ab initio prediction:Prodigal:2.6;locus_tag=CP011530.1_fragment_47_1.faa-up.ffn_00002;product=hypothetical protein	hypothetical protein	up	Mycobacteroides	NA	NA	NA
	378	CP011530.1_fragment_47_1	CP011530.1_fragment_47_1.faa-up.ffn_00003	Mycobacteroides_immunogenum	bacteria	CP011530.1	Prodigal:2.6	CDS	1118	1945	locus_00003	-	ID=CP011530.1_fragment_47_1.faa-up.ffn_00003;Parent=CP011530.1_fragment_47_1.faa-up.ffn_00003_gene;inference=ab initio prediction:Prodigal:2.6,protein motif:Profiles:PF07313.12;locus_tag=CP011530.1_fragment_47_1.faa-up.ffn_00003;product=Protein of unknown function (DUF1460)	Protein of unknown function (DUF1460)	up	Mycobacteroides	NA	Protein of unknown function (DUF1460). This family consists of several hypothetical bacterial proteins of around 260 residues in length. The function of this family is unknown.	NA
	379	CP034191.1_fragment_37	CP034191.1_fragment_37.faa-up.ffn_00001	Mycobacteroides_abscessus	bacteria	CP034191.1	Prodigal:2.6	CDS	4	837	locus_00001	-	ID=CP034191.1_fragment_37.faa-up.ffn_00001;Parent=CP034191.1_fragment_37.faa-up.ffn_00001_gene;inference=ab initio prediction:Prodigal:2.6;locus_tag=CP034191.1_fragment_37.faa-up.ffn_00001;product=hypothetical protein	hypothetical protein	up	Mycobacteroides	NA	NA	NA
	380	CP034191.1_fragment_37	CP034191.1_fragment_37.faa-up.ffn_00002	Mycobacteroides_abscessus	bacteria	CP034191.1	Aragorn:1.2	tRNA	1231	1307	locus_00002	-	ID=CP034191.1_fragment_37.faa-up.ffn_00002;Parent=CP034191.1_fragment_37.faa-up.ffn_00002_gene;inference=COORDINATES:profile:Aragorn:1.2;locus_tag=CP034191.1_fragment_37.faa-up.ffn_00002;product=tRNA-Phe(gaa)	tRNA-Phe(gaa)	up	Mycobacteroides	NA	NA	NA
	381	CP034191.1_fragment_37	CP034191.1_fragment_37.faa-up.ffn_00003	Mycobacteroides_abscessus	bacteria	CP034191.1	Aragorn:1.2	tRNA	1344	1420	locus_00003	-	ID=CP034191.1_fragment_37.faa-up.ffn_00003;Parent=CP034191.1_fragment_37.faa-up.ffn_00003_gene;inference=COORDINATES:profile:Aragorn:1.2;locus_tag=CP034191.1_fragment_37.faa-up.ffn_00003;product=tRNA-Asp(gtc)	tRNA-Asp(gtc)	up	Mycobacteroides	NA	NA	NA
	382	CP034191.1_fragment_37	CP034191.1_fragment_37.faa-up.ffn_00004	Mycobacteroides_abscessus	bacteria	CP034191.1	Aragorn:1.2	tRNA	1449	1522	locus_00004	-	ID=CP034191.1_fragment_37.faa-up.ffn_00004;Parent=CP034191.1_fragment_37.faa-up.ffn_00004_gene;inference=COORDINATES:profile:Aragorn:1.2;locus_tag=CP034191.1_fragment_37.faa-up.ffn_00004;product=tRNA-Glu(ttc)	tRNA-Glu(ttc)	up	Mycobacteroides	NA	NA	NA
	383	CP034191.1_fragment_37	CP034191.1_fragment_37.faa-up.ffn_00005	Mycobacteroides_abscessus	bacteria	CP034191.1	Aragorn:1.2	tRNA	1662	1737	locus_00005	+	ID=CP034191.1_fragment_37.faa-up.ffn_00005;Parent=CP034191.1_fragment_37.faa-up.ffn_00005_gene;inference=COORDINATES:profile:Aragorn:1.2;locus_tag=CP034191.1_fragment_37.faa-up.ffn_00005;product=tRNA-Lys(ttt)	tRNA-Lys(ttt)	up	Mycobacteroides	NA	NA	NA
	384	CP007456.1_fragment_11	CP007456.1_fragment_11.faa-up.ffn_00001	Bifidobacterium_kashiwanohense_PV20-2	bacteria	CP007456.1	Prodigal:2.6	CDS	5	541	locus_00001	+	ID=CP007456.1_fragment_11.faa-up.ffn_00001;Parent=CP007456.1_fragment_11.faa-up.ffn_00001_gene;inference=ab initio prediction:Prodigal:2.6,protein motif:Profiles:VOG7442;locus_tag=CP007456.1_fragment_11.faa-up.ffn_00001;product=ABC transporter	ABC transporter	up	Bifidobacterium	ABC-type lipoprotein export system, ATPase component [Cell wall/membrane/envelope biogenesis].	ABC transporter. ABC transporters for a large family of proteins responsible for translocation of a variety of compounds across biological membranes. ABC transporters are the largest family of proteins in many completely sequenced bacteria. ABC transporters are composed of two copies of this domain and two copies of a transmembrane domain pfam00664. These four domains may belong to a single polyp…	Cell wall/membrane/envelope biogenesis
	385	CP007456.1_fragment_11	CP007456.1_fragment_11.faa-up.ffn_00002	Bifidobacterium_kashiwanohense_PV20-2	bacteria	CP007456.1	Aragorn:1.2	tRNA	640	713	locus_00002	+	ID=CP007456.1_fragment_11.faa-up.ffn_00002;Parent=CP007456.1_fragment_11.faa-up.ffn_00002_gene;inference=COORDINATES:profile:Aragorn:1.2;locus_tag=CP007456.1_fragment_11.faa-up.ffn_00002;product=tRNA-Asn(gtt)	tRNA-Asn(gtt)	up	Bifidobacterium	NA	NA	NA
	386	CP007456.1_fragment_11	CP007456.1_fragment_11.faa-up.ffn_00003	Bifidobacterium_kashiwanohense_PV20-2	bacteria	CP007456.1	Aragorn:1.2	tRNA	769	842	locus_00003	+	ID=CP007456.1_fragment_11.faa-up.ffn_00003;Parent=CP007456.1_fragment_11.faa-up.ffn_00003_gene;inference=COORDINATES:profile:Aragorn:1.2;locus_tag=CP007456.1_fragment_11.faa-up.ffn_00003;product=tRNA-Asn(gtt)	tRNA-Asn(gtt)	up	Bifidobacterium	NA	NA	NA
	387	CT573213.2_fragment_46_1	CT573213.2_fragment_46_1.faa-up.ffn_00001	Frankia_alni_ACN14a	bacteria	CT573213.2	Prodigal:2.6	CDS	767	1999	locus_00001	-	ID=CT573213.2_fragment_46_1.faa-up.ffn_00001;Parent=CT573213.2_fragment_46_1.faa-up.ffn_00001_gene;inference=ab initio prediction:Prodigal:2.6,protein motif:Profiles:PF00722.21;locus_tag=CT573213.2_fragment_46_1.faa-up.ffn_00001;product=Glycosyl hydrolases family 16	Glycosyl hydrolases family 16	up	Frankia	Beta-glucanase, GH16 family [Carbohydrate transport and metabolism].	Glycosyl hydrolases family 16.	Carbohydrate transport and metabolism
	388	CP031115.1_fragment_13	CP031115.1_fragment_13.faa-up.ffn_00001	Rubrobacter_indicoceani	bacteria	CP031115.1	Prodigal:2.6	CDS	188	1015	locus_00001	+	ID=CP031115.1_fragment_13.faa-up.ffn_00001;Parent=CP031115.1_fragment_13.faa-up.ffn_00001_gene;inference=ab initio prediction:Prodigal:2.6,protein motif:Profiles:PF00534.20;locus_tag=CP031115.1_fragment_13.faa-up.ffn_00001;product=Glycosyl transferases group 1	Glycosyl transferases group 1	up	Rubrobacter	Glycosyltransferase involved in cell wall bisynthesis [Cell wall/membrane/envelope biogenesis].	Glycosyl transferases group 1. Mutations in this domain of PIGA lead to disease (Paroxysmal Nocturnal haemoglobinuria). Members of this family transfer activated sugars to a variety of substrates, including glycogen, Fructose-6-phosphate and lipopolysaccharides. Members of this family transfer UDP, ADP, GDP or CMP linked sugars. The eukaryotic glycogen synthases may be distant members of this fam…	Cell wall/membrane/envelope biogenesis
	389	CP031115.1_fragment_13	CP031115.1_fragment_13.faa-up.ffn_00002	Rubrobacter_indicoceani	bacteria	CP031115.1	Prodigal:2.6	CDS	1012	1569	locus_00002	+	ID=CP031115.1_fragment_13.faa-up.ffn_00002;Parent=CP031115.1_fragment_13.faa-up.ffn_00002_gene;inference=ab initio prediction:Prodigal:2.6,protein motif:Profiles:PF04138.14;locus_tag=CP031115.1_fragment_13.faa-up.ffn_00002;product=GtrA-like protein	GtrA-like protein	up	Rubrobacter	Putative flippase GtrA (transmembrane translocase of bactoprenol-linked glucose) [Lipid transport and metabolism].	GtrA-like protein. Members of this family are predicted to be integral membrane proteins with three or four transmembrane spans. They are involved in the synthesis of cell surface polysaccharides. The GtrA family are a subset of this family. GtrA is predicted to be an integral membrane protein with 4 transmembrane spans. It is involved is in O antigen modification by Shigella flexneri bacteriopha…	Lipid transport and metabolism
	390	CP031115.1_fragment_13	CP031115.1_fragment_13.faa-up.ffn_00003	Rubrobacter_indicoceani	bacteria	CP031115.1	Aragorn:1.2	tRNA	1628	1702	locus_00003	+	ID=CP031115.1_fragment_13.faa-up.ffn_00003;Parent=CP031115.1_fragment_13.faa-up.ffn_00003_gene;inference=COORDINATES:profile:Aragorn:1.2;locus_tag=CP031115.1_fragment_13.faa-up.ffn_00003;product=tRNA-Gly(gcc)	tRNA-Gly(gcc)	up	Rubrobacter	NA	NA	NA
	391	CP031115.1_fragment_13	CP031115.1_fragment_13.faa-up.ffn_00004	Rubrobacter_indicoceani	bacteria	CP031115.1	Aragorn:1.2	tRNA	1723	1794	locus_00004	+	ID=CP031115.1_fragment_13.faa-up.ffn_00004;Parent=CP031115.1_fragment_13.faa-up.ffn_00004_gene;inference=COORDINATES:profile:Aragorn:1.2;locus_tag=CP031115.1_fragment_13.faa-up.ffn_00004;product=tRNA-Cys(gca)	tRNA-Cys(gca)	up	Rubrobacter	NA	NA	NA
	392	CP031115.1_fragment_13	CP031115.1_fragment_13.faa-up.ffn_00005	Rubrobacter_indicoceani	bacteria	CP031115.1	Aragorn:1.2	tRNA	1828	1901	locus_00005	+	ID=CP031115.1_fragment_13.faa-up.ffn_00005;Parent=CP031115.1_fragment_13.faa-up.ffn_00005_gene;inference=COORDINATES:profile:Aragorn:1.2;locus_tag=CP031115.1_fragment_13.faa-up.ffn_00005;product=tRNA-Val(gac)	tRNA-Val(gac)	up	Rubrobacter	NA	NA	NA
	393	CP018043.1_fragment_42_1	CP018043.1_fragment_42_1.faa-up.ffn_00001	Mycobacterium_sp._WY10	bacteria	CP018043.1	Prodigal:2.6	CDS	287	1435	locus_00001	-	ID=CP018043.1_fragment_42_1.faa-up.ffn_00001;Parent=CP018043.1_fragment_42_1.faa-up.ffn_00001_gene;inference=ab initio prediction:Prodigal:2.6,protein motif:Profiles:PF00175.21;locus_tag=CP018043.1_fragment_42_1.faa-up.ffn_00001;product=Oxidoreductase NAD-binding domain	Oxidoreductase NAD-binding domain	up	Mycobacterium	Ferredoxin-NADP reductase [Energy production and conversion].	Oxidoreductase NAD-binding domain. Xanthine dehydrogenases, that also bind FAD/NAD, have essentially no similarity.	Energy production and conversion
	394	CP018043.1_fragment_42_1	CP018043.1_fragment_42_1.faa-up.ffn_00002	Mycobacterium_sp._WY10	bacteria	CP018043.1	Prodigal:2.6	CDS	1496	1999	locus_00002	-	ID=CP018043.1_fragment_42_1.faa-up.ffn_00002;Parent=CP018043.1_fragment_42_1.faa-up.ffn_00002_gene;inference=ab initio prediction:Prodigal:2.6;locus_tag=CP018043.1_fragment_42_1.faa-up.ffn_00002;product=hypothetical protein	hypothetical protein	up	Mycobacterium	NA	NA	NA
	395	CP070348.1_fragment_63	CP070348.1_fragment_63.faa-up.ffn_00001	Mycolicibacterium_boenickei	bacteria	CP070348.1	Prodigal:2.6	CDS	36	677	locus_00001	+	ID=CP070348.1_fragment_63.faa-up.ffn_00001;Parent=CP070348.1_fragment_63.faa-up.ffn_00001_gene;inference=ab initio prediction:Prodigal:2.6,protein motif:Profiles:PF07690.16;locus_tag=CP070348.1_fragment_63.faa-up.ffn_00001;product=Major Facilitator Superfamily	Major Facilitator Superfamily	up	Mycolicibacterium	Na+/melibiose symporter or related transporter [Carbohydrate transport and metabolism].	Major Facilitator Superfamily.	Carbohydrate transport and metabolism
	396	CP070348.1_fragment_63	CP070348.1_fragment_63.faa-up.ffn_00002	Mycolicibacterium_boenickei	bacteria	CP070348.1	Aragorn:1.2	tRNA	733	806	locus_00002	+	ID=CP070348.1_fragment_63.faa-up.ffn_00002;Parent=CP070348.1_fragment_63.faa-up.ffn_00002_gene;inference=COORDINATES:profile:Aragorn:1.2;locus_tag=CP070348.1_fragment_63.faa-up.ffn_00002;product=tRNA-Ala(ggc)	tRNA-Ala(ggc)	up	Mycolicibacterium	NA	NA	NA
	397	CP070348.1_fragment_63	CP070348.1_fragment_63.faa-up.ffn_00003	Mycolicibacterium_boenickei	bacteria	CP070348.1	Prodigal:2.6	CDS	1017	1478	locus_00003	-	ID=CP070348.1_fragment_63.faa-up.ffn_00003;Parent=CP070348.1_fragment_63.faa-up.ffn_00003_gene;inference=ab initio prediction:Prodigal:2.6;locus_tag=CP070348.1_fragment_63.faa-up.ffn_00003;product=hypothetical protein	hypothetical protein	up	Mycolicibacterium	NA	NA	NA
	398	AP018365.1_fragment_65_1	AP018365.1_fragment_65_1.faa-up.ffn_00001	Streptomyces_sp._SN-593	bacteria	AP018365.1	Prodigal:2.6	CDS	95	979	locus_00001	+	ID=AP018365.1_fragment_65_1.faa-up.ffn_00001;Parent=AP018365.1_fragment_65_1.faa-up.ffn_00001_gene;inference=ab initio prediction:Prodigal:2.6;locus_tag=AP018365.1_fragment_65_1.faa-up.ffn_00001;product=hypothetical protein	hypothetical protein	up	Streptomyces	NA	NA	NA
	399	AP018365.1_fragment_65_1	AP018365.1_fragment_65_1.faa-up.ffn_00002	Streptomyces_sp._SN-593	bacteria	AP018365.1	Prodigal:2.6	CDS	1084	1689	locus_00002	-	ID=AP018365.1_fragment_65_1.faa-up.ffn_00002;Parent=AP018365.1_fragment_65_1.faa-up.ffn_00002_gene;inference=ab initio prediction:Prodigal:2.6,protein motif:Profiles:PF01381.22;locus_tag=AP018365.1_fragment_65_1.faa-up.ffn_00002;product=Helix-turn-helix	Helix-turn-helix	up	Streptomyces	NA	Pou domain - N-terminal to homeobox domain.	NA
	400	AP018365.1_fragment_65_1	AP018365.1_fragment_65_1.faa-up.ffn_00003	Streptomyces_sp._SN-593	bacteria	AP018365.1	Prodigal:2.6	CDS	1790	1999	locus_00003	+	ID=AP018365.1_fragment_65_1.faa-up.ffn_00003;Parent=AP018365.1_fragment_65_1.faa-up.ffn_00003_gene;inference=ab initio prediction:Prodigal:2.6,protein motif:Profiles:PF12728.7;locus_tag=AP018365.1_fragment_65_1.faa-up.ffn_00003;product=Helix-turn-helix domain	Helix-turn-helix domain	up	Streptomyces	NA	Helix-turn-helix domain. This domain is a DNA-binding helix-turn-helix domain.	NA
	401	CP046172.1_fragment_35	CP046172.1_fragment_35.faa-up.ffn_00001	Nocardia_arthritidis	bacteria	CP046172.1	Prodigal:2.6	CDS	148	789	locus_00001	+	ID=CP046172.1_fragment_35.faa-up.ffn_00001;Parent=CP046172.1_fragment_35.faa-up.ffn_00001_gene;inference=ab initio prediction:Prodigal:2.6,protein motif:Profiles:PF09365.10;locus_tag=CP046172.1_fragment_35.faa-up.ffn_00001;product=Conserved hypothetical protein (DUF2461)	Conserved hypothetical protein (DUF2461)	up	Nocardia	Uncharacterized conserved protein, DUF2461 family [Function unknown].	Conserved hypothetical protein (DUF2461). Members of this family are widely (though sparsely) distributed bacterial proteins, about 230 residues in length. All members have a motif RxxRDxRFxxx[DN]KxxY. The function of this protein family is unknown.	Function unknown
	402	CP046172.1_fragment_35	CP046172.1_fragment_35.faa-up.ffn_00002	Nocardia_arthritidis	bacteria	CP046172.1	Prodigal:2.6	CDS	886	1218	locus_00002	-	ID=CP046172.1_fragment_35.faa-up.ffn_00002;Parent=CP046172.1_fragment_35.faa-up.ffn_00002_gene;inference=ab initio prediction:Prodigal:2.6;locus_tag=CP046172.1_fragment_35.faa-up.ffn_00002;product=hypothetical protein	hypothetical protein	up	Nocardia	NA	NA	NA
	403	CP046172.1_fragment_35	CP046172.1_fragment_35.faa-up.ffn_00003	Nocardia_arthritidis	bacteria	CP046172.1	Prodigal:2.6	CDS	1592	1891	locus_00003	-	ID=CP046172.1_fragment_35.faa-up.ffn_00003;Parent=CP046172.1_fragment_35.faa-up.ffn_00003_gene;inference=ab initio prediction:Prodigal:2.6;locus_tag=CP046172.1_fragment_35.faa-up.ffn_00003;product=hypothetical protein	hypothetical protein	up	Nocardia	NA	NA	NA
	404	CP011773.1_fragment_50	CP011773.1_fragment_50.faa-up.ffn_00001	Mycobacterium_sp._EPa45	bacteria	CP011773.1	Prodigal:2.6	CDS	451	945	locus_00001	-	ID=CP011773.1_fragment_50.faa-up.ffn_00001;Parent=CP011773.1_fragment_50.faa-up.ffn_00001_gene;inference=ab initio prediction:Prodigal:2.6,protein motif:Profiles:PF00903.25;locus_tag=CP011773.1_fragment_50.faa-up.ffn_00001;product=Glyoxalase/Bleomycin resistance protein/Dioxygenase superfamily	Glyoxalase/Bleomycin resistance protein/Dioxygenase superfamily	up	Mycobacterium	NA	Glyoxalase/Bleomycin resistance protein/Dioxygenase superfamily.	NA
	405	CP011773.1_fragment_50	CP011773.1_fragment_50.faa-up.ffn_00002	Mycobacterium_sp._EPa45	bacteria	CP011773.1	Prodigal:2.6	CDS	1001	1408	locus_00002	+	ID=CP011773.1_fragment_50.faa-up.ffn_00002;Parent=CP011773.1_fragment_50.faa-up.ffn_00002_gene;inference=ab initio prediction:Prodigal:2.6,protein motif:Profiles:PF01022.20;locus_tag=CP011773.1_fragment_50.faa-up.ffn_00002;product=Bacterial regulatory protein%2C arsR family	Bacterial regulatory protein%2C arsR family	up	Mycobacterium	DNA-binding transcriptional regulator, ArsR family [Transcription].	Bacterial regulatory protein, arsR family. Members of this family contains a DNA binding 'helix-turn-helix' motif. This family includes other proteins which are not included in the Prosite definition.	Transcription
	406	CP045851.1_fragment_56	CP045851.1_fragment_56.faa-up.ffn_00001	Actinomarinicola_tropica	bacteria	CP045851.1	Prodigal:2.6	CDS	11	1552	locus_00001	+	ID=CP045851.1_fragment_56.faa-up.ffn_00001;Parent=CP045851.1_fragment_56.faa-up.ffn_00001_gene;inference=ab initio prediction:Prodigal:2.6,protein motif:Profiles:PF02754.16;locus_tag=CP045851.1_fragment_56.faa-up.ffn_00001;product=Cysteine-rich domain	Cysteine-rich domain	up	Actinomarinicola	Fe-S oxidoreductase [Energy production and conversion].	Cysteine-rich domain. The key element of this family is the CX31-38CCX33-34CXXC sequence motif normally found at the C-terminus in archaeal and bacterial Hdr-like proteins. There may be one or two copies, and the motif is probably an iron-sulfur binding cluster. In some instances one of the cysteines is replaced by an aspartate, and aspartate can in principle also function as a ligand of an iron-…	Energy production and conversion
	407	CP045851.1_fragment_56	CP045851.1_fragment_56.faa-up.ffn_00002	Actinomarinicola_tropica	bacteria	CP045851.1	Prodigal:2.6	CDS	1575	1937	locus_00002	-	ID=CP045851.1_fragment_56.faa-up.ffn_00002;Parent=CP045851.1_fragment_56.faa-up.ffn_00002_gene;inference=ab initio prediction:Prodigal:2.6,protein motif:Profiles:PF13840.6;locus_tag=CP045851.1_fragment_56.faa-up.ffn_00002;product=ACT domain	ACT domain	up	Actinomarinicola	Uncharacterized protein [Function unknown].	ACT domain. The ACT domain is a structural motif of 70-90 amino acids that functions in the control of metabolism, solute transport and signal transduction. They are thus found in a variety of different proteins in a variety of different arrangements. In mammalian phenylalanine hydroxylase the domain forms no contacts but promotes an allosteric effect despite the apparent lack of ligand binding.	Function unknown
	408	CP009896.1_fragment_41	CP009896.1_fragment_41.faa-up.ffn_00001	Pimelobacter_simplex	bacteria	CP009896.1	Prodigal:2.6	CDS	41	628	locus_00001	+	ID=CP009896.1_fragment_41.faa-up.ffn_00001;Parent=CP009896.1_fragment_41.faa-up.ffn_00001_gene;inference=ab initio prediction:Prodigal:2.6,protein motif:Profiles:PF00486.28;locus_tag=CP009896.1_fragment_41.faa-up.ffn_00001;product=Transcriptional regulatory protein%2C C terminal	Transcriptional regulatory protein%2C C terminal	up	Pimelobacter	NA	NA	NA
	409	CP009896.1_fragment_41	CP009896.1_fragment_41.faa-up.ffn_00002	Pimelobacter_simplex	bacteria	CP009896.1	Prodigal:2.6	CDS	609	1436	locus_00002	-	ID=CP009896.1_fragment_41.faa-up.ffn_00002;Parent=CP009896.1_fragment_41.faa-up.ffn_00002_gene;inference=ab initio prediction:Prodigal:2.6,protein motif:Profiles:PF01063.19;locus_tag=CP009896.1_fragment_41.faa-up.ffn_00002;product=Amino-transferase class IV	Amino-transferase class IV	up	Pimelobacter	Branched-chain amino acid aminotransferase/4-amino-4-deoxychorismate lyase [Amino acid transport and metabolism, Coenzyme transport and metabolism].	Amino-transferase class IV. The D-amino acid transferases (D-AAT) are required by bacteria to catalyze the synthesis of D-glutamic acid and D-alanine, which are essential constituents of bacterial cell wall and are the building block for other D-amino acids. Despite the difference in the structure of the substrates, D-AATs and L-ATTs have strong similarity.	Amino acid transport and metabolism, Coenzyme transport and metabolism
	410	CP009896.1_fragment_41	CP009896.1_fragment_41.faa-up.ffn_00003	Pimelobacter_simplex	bacteria	CP009896.1	Aragorn:1.2	tRNA	1595	1668	locus_00003	+	ID=CP009896.1_fragment_41.faa-up.ffn_00003;Parent=CP009896.1_fragment_41.faa-up.ffn_00003_gene;inference=COORDINATES:profile:Aragorn:1.2;locus_tag=CP009896.1_fragment_41.faa-up.ffn_00003;product=tRNA-Gly(gcc)	tRNA-Gly(gcc)	up	Pimelobacter	NA	NA	NA
	411	CP009896.1_fragment_41	CP009896.1_fragment_41.faa-up.ffn_00004	Pimelobacter_simplex	bacteria	CP009896.1	Aragorn:1.2	tRNA	1718	1789	locus_00004	+	ID=CP009896.1_fragment_41.faa-up.ffn_00004;Parent=CP009896.1_fragment_41.faa-up.ffn_00004_gene;inference=COORDINATES:profile:Aragorn:1.2;locus_tag=CP009896.1_fragment_41.faa-up.ffn_00004;product=tRNA-Cys(gca)	tRNA-Cys(gca)	up	Pimelobacter	NA	NA	NA
	412	CP009896.1_fragment_41	CP009896.1_fragment_41.faa-up.ffn_00005	Pimelobacter_simplex	bacteria	CP009896.1	Aragorn:1.2	tRNA	1808	1882	locus_00005	+	ID=CP009896.1_fragment_41.faa-up.ffn_00005;Parent=CP009896.1_fragment_41.faa-up.ffn_00005_gene;inference=COORDINATES:profile:Aragorn:1.2;locus_tag=CP009896.1_fragment_41.faa-up.ffn_00005;product=tRNA-Val(gac)	tRNA-Val(gac)	up	Pimelobacter	NA	NA	NA
	413	CP001736.1_fragment_39	CP001736.1_fragment_39.faa-up.ffn_00001	Kribbella_flavida_DSM_17836	bacteria	CP001736.1	Prodigal:2.6	CDS	102	662	locus_00001	-	ID=CP001736.1_fragment_39.faa-up.ffn_00001;Parent=CP001736.1_fragment_39.faa-up.ffn_00001_gene;inference=ab initio prediction:Prodigal:2.6;locus_tag=CP001736.1_fragment_39.faa-up.ffn_00001;product=hypothetical protein	hypothetical protein	up	Kribbella	NA	NA	NA
	414	CP001736.1_fragment_39	CP001736.1_fragment_39.faa-up.ffn_00002	Kribbella_flavida_DSM_17836	bacteria	CP001736.1	Prodigal:2.6	CDS	655	1158	locus_00002	-	ID=CP001736.1_fragment_39.faa-up.ffn_00002;Parent=CP001736.1_fragment_39.faa-up.ffn_00002_gene;inference=ab initio prediction:Prodigal:2.6;locus_tag=CP001736.1_fragment_39.faa-up.ffn_00002;product=hypothetical protein	hypothetical protein	up	Kribbella	NA	NA	NA
	415	CP001736.1_fragment_39	CP001736.1_fragment_39.faa-up.ffn_00003	Kribbella_flavida_DSM_17836	bacteria	CP001736.1	Prodigal:2.6	CDS	1155	1802	locus_00003	-	ID=CP001736.1_fragment_39.faa-up.ffn_00003;Parent=CP001736.1_fragment_39.faa-up.ffn_00003_gene;inference=ab initio prediction:Prodigal:2.6,protein motif:Profiles:PF13365.6;locus_tag=CP001736.1_fragment_39.faa-up.ffn_00003;product=Trypsin-like peptidase domain	Trypsin-like peptidase domain	up	Kribbella	NA	Trypsin-like peptidase domain. This family includes trypsin-like peptidase domains.	NA
	416	AP010889.1_fragment_22	AP010889.1_fragment_22.faa-up.ffn_00001	Bifidobacterium_longum_subsp._infantis_ATCC_15697_=_JCM_1222_=_DSM_20088	bacteria	AP010889.1	Prodigal:2.6	CDS	83	322	locus_00001	+	ID=AP010889.1_fragment_22.faa-up.ffn_00001;Parent=AP010889.1_fragment_22.faa-up.ffn_00001_gene;inference=ab initio prediction:Prodigal:2.6;locus_tag=AP010889.1_fragment_22.faa-up.ffn_00001;product=hypothetical protein	hypothetical protein	up	Bifidobacterium	NA	NA	NA
	417	AP010889.1_fragment_22	AP010889.1_fragment_22.faa-up.ffn_00002	Bifidobacterium_longum_subsp._infantis_ATCC_15697_=_JCM_1222_=_DSM_20088	bacteria	AP010889.1	Prodigal:2.6	CDS	978	1088	locus_00002	-	ID=AP010889.1_fragment_22.faa-up.ffn_00002;Parent=AP010889.1_fragment_22.faa-up.ffn_00002_gene;inference=ab initio prediction:Prodigal:2.6;locus_tag=AP010889.1_fragment_22.faa-up.ffn_00002;product=hypothetical protein	hypothetical protein	up	Bifidobacterium	NA	NA	NA
	418	AP010889.1_fragment_22	AP010889.1_fragment_22.faa-up.ffn_00003	Bifidobacterium_longum_subsp._infantis_ATCC_15697_=_JCM_1222_=_DSM_20088	bacteria	AP010889.1	Prodigal:2.6	CDS	1352	1531	locus_00003	+	ID=AP010889.1_fragment_22.faa-up.ffn_00003;Parent=AP010889.1_fragment_22.faa-up.ffn_00003_gene;inference=ab initio prediction:Prodigal:2.6,protein motif:Profiles:PF03733.13;locus_tag=AP010889.1_fragment_22.faa-up.ffn_00003;product=Inner membrane component domain	Inner membrane component domain	up	Bifidobacterium	Uncharacterized membrane protein YccF, DUF307 family [Function unknown].	Inner membrane component domain. Domain occurs as one or more copies in bacterial and eukaryotic proteins. These are membrane proteins of four TM regions, two appearing in each of the two copies when both are present. Many of the latter members also carry the sodium/calcium exchanger protein family pfam01699, which have multipass membrane regions.	Function unknown
	419	CP036164.1_fragment_35_1	CP036164.1_fragment_35_1.faa-up.ffn_00001	Janibacter_limosus	bacteria	CP036164.1	Prodigal:2.6	CDS	931	1356	locus_00001	+	ID=CP036164.1_fragment_35_1.faa-up.ffn_00001;Parent=CP036164.1_fragment_35_1.faa-up.ffn_00001_gene;inference=ab initio prediction:Prodigal:2.6,protein motif:Profiles:PF00497.20;locus_tag=CP036164.1_fragment_35_1.faa-up.ffn_00001;product=Bacterial extracellular solute-binding proteins%2C family 3	Bacterial extracellular solute-binding proteins%2C family 3	up	Janibacter	NA	Bacterial extracellular solute-binding proteins, family 3.	NA
	420	CP036164.1_fragment_35_1	CP036164.1_fragment_35_1.faa-up.ffn_00002	Janibacter_limosus	bacteria	CP036164.1	Prodigal:2.6	CDS	1484	1999	locus_00002	+	ID=CP036164.1_fragment_35_1.faa-up.ffn_00002;Parent=CP036164.1_fragment_35_1.faa-up.ffn_00002_gene;inference=ab initio prediction:Prodigal:2.6,protein motif:Profiles:PF08281.12;locus_tag=CP036164.1_fragment_35_1.faa-up.ffn_00002;product=Sigma-70%2C region 4	Sigma-70%2C region 4	up	Janibacter	DNA-directed RNA polymerase specialized sigma subunit, sigma24 family [Transcription].	Sigma-70, region 4. Region 4 of sigma-70 like sigma-factors are involved in binding to the -35 promoter element via a helix-turn-helix motif.	Transcription
	421	CP014956.1_fragment_46_1	CP014956.1_fragment_46_1.faa-up.ffn_00001	Mycobacteroides_abscessus	bacteria	CP014956.1	Prodigal:2.6	CDS	27	212	locus_00001	+	ID=CP014956.1_fragment_46_1.faa-up.ffn_00001;Parent=CP014956.1_fragment_46_1.faa-up.ffn_00001_gene;inference=ab initio prediction:Prodigal:2.6;locus_tag=CP014956.1_fragment_46_1.faa-up.ffn_00001;product=hypothetical protein	hypothetical protein	up	Mycobacteroides	NA	NA	NA
	422	CP014956.1_fragment_46_1	CP014956.1_fragment_46_1.faa-up.ffn_00002	Mycobacteroides_abscessus	bacteria	CP014956.1	Prodigal:2.6	CDS	635	1303	locus_00002	+	ID=CP014956.1_fragment_46_1.faa-up.ffn_00002;Parent=CP014956.1_fragment_46_1.faa-up.ffn_00002_gene;inference=ab initio prediction:Prodigal:2.6,protein motif:Profiles:PF01243.20;locus_tag=CP014956.1_fragment_46_1.faa-up.ffn_00002;product=Pyridoxamine 5'-phosphate oxidase	Pyridoxamine 5'-phosphate oxidase	up	Mycobacteroides	Pyridoxine/pyridoxamine 5'-phosphate oxidase [Coenzyme transport and metabolism].	Pyridoxamine 5'-phosphate oxidase. Family of domains with putative PNPOx function. Family members were predicted to encode pyridoxamine 5'-phosphate oxidase, based on sequence similarity. However, there is no experimental data to validate the predicted activity and purified proteins, such as yeast YLR456W and its paralogs, do not possess this activity, nor do they bind to flavin mononucleotide (F…	Coenzyme transport and metabolism
	423	CP014956.1_fragment_46_1	CP014956.1_fragment_46_1.faa-up.ffn_00003	Mycobacteroides_abscessus	bacteria	CP014956.1	Prodigal:2.6	CDS	1338	1628	locus_00003	-	ID=CP014956.1_fragment_46_1.faa-up.ffn_00003;Parent=CP014956.1_fragment_46_1.faa-up.ffn_00003_gene;inference=ab initio prediction:Prodigal:2.6,protein motif:Profiles:PF13542.6;locus_tag=CP014956.1_fragment_46_1.faa-up.ffn_00003;product=Helix-turn-helix domain of transposase family ISL3	Helix-turn-helix domain of transposase family ISL3	up	Mycobacteroides	Transcriptional regulator, contains XRE-family HTH domain [Transcription].	NA	Transcription
	424	CP014956.1_fragment_46_1	CP014956.1_fragment_46_1.faa-up.ffn_00004	Mycobacteroides_abscessus	bacteria	CP014956.1	Prodigal:2.6	CDS	1625	1948	locus_00004	-	ID=CP014956.1_fragment_46_1.faa-up.ffn_00004;Parent=CP014956.1_fragment_46_1.faa-up.ffn_00004_gene;inference=ab initio prediction:Prodigal:2.6,protein motif:Profiles:VOG10362;locus_tag=CP014956.1_fragment_46_1.faa-up.ffn_00004;product=hypothetical protein	hypothetical protein	up	Mycobacteroides	NA	NA	NA
	425	LN824140.1_fragment_3	LN824140.1_fragment_3.faa-up.ffn_00001	Bifidobacterium_longum_subsp._infantis	bacteria	LN824140.1	Prodigal:2.6	CDS	59	553	locus_00001	+	ID=LN824140.1_fragment_3.faa-up.ffn_00001;Parent=LN824140.1_fragment_3.faa-up.ffn_00001_gene;inference=ab initio prediction:Prodigal:2.6,protein motif:Profiles:PF02541.16;locus_tag=LN824140.1_fragment_3.faa-up.ffn_00001;product=Ppx/GppA phosphatase family	Ppx/GppA phosphatase family	up	Bifidobacterium	NA	Ppx/GppA phosphatase family. This family consists of the N-terminal region of exopolyphosphatase (Ppx) EC:3.6.1.11 and guanosine pentaphosphate phospho-hydrolase (GppA) EC:3.6.1.40.	NA
	426	LN824140.1_fragment_3	LN824140.1_fragment_3.faa-up.ffn_00002	Bifidobacterium_longum_subsp._infantis	bacteria	LN824140.1	Aragorn:1.2	tRNA	712	792	locus_00002	+	ID=LN824140.1_fragment_3.faa-up.ffn_00002;Parent=LN824140.1_fragment_3.faa-up.ffn_00002_gene;inference=COORDINATES:profile:Aragorn:1.2;locus_tag=LN824140.1_fragment_3.faa-up.ffn_00002;product=tRNA-Leu(taa)	tRNA-Leu(taa)	up	Bifidobacterium	NA	NA	NA
	427	LN824140.1_fragment_3	LN824140.1_fragment_3.faa-up.ffn_00003	Bifidobacterium_longum_subsp._infantis	bacteria	LN824140.1	Prodigal:2.6	CDS	993	1493	locus_00003	-	ID=LN824140.1_fragment_3.faa-up.ffn_00003;Parent=LN824140.1_fragment_3.faa-up.ffn_00003_gene;inference=ab initio prediction:Prodigal:2.6;locus_tag=LN824140.1_fragment_3.faa-up.ffn_00003;product=hypothetical protein	hypothetical protein	up	Bifidobacterium	NA	NA	NA
	428	CP023192.1_fragment_6	CP023192.1_fragment_6.faa-up.ffn_00001	Bifidobacterium_breve	bacteria	CP023192.1	Prodigal:2.6	CDS	7	1689	locus_00001	+	ID=CP023192.1_fragment_6.faa-up.ffn_00001;Parent=CP023192.1_fragment_6.faa-up.ffn_00001_gene;inference=ab initio prediction:Prodigal:2.6;locus_tag=CP023192.1_fragment_6.faa-up.ffn_00001;product=hypothetical protein	hypothetical protein	up	Bifidobacterium	NA	NA	NA
	429	CP015362.1_fragment_37	CP015362.1_fragment_37.faa-up.ffn_00001	Streptomyces_sp._S8	bacteria	CP015362.1	Prodigal:2.6	CDS	523	1542	locus_00001	+	ID=CP015362.1_fragment_37.faa-up.ffn_00001;Parent=CP015362.1_fragment_37.faa-up.ffn_00001_gene;inference=ab initio prediction:Prodigal:2.6;locus_tag=CP015362.1_fragment_37.faa-up.ffn_00001;product=hypothetical protein	hypothetical protein	up	Streptomyces	NA	NA	NA
	430	CP062133.1_fragment_13	CP062133.1_fragment_13.faa-up.ffn_00001	Mycobacteroides_abscessus	bacteria	CP062133.1	Prodigal:2.6	CDS	103	429	locus_00001	+	ID=CP062133.1_fragment_13.faa-up.ffn_00001;Parent=CP062133.1_fragment_13.faa-up.ffn_00001_gene;inference=ab initio prediction:Prodigal:2.6,protein motif:Profiles:PF03176.15;locus_tag=CP062133.1_fragment_13.faa-up.ffn_00001;product=MMPL family	MMPL family	up	Mycobacteroides	Uncharacterized membrane protein YdfJ, MMPL/SSD domain [Function unknown].	MMPL family. Members of this family are putative integral membrane proteins from bacteria. Several of the members are mycobacterial proteins. Many of the proteins contain two copies of this aligned region. The function of these proteins is not known, although it has been suggested that they may be involved in lipid transport.	Function unknown
	431	CP062133.1_fragment_13	CP062133.1_fragment_13.faa-up.ffn_00002	Mycobacteroides_abscessus	bacteria	CP062133.1	Prodigal:2.6	CDS	457	1053	locus_00002	+	ID=CP062133.1_fragment_13.faa-up.ffn_00002;Parent=CP062133.1_fragment_13.faa-up.ffn_00002_gene;inference=ab initio prediction:Prodigal:2.6,protein motif:Profiles:PF16859.5;locus_tag=CP062133.1_fragment_13.faa-up.ffn_00002;product=Tetracyclin repressor-like%2C C-terminal domain	Tetracyclin repressor-like%2C C-terminal domain	up	Mycobacteroides	DNA-binding transcriptional regulator, AcrR family [Transcription].	Bacterial transcriptional repressor C-terminal. This family of bacterial transcriptional repressors is characterized by the short approximately 50 amino acid stretch of residues constituting the helix-turn-helix DNA binding motif, around the YRFhY motif. The target proteins that are repressed are involved in the transcriptional control of multi-drug efflux pumps, pathways for the biosynthesis of …	Transcription
	432	CP062133.1_fragment_13	CP062133.1_fragment_13.faa-up.ffn_00003	Mycobacteroides_abscessus	bacteria	CP062133.1	Prodigal:2.6	CDS	1651	1863	locus_00003	+	ID=CP062133.1_fragment_13.faa-up.ffn_00003;Parent=CP062133.1_fragment_13.faa-up.ffn_00003_gene;inference=ab initio prediction:Prodigal:2.6,protein motif:Profiles:PF04255.14;locus_tag=CP062133.1_fragment_13.faa-up.ffn_00003;product=Protein of unknown function (DUF433)	Protein of unknown function (DUF433)	up	Mycobacteroides	NA	NA	NA
	433	CP025299.1_fragment_19	CP025299.1_fragment_19.faa-up.ffn_00001	Microbacterium_hominis	bacteria	CP025299.1	Prodigal:2.6	CDS	568	1407	locus_00001	-	ID=CP025299.1_fragment_19.faa-up.ffn_00001;Parent=CP025299.1_fragment_19.faa-up.ffn_00001_gene;inference=ab initio prediction:Prodigal:2.6,protein motif:Profiles:PF00459.25;locus_tag=CP025299.1_fragment_19.faa-up.ffn_00001;product=Inositol monophosphatase family	Inositol monophosphatase family	up	Microbacterium	Archaeal fructose-1,6-bisphosphatase or related enzyme of inositol monophosphatase family [Carbohydrate transport and metabolism].	Inositol monophosphatase family.	Carbohydrate transport and metabolism
	434	CP025299.1_fragment_19	CP025299.1_fragment_19.faa-up.ffn_00002	Microbacterium_hominis	bacteria	CP025299.1	Aragorn:1.2	tRNA	1522	1597	locus_00002	+	ID=CP025299.1_fragment_19.faa-up.ffn_00002;Parent=CP025299.1_fragment_19.faa-up.ffn_00002_gene;inference=COORDINATES:profile:Aragorn:1.2;locus_tag=CP025299.1_fragment_19.faa-up.ffn_00002;product=tRNA-Lys(ctt)	tRNA-Lys(ctt)	up	Microbacterium	NA	NA	NA
	435	CP070996.1_fragment_1_1	CP070996.1_fragment_1_1.faa-up.ffn_00001	Bifidobacterium_longum_subsp._suillum	bacteria	CP070996.1	Prodigal:2.6	CDS	20	340	locus_00001	+	ID=CP070996.1_fragment_1_1.faa-up.ffn_00001;Parent=CP070996.1_fragment_1_1.faa-up.ffn_00001_gene;inference=ab initio prediction:Prodigal:2.6,protein motif:Profiles:PF11133.8;locus_tag=CP070996.1_fragment_1_1.faa-up.ffn_00001;product=Head fiber protein	Head fiber protein	up	Bifidobacterium	NA	Head fiber protein. This head fiber protein is also refereed to as Gp8.5. Gp8.5 is a structural protein in phage. It is a dispensable head protein.	NA
	436	CP070996.1_fragment_1_1	CP070996.1_fragment_1_1.faa-up.ffn_00002	Bifidobacterium_longum_subsp._suillum	bacteria	CP070996.1	Prodigal:2.6	CDS	340	585	locus_00002	+	ID=CP070996.1_fragment_1_1.faa-up.ffn_00002;Parent=CP070996.1_fragment_1_1.faa-up.ffn_00002_gene;inference=ab initio prediction:Prodigal:2.6,protein motif:Profiles:PF18439.1;locus_tag=CP070996.1_fragment_1_1.faa-up.ffn_00002;product=Ubiquitin-Binding Zinc Finger	Ubiquitin-Binding Zinc Finger	up	Bifidobacterium	NA	NA	NA
	437	CP070996.1_fragment_1_1	CP070996.1_fragment_1_1.faa-up.ffn_00003	Bifidobacterium_longum_subsp._suillum	bacteria	CP070996.1	Prodigal:2.6	CDS	588	1433	locus_00003	+	ID=CP070996.1_fragment_1_1.faa-up.ffn_00003;Parent=CP070996.1_fragment_1_1.faa-up.ffn_00003_gene;inference=ab initio prediction:Prodigal:2.6,protein motif:Profiles:VOG9722;locus_tag=CP070996.1_fragment_1_1.faa-up.ffn_00003;product=gp45	gp45	up	Bifidobacterium	NA	NA	NA
	438	LT618781.1_fragment_27	LT618781.1_fragment_27.faa-up.ffn_00001	Propionibacterium_freudenreichii	bacteria	LT618781.1	Aragorn:1.2	tRNA	112	199	locus_00001	-	ID=LT618781.1_fragment_27.faa-up.ffn_00001;Parent=LT618781.1_fragment_27.faa-up.ffn_00001_gene;inference=COORDINATES:profile:Aragorn:1.2;locus_tag=LT618781.1_fragment_27.faa-up.ffn_00001;product=tRNA-Ser(gga)	tRNA-Ser(gga)	up	Propionibacterium	NA	NA	NA
	439	LT618781.1_fragment_27	LT618781.1_fragment_27.faa-up.ffn_00002	Propionibacterium_freudenreichii	bacteria	LT618781.1	Prodigal:2.6	CDS	301	1575	locus_00002	+	ID=LT618781.1_fragment_27.faa-up.ffn_00002;Parent=LT618781.1_fragment_27.faa-up.ffn_00002_gene;inference=ab initio prediction:Prodigal:2.6,protein motif:Profiles:PF00291.25;locus_tag=LT618781.1_fragment_27.faa-up.ffn_00002;product=Pyridoxal-phosphate dependent enzyme	Pyridoxal-phosphate dependent enzyme	up	Propionibacterium	Threonine dehydratase [Amino acid transport and metabolism].	Pyridoxal-phosphate dependent enzyme. Members of this family are all pyridoxal-phosphate dependent enzymes. This family includes: serine dehydratase EC:4.2.1.13 P20132, threonine dehydratase EC:4.2.1.16, tryptophan synthase beta chain EC:4.2.1.20, threonine synthase EC:4.2.99.2, cysteine synthase EC:4.2.99.8 P11096, cystathionine beta-synthase EC:4.2.1.22, 1-aminocyclopropane-1-carboxylate deamin…	Amino acid transport and metabolism
	440	CP065959.1_fragment_48	CP065959.1_fragment_48.faa-up.ffn_00001	Streptomyces_alfalfae	bacteria	CP065959.1	Prodigal:2.6	CDS	119	772	locus_00001	-	ID=CP065959.1_fragment_48.faa-up.ffn_00001;Parent=CP065959.1_fragment_48.faa-up.ffn_00001_gene;inference=ab initio prediction:Prodigal:2.6,protein motif:Profiles:PF01047.22;locus_tag=CP065959.1_fragment_48.faa-up.ffn_00001;product=MarR family	MarR family	up	Streptomyces	DNA-binding transcriptional regulator, MarR family [Transcription].	MarR family. The Mar proteins are involved in the multiple antibiotic resistance, a non-specific resistance system. The expression of the mar operon is controlled by a repressor, MarR. A large number of compounds induce transcription of the mar operon. This is thought to be due to the compound binding to MarR, and the resulting complex stops MarR binding to the DNA. With the MarR repression lost,…	Transcription
	441	CP065959.1_fragment_48	CP065959.1_fragment_48.faa-up.ffn_00002	Streptomyces_alfalfae	bacteria	CP065959.1	Prodigal:2.6	CDS	915	1331	locus_00002	+	ID=CP065959.1_fragment_48.faa-up.ffn_00002;Parent=CP065959.1_fragment_48.faa-up.ffn_00002_gene;inference=ab initio prediction:Prodigal:2.6,protein motif:Profiles:PF02566.19;locus_tag=CP065959.1_fragment_48.faa-up.ffn_00002;product=OsmC-like protein	OsmC-like protein	up	Streptomyces	Organic hydroperoxide reductase OsmC/OhrA [Defense mechanisms].	OsmC-like protein. Osmotically inducible protein C (OsmC) is a stress -induced protein found in E. Coli. This family also contains a organic hydroperoxide detoxification protein that has a novel pattern of oxidative stress regulation.	Defense mechanisms
	442	CP065959.1_fragment_48	CP065959.1_fragment_48.faa-up.ffn_00003	Streptomyces_alfalfae	bacteria	CP065959.1	Aragorn:1.2	tRNA	1427	1500	locus_00003	+	ID=CP065959.1_fragment_48.faa-up.ffn_00003;Parent=CP065959.1_fragment_48.faa-up.ffn_00003_gene;inference=COORDINATES:profile:Aragorn:1.2;locus_tag=CP065959.1_fragment_48.faa-up.ffn_00003;product=tRNA-Arg(cct)	tRNA-Arg(cct)	up	Streptomyces	NA	NA	NA
	443	CP029617.1_fragment_51	CP029617.1_fragment_51.faa-up.ffn_00001	Streptomyces_sp._WAC_01529	bacteria	CP029617.1	Prodigal:2.6	CDS	136	363	locus_00001	-	ID=CP029617.1_fragment_51.faa-up.ffn_00001;Parent=CP029617.1_fragment_51.faa-up.ffn_00001_gene;inference=ab initio prediction:Prodigal:2.6;locus_tag=CP029617.1_fragment_51.faa-up.ffn_00001;product=hypothetical protein	hypothetical protein	up	Streptomyces	NA	NA	NA
	444	CP029617.1_fragment_51	CP029617.1_fragment_51.faa-up.ffn_00002	Streptomyces_sp._WAC_01529	bacteria	CP029617.1	Prodigal:2.6	CDS	491	1072	locus_00002	-	ID=CP029617.1_fragment_51.faa-up.ffn_00002;Parent=CP029617.1_fragment_51.faa-up.ffn_00002_gene;inference=ab initio prediction:Prodigal:2.6;locus_tag=CP029617.1_fragment_51.faa-up.ffn_00002;product=hypothetical protein	hypothetical protein	up	Streptomyces	NA	NA	NA
	445	CP029617.1_fragment_51	CP029617.1_fragment_51.faa-up.ffn_00003	Streptomyces_sp._WAC_01529	bacteria	CP029617.1	Prodigal:2.6	CDS	1151	1372	locus_00003	-	ID=CP029617.1_fragment_51.faa-up.ffn_00003;Parent=CP029617.1_fragment_51.faa-up.ffn_00003_gene;inference=ab initio prediction:Prodigal:2.6;locus_tag=CP029617.1_fragment_51.faa-up.ffn_00003;product=hypothetical protein	hypothetical protein	up	Streptomyces	NA	NA	NA
	446	CP029617.1_fragment_51	CP029617.1_fragment_51.faa-up.ffn_00004	Streptomyces_sp._WAC_01529	bacteria	CP029617.1	Prodigal:2.6	CDS	1628	1960	locus_00004	-	ID=CP029617.1_fragment_51.faa-up.ffn_00004;Parent=CP029617.1_fragment_51.faa-up.ffn_00004_gene;inference=ab initio prediction:Prodigal:2.6;locus_tag=CP029617.1_fragment_51.faa-up.ffn_00004;product=hypothetical protein	hypothetical protein	up	Streptomyces	NA	NA	NA
	447	CP012069.2_fragment_37	CP012069.2_fragment_37.faa-up.ffn_00001	Olsenella_sp._oral_taxon_807	bacteria	CP012069.2	Prodigal:2.6	CDS	274	1224	locus_00001	-	ID=CP012069.2_fragment_37.faa-up.ffn_00001;Parent=CP012069.2_fragment_37.faa-up.ffn_00001_gene;inference=ab initio prediction:Prodigal:2.6,protein motif:Profiles:PF01734.22;locus_tag=CP012069.2_fragment_37.faa-up.ffn_00001;product=Patatin-like phospholipase	Patatin-like phospholipase	up	Olsenella	Predicted phospholipase, patatin/cPLA2 family [Lipid transport and metabolism].	Patatin-like phospholipase. This family consists of various patatin glycoproteins from plants. The patatin protein accounts for up to 40% of the total soluble protein in potato tubers. Patatin is a storage protein but it also has the enzymatic activity of lipid acyl hydrolase, catalyzing the cleavage of fatty acids from membrane lipids. Members of this family have been found also in vertebrates.	Lipid transport and metabolism
	448	CP012069.2_fragment_37	CP012069.2_fragment_37.faa-up.ffn_00002	Olsenella_sp._oral_taxon_807	bacteria	CP012069.2	Prodigal:2.6	CDS	1457	1894	locus_00002	-	ID=CP012069.2_fragment_37.faa-up.ffn_00002;Parent=CP012069.2_fragment_37.faa-up.ffn_00002_gene;inference=ab initio prediction:Prodigal:2.6,protein motif:Profiles:PF13673.7;locus_tag=CP012069.2_fragment_37.faa-up.ffn_00002;product=Acetyltransferase (GNAT) domain	Acetyltransferase (GNAT) domain	up	Olsenella	Predicted N-acetyltransferase YhbS [General function prediction only].	Acetyltransferase (GNAT) domain. This family contains proteins with N-acetyltransferase functions such as Elp3-related proteins.	General function prediction only
	449	CP003275.1_fragment_135	CP003275.1_fragment_135.faa-up.ffn_00001	Streptomyces_hygroscopicus_subsp._jinggangensis_5008	bacteria	CP003275.1	Prodigal:2.6	CDS	23	211	locus_00001	+	ID=CP003275.1_fragment_135.faa-up.ffn_00001;Parent=CP003275.1_fragment_135.faa-up.ffn_00001_gene;inference=ab initio prediction:Prodigal:2.6,protein motif:Profiles:PF13701.6;locus_tag=CP003275.1_fragment_135.faa-up.ffn_00001;product=Transposase DDE domain group 1	Transposase DDE domain group 1	up	Streptomyces	NA	Transposase DDE domain group 1. Transposase proteins are necessary for efficient DNA transposition. This domain is a member of the DDE superfamily, which contain three carboxylate residues that are believed to be responsible for coordinating metal ions needed for catalysis.	NA
	450	CP003275.1_fragment_135	CP003275.1_fragment_135.faa-up.ffn_00002	Streptomyces_hygroscopicus_subsp._jinggangensis_5008	bacteria	CP003275.1	Prodigal:2.6	CDS	309	710	locus_00002	-	ID=CP003275.1_fragment_135.faa-up.ffn_00002;Parent=CP003275.1_fragment_135.faa-up.ffn_00002_gene;inference=ab initio prediction:Prodigal:2.6,protein motif:Profiles:PF13340.6;locus_tag=CP003275.1_fragment_135.faa-up.ffn_00002;product=Putative transposase of IS4/5 family (DUF4096)	Putative transposase of IS4/5 family (DUF4096)	up	Streptomyces	Transposase [Mobilome: prophages, transposons].	Putative transposase of IS4/5 family (DUF4096).	Mobilome: prophages, transposons
	451	CP003275.1_fragment_135	CP003275.1_fragment_135.faa-up.ffn_00003	Streptomyces_hygroscopicus_subsp._jinggangensis_5008	bacteria	CP003275.1	Prodigal:2.6	CDS	847	1386	locus_00003	+	ID=CP003275.1_fragment_135.faa-up.ffn_00003;Parent=CP003275.1_fragment_135.faa-up.ffn_00003_gene;inference=ab initio prediction:Prodigal:2.6,protein motif:Profiles:PF13592.6;locus_tag=CP003275.1_fragment_135.faa-up.ffn_00003;product=Winged helix-turn helix	Winged helix-turn helix	up	Streptomyces	Transposase [Mobilome: prophages, transposons].	Winged helix-turn helix. This helix-turn-helix domain is often found in transferases and is likely to be DNA-binding.	Mobilome: prophages, transposons
	452	CP003275.1_fragment_135	CP003275.1_fragment_135.faa-up.ffn_00004	Streptomyces_hygroscopicus_subsp._jinggangensis_5008	bacteria	CP003275.1	Prodigal:2.6	CDS	1332	1904	locus_00004	+	ID=CP003275.1_fragment_135.faa-up.ffn_00004;Parent=CP003275.1_fragment_135.faa-up.ffn_00004_gene;inference=ab initio prediction:Prodigal:2.6,protein motif:Profiles:PF13358.6;locus_tag=CP003275.1_fragment_135.faa-up.ffn_00004;product=DDE superfamily endonuclease	DDE superfamily endonuclease	up	Streptomyces	NA	DDE superfamily endonuclease. This family of proteins are related to pfam00665 and are probably endonucleases of the DDE superfamily. Transposase proteins are necessary for efficient DNA transposition. This domain is a member of the DDE superfamily, which contain three carboxylate residues that are believed to be responsible for coordinating metal ions needed for catalysis. The catalytic activity…	NA
	453	CP070870.1_fragment_42	CP070870.1_fragment_42.faa-up.ffn_00001	Rhodococcus_erythropolis	bacteria	CP070870.1	Prodigal:2.6	CDS	99	890	locus_00001	+	ID=CP070870.1_fragment_42.faa-up.ffn_00001;Parent=CP070870.1_fragment_42.faa-up.ffn_00001_gene;inference=ab initio prediction:Prodigal:2.6;locus_tag=CP070870.1_fragment_42.faa-up.ffn_00001;product=hypothetical protein	hypothetical protein	up	Rhodococcus	NA	NA	NA
	454	CP070870.1_fragment_42	CP070870.1_fragment_42.faa-up.ffn_00002	Rhodococcus_erythropolis	bacteria	CP070870.1	Prodigal:2.6	CDS	1157	1774	locus_00002	-	ID=CP070870.1_fragment_42.faa-up.ffn_00002;Parent=CP070870.1_fragment_42.faa-up.ffn_00002_gene;inference=ab initio prediction:Prodigal:2.6,protein motif:Profiles:PF00072.24;locus_tag=CP070870.1_fragment_42.faa-up.ffn_00002;product=Response regulator receiver domain	Response regulator receiver domain	up	Rhodococcus	Two-component response regulator, AmiR/NasT family, consists of REC and RNA-binding antiterminator (ANTAR) domains [Signal transduction mechanisms, Transcription].	Response regulator receiver domain. This domain receives the signal from the sensor partner in bacterial two-component systems. It is usually found N-terminal to a DNA binding effector domain.	Signal transduction mechanisms, Transcription
	455	CP070870.1_fragment_42	CP070870.1_fragment_42.faa-up.ffn_00003	Rhodococcus_erythropolis	bacteria	CP070870.1	Aragorn:1.2	tRNA	1882	1956	locus_00003	+	ID=CP070870.1_fragment_42.faa-up.ffn_00003;Parent=CP070870.1_fragment_42.faa-up.ffn_00003_gene;inference=COORDINATES:profile:Aragorn:1.2;locus_tag=CP070870.1_fragment_42.faa-up.ffn_00003;product=tRNA-Leu(caa)	tRNA-Leu(caa)	up	Rhodococcus	NA	NA	NA
	456	AP012284.1_fragment_5	AP012284.1_fragment_5.faa-up.ffn_00001	Corynebacterium_ulcerans_0102	bacteria	AP012284.1	Prodigal:2.6	CDS	21	233	locus_00001	+	ID=AP012284.1_fragment_5.faa-up.ffn_00001;Parent=AP012284.1_fragment_5.faa-up.ffn_00001_gene;inference=ab initio prediction:Prodigal:2.6,protein motif:Profiles:PF00367.20;locus_tag=AP012284.1_fragment_5.faa-up.ffn_00001;product=phosphotransferase system%2C EIIB	phosphotransferase system%2C EIIB	up	Corynebacterium	Phosphotransferase system IIB components [Carbohydrate transport and metabolism].	phosphotransferase system, EIIB.	Carbohydrate transport and metabolism
	457	AP012284.1_fragment_5	AP012284.1_fragment_5.faa-up.ffn_00002	Corynebacterium_ulcerans_0102	bacteria	AP012284.1	Prodigal:2.6	CDS	233	706	locus_00002	+	ID=AP012284.1_fragment_5.faa-up.ffn_00002;Parent=AP012284.1_fragment_5.faa-up.ffn_00002_gene;inference=ab initio prediction:Prodigal:2.6,protein motif:Profiles:PF00358.20;locus_tag=AP012284.1_fragment_5.faa-up.ffn_00002;product=phosphoenolpyruvate-dependent sugar phosphotransferase system%2C EIIA 1	phosphoenolpyruvate-dependent sugar phosphotransferase system%2C EIIA 1	up	Corynebacterium	Phosphotransferase system IIA component [Carbohydrate transport and metabolism].	phosphoenolpyruvate-dependent sugar phosphotransferase system, EIIA 1.	Carbohydrate transport and metabolism
	458	AP012284.1_fragment_5	AP012284.1_fragment_5.faa-up.ffn_00003	Corynebacterium_ulcerans_0102	bacteria	AP012284.1	Prodigal:2.6	CDS	866	1669	locus_00003	+	ID=AP012284.1_fragment_5.faa-up.ffn_00003;Parent=AP012284.1_fragment_5.faa-up.ffn_00003_gene;inference=ab initio prediction:Prodigal:2.6,protein motif:Profiles:PF18029.1;locus_tag=AP012284.1_fragment_5.faa-up.ffn_00003;product=Glyoxalase-like domain	Glyoxalase-like domain	up	Corynebacterium	Predicted enzyme related to lactoylglutathione lyase [General function prediction only].	Glyoxalase/Bleomycin resistance protein/Dioxygenase superfamily.	General function prediction only
	459	AP012284.1_fragment_5	AP012284.1_fragment_5.faa-up.ffn_00004	Corynebacterium_ulcerans_0102	bacteria	AP012284.1	Aragorn:1.2	tRNA	1779	1852	locus_00004	+	ID=AP012284.1_fragment_5.faa-up.ffn_00004;Parent=AP012284.1_fragment_5.faa-up.ffn_00004_gene;inference=COORDINATES:profile:Aragorn:1.2;locus_tag=AP012284.1_fragment_5.faa-up.ffn_00004;product=tRNA-Arg(acg)	tRNA-Arg(acg)	up	Corynebacterium	NA	NA	NA
	460	CP001726.1_fragment_26_1	CP001726.1_fragment_26_1.faa-up.ffn_00001	Eggerthella_lenta_DSM_2243	bacteria	CP001726.1	Prodigal:2.6	CDS	294	641	locus_00001	+	ID=CP001726.1_fragment_26_1.faa-up.ffn_00001;Parent=CP001726.1_fragment_26_1.faa-up.ffn_00001_gene;inference=ab initio prediction:Prodigal:2.6;locus_tag=CP001726.1_fragment_26_1.faa-up.ffn_00001;product=hypothetical protein	hypothetical protein	up	Eggerthella	NA	NA	NA
	461	CP001726.1_fragment_26_1	CP001726.1_fragment_26_1.faa-up.ffn_00002	Eggerthella_lenta_DSM_2243	bacteria	CP001726.1	Prodigal:2.6	CDS	1048	1791	locus_00002	-	ID=CP001726.1_fragment_26_1.faa-up.ffn_00002;Parent=CP001726.1_fragment_26_1.faa-up.ffn_00002_gene;inference=ab initio prediction:Prodigal:2.6,protein motif:Profiles:VOG7442;locus_tag=CP001726.1_fragment_26_1.faa-up.ffn_00002;product=ABC transporter	ABC transporter	up	Eggerthella	ABC-type lipoprotein export system, ATPase component [Cell wall/membrane/envelope biogenesis].	ABC transporter. ABC transporters for a large family of proteins responsible for translocation of a variety of compounds across biological membranes. ABC transporters are the largest family of proteins in many completely sequenced bacteria. ABC transporters are composed of two copies of this domain and two copies of a transmembrane domain pfam00664. These four domains may belong to a single polyp…	Cell wall/membrane/envelope biogenesis
	462	CP012752.1_fragment_6	CP012752.1_fragment_6.faa-up.ffn_00001	Kibdelosporangium_phytohabitans	bacteria	CP012752.1	Prodigal:2.6	CDS	81	320	locus_00001	-	ID=CP012752.1_fragment_6.faa-up.ffn_00001;Parent=CP012752.1_fragment_6.faa-up.ffn_00001_gene;inference=ab initio prediction:Prodigal:2.6,protein motif:Profiles:PF11239.8;locus_tag=CP012752.1_fragment_6.faa-up.ffn_00001;product=Protein of unknown function (DUF3040)	Protein of unknown function (DUF3040)	up	Kibdelosporangium	NA	NA	NA
	463	CP012752.1_fragment_6	CP012752.1_fragment_6.faa-up.ffn_00002	Kibdelosporangium_phytohabitans	bacteria	CP012752.1	Prodigal:2.6	CDS	422	928	locus_00002	-	ID=CP012752.1_fragment_6.faa-up.ffn_00002;Parent=CP012752.1_fragment_6.faa-up.ffn_00002_gene;inference=ab initio prediction:Prodigal:2.6;locus_tag=CP012752.1_fragment_6.faa-up.ffn_00002;product=hypothetical protein	hypothetical protein	up	Kibdelosporangium	NA	NA	NA
	464	CP012752.1_fragment_6	CP012752.1_fragment_6.faa-up.ffn_00003	Kibdelosporangium_phytohabitans	bacteria	CP012752.1	Prodigal:2.6	CDS	1105	1410	locus_00003	+	ID=CP012752.1_fragment_6.faa-up.ffn_00003;Parent=CP012752.1_fragment_6.faa-up.ffn_00003_gene;inference=ab initio prediction:Prodigal:2.6;locus_tag=CP012752.1_fragment_6.faa-up.ffn_00003;product=hypothetical protein	hypothetical protein	up	Kibdelosporangium	NA	NA	NA
	465	CP012752.1_fragment_6	CP012752.1_fragment_6.faa-up.ffn_00004	Kibdelosporangium_phytohabitans	bacteria	CP012752.1	Prodigal:2.6	CDS	1569	1958	locus_00004	-	ID=CP012752.1_fragment_6.faa-up.ffn_00004;Parent=CP012752.1_fragment_6.faa-up.ffn_00004_gene;inference=ab initio prediction:Prodigal:2.6,protein motif:Profiles:PF12840.7;locus_tag=CP012752.1_fragment_6.faa-up.ffn_00004;product=Helix-turn-helix domain	Helix-turn-helix domain	up	Kibdelosporangium	NA	NA	NA
	466	CP063165.1_fragment_16	CP063165.1_fragment_16.faa-up.ffn_00001	Mycobacteroides_abscessus_subsp._abscessus	bacteria	CP063165.1	Prodigal:2.6	CDS	55	1425	locus_00001	+	ID=CP063165.1_fragment_16.faa-up.ffn_00001;Parent=CP063165.1_fragment_16.faa-up.ffn_00001_gene;inference=ab initio prediction:Prodigal:2.6,protein motif:Profiles:VOG3636;locus_tag=CP063165.1_fragment_16.faa-up.ffn_00001;product=hypothetical protein	hypothetical protein	up	Mycobacteroides	NA	NA	NA
	467	CP063165.1_fragment_16	CP063165.1_fragment_16.faa-up.ffn_00002	Mycobacteroides_abscessus_subsp._abscessus	bacteria	CP063165.1	Prodigal:2.6	CDS	1422	1892	locus_00002	+	ID=CP063165.1_fragment_16.faa-up.ffn_00002;Parent=CP063165.1_fragment_16.faa-up.ffn_00002_gene;inference=ab initio prediction:Prodigal:2.6;locus_tag=CP063165.1_fragment_16.faa-up.ffn_00002;product=hypothetical protein	hypothetical protein	up	Mycobacteroides	NA	NA	NA
	468	CP017316.1_fragment_59_1	CP017316.1_fragment_59_1.faa-up.ffn_00001	Streptomyces_rubrolavendulae	bacteria	CP017316.1	Prodigal:2.6	CDS	212	1999	locus_00001	+	ID=CP017316.1_fragment_59_1.faa-up.ffn_00001;Parent=CP017316.1_fragment_59_1.faa-up.ffn_00001_gene;inference=ab initio prediction:Prodigal:2.6,protein motif:Profiles:PF04998.17;locus_tag=CP017316.1_fragment_59_1.faa-up.ffn_00001;product=RNA polymerase Rpb1%2C domain 5	RNA polymerase Rpb1%2C domain 5	up	Streptomyces	DNA-directed RNA polymerase, beta' subunit/160 kD subunit [Transcription].	RNA polymerase Rpb1, domain 5. RNA polymerases catalyze the DNA dependent polymerization of RNA. Prokaryotes contain a single RNA polymerase compared to three in eukaryotes (not including mitochondrial. and chloroplast polymerases). This domain, domain 5, represents the discontinuous cleft domain that is required to from the central cleft or channel where the DNA is bound.	Transcription
	469	CP009496.1_fragment_27	CP009496.1_fragment_27.faa-up.ffn_00001	Mycolicibacterium_smegmatis	bacteria	CP009496.1	Prodigal:2.6	CDS	88	300	locus_00001	+	ID=CP009496.1_fragment_27.faa-up.ffn_00001;Parent=CP009496.1_fragment_27.faa-up.ffn_00001_gene;inference=ab initio prediction:Prodigal:2.6,protein motif:Profiles:PF07690.16;locus_tag=CP009496.1_fragment_27.faa-up.ffn_00001;product=Major Facilitator Superfamily	Major Facilitator Superfamily	up	Mycolicibacterium	NA	NA	NA
	470	CP009496.1_fragment_27	CP009496.1_fragment_27.faa-up.ffn_00002	Mycolicibacterium_smegmatis	bacteria	CP009496.1	Aragorn:1.2	tRNA	357	430	locus_00002	+	ID=CP009496.1_fragment_27.faa-up.ffn_00002;Parent=CP009496.1_fragment_27.faa-up.ffn_00002_gene;inference=COORDINATES:profile:Aragorn:1.2;locus_tag=CP009496.1_fragment_27.faa-up.ffn_00002;product=tRNA-Ala(ggc)	tRNA-Ala(ggc)	up	Mycolicibacterium	NA	NA	NA
	471	CP009496.1_fragment_27	CP009496.1_fragment_27.faa-up.ffn_00003	Mycolicibacterium_smegmatis	bacteria	CP009496.1	Prodigal:2.6	CDS	733	1941	locus_00003	-	ID=CP009496.1_fragment_27.faa-up.ffn_00003;Parent=CP009496.1_fragment_27.faa-up.ffn_00003_gene;inference=ab initio prediction:Prodigal:2.6,protein motif:Profiles:PF02661.18;locus_tag=CP009496.1_fragment_27.faa-up.ffn_00003;product=Fic/DOC family	Fic/DOC family	up	Mycolicibacterium	Fic family protein [Transcription].	Fic/DOC family. This family consists of the Fic (filamentation induced by cAMP) protein and doc (death on curing). The Fic protein is involved in cell division and is suggested to be involved in the synthesis of PAB or folate, indicating that the Fic protein and cAMP are involved in a regulatory mechanism of cell division via folate metabolism. This family contains a central conserved motif HPFXX…	Transcription
	472	CP007456.1_fragment_21	CP007456.1_fragment_21.faa-up.ffn_00001	Bifidobacterium_kashiwanohense_PV20-2	bacteria	CP007456.1	Prodigal:2.6	CDS	190	759	locus_00001	-	ID=CP007456.1_fragment_21.faa-up.ffn_00001;Parent=CP007456.1_fragment_21.faa-up.ffn_00001_gene;inference=ab initio prediction:Prodigal:2.6,protein motif:Profiles:PF13470.6;locus_tag=CP007456.1_fragment_21.faa-up.ffn_00001;product=PIN domain	PIN domain	up	Bifidobacterium	NA	PIN domain. Members of this family of bacterial domains are predicted to be RNases (from similarities to 5'-exonucleases).	NA
	473	CP007456.1_fragment_21	CP007456.1_fragment_21.faa-up.ffn_00002	Bifidobacterium_kashiwanohense_PV20-2	bacteria	CP007456.1	Prodigal:2.6	CDS	776	1192	locus_00002	-	ID=CP007456.1_fragment_21.faa-up.ffn_00002;Parent=CP007456.1_fragment_21.faa-up.ffn_00002_gene;inference=ab initio prediction:Prodigal:2.6,protein motif:Profiles:PF12728.7;locus_tag=CP007456.1_fragment_21.faa-up.ffn_00002;product=Helix-turn-helix domain	Helix-turn-helix domain	up	Bifidobacterium	NA	Helix-turn-helix domain. This domain is a DNA-binding helix-turn-helix domain.	NA
	474	CP007456.1_fragment_21	CP007456.1_fragment_21.faa-up.ffn_00003	Bifidobacterium_kashiwanohense_PV20-2	bacteria	CP007456.1	Prodigal:2.6	CDS	1358	1663	locus_00003	+	ID=CP007456.1_fragment_21.faa-up.ffn_00003;Parent=CP007456.1_fragment_21.faa-up.ffn_00003_gene;inference=ab initio prediction:Prodigal:2.6,protein motif:Profiles:PF04221.12;locus_tag=CP007456.1_fragment_21.faa-up.ffn_00003;product=RelB antitoxin	RelB antitoxin	up	Bifidobacterium	Antitoxin component of the RelBE or YafQ-DinJ toxin-antitoxin module [Defense mechanisms].	RelB antitoxin. RelE and RelB form a toxin-antitoxin system. RelE represses translation, probably through binding ribosomes. RelB stably binds RelE, presumably deactivating it.	Defense mechanisms
	475	CP029197.1_fragment_29_1	CP029197.1_fragment_29_1.faa-up.ffn_00001	Streptomyces_venezuelae_ATCC_10712	bacteria	CP029197.1	Prodigal:2.6	CDS	263	562	locus_00001	+	ID=CP029197.1_fragment_29_1.faa-up.ffn_00001;Parent=CP029197.1_fragment_29_1.faa-up.ffn_00001_gene;inference=ab initio prediction:Prodigal:2.6;locus_tag=CP029197.1_fragment_29_1.faa-up.ffn_00001;product=hypothetical protein	hypothetical protein	up	Streptomyces	NA	NA	NA
	476	CP029197.1_fragment_29_1	CP029197.1_fragment_29_1.faa-up.ffn_00002	Streptomyces_venezuelae_ATCC_10712	bacteria	CP029197.1	Prodigal:2.6	CDS	549	1175	locus_00002	-	ID=CP029197.1_fragment_29_1.faa-up.ffn_00002;Parent=CP029197.1_fragment_29_1.faa-up.ffn_00002_gene;inference=ab initio prediction:Prodigal:2.6;locus_tag=CP029197.1_fragment_29_1.faa-up.ffn_00002;product=hypothetical protein	hypothetical protein	up	Streptomyces	NA	NA	NA
	477	CP029197.1_fragment_29_1	CP029197.1_fragment_29_1.faa-up.ffn_00003	Streptomyces_venezuelae_ATCC_10712	bacteria	CP029197.1	Prodigal:2.6	CDS	1379	1999	locus_00003	-	ID=CP029197.1_fragment_29_1.faa-up.ffn_00003;Parent=CP029197.1_fragment_29_1.faa-up.ffn_00003_gene;inference=ab initio prediction:Prodigal:2.6,protein motif:Profiles:PF03793.19;locus_tag=CP029197.1_fragment_29_1.faa-up.ffn_00003;product=PASTA domain	PASTA domain	up	Streptomyces	NA	PASTA domain. This domain is found at the C termini of several Penicillin-binding proteins and bacterial serine/threonine kinases. It binds the beta-lactam stem, which implicates it in sensing D-alanyl-D-alanine - the PBP transpeptidase substrate. It is a small globular fold consisting of 3 beta-sheets and an alpha-helix. The name PASTA is derived from PBP and Serine/Threonine kinase Associated d…	NA
	478	CP043010.1_fragment_23	CP043010.1_fragment_23.faa-up.ffn_00001	Paenarthrobacter_ureafaciens	bacteria	CP043010.1	Prodigal:2.6	CDS	172	1722	locus_00001	+	ID=CP043010.1_fragment_23.faa-up.ffn_00001;Parent=CP043010.1_fragment_23.faa-up.ffn_00001_gene;inference=ab initio prediction:Prodigal:2.6,protein motif:Profiles:PF01926.23;locus_tag=CP043010.1_fragment_23.faa-up.ffn_00001;product=50S ribosome-binding GTPase	50S ribosome-binding GTPase	up	Paenarthrobacter	Predicted GTPases [General function prediction only].	50S ribosome-binding GTPase. The full-length GTPase protein is required for the complete activity of the protein of interacting with the 50S ribosome and binding of both adenine and guanine nucleotides, with a preference for guanine nucleotide.	General function prediction only
	479	CP043010.1_fragment_23	CP043010.1_fragment_23.faa-up.ffn_00002	Paenarthrobacter_ureafaciens	bacteria	CP043010.1	Aragorn:1.2	tRNA	1864	1940	locus_00002	+	ID=CP043010.1_fragment_23.faa-up.ffn_00002;Parent=CP043010.1_fragment_23.faa-up.ffn_00002_gene;inference=COORDINATES:profile:Aragorn:1.2;locus_tag=CP043010.1_fragment_23.faa-up.ffn_00002;product=tRNA-Pro(ggg)	tRNA-Pro(ggg)	up	Paenarthrobacter	NA	NA	NA
	480	CP062235.1_fragment_3	CP062235.1_fragment_3.faa-up.ffn_00001	Arthrobacter_sp._TES	bacteria	CP062235.1	Prodigal:2.6	CDS	80	355	locus_00001	+	ID=CP062235.1_fragment_3.faa-up.ffn_00001;Parent=CP062235.1_fragment_3.faa-up.ffn_00001_gene;inference=ab initio prediction:Prodigal:2.6,protein motif:Profiles:PF01047.22;locus_tag=CP062235.1_fragment_3.faa-up.ffn_00001;product=MarR family	MarR family	up	Arthrobacter	DNA-binding transcriptional regulator, MarR family [Transcription].	MarR family. The Mar proteins are involved in the multiple antibiotic resistance, a non-specific resistance system. The expression of the mar operon is controlled by a repressor, MarR. A large number of compounds induce transcription of the mar operon. This is thought to be due to the compound binding to MarR, and the resulting complex stops MarR binding to the DNA. With the MarR repression lost,…	Transcription
	481	CP062235.1_fragment_3	CP062235.1_fragment_3.faa-up.ffn_00002	Arthrobacter_sp._TES	bacteria	CP062235.1	Aragorn:1.2	tRNA	409	487	locus_00002	-	ID=CP062235.1_fragment_3.faa-up.ffn_00002;Parent=CP062235.1_fragment_3.faa-up.ffn_00002_gene;inference=COORDINATES:profile:Aragorn:1.2;locus_tag=CP062235.1_fragment_3.faa-up.ffn_00002;product=tRNA-Val(tac)	tRNA-Val(tac)	up	Arthrobacter	NA	NA	NA
	482	CP062235.1_fragment_3	CP062235.1_fragment_3.faa-up.ffn_00003	Arthrobacter_sp._TES	bacteria	CP062235.1	Prodigal:2.6	CDS	659	1177	locus_00003	+	ID=CP062235.1_fragment_3.faa-up.ffn_00003;Parent=CP062235.1_fragment_3.faa-up.ffn_00003_gene;inference=ab initio prediction:Prodigal:2.6;locus_tag=CP062235.1_fragment_3.faa-up.ffn_00003;product=hypothetical protein	hypothetical protein	up	Arthrobacter	NA	NA	NA
	483	CP062235.1_fragment_3	CP062235.1_fragment_3.faa-up.ffn_00004	Arthrobacter_sp._TES	bacteria	CP062235.1	Prodigal:2.6	CDS	1174	1797	locus_00004	+	ID=CP062235.1_fragment_3.faa-up.ffn_00004;Parent=CP062235.1_fragment_3.faa-up.ffn_00004_gene;inference=ab initio prediction:Prodigal:2.6;locus_tag=CP062235.1_fragment_3.faa-up.ffn_00004;product=hypothetical protein	hypothetical protein	up	Arthrobacter	NA	NA	NA
	484	AP018366.1_fragment_2	AP018366.1_fragment_2.faa-up.ffn_00001	Streptomyces_sp._SN-593	plasmid	AP018366.1	Prodigal:2.6	CDS	63	422	locus_00001	+	ID=AP018366.1_fragment_2.faa-up.ffn_00001;Parent=AP018366.1_fragment_2.faa-up.ffn_00001_gene;inference=ab initio prediction:Prodigal:2.6,protein motif:Profiles:PF00482.23;locus_tag=AP018366.1_fragment_2.faa-up.ffn_00001;product=Type II secretion system (T2SS)%2C protein F	Type II secretion system (T2SS)%2C protein F	up	Streptomyces	NA	NA	NA
	485	AP018366.1_fragment_2	AP018366.1_fragment_2.faa-up.ffn_00002	Streptomyces_sp._SN-593	plasmid	AP018366.1	Prodigal:2.6	CDS	445	651	locus_00002	+	ID=AP018366.1_fragment_2.faa-up.ffn_00002;Parent=AP018366.1_fragment_2.faa-up.ffn_00002_gene;inference=ab initio prediction:Prodigal:2.6,protein motif:Profiles:PF12955.7;locus_tag=AP018366.1_fragment_2.faa-up.ffn_00002;product=Domain of unknown function (DUF3844)	Domain of unknown function (DUF3844)	up	Streptomyces	NA	NA	NA
	486	AP018366.1_fragment_2	AP018366.1_fragment_2.faa-up.ffn_00003	Streptomyces_sp._SN-593	plasmid	AP018366.1	Prodigal:2.6	CDS	654	1073	locus_00003	+	ID=AP018366.1_fragment_2.faa-up.ffn_00003;Parent=AP018366.1_fragment_2.faa-up.ffn_00003_gene;inference=ab initio prediction:Prodigal:2.6,protein motif:Profiles:PF07811.12;locus_tag=AP018366.1_fragment_2.faa-up.ffn_00003;product=TadE-like protein	TadE-like protein	up	Streptomyces	NA	TadE-like protein. The members of this family are similar to a region of the protein product of the bacterial tadE locus. In various bacterial species, the tad locus is closely linked to flp-like genes, which encode proteins required for the production of pili involved in adherence to surfaces. It is thought that the tad loci encode proteins that act to assemble or export an Flp pilus in various …	NA
	487	AP018366.1_fragment_2	AP018366.1_fragment_2.faa-up.ffn_00004	Streptomyces_sp._SN-593	plasmid	AP018366.1	Prodigal:2.6	CDS	1070	1522	locus_00004	+	ID=AP018366.1_fragment_2.faa-up.ffn_00004;Parent=AP018366.1_fragment_2.faa-up.ffn_00004_gene;inference=ab initio prediction:Prodigal:2.6,protein motif:Profiles:PF07811.12;locus_tag=AP018366.1_fragment_2.faa-up.ffn_00004;product=TadE-like protein	TadE-like protein	up	Streptomyces	NA	NA	NA
	488	AP018366.1_fragment_2	AP018366.1_fragment_2.faa-up.ffn_00005	Streptomyces_sp._SN-593	plasmid	AP018366.1	Prodigal:2.6	CDS	1519	1968	locus_00005	+	ID=AP018366.1_fragment_2.faa-up.ffn_00005;Parent=AP018366.1_fragment_2.faa-up.ffn_00005_gene;inference=ab initio prediction:Prodigal:2.6,protein motif:Profiles:PF13400.6;locus_tag=AP018366.1_fragment_2.faa-up.ffn_00005;product=Putative Flp pilus-assembly TadE/G-like	Putative Flp pilus-assembly TadE/G-like	up	Streptomyces	Flp pilus assembly protein TadG [Intracellular trafficking, secretion, and vesicular transport, Extracellular structures].	NA	Intracellular trafficking, secretion, and vesicular transport, Extracellular structures
	489	CP005286.1_fragment_9	CP005286.1_fragment_9.faa-up.ffn_00001	Corynebacterium_humireducens_NBRC_106098_=_DSM_45392	bacteria	CP005286.1	Prodigal:2.6	CDS	15	1127	locus_00001	+	ID=CP005286.1_fragment_9.faa-up.ffn_00001;Parent=CP005286.1_fragment_9.faa-up.ffn_00001_gene;inference=ab initio prediction:Prodigal:2.6,protein motif:Profiles:PF00474.17;locus_tag=CP005286.1_fragment_9.faa-up.ffn_00001;product=Sodium:solute symporter family	Sodium:solute symporter family	up	Corynebacterium	Na+(or H+)/acetate symporter ActP [Energy production and conversion].	Sodium:solute symporter family.	Energy production and conversion
	490	AP019662.1_fragment_18	AP019662.1_fragment_18.faa-up.ffn_00001	Corynebacterium_ulcerans	bacteria	AP019662.1	Prodigal:2.6	CDS	140	766	locus_00001	+	ID=AP019662.1_fragment_18.faa-up.ffn_00001;Parent=AP019662.1_fragment_18.faa-up.ffn_00001_gene;inference=ab initio prediction:Prodigal:2.6,protein motif:Profiles:PF14283.6;locus_tag=AP019662.1_fragment_18.faa-up.ffn_00001;product=Domain of unknown function (DUF4366)	Domain of unknown function (DUF4366)	up	Corynebacterium	NA	NA	NA
	491	AP019662.1_fragment_18	AP019662.1_fragment_18.faa-up.ffn_00002	Corynebacterium_ulcerans	bacteria	AP019662.1	Prodigal:2.6	CDS	1195	1533	locus_00002	-	ID=AP019662.1_fragment_18.faa-up.ffn_00002;Parent=AP019662.1_fragment_18.faa-up.ffn_00002_gene;inference=ab initio prediction:Prodigal:2.6,protein motif:Profiles:VOG6149;locus_tag=AP019662.1_fragment_18.faa-up.ffn_00002;product=gp33	gp33	up	Corynebacterium	NA	NA	NA
	492	AP019662.1_fragment_18	AP019662.1_fragment_18.faa-up.ffn_00003	Corynebacterium_ulcerans	bacteria	AP019662.1	Prodigal:2.6	CDS	1530	1994	locus_00003	-	ID=AP019662.1_fragment_18.faa-up.ffn_00003;Parent=AP019662.1_fragment_18.faa-up.ffn_00003_gene;inference=ab initio prediction:Prodigal:2.6,protein motif:Profiles:VOG4629;locus_tag=AP019662.1_fragment_18.faa-up.ffn_00003;product=gp18	gp18	up	Corynebacterium	NA	NA	NA
	493	CP016793.1_fragment_13_1	CP016793.1_fragment_13_1.faa-up.ffn_00001	Lentzea_guizhouensis	bacteria	CP016793.1	Prodigal:2.6	CDS	82	426	locus_00001	+	ID=CP016793.1_fragment_13_1.faa-up.ffn_00001;Parent=CP016793.1_fragment_13_1.faa-up.ffn_00001_gene;inference=ab initio prediction:Prodigal:2.6,protein motif:Profiles:PF00583.25;locus_tag=CP016793.1_fragment_13_1.faa-up.ffn_00001;product=Acetyltransferase (GNAT) family	Acetyltransferase (GNAT) family	up	Lentzea	NA	Acetyltransferase (GNAT) family. This family contains proteins with N-acetyltransferase functions such as Elp3-related proteins.	NA
	494	CP016793.1_fragment_13_1	CP016793.1_fragment_13_1.faa-up.ffn_00002	Lentzea_guizhouensis	bacteria	CP016793.1	Prodigal:2.6	CDS	381	1238	locus_00002	-	ID=CP016793.1_fragment_13_1.faa-up.ffn_00002;Parent=CP016793.1_fragment_13_1.faa-up.ffn_00002_gene;inference=ab initio prediction:Prodigal:2.6,protein motif:Profiles:PF09995.9;locus_tag=CP016793.1_fragment_13_1.faa-up.ffn_00002;product=Uncharacterized protein conserved in bacteria (DUF2236)	Uncharacterized protein conserved in bacteria (DUF2236)	up	Lentzea	NA	Uncharacterized protein conserved in bacteria (DUF2236). This domain, found in various hypothetical bacterial proteins, has no known function. This family contains a highly conserved arginine and histidine that may be active site residues for an as yet unknown catalytic activity.	NA
	495	CP016793.1_fragment_13_1	CP016793.1_fragment_13_1.faa-up.ffn_00003	Lentzea_guizhouensis	bacteria	CP016793.1	Prodigal:2.6	CDS	1791	1979	locus_00003	-	ID=CP016793.1_fragment_13_1.faa-up.ffn_00003;Parent=CP016793.1_fragment_13_1.faa-up.ffn_00003_gene;inference=ab initio prediction:Prodigal:2.6,protein motif:Profiles:PF04149.12;locus_tag=CP016793.1_fragment_13_1.faa-up.ffn_00003;product=Domain of unknown function (DUF397)	Domain of unknown function (DUF397)	up	Lentzea	NA	Domain of unknown function (DUF397). The function of this family is unknown.	NA
	496	AP012211.1_fragment_4_1	AP012211.1_fragment_4_1.faa-up.ffn_00001	Eggerthella_sp._YY7918	bacteria	AP012211.1	Prodigal:2.6	CDS	8	265	locus_00001	+	ID=AP012211.1_fragment_4_1.faa-up.ffn_00001;Parent=AP012211.1_fragment_4_1.faa-up.ffn_00001_gene;inference=ab initio prediction:Prodigal:2.6;locus_tag=AP012211.1_fragment_4_1.faa-up.ffn_00001;product=hypothetical protein	hypothetical protein	up	Eggerthella	NA	NA	NA
	497	AP012211.1_fragment_4_1	AP012211.1_fragment_4_1.faa-up.ffn_00002	Eggerthella_sp._YY7918	bacteria	AP012211.1	Prodigal:2.6	CDS	419	1999	locus_00002	+	ID=AP012211.1_fragment_4_1.faa-up.ffn_00002;Parent=AP012211.1_fragment_4_1.faa-up.ffn_00002_gene;inference=ab initio prediction:Prodigal:2.6,protein motif:Profiles:PF05958.11;locus_tag=AP012211.1_fragment_4_1.faa-up.ffn_00002;product=tRNA (Uracil-5-)-methyltransferase	tRNA (Uracil-5-)-methyltransferase	up	Eggerthella	tRNA/tmRNA/rRNA uracil-C5-methylase, TrmA/RlmC/RlmD family [Translation, ribosomal structure and biogenesis].	tRNA (Uracil-5-)-methyltransferase. This family consists of (Uracil-5-)-methyltransferases EC:2.1.1.35 from bacteria, archaea and eukaryotes. A 5-methyluridine (m(5)U) residue at position 54 is a conserved feature of bacterial and eukaryotic tRNAs. The methylation of U54 is catalyzed by the tRNA(m5U54)methyltransferase, which in Saccharomyces cerevisiae is encoded by the nonessential TRM2 gene. I…	Translation, ribosomal structure and biogenesis
	498	CP029788.1_fragment_33	CP029788.1_fragment_33.faa-up.ffn_00001	Streptomyces_actuosus	bacteria	CP029788.1	Prodigal:2.6	CDS	79	588	locus_00001	+	ID=CP029788.1_fragment_33.faa-up.ffn_00001;Parent=CP029788.1_fragment_33.faa-up.ffn_00001_gene;inference=ab initio prediction:Prodigal:2.6;locus_tag=CP029788.1_fragment_33.faa-up.ffn_00001;product=hypothetical protein	hypothetical protein	up	Streptomyces	NA	NA	NA
	499	CP029788.1_fragment_33	CP029788.1_fragment_33.faa-up.ffn_00002	Streptomyces_actuosus	bacteria	CP029788.1	Prodigal:2.6	CDS	627	1163	locus_00002	-	ID=CP029788.1_fragment_33.faa-up.ffn_00002;Parent=CP029788.1_fragment_33.faa-up.ffn_00002_gene;inference=ab initio prediction:Prodigal:2.6,protein motif:Profiles:PF00072.24;locus_tag=CP029788.1_fragment_33.faa-up.ffn_00002;product=Response regulator receiver domain	Response regulator receiver domain	up	Streptomyces	DNA-binding transcriptional response regulator, NtrC family, contains REC, AAA-type ATPase, and a Fis-type DNA-binding domains [Signal transduction mechanisms].	Response regulator receiver domain. This domain receives the signal from the sensor partner in bacterial two-component systems. It is usually found N-terminal to a DNA binding effector domain.	Signal transduction mechanisms
	500	CP029788.1_fragment_33	CP029788.1_fragment_33.faa-up.ffn_00003	Streptomyces_actuosus	bacteria	CP029788.1	Prodigal:2.6	CDS	1305	1532	locus_00003	-	ID=CP029788.1_fragment_33.faa-up.ffn_00003;Parent=CP029788.1_fragment_33.faa-up.ffn_00003_gene;inference=ab initio prediction:Prodigal:2.6;locus_tag=CP029788.1_fragment_33.faa-up.ffn_00003;product=hypothetical protein	hypothetical protein	up	Streptomyces	NA	NA	NA
	501	CP069533.1_fragment_29	CP069533.1_fragment_29.faa-up.ffn_00001	Corynebacterium_minutissimum	bacteria	CP069533.1	Prodigal:2.6	CDS	303	881	locus_00001	+	ID=CP069533.1_fragment_29.faa-up.ffn_00001;Parent=CP069533.1_fragment_29.faa-up.ffn_00001_gene;inference=ab initio prediction:Prodigal:2.6;locus_tag=CP069533.1_fragment_29.faa-up.ffn_00001;product=hypothetical protein	hypothetical protein	up	Corynebacterium	NA	NA	NA
	502	CP069533.1_fragment_29	CP069533.1_fragment_29.faa-up.ffn_00002	Corynebacterium_minutissimum	bacteria	CP069533.1	Prodigal:2.6	CDS	891	1355	locus_00002	+	ID=CP069533.1_fragment_29.faa-up.ffn_00002;Parent=CP069533.1_fragment_29.faa-up.ffn_00002_gene;inference=ab initio prediction:Prodigal:2.6,similar to AA sequence:UniProtKB:P42671;locus_tag=CP069533.1_fragment_29.faa-up.ffn_00002;product=Hexon protein	Hexon protein	up	Corynebacterium	NA	NA	NA
	503	CP069533.1_fragment_29	CP069533.1_fragment_29.faa-up.ffn_00003	Corynebacterium_minutissimum	bacteria	CP069533.1	Prodigal:2.6	CDS	1494	1826	locus_00003	+	ID=CP069533.1_fragment_29.faa-up.ffn_00003;Parent=CP069533.1_fragment_29.faa-up.ffn_00003_gene;inference=ab initio prediction:Prodigal:2.6,similar to AA sequence:UniProtKB:Q5UPY0;locus_tag=CP069533.1_fragment_29.faa-up.ffn_00003;product=Kinesin-like protein L294	Kinesin-like protein L294	up	Corynebacterium	NA	NA	NA
	504	AP022621.1_fragment_18_1	AP022621.1_fragment_18_1.faa-up.ffn_00001	Mycobacteroides_abscessus	bacteria	AP022621.1	Prodigal:2.6	CDS	150	1112	locus_00001	+	ID=AP022621.1_fragment_18_1.faa-up.ffn_00001;Parent=AP022621.1_fragment_18_1.faa-up.ffn_00001_gene;inference=ab initio prediction:Prodigal:2.6;locus_tag=AP022621.1_fragment_18_1.faa-up.ffn_00001;product=hypothetical protein	hypothetical protein	up	Mycobacteroides	NA	NA	NA
	505	AP022621.1_fragment_18_1	AP022621.1_fragment_18_1.faa-up.ffn_00002	Mycobacteroides_abscessus	bacteria	AP022621.1	Prodigal:2.6	CDS	1109	1627	locus_00002	+	ID=AP022621.1_fragment_18_1.faa-up.ffn_00002;Parent=AP022621.1_fragment_18_1.faa-up.ffn_00002_gene;inference=ab initio prediction:Prodigal:2.6;locus_tag=AP022621.1_fragment_18_1.faa-up.ffn_00002;product=hypothetical protein	hypothetical protein	up	Mycobacteroides	NA	NA	NA
	506	AP022621.1_fragment_18_1	AP022621.1_fragment_18_1.faa-up.ffn_00003	Mycobacteroides_abscessus	bacteria	AP022621.1	Prodigal:2.6	CDS	1628	1999	locus_00003	+	ID=AP022621.1_fragment_18_1.faa-up.ffn_00003;Parent=AP022621.1_fragment_18_1.faa-up.ffn_00003_gene;inference=ab initio prediction:Prodigal:2.6,protein motif:Profiles:PF02575.16;locus_tag=AP022621.1_fragment_18_1.faa-up.ffn_00003;product=YbaB/EbfC DNA-binding family	YbaB/EbfC DNA-binding family	up	Mycobacteroides	NA	NA	NA
	507	CP016077.1_fragment_47	CP016077.1_fragment_47.faa-up.ffn_00001	Actinoalloteichus_sp._GBA129-24	bacteria	CP016077.1	Prodigal:2.6	CDS	79	729	locus_00001	+	ID=CP016077.1_fragment_47.faa-up.ffn_00001;Parent=CP016077.1_fragment_47.faa-up.ffn_00001_gene;inference=ab initio prediction:Prodigal:2.6;locus_tag=CP016077.1_fragment_47.faa-up.ffn_00001;product=hypothetical protein	hypothetical protein	up	Actinoalloteichus	NA	NA	NA
	508	CP016077.1_fragment_47	CP016077.1_fragment_47.faa-up.ffn_00002	Actinoalloteichus_sp._GBA129-24	bacteria	CP016077.1	Prodigal:2.6	CDS	903	1466	locus_00002	-	ID=CP016077.1_fragment_47.faa-up.ffn_00002;Parent=CP016077.1_fragment_47.faa-up.ffn_00002_gene;inference=ab initio prediction:Prodigal:2.6;locus_tag=CP016077.1_fragment_47.faa-up.ffn_00002;product=hypothetical protein	hypothetical protein	up	Actinoalloteichus	NA	NA	NA
	509	CP016077.1_fragment_47	CP016077.1_fragment_47.faa-up.ffn_00003	Actinoalloteichus_sp._GBA129-24	bacteria	CP016077.1	Prodigal:2.6	CDS	1849	1983	locus_00003	+	ID=CP016077.1_fragment_47.faa-up.ffn_00003;Parent=CP016077.1_fragment_47.faa-up.ffn_00003_gene;inference=ab initio prediction:Prodigal:2.6;locus_tag=CP016077.1_fragment_47.faa-up.ffn_00003;product=hypothetical protein	hypothetical protein	up	Actinoalloteichus	NA	NA	NA
	510	CP031057.1_fragment_31_1	CP031057.1_fragment_31_1.faa-up.ffn_00001	Acidipropionibacterium_acidipropionici	bacteria	CP031057.1	Prodigal:2.6	CDS	97	372	locus_00001	+	ID=CP031057.1_fragment_31_1.faa-up.ffn_00001;Parent=CP031057.1_fragment_31_1.faa-up.ffn_00001_gene;inference=ab initio prediction:Prodigal:2.6,protein motif:Profiles:PF16203.5;locus_tag=CP031057.1_fragment_31_1.faa-up.ffn_00001;product=ERCC3/RAD25/XPB C-terminal helicase	ERCC3/RAD25/XPB C-terminal helicase	up	Acidipropionibacterium	Superfamily II DNA or RNA helicase [Transcription, Replication, recombination and repair].	ERCC3/RAD25/XPB C-terminal helicase. This is the C-terminal helicase domain of ERCC3, RAD25 and XPB helicases.	Transcription, Replication, recombination and repair
	511	CP031057.1_fragment_31_1	CP031057.1_fragment_31_1.faa-up.ffn_00002	Acidipropionibacterium_acidipropionici	bacteria	CP031057.1	Prodigal:2.6	CDS	381	1067	locus_00002	-	ID=CP031057.1_fragment_31_1.faa-up.ffn_00002;Parent=CP031057.1_fragment_31_1.faa-up.ffn_00002_gene;inference=ab initio prediction:Prodigal:2.6,protein motif:Profiles:PF03932.14;locus_tag=CP031057.1_fragment_31_1.faa-up.ffn_00002;product=CutC family	CutC family	up	Acidipropionibacterium	Copper homeostasis protein CutC [Inorganic ion transport and metabolism].	CutC family. Copper transport in Escherichia coli is mediated by the products of at least six genes, cutA, cutB, cutC, cutD, cutE, and cutF. A mutation in one or more of these genes results in an increased copper sensitivity. Members of this family are between 200 and 300 amino acids in length are found in both eukaryotes and bacteria.	Inorganic ion transport and metabolism
	512	CP031057.1_fragment_31_1	CP031057.1_fragment_31_1.faa-up.ffn_00003	Acidipropionibacterium_acidipropionici	bacteria	CP031057.1	Prodigal:2.6	CDS	1115	1999	locus_00003	-	ID=CP031057.1_fragment_31_1.faa-up.ffn_00003;Parent=CP031057.1_fragment_31_1.faa-up.ffn_00003_gene;inference=ab initio prediction:Prodigal:2.6,protein motif:Profiles:PF02517.16;locus_tag=CP031057.1_fragment_31_1.faa-up.ffn_00003;product=CPBP intramembrane metalloprotease	CPBP intramembrane metalloprotease	up	Acidipropionibacterium	Membrane protease YdiL, CAAX protease family [Posttranslational modification, protein turnover, chaperones].	CAAX protease self-immunity. Members of this family are probably proteases (after a isoprenyl group is attached to the Cys residue in the C-terminal CAAX motif of a protein to attach it to the membrane, the AAX tripeptide being removed by one of the CAAX prenyl proteases). The family contains the CAAX prenyl protease. The proteins contain a highly conserved Glu-Glu motif at the amino end of the a…	Posttranslational modification, protein turnover, chaperones
	513	CP023147.1_fragment_18	CP023147.1_fragment_18.faa-up.ffn_00001	Mycobacterium_marseillense	bacteria	CP023147.1	Prodigal:2.6	CDS	428	799	locus_00001	-	ID=CP023147.1_fragment_18.faa-up.ffn_00001;Parent=CP023147.1_fragment_18.faa-up.ffn_00001_gene;inference=ab initio prediction:Prodigal:2.6,protein motif:Profiles:PF12680.7;locus_tag=CP023147.1_fragment_18.faa-up.ffn_00001;product=SnoaL-like domain	SnoaL-like domain	up	Mycobacterium	Ketosteroid isomerase homolog [General function prediction only].	SnoaL-like domain. This family contains a large number of proteins that share the SnoaL fold.	General function prediction only
	514	CP023147.1_fragment_18	CP023147.1_fragment_18.faa-up.ffn_00002	Mycobacterium_marseillense	bacteria	CP023147.1	Prodigal:2.6	CDS	919	1398	locus_00002	+	ID=CP023147.1_fragment_18.faa-up.ffn_00002;Parent=CP023147.1_fragment_18.faa-up.ffn_00002_gene;inference=ab initio prediction:Prodigal:2.6,protein motif:Profiles:PF00293.28;locus_tag=CP023147.1_fragment_18.faa-up.ffn_00002;product=NUDIX domain	NUDIX domain	up	Mycobacterium	NA	NA	NA
	515	CP023147.1_fragment_18	CP023147.1_fragment_18.faa-up.ffn_00003	Mycobacterium_marseillense	bacteria	CP023147.1	Prodigal:2.6	CDS	1475	1984	locus_00003	+	ID=CP023147.1_fragment_18.faa-up.ffn_00003;Parent=CP023147.1_fragment_18.faa-up.ffn_00003_gene;inference=ab initio prediction:Prodigal:2.6;locus_tag=CP023147.1_fragment_18.faa-up.ffn_00003;product=hypothetical protein	hypothetical protein	up	Mycobacterium	NA	NA	NA
	516	CP001958.1_fragment_13	CP001958.1_fragment_13.faa-up.ffn_00001	Segniliparus_rotundus_DSM_44985	bacteria	CP001958.1	Prodigal:2.6	CDS	483	1859	locus_00001	-	ID=CP001958.1_fragment_13.faa-up.ffn_00001;Parent=CP001958.1_fragment_13.faa-up.ffn_00001_gene;inference=ab initio prediction:Prodigal:2.6,protein motif:Profiles:PF02913.19;locus_tag=CP001958.1_fragment_13.faa-up.ffn_00001;product=FAD linked oxidases%2C C-terminal domain	FAD linked oxidases%2C C-terminal domain	up	Segniliparus	FAD/FMN-containing dehydrogenase [Energy production and conversion].	FAD linked oxidases, C-terminal domain. This domain has a ferredoxin-like fold.	Energy production and conversion
	517	CP025333.1_fragment_38_1	CP025333.1_fragment_38_1.faa-up.ffn_00001	Brevibacterium_aurantiacum	bacteria	CP025333.1	Prodigal:2.6	CDS	345	572	locus_00001	+	ID=CP025333.1_fragment_38_1.faa-up.ffn_00001;Parent=CP025333.1_fragment_38_1.faa-up.ffn_00001_gene;inference=ab initio prediction:Prodigal:2.6;locus_tag=CP025333.1_fragment_38_1.faa-up.ffn_00001;product=hypothetical protein	hypothetical protein	up	Brevibacterium	NA	NA	NA
	518	CP025333.1_fragment_38_1	CP025333.1_fragment_38_1.faa-up.ffn_00002	Brevibacterium_aurantiacum	bacteria	CP025333.1	Prodigal:2.6	CDS	599	775	locus_00002	+	ID=CP025333.1_fragment_38_1.faa-up.ffn_00002;Parent=CP025333.1_fragment_38_1.faa-up.ffn_00002_gene;inference=ab initio prediction:Prodigal:2.6,protein motif:Profiles:PF14163.6;locus_tag=CP025333.1_fragment_38_1.faa-up.ffn_00002;product=Super-infection exclusion protein B	Super-infection exclusion protein B	up	Brevibacterium	NA	NA	NA
	519	CP025333.1_fragment_38_1	CP025333.1_fragment_38_1.faa-up.ffn_00003	Brevibacterium_aurantiacum	bacteria	CP025333.1	Prodigal:2.6	CDS	772	1047	locus_00003	-	ID=CP025333.1_fragment_38_1.faa-up.ffn_00003;Parent=CP025333.1_fragment_38_1.faa-up.ffn_00003_gene;inference=ab initio prediction:Prodigal:2.6;locus_tag=CP025333.1_fragment_38_1.faa-up.ffn_00003;product=hypothetical protein	hypothetical protein	up	Brevibacterium	NA	NA	NA
	520	CP025333.1_fragment_38_1	CP025333.1_fragment_38_1.faa-up.ffn_00004	Brevibacterium_aurantiacum	bacteria	CP025333.1	Prodigal:2.6	CDS	1104	1592	locus_00004	+	ID=CP025333.1_fragment_38_1.faa-up.ffn_00004;Parent=CP025333.1_fragment_38_1.faa-up.ffn_00004_gene;inference=ab initio prediction:Prodigal:2.6,protein motif:Profiles:PF13518.6;locus_tag=CP025333.1_fragment_38_1.faa-up.ffn_00004;product=Helix-turn-helix domain	Helix-turn-helix domain	up	Brevibacterium	NA	NA	NA
	521	CP061345.1_fragment_21	CP061345.1_fragment_21.faa-up.ffn_00001	Microbacterium_hominis	bacteria	CP061345.1	Prodigal:2.6	CDS	1040	1924	locus_00001	-	ID=CP061345.1_fragment_21.faa-up.ffn_00001;Parent=CP061345.1_fragment_21.faa-up.ffn_00001_gene;inference=ab initio prediction:Prodigal:2.6,protein motif:Profiles:PF01841.19;locus_tag=CP061345.1_fragment_21.faa-up.ffn_00001;product=Transglutaminase-like superfamily	Transglutaminase-like superfamily	up	Microbacterium	Transglutaminase-like enzyme, putative cysteine protease [Posttranslational modification, protein turnover, chaperones].	Transglutaminase-like superfamily. This family includes animal transglutaminases and other bacterial proteins of unknown function. Sequence conservation in this superfamily primarily involves three motifs that centre around conserved cysteine, histidine, and aspartate residues that form the catalytic triad in the structurally characterized transglutaminase, the human blood clotting factor XIIIa'.…	Posttranslational modification, protein turnover, chaperones
	522	CP021553.1_fragment_5	CP021553.1_fragment_5.faa-up.ffn_00001	Bifidobacterium_breve	bacteria	CP021553.1	Prodigal:2.6	CDS	115	1836	locus_00001	+	ID=CP021553.1_fragment_5.faa-up.ffn_00001;Parent=CP021553.1_fragment_5.faa-up.ffn_00001_gene;inference=ab initio prediction:Prodigal:2.6;locus_tag=CP021553.1_fragment_5.faa-up.ffn_00001;product=hypothetical protein	hypothetical protein	up	Bifidobacterium	NA	NA	NA
	523	CP023435.1_fragment_64	CP023435.1_fragment_64.faa-up.ffn_00001	Mycobacterium_sp._PYR15	bacteria	CP023435.1	Prodigal:2.6	CDS	85	1209	locus_00001	+	ID=CP023435.1_fragment_64.faa-up.ffn_00001;Parent=CP023435.1_fragment_64.faa-up.ffn_00001_gene;inference=ab initio prediction:Prodigal:2.6,protein motif:Profiles:PF00067.22;locus_tag=CP023435.1_fragment_64.faa-up.ffn_00001;product=Cytochrome P450	Cytochrome P450	up	Mycobacterium	Cytochrome P450 [Secondary metabolites biosynthesis, transport and catabolism, Defense mechanisms].	Cytochrome P450. Cytochrome P450s are haem-thiolate proteins involved in the oxidative degradation of various compounds. They are particularly well known for their role in the degradation of environmental toxins and mutagens. They can be divided into 4 classes, according to the method by which electrons from NAD(P)H are delivered to the catalytic site. Sequence conservation is relatively low with…	Secondary metabolites biosynthesis, transport and catabolism, Defense mechanisms
	524	CP023435.1_fragment_64	CP023435.1_fragment_64.faa-up.ffn_00002	Mycobacterium_sp._PYR15	bacteria	CP023435.1	Prodigal:2.6	CDS	1323	1997	locus_00002	+	ID=CP023435.1_fragment_64.faa-up.ffn_00002;Parent=CP023435.1_fragment_64.faa-up.ffn_00002_gene;inference=ab initio prediction:Prodigal:2.6,protein motif:Profiles:PF00106.25;locus_tag=CP023435.1_fragment_64.faa-up.ffn_00002;product=short chain dehydrogenase	short chain dehydrogenase	up	Mycobacterium	NAD(P)-dependent dehydrogenase, short-chain alcohol dehydrogenase family [Lipid transport and metabolism, Secondary metabolites biosynthesis, transport and catabolism, General function prediction only].	short chain dehydrogenase. This family contains a wide variety of dehydrogenases.	Lipid transport and metabolism, Secondary metabolites biosynthesis, transport and catabolism, General function prediction only
	525	CP031338.1_fragment_22_1	CP031338.1_fragment_22_1.faa-up.ffn_00001	Microbacterium_oxydans	bacteria	CP031338.1	Prodigal:2.6	CDS	39	896	locus_00001	+	ID=CP031338.1_fragment_22_1.faa-up.ffn_00001;Parent=CP031338.1_fragment_22_1.faa-up.ffn_00001_gene;inference=ab initio prediction:Prodigal:2.6,protein motif:Profiles:PF00482.23;locus_tag=CP031338.1_fragment_22_1.faa-up.ffn_00001;product=Type II secretion system (T2SS)%2C protein F	Type II secretion system (T2SS)%2C protein F	up	Microbacterium	Flp pilus assembly protein TadB [Intracellular trafficking, secretion, and vesicular transport, Extracellular structures].	NA	Intracellular trafficking, secretion, and vesicular transport, Extracellular structures
	526	CP031338.1_fragment_22_1	CP031338.1_fragment_22_1.faa-up.ffn_00002	Microbacterium_oxydans	bacteria	CP031338.1	Prodigal:2.6	CDS	893	1831	locus_00002	+	ID=CP031338.1_fragment_22_1.faa-up.ffn_00002;Parent=CP031338.1_fragment_22_1.faa-up.ffn_00002_gene;inference=ab initio prediction:Prodigal:2.6,protein motif:Profiles:PF00482.23;locus_tag=CP031338.1_fragment_22_1.faa-up.ffn_00002;product=Type II secretion system (T2SS)%2C protein F	Type II secretion system (T2SS)%2C protein F	up	Microbacterium	Pilus assembly protein TadC [Extracellular structures].	Type II secretion system (T2SS), protein F. The original family covered both the regions found by the current model. The splitting of the family has allowed the related FlaJ_arch (archaeal FlaJ family) to be merged with it. Proteins with this domain in form a platform for the machiney of the Type II secretion system, as well as the Type 4 pili and the archaeal flagella. This domain seems to show …	Extracellular structures
	527	CP031338.1_fragment_22_1	CP031338.1_fragment_22_1.faa-up.ffn_00003	Microbacterium_oxydans	bacteria	CP031338.1	Prodigal:2.6	CDS	1853	1984	locus_00003	+	ID=CP031338.1_fragment_22_1.faa-up.ffn_00003;Parent=CP031338.1_fragment_22_1.faa-up.ffn_00003_gene;inference=ab initio prediction:Prodigal:2.6;locus_tag=CP031338.1_fragment_22_1.faa-up.ffn_00003;product=hypothetical protein	hypothetical protein	up	Microbacterium	NA	NA	NA
	528	LR655210.1_fragment_10	LR655210.1_fragment_10.faa-up.ffn_00001	Bifidobacterium_longum_subsp._infantis	bacteria	LR655210.1	Prodigal:2.6	CDS	108	1109	locus_00001	+	ID=LR655210.1_fragment_10.faa-up.ffn_00001;Parent=LR655210.1_fragment_10.faa-up.ffn_00001_gene;inference=ab initio prediction:Prodigal:2.6,protein motif:Profiles:PF02541.16;locus_tag=LR655210.1_fragment_10.faa-up.ffn_00001;product=Ppx/GppA phosphatase family	Ppx/GppA phosphatase family	up	Bifidobacterium	Exopolyphosphatase/pppGpp-phosphohydrolase [Nucleotide transport and metabolism, Signal transduction mechanisms, Inorganic ion transport and metabolism].	Ppx/GppA phosphatase family. This family consists of the N-terminal region of exopolyphosphatase (Ppx) EC:3.6.1.11 and guanosine pentaphosphate phospho-hydrolase (GppA) EC:3.6.1.40.	Nucleotide transport and metabolism, Signal transduction mechanisms, Inorganic ion transport and metabolism
	529	LR655210.1_fragment_10	LR655210.1_fragment_10.faa-up.ffn_00002	Bifidobacterium_longum_subsp._infantis	bacteria	LR655210.1	Aragorn:1.2	tRNA	1333	1413	locus_00002	+	ID=LR655210.1_fragment_10.faa-up.ffn_00002;Parent=LR655210.1_fragment_10.faa-up.ffn_00002_gene;inference=COORDINATES:profile:Aragorn:1.2;locus_tag=LR655210.1_fragment_10.faa-up.ffn_00002;product=tRNA-Leu(taa)	tRNA-Leu(taa)	up	Bifidobacterium	NA	NA	NA
	530	LR655210.1_fragment_10	LR655210.1_fragment_10.faa-up.ffn_00003	Bifidobacterium_longum_subsp._infantis	bacteria	LR655210.1	Prodigal:2.6	CDS	1627	1845	locus_00003	-	ID=LR655210.1_fragment_10.faa-up.ffn_00003;Parent=LR655210.1_fragment_10.faa-up.ffn_00003_gene;inference=ab initio prediction:Prodigal:2.6,protein motif:Profiles:PF16938.5;locus_tag=LR655210.1_fragment_10.faa-up.ffn_00003;product=Putative phage holin Dp-1	Putative phage holin Dp-1	up	Bifidobacterium	NA	Putative phage holin Dp-1. Phage_holin_Dp1 is a family of putative phage-holins from Gram-positive bacteria, largely Firmicutes, with two probable TMSs. The family shows lytic activity.	NA
	531	CP029823.1_fragment_75	CP029823.1_fragment_75.faa-up.ffn_00001	Streptomyces_malaysiensis	bacteria	CP029823.1	Prodigal:2.6	CDS	774	1931	locus_00001	+	ID=CP029823.1_fragment_75.faa-up.ffn_00001;Parent=CP029823.1_fragment_75.faa-up.ffn_00001_gene;inference=ab initio prediction:Prodigal:2.6,protein motif:Profiles:PF01008.17;locus_tag=CP029823.1_fragment_75.faa-up.ffn_00001;product=Initiation factor 2 subunit family	Initiation factor 2 subunit family	up	Streptomyces	Methylthioribose-1-phosphate isomerase (methionine salvage pathway), a paralog of eIF-2B alpha subunit [Amino acid transport and metabolism].	Initiation factor 2 subunit family. This family includes initiation factor 2B alpha, beta and delta subunits from eukaryotes, initiation factor 2B subunits 1 and 2 from archaebacteria and some proteins of unknown function from prokaryotes. Initiation factor 2 binds to Met-tRNA, GTP and the small ribosomal subunit. Members of this family have also been characterized as 5-methylthioribose- 1-phosph…	Amino acid transport and metabolism
	532	CP015596.1_fragment_34_1	CP015596.1_fragment_34_1.faa-up.ffn_00001	Mycobacterium_sp._YC-RL4	bacteria	CP015596.1	Prodigal:2.6	CDS	48	410	locus_00001	+	ID=CP015596.1_fragment_34_1.faa-up.ffn_00001;Parent=CP015596.1_fragment_34_1.faa-up.ffn_00001_gene;inference=ab initio prediction:Prodigal:2.6,protein motif:Profiles:PF00578.21;locus_tag=CP015596.1_fragment_34_1.faa-up.ffn_00001;product=AhpC/TSA family	AhpC/TSA family	up	Mycobacterium	Peroxiredoxin [Posttranslational modification, protein turnover, chaperones].	AhpC/TSA family. This family contains proteins related to alkyl hydroperoxide reductase (AhpC) and thiol specific antioxidant (TSA).	Posttranslational modification, protein turnover, chaperones
	533	CP015596.1_fragment_34_1	CP015596.1_fragment_34_1.faa-up.ffn_00002	Mycobacterium_sp._YC-RL4	bacteria	CP015596.1	Aragorn:1.2	tRNA	459	533	locus_00002	+	ID=CP015596.1_fragment_34_1.faa-up.ffn_00002;Parent=CP015596.1_fragment_34_1.faa-up.ffn_00002_gene;inference=COORDINATES:profile:Aragorn:1.2;locus_tag=CP015596.1_fragment_34_1.faa-up.ffn_00002;product=tRNA-Val(tac)	tRNA-Val(tac)	up	Mycobacterium	NA	NA	NA
	534	CP015596.1_fragment_34_1	CP015596.1_fragment_34_1.faa-up.ffn_00003	Mycobacterium_sp._YC-RL4	bacteria	CP015596.1	Prodigal:2.6	CDS	626	1981	locus_00003	-	ID=CP015596.1_fragment_34_1.faa-up.ffn_00003;Parent=CP015596.1_fragment_34_1.faa-up.ffn_00003_gene;inference=ab initio prediction:Prodigal:2.6,protein motif:Profiles:PF13401.6;locus_tag=CP015596.1_fragment_34_1.faa-up.ffn_00003;product=AAA domain	AAA domain	up	Mycobacterium	NA	NA	NA
	535	LT576042.1_fragment_25	LT576042.1_fragment_25.faa-up.ffn_00001	Propionibacterium_freudenreichii	bacteria	LT576042.1	Prodigal:2.6	CDS	480	617	locus_00001	-	ID=LT576042.1_fragment_25.faa-up.ffn_00001;Parent=LT576042.1_fragment_25.faa-up.ffn_00001_gene;inference=ab initio prediction:Prodigal:2.6;locus_tag=LT576042.1_fragment_25.faa-up.ffn_00001;product=hypothetical protein	hypothetical protein	up	Propionibacterium	NA	NA	NA
	536	LT576042.1_fragment_25	LT576042.1_fragment_25.faa-up.ffn_00002	Propionibacterium_freudenreichii	bacteria	LT576042.1	Prodigal:2.6	CDS	731	973	locus_00002	-	ID=LT576042.1_fragment_25.faa-up.ffn_00002;Parent=LT576042.1_fragment_25.faa-up.ffn_00002_gene;inference=ab initio prediction:Prodigal:2.6;locus_tag=LT576042.1_fragment_25.faa-up.ffn_00002;product=hypothetical protein	hypothetical protein	up	Propionibacterium	NA	NA	NA
	537	LT576042.1_fragment_25	LT576042.1_fragment_25.faa-up.ffn_00003	Propionibacterium_freudenreichii	bacteria	LT576042.1	Prodigal:2.6	CDS	1063	1812	locus_00003	-	ID=LT576042.1_fragment_25.faa-up.ffn_00003;Parent=LT576042.1_fragment_25.faa-up.ffn_00003_gene;inference=ab initio prediction:Prodigal:2.6,protein motif:Profiles:PF07510.11;locus_tag=LT576042.1_fragment_25.faa-up.ffn_00003;product=Protein of unknown function (DUF1524)	Protein of unknown function (DUF1524)	up	Propionibacterium	NA	Protein of unknown function (DUF1524). This family of uncharacterized proteins contain a conserved HXXP motif. A similar motif is seen in protein families in the His-Me finger endonuclease superfamily which suggests this family of proteins may also act as endonucleases.	NA
	538	CP033909.1_fragment_12	CP033909.1_fragment_12.faa-up.ffn_00001	Mycobacterium_avium_subsp._paratuberculosis	bacteria	CP033909.1	Prodigal:2.6	CDS	40	501	locus_00001	+	ID=CP033909.1_fragment_12.faa-up.ffn_00001;Parent=CP033909.1_fragment_12.faa-up.ffn_00001_gene;inference=ab initio prediction:Prodigal:2.6,protein motif:Profiles:PF10604.9;locus_tag=CP033909.1_fragment_12.faa-up.ffn_00001;product=Polyketide cyclase / dehydrase and lipid transport	Polyketide cyclase / dehydrase and lipid transport	up	Mycobacterium	Carbon monoxide dehydrogenase subunit G [Energy production and conversion].	Polyketide cyclase / dehydrase and lipid transport. This family contains polyketide cylcases/dehydrases which are enzymes involved in polyketide synthesis. It also includes other proteins of the START superfamily.	Energy production and conversion
	539	CP033909.1_fragment_12	CP033909.1_fragment_12.faa-up.ffn_00002	Mycobacterium_avium_subsp._paratuberculosis	bacteria	CP033909.1	Prodigal:2.6	CDS	570	1004	locus_00002	+	ID=CP033909.1_fragment_12.faa-up.ffn_00002;Parent=CP033909.1_fragment_12.faa-up.ffn_00002_gene;inference=ab initio prediction:Prodigal:2.6;locus_tag=CP033909.1_fragment_12.faa-up.ffn_00002;product=hypothetical protein	hypothetical protein	up	Mycobacterium	NA	NA	NA
	540	CP018757.1_fragment_23_1	CP018757.1_fragment_23_1.faa-up.ffn_00001	Bifidobacterium_bifidum	bacteria	CP018757.1	Prodigal:2.6	CDS	77	1015	locus_00001	+	ID=CP018757.1_fragment_23_1.faa-up.ffn_00001;Parent=CP018757.1_fragment_23_1.faa-up.ffn_00001_gene;inference=ab initio prediction:Prodigal:2.6,protein motif:Profiles:PF01435.18;locus_tag=CP018757.1_fragment_23_1.faa-up.ffn_00001;product=Peptidase family M48	Peptidase family M48	up	Bifidobacterium	Zn-dependent protease with chaperone function [Posttranslational modification, protein turnover, chaperones].	Peptidase family M48. Peptidase_M48 is the largely extracellular catalytic region of CAAX prenyl protease homologs such as Human FACE-1 protease. These are metallopeptidases, with the characteristic HExxH motif giving the two histidine-zinc-ligands and an adjacent glutamate on the next helix being the third. The whole molecule folds to form a deep groove/cleft into which the substrate can fit.	Posttranslational modification, protein turnover, chaperones
	541	CP018757.1_fragment_23_1	CP018757.1_fragment_23_1.faa-up.ffn_00002	Bifidobacterium_bifidum	bacteria	CP018757.1	Aragorn:1.2	tRNA	1085	1158	locus_00002	+	ID=CP018757.1_fragment_23_1.faa-up.ffn_00002;Parent=CP018757.1_fragment_23_1.faa-up.ffn_00002_gene;inference=COORDINATES:profile:Aragorn:1.2;locus_tag=CP018757.1_fragment_23_1.faa-up.ffn_00002;product=tRNA-Gly(ccc)	tRNA-Gly(ccc)	up	Bifidobacterium	NA	NA	NA
	542	CP018757.1_fragment_23_1	CP018757.1_fragment_23_1.faa-up.ffn_00003	Bifidobacterium_bifidum	bacteria	CP018757.1	Prodigal:2.6	CDS	1607	1750	locus_00003	+	ID=CP018757.1_fragment_23_1.faa-up.ffn_00003;Parent=CP018757.1_fragment_23_1.faa-up.ffn_00003_gene;inference=ab initio prediction:Prodigal:2.6;locus_tag=CP018757.1_fragment_23_1.faa-up.ffn_00003;product=hypothetical protein	hypothetical protein	up	Bifidobacterium	NA	NA	NA
	543	CP018757.1_fragment_23_1	CP018757.1_fragment_23_1.faa-up.ffn_00004	Bifidobacterium_bifidum	bacteria	CP018757.1	Prodigal:2.6	CDS	1747	1941	locus_00004	+	ID=CP018757.1_fragment_23_1.faa-up.ffn_00004;Parent=CP018757.1_fragment_23_1.faa-up.ffn_00004_gene;inference=ab initio prediction:Prodigal:2.6,protein motif:Profiles:PF01381.22;locus_tag=CP018757.1_fragment_23_1.faa-up.ffn_00004;product=Helix-turn-helix	Helix-turn-helix	up	Bifidobacterium	NA	Cro/C1-type HTH DNA-binding domain. This is a helix-turn-helix domain that probably binds to DNA.	NA
	544	CP002638.1_fragment_59_1	CP002638.1_fragment_59_1.faa-up.ffn_00001	Micromonospora_maris_AB-18-032	bacteria	CP002638.1	Prodigal:2.6	CDS	40	240	locus_00001	+	ID=CP002638.1_fragment_59_1.faa-up.ffn_00001;Parent=CP002638.1_fragment_59_1.faa-up.ffn_00001_gene;inference=ab initio prediction:Prodigal:2.6,protein motif:Profiles:PF13620.6;locus_tag=CP002638.1_fragment_59_1.faa-up.ffn_00001;product=Carboxypeptidase regulatory-like domain	Carboxypeptidase regulatory-like domain	up	Micromonospora	NA	NA	NA
	545	CP002638.1_fragment_59_1	CP002638.1_fragment_59_1.faa-up.ffn_00002	Micromonospora_maris_AB-18-032	bacteria	CP002638.1	Prodigal:2.6	CDS	268	1518	locus_00002	+	ID=CP002638.1_fragment_59_1.faa-up.ffn_00002;Parent=CP002638.1_fragment_59_1.faa-up.ffn_00002_gene;inference=ab initio prediction:Prodigal:2.6,protein motif:Profiles:VOG0356;locus_tag=CP002638.1_fragment_59_1.faa-up.ffn_00002;product=contractile sheath protein	contractile sheath protein	up	Micromonospora	Phage tail sheath protein FI [Mobilome: prophages, transposons].	Phage tail sheath protein subtilisin-like domain. This entry represents the second domain in a variety of phage tail sheath proteins. According to ECOD this domain has a subtilisin-like structure.	Mobilome: prophages, transposons
	546	CP002638.1_fragment_59_1	CP002638.1_fragment_59_1.faa-up.ffn_00003	Micromonospora_maris_AB-18-032	bacteria	CP002638.1	Prodigal:2.6	CDS	1520	1999	locus_00003	+	ID=CP002638.1_fragment_59_1.faa-up.ffn_00003;Parent=CP002638.1_fragment_59_1.faa-up.ffn_00003_gene;inference=ab initio prediction:Prodigal:2.6,protein motif:Profiles:PF06841.12;locus_tag=CP002638.1_fragment_59_1.faa-up.ffn_00003;product=T4-like virus tail tube protein gp19	T4-like virus tail tube protein gp19	up	Micromonospora	NA	T4-like virus tail tube protein gp19. This family consists of several tail tube protein gp19 sequences from the T4-like viruses. This family also contains bacterial members which suggest lateral transfer of genes.	NA
	547	CP031455.1_fragment_59	CP031455.1_fragment_59.faa-up.ffn_00001	Streptomyces_olivoreticuli_subsp._olivoreticuli	bacteria	CP031455.1	Prodigal:2.6	CDS	194	1177	locus_00001	-	ID=CP031455.1_fragment_59.faa-up.ffn_00001;Parent=CP031455.1_fragment_59.faa-up.ffn_00001_gene;inference=ab initio prediction:Prodigal:2.6,protein motif:Profiles:PF00107.26;locus_tag=CP031455.1_fragment_59.faa-up.ffn_00001;product=Zinc-binding dehydrogenase	Zinc-binding dehydrogenase	up	Streptomyces	NADPH:quinone reductase or related Zn-dependent oxidoreductase [Energy production and conversion, General function prediction only].	Zinc-binding dehydrogenase.	Energy production and conversion, General function prediction only
	548	CP031455.1_fragment_59	CP031455.1_fragment_59.faa-up.ffn_00002	Streptomyces_olivoreticuli_subsp._olivoreticuli	bacteria	CP031455.1	Prodigal:2.6	CDS	1457	1777	locus_00002	+	ID=CP031455.1_fragment_59.faa-up.ffn_00002;Parent=CP031455.1_fragment_59.faa-up.ffn_00002_gene;inference=ab initio prediction:Prodigal:2.6,protein motif:Profiles:PF02467.16;locus_tag=CP031455.1_fragment_59.faa-up.ffn_00002;product=Transcription factor WhiB	Transcription factor WhiB	up	Streptomyces	NA	NA	NA
	549	CP041188.1_fragment_17_1	CP041188.1_fragment_17_1.faa-up.ffn_00001	Pseudarthrobacter_sp._NIBRBAC000502772	bacteria	CP041188.1	Prodigal:2.6	CDS	288	569	locus_00001	+	ID=CP041188.1_fragment_17_1.faa-up.ffn_00001;Parent=CP041188.1_fragment_17_1.faa-up.ffn_00001_gene;inference=ab initio prediction:Prodigal:2.6;locus_tag=CP041188.1_fragment_17_1.faa-up.ffn_00001;product=hypothetical protein	hypothetical protein	up	Pseudarthrobacter	NA	NA	NA
	550	CP041188.1_fragment_17_1	CP041188.1_fragment_17_1.faa-up.ffn_00002	Pseudarthrobacter_sp._NIBRBAC000502772	bacteria	CP041188.1	Prodigal:2.6	CDS	566	832	locus_00002	+	ID=CP041188.1_fragment_17_1.faa-up.ffn_00002;Parent=CP041188.1_fragment_17_1.faa-up.ffn_00002_gene;inference=ab initio prediction:Prodigal:2.6;locus_tag=CP041188.1_fragment_17_1.faa-up.ffn_00002;product=hypothetical protein	hypothetical protein	up	Pseudarthrobacter	NA	NA	NA
	551	CP041188.1_fragment_17_1	CP041188.1_fragment_17_1.faa-up.ffn_00003	Pseudarthrobacter_sp._NIBRBAC000502772	bacteria	CP041188.1	Prodigal:2.6	CDS	829	981	locus_00003	+	ID=CP041188.1_fragment_17_1.faa-up.ffn_00003;Parent=CP041188.1_fragment_17_1.faa-up.ffn_00003_gene;inference=ab initio prediction:Prodigal:2.6,protein motif:Profiles:VOG2899;locus_tag=CP041188.1_fragment_17_1.faa-up.ffn_00003;product=DNA binding domain	DNA binding domain	up	Pseudarthrobacter	NA	NA	NA
	552	CP041188.1_fragment_17_1	CP041188.1_fragment_17_1.faa-up.ffn_00004	Pseudarthrobacter_sp._NIBRBAC000502772	bacteria	CP041188.1	Prodigal:2.6	CDS	1014	1250	locus_00004	+	ID=CP041188.1_fragment_17_1.faa-up.ffn_00004;Parent=CP041188.1_fragment_17_1.faa-up.ffn_00004_gene;inference=ab initio prediction:Prodigal:2.6;locus_tag=CP041188.1_fragment_17_1.faa-up.ffn_00004;product=hypothetical protein	hypothetical protein	up	Pseudarthrobacter	NA	NA	NA
	553	CP041188.1_fragment_17_1	CP041188.1_fragment_17_1.faa-up.ffn_00005	Pseudarthrobacter_sp._NIBRBAC000502772	bacteria	CP041188.1	Prodigal:2.6	CDS	1247	1480	locus_00005	+	ID=CP041188.1_fragment_17_1.faa-up.ffn_00005;Parent=CP041188.1_fragment_17_1.faa-up.ffn_00005_gene;inference=ab initio prediction:Prodigal:2.6,protein motif:Profiles:PF14871.6;locus_tag=CP041188.1_fragment_17_1.faa-up.ffn_00005;product=Hypothetical glycosyl hydrolase 6	Hypothetical glycosyl hydrolase 6	up	Pseudarthrobacter	NA	NA	NA
	554	CP041188.1_fragment_17_1	CP041188.1_fragment_17_1.faa-up.ffn_00006	Pseudarthrobacter_sp._NIBRBAC000502772	bacteria	CP041188.1	Prodigal:2.6	CDS	1477	1662	locus_00006	+	ID=CP041188.1_fragment_17_1.faa-up.ffn_00006;Parent=CP041188.1_fragment_17_1.faa-up.ffn_00006_gene;inference=ab initio prediction:Prodigal:2.6;locus_tag=CP041188.1_fragment_17_1.faa-up.ffn_00006;product=hypothetical protein	hypothetical protein	up	Pseudarthrobacter	NA	NA	NA
	555	CP054919.1_fragment_92	CP054919.1_fragment_92.faa-up.ffn_00001	Kitasatospora_sp._NA04385	bacteria	CP054919.1	Prodigal:2.6	CDS	156	959	locus_00001	+	ID=CP054919.1_fragment_92.faa-up.ffn_00001;Parent=CP054919.1_fragment_92.faa-up.ffn_00001_gene;inference=ab initio prediction:Prodigal:2.6,protein motif:Profiles:PF01636.23;locus_tag=CP054919.1_fragment_92.faa-up.ffn_00001;product=Phosphotransferase enzyme family	Phosphotransferase enzyme family	up	Kitasatospora	NA	NA	NA
	556	CP054919.1_fragment_92	CP054919.1_fragment_92.faa-up.ffn_00002	Kitasatospora_sp._NA04385	bacteria	CP054919.1	Prodigal:2.6	CDS	1072	1659	locus_00002	+	ID=CP054919.1_fragment_92.faa-up.ffn_00002;Parent=CP054919.1_fragment_92.faa-up.ffn_00002_gene;inference=ab initio prediction:Prodigal:2.6;locus_tag=CP054919.1_fragment_92.faa-up.ffn_00002;product=hypothetical protein	hypothetical protein	up	Kitasatospora	NA	NA	NA
	557	CP054919.1_fragment_92	CP054919.1_fragment_92.faa-up.ffn_00003	Kitasatospora_sp._NA04385	bacteria	CP054919.1	Prodigal:2.6	CDS	1659	2000	locus_00003	+	ID=CP054919.1_fragment_92.faa-up.ffn_00003;Parent=CP054919.1_fragment_92.faa-up.ffn_00003_gene;inference=ab initio prediction:Prodigal:2.6;locus_tag=CP054919.1_fragment_92.faa-up.ffn_00003;product=hypothetical protein	hypothetical protein	up	Kitasatospora	NA	NA	NA
	558	CP049935.1_fragment_1	CP049935.1_fragment_1.faa-up.ffn_00001	Phycicoccus_sp._HDW14	bacteria	CP049935.1	Prodigal:2.6	CDS	154	564	locus_00001	-	ID=CP049935.1_fragment_1.faa-up.ffn_00001;Parent=CP049935.1_fragment_1.faa-up.ffn_00001_gene;inference=ab initio prediction:Prodigal:2.6;locus_tag=CP049935.1_fragment_1.faa-up.ffn_00001;product=hypothetical protein	hypothetical protein	up	Phycicoccus	NA	NA	NA
	559	CP049935.1_fragment_1	CP049935.1_fragment_1.faa-up.ffn_00002	Phycicoccus_sp._HDW14	bacteria	CP049935.1	Prodigal:2.6	CDS	671	1090	locus_00002	-	ID=CP049935.1_fragment_1.faa-up.ffn_00002;Parent=CP049935.1_fragment_1.faa-up.ffn_00002_gene;inference=ab initio prediction:Prodigal:2.6;locus_tag=CP049935.1_fragment_1.faa-up.ffn_00002;product=hypothetical protein	hypothetical protein	up	Phycicoccus	NA	NA	NA
	560	CP049935.1_fragment_1	CP049935.1_fragment_1.faa-up.ffn_00003	Phycicoccus_sp._HDW14	bacteria	CP049935.1	Prodigal:2.6	CDS	1092	1982	locus_00003	-	ID=CP049935.1_fragment_1.faa-up.ffn_00003;Parent=CP049935.1_fragment_1.faa-up.ffn_00003_gene;inference=ab initio prediction:Prodigal:2.6,protein motif:Profiles:VOG4711;locus_tag=CP049935.1_fragment_1.faa-up.ffn_00003;product=Capsid	Capsid	up	Phycicoccus	NA	NA	NA
	561	LR131273.1_fragment_2	LR131273.1_fragment_2.faa-up.ffn_00001	Tsukamurella_paurometabola	bacteria	LR131273.1	Prodigal:2.6	CDS	175	1344	locus_00001	+	ID=LR131273.1_fragment_2.faa-up.ffn_00001;Parent=LR131273.1_fragment_2.faa-up.ffn_00001_gene;inference=ab initio prediction:Prodigal:2.6,protein motif:Profiles:PF00441.24;locus_tag=LR131273.1_fragment_2.faa-up.ffn_00001;product=Acyl-CoA dehydrogenase%2C C-terminal domain	Acyl-CoA dehydrogenase%2C C-terminal domain	up	Tsukamurella	Acyl-CoA dehydrogenase related to the alkylation response protein AidB [Lipid transport and metabolism].	Acyl-CoA dehydrogenase, N-terminal domain. The N-terminal domain of Acyl-CoA dehydrogenase is an all-alpha domain.	Lipid transport and metabolism
	562	LR131273.1_fragment_2	LR131273.1_fragment_2.faa-up.ffn_00002	Tsukamurella_paurometabola	bacteria	LR131273.1	Aragorn:1.2	tRNA	1438	1511	locus_00002	+	ID=LR131273.1_fragment_2.faa-up.ffn_00002;Parent=LR131273.1_fragment_2.faa-up.ffn_00002_gene;inference=COORDINATES:profile:Aragorn:1.2;locus_tag=LR131273.1_fragment_2.faa-up.ffn_00002;product=tRNA-Lys(ctt)	tRNA-Lys(ctt)	up	Tsukamurella	NA	NA	NA
	563	AP022574.1_fragment_37	AP022574.1_fragment_37.faa-up.ffn_00001	Mycolicibacterium_psychrotolerans	bacteria	AP022574.1	Prodigal:2.6	CDS	88	459	locus_00001	+	ID=AP022574.1_fragment_37.faa-up.ffn_00001;Parent=AP022574.1_fragment_37.faa-up.ffn_00001_gene;inference=ab initio prediction:Prodigal:2.6,protein motif:Profiles:PF09990.9;locus_tag=AP022574.1_fragment_37.faa-up.ffn_00001;product=Predicted membrane protein (DUF2231)	Predicted membrane protein (DUF2231)	up	Mycolicibacterium	Uncharacterized membrane protein [Function unknown].	Predicted membrane protein (DUF2231). This domain, found in various hypothetical bacterial proteins, has no known function.	Function unknown
	564	AP022574.1_fragment_37	AP022574.1_fragment_37.faa-up.ffn_00002	Mycolicibacterium_psychrotolerans	bacteria	AP022574.1	Prodigal:2.6	CDS	485	910	locus_00002	+	ID=AP022574.1_fragment_37.faa-up.ffn_00002;Parent=AP022574.1_fragment_37.faa-up.ffn_00002_gene;inference=ab initio prediction:Prodigal:2.6,protein motif:Profiles:PF06781.12;locus_tag=AP022574.1_fragment_37.faa-up.ffn_00002;product=Cell division protein CrgA	Cell division protein CrgA	up	Mycolicibacterium	NA	NA	NA
	565	AP022574.1_fragment_37	AP022574.1_fragment_37.faa-up.ffn_00003	Mycolicibacterium_psychrotolerans	bacteria	AP022574.1	Prodigal:2.6	CDS	919	1968	locus_00003	-	ID=AP022574.1_fragment_37.faa-up.ffn_00003;Parent=AP022574.1_fragment_37.faa-up.ffn_00003_gene;inference=ab initio prediction:Prodigal:2.6,protein motif:Profiles:PF01113.20;locus_tag=AP022574.1_fragment_37.faa-up.ffn_00003;product=Dihydrodipicolinate reductase%2C N-terminus	Dihydrodipicolinate reductase%2C N-terminus	up	Mycolicibacterium	Uncharacterized protein [Function unknown].	Dihydrodipicolinate reductase, N-terminus. Dihydrodipicolinate reductase (DapB) reduces the alpha,beta-unsaturated cyclic imine, dihydro-dipicolinate. This reaction is the second committed step in the biosynthesis of L-lysine and its precursor meso-diaminopimelate, which are critical for both protein and cell wall biosynthesis. The N-terminal domain of DapB binds the dinucleotide NADPH.	Function unknown
	566	CP002791.1_fragment_23	CP002791.1_fragment_23.faa-up.ffn_00001	Corynebacterium_ulcerans_BR-AD22	bacteria	CP002791.1	Prodigal:2.6	CDS	138	380	locus_00001	-	ID=CP002791.1_fragment_23.faa-up.ffn_00001;Parent=CP002791.1_fragment_23.faa-up.ffn_00001_gene;inference=ab initio prediction:Prodigal:2.6,similar to AA sequence:UniProtKB:P89509;locus_tag=CP002791.1_fragment_23.faa-up.ffn_00001;product=Genome polyprotein	Genome polyprotein	up	Corynebacterium	NA	NA	NA
	567	CP002791.1_fragment_23	CP002791.1_fragment_23.faa-up.ffn_00002	Corynebacterium_ulcerans_BR-AD22	bacteria	CP002791.1	Prodigal:2.6	CDS	811	1128	locus_00002	+	ID=CP002791.1_fragment_23.faa-up.ffn_00002;Parent=CP002791.1_fragment_23.faa-up.ffn_00002_gene;inference=ab initio prediction:Prodigal:2.6;locus_tag=CP002791.1_fragment_23.faa-up.ffn_00002;product=hypothetical protein	hypothetical protein	up	Corynebacterium	NA	NA	NA
	568	CP002791.1_fragment_23	CP002791.1_fragment_23.faa-up.ffn_00003	Corynebacterium_ulcerans_BR-AD22	bacteria	CP002791.1	Prodigal:2.6	CDS	1180	1527	locus_00003	-	ID=CP002791.1_fragment_23.faa-up.ffn_00003;Parent=CP002791.1_fragment_23.faa-up.ffn_00003_gene;inference=ab initio prediction:Prodigal:2.6,protein motif:Profiles:VOG6149;locus_tag=CP002791.1_fragment_23.faa-up.ffn_00003;product=gp33	gp33	up	Corynebacterium	NA	NA	NA
	569	CP002791.1_fragment_23	CP002791.1_fragment_23.faa-up.ffn_00004	Corynebacterium_ulcerans_BR-AD22	bacteria	CP002791.1	Prodigal:2.6	CDS	1524	1952	locus_00004	-	ID=CP002791.1_fragment_23.faa-up.ffn_00004;Parent=CP002791.1_fragment_23.faa-up.ffn_00004_gene;inference=ab initio prediction:Prodigal:2.6,protein motif:Profiles:VOG4629;locus_tag=CP002791.1_fragment_23.faa-up.ffn_00004;product=gp18	gp18	up	Corynebacterium	NA	NA	NA
	570	CP061281.1_fragment_63	CP061281.1_fragment_63.faa-up.ffn_00001	Streptomyces_sp._CRXT-Y-14	bacteria	CP061281.1	Prodigal:2.6	CDS	21	1883	locus_00001	+	ID=CP061281.1_fragment_63.faa-up.ffn_00001;Parent=CP061281.1_fragment_63.faa-up.ffn_00001_gene;inference=ab initio prediction:Prodigal:2.6,protein motif:Profiles:PF13676.6;locus_tag=CP061281.1_fragment_63.faa-up.ffn_00001;product=TIR domain	TIR domain	up	Streptomyces	NA	TIR domain. This is a family of bacterial Toll-like receptors.	NA
	571	CP009244.1_fragment_10	CP009244.1_fragment_10.faa-up.ffn_00001	Corynebacterium_ammoniagenes_DSM_20306	bacteria	CP009244.1	Prodigal:2.6	CDS	283	831	locus_00001	-	ID=CP009244.1_fragment_10.faa-up.ffn_00001;Parent=CP009244.1_fragment_10.faa-up.ffn_00001_gene;inference=ab initio prediction:Prodigal:2.6;locus_tag=CP009244.1_fragment_10.faa-up.ffn_00001;product=hypothetical protein	hypothetical protein	up	Corynebacterium	NA	NA	NA
	572	CP009244.1_fragment_10	CP009244.1_fragment_10.faa-up.ffn_00002	Corynebacterium_ammoniagenes_DSM_20306	bacteria	CP009244.1	Prodigal:2.6	CDS	1380	1799	locus_00002	+	ID=CP009244.1_fragment_10.faa-up.ffn_00002;Parent=CP009244.1_fragment_10.faa-up.ffn_00002_gene;inference=ab initio prediction:Prodigal:2.6,protein motif:Profiles:PF11253.8;locus_tag=CP009244.1_fragment_10.faa-up.ffn_00002;product=Protein of unknown function (DUF3052)	Protein of unknown function (DUF3052)	up	Corynebacterium	NA	Protein of unknown function (DUF3052). This family of proteins with unknown function appears to be restricted to Actinobacteria.	NA
	573	CP009244.1_fragment_10	CP009244.1_fragment_10.faa-up.ffn_00003	Corynebacterium_ammoniagenes_DSM_20306	bacteria	CP009244.1	Aragorn:1.2	tRNA	1909	1984	locus_00003	+	ID=CP009244.1_fragment_10.faa-up.ffn_00003;Parent=CP009244.1_fragment_10.faa-up.ffn_00003_gene;inference=COORDINATES:profile:Aragorn:1.2;locus_tag=CP009244.1_fragment_10.faa-up.ffn_00003;product=tRNA-Val(tac)	tRNA-Val(tac)	up	Corynebacterium	NA	NA	NA
	574	CP045643.1_fragment_64	CP045643.1_fragment_64.faa-up.ffn_00001	Streptomyces_fagopyri	bacteria	CP045643.1	Prodigal:2.6	CDS	486	1352	locus_00001	-	ID=CP045643.1_fragment_64.faa-up.ffn_00001;Parent=CP045643.1_fragment_64.faa-up.ffn_00001_gene;inference=ab initio prediction:Prodigal:2.6,protein motif:Profiles:PF00482.23;locus_tag=CP045643.1_fragment_64.faa-up.ffn_00001;product=Type II secretion system (T2SS)%2C protein F	Type II secretion system (T2SS)%2C protein F	up	Streptomyces	Flp pilus assembly protein TadB [Intracellular trafficking, secretion, and vesicular transport, Extracellular structures].	NA	Intracellular trafficking, secretion, and vesicular transport, Extracellular structures
	575	CP045643.1_fragment_64	CP045643.1_fragment_64.faa-up.ffn_00002	Streptomyces_fagopyri	bacteria	CP045643.1	Prodigal:2.6	CDS	1367	1900	locus_00002	-	ID=CP045643.1_fragment_64.faa-up.ffn_00002;Parent=CP045643.1_fragment_64.faa-up.ffn_00002_gene;inference=ab initio prediction:Prodigal:2.6,protein motif:Profiles:PF00437.20;locus_tag=CP045643.1_fragment_64.faa-up.ffn_00002;product=Type II/IV secretion system protein	Type II/IV secretion system protein	up	Streptomyces	Pilus assembly protein, ATPase of CpaF family [Intracellular trafficking, secretion, and vesicular transport, Extracellular structures].	Type II/IV secretion system protein. This family contains both type II and type IV pathway secretion proteins from bacteria. VirB11 ATPase is a subunit of the Agrobacterium tumefaciens transfer DNA (T-DNA) transfer system, a type IV secretion pathway required for delivery of T-DNA and effector proteins to plant cells during infection.	Intracellular trafficking, secretion, and vesicular transport, Extracellular structures
	576	CP042594.1_fragment_38	CP042594.1_fragment_38.faa-up.ffn_00001	Streptomyces_albogriseolus	bacteria	CP042594.1	Prodigal:2.6	CDS	144	332	locus_00001	+	ID=CP042594.1_fragment_38.faa-up.ffn_00001;Parent=CP042594.1_fragment_38.faa-up.ffn_00001_gene;inference=ab initio prediction:Prodigal:2.6,protein motif:Profiles:PF16192.5;locus_tag=CP042594.1_fragment_38.faa-up.ffn_00001;product=C-terminal four TMM region of protein-O-mannosyltransferase	C-terminal four TMM region of protein-O-mannosyltransferase	up	Streptomyces	Dolichyl-phosphate-mannose--protein O-mannosyl transferase [Posttranslational modification, protein turnover, chaperones].	C-terminal four TMM region of protein-O-mannosyltransferase. PMT_4TMC is the C-terminal four membrane-pass region of protein-O-mannosyltransferases and similar enzymes.	Posttranslational modification, protein turnover, chaperones
	577	CP042594.1_fragment_38	CP042594.1_fragment_38.faa-up.ffn_00002	Streptomyces_albogriseolus	bacteria	CP042594.1	Prodigal:2.6	CDS	684	923	locus_00002	+	ID=CP042594.1_fragment_38.faa-up.ffn_00002;Parent=CP042594.1_fragment_38.faa-up.ffn_00002_gene;inference=ab initio prediction:Prodigal:2.6;locus_tag=CP042594.1_fragment_38.faa-up.ffn_00002;product=hypothetical protein	hypothetical protein	up	Streptomyces	NA	NA	NA
	578	CP042594.1_fragment_38	CP042594.1_fragment_38.faa-up.ffn_00003	Streptomyces_albogriseolus	bacteria	CP042594.1	Prodigal:2.6	CDS	1130	1768	locus_00003	+	ID=CP042594.1_fragment_38.faa-up.ffn_00003;Parent=CP042594.1_fragment_38.faa-up.ffn_00003_gene;inference=ab initio prediction:Prodigal:2.6;locus_tag=CP042594.1_fragment_38.faa-up.ffn_00003;product=hypothetical protein	hypothetical protein	up	Streptomyces	NA	NA	NA
	579	CP029617.1_fragment_13_1	CP029617.1_fragment_13_1.faa-up.ffn_00001	Streptomyces_sp._WAC_01529	bacteria	CP029617.1	Prodigal:2.6	CDS	190	846	locus_00001	+	ID=CP029617.1_fragment_13_1.faa-up.ffn_00001;Parent=CP029617.1_fragment_13_1.faa-up.ffn_00001_gene;inference=ab initio prediction:Prodigal:2.6;locus_tag=CP029617.1_fragment_13_1.faa-up.ffn_00001;product=hypothetical protein	hypothetical protein	up	Streptomyces	NA	NA	NA
	580	CP029617.1_fragment_13_1	CP029617.1_fragment_13_1.faa-up.ffn_00002	Streptomyces_sp._WAC_01529	bacteria	CP029617.1	Prodigal:2.6	CDS	1226	1999	locus_00002	+	ID=CP029617.1_fragment_13_1.faa-up.ffn_00002;Parent=CP029617.1_fragment_13_1.faa-up.ffn_00002_gene;inference=ab initio prediction:Prodigal:2.6,protein motif:Profiles:PF03861.14;locus_tag=CP029617.1_fragment_13_1.faa-up.ffn_00002;product=ANTAR domain	ANTAR domain	up	Streptomyces	Two-component response regulator, AmiR/NasT family, consists of REC and RNA-binding antiterminator (ANTAR) domains [Signal transduction mechanisms, Transcription].	ANTAR domain. ANTAR (AmiR and NasR transcription antitermination regulators) is an RNA-binding domain found in bacterial transcription antitermination regulatory proteins. The majority of the domain consists of a coiled-coil.	Signal transduction mechanisms, Transcription
	581	CP011005.1_fragment_36_1	CP011005.1_fragment_36_1.faa-up.ffn_00001	Psychromicrobium_lacuslunae	bacteria	CP011005.1	Prodigal:2.6	CDS	10	951	locus_00001	-	ID=CP011005.1_fragment_36_1.faa-up.ffn_00001;Parent=CP011005.1_fragment_36_1.faa-up.ffn_00001_gene;inference=ab initio prediction:Prodigal:2.6;locus_tag=CP011005.1_fragment_36_1.faa-up.ffn_00001;product=hypothetical protein	hypothetical protein	up	Psychromicrobium	NA	NA	NA
	582	CP011005.1_fragment_36_1	CP011005.1_fragment_36_1.faa-up.ffn_00002	Psychromicrobium_lacuslunae	bacteria	CP011005.1	Prodigal:2.6	CDS	992	1684	locus_00002	-	ID=CP011005.1_fragment_36_1.faa-up.ffn_00002;Parent=CP011005.1_fragment_36_1.faa-up.ffn_00002_gene;inference=ab initio prediction:Prodigal:2.6;locus_tag=CP011005.1_fragment_36_1.faa-up.ffn_00002;product=hypothetical protein	hypothetical protein	up	Psychromicrobium	NA	NA	NA
	583	CP011005.1_fragment_36_1	CP011005.1_fragment_36_1.faa-up.ffn_00003	Psychromicrobium_lacuslunae	bacteria	CP011005.1	Aragorn:1.2	tRNA	1835	1910	locus_00003	+	ID=CP011005.1_fragment_36_1.faa-up.ffn_00003;Parent=CP011005.1_fragment_36_1.faa-up.ffn_00003_gene;inference=COORDINATES:profile:Aragorn:1.2;locus_tag=CP011005.1_fragment_36_1.faa-up.ffn_00003;product=tRNA-Lys(ttt)	tRNA-Lys(ttt)	up	Psychromicrobium	NA	NA	NA
	584	AP022579.1_fragment_44	AP022579.1_fragment_44.faa-up.ffn_00001	Mycolicibacterium_boenickei	bacteria	AP022579.1	Prodigal:2.6	CDS	137	1294	locus_00001	-	ID=AP022579.1_fragment_44.faa-up.ffn_00001;Parent=AP022579.1_fragment_44.faa-up.ffn_00001_gene;inference=ab initio prediction:Prodigal:2.6,protein motif:Profiles:PF00441.24;locus_tag=AP022579.1_fragment_44.faa-up.ffn_00001;product=Acyl-CoA dehydrogenase%2C C-terminal domain	Acyl-CoA dehydrogenase%2C C-terminal domain	up	Mycolicibacterium	Acyl-CoA dehydrogenase related to the alkylation response protein AidB [Lipid transport and metabolism].	Acyl-CoA dehydrogenase, C-terminal domain. C-terminal domain of Acyl-CoA dehydrogenase is an all-alpha, four helical up-and-down bundle.	Lipid transport and metabolism
	585	AP022579.1_fragment_44	AP022579.1_fragment_44.faa-up.ffn_00002	Mycolicibacterium_boenickei	bacteria	AP022579.1	Prodigal:2.6	CDS	1383	1790	locus_00002	+	ID=AP022579.1_fragment_44.faa-up.ffn_00002;Parent=AP022579.1_fragment_44.faa-up.ffn_00002_gene;inference=ab initio prediction:Prodigal:2.6,protein motif:Profiles:PF13474.6;locus_tag=AP022579.1_fragment_44.faa-up.ffn_00002;product=SnoaL-like domain	SnoaL-like domain	up	Mycolicibacterium	Ketosteroid isomerase homolog [General function prediction only].	SnoaL-like domain. This family contains a large number of proteins that share the SnoaL fold.	General function prediction only
	586	CP003207.1_fragment_11	CP003207.1_fragment_11.faa-up.ffn_00001	Corynebacterium_diphtheriae_241	bacteria	CP003207.1	Prodigal:2.6	CDS	7	1026	locus_00001	+	ID=CP003207.1_fragment_11.faa-up.ffn_00001;Parent=CP003207.1_fragment_11.faa-up.ffn_00001_gene;inference=ab initio prediction:Prodigal:2.6,protein motif:Profiles:PF00474.17;locus_tag=CP003207.1_fragment_11.faa-up.ffn_00001;product=Sodium:solute symporter family	Sodium:solute symporter family	up	Corynebacterium	Na+(or H+)/acetate symporter ActP [Energy production and conversion].	Sodium:solute symporter family.	Energy production and conversion
	587	CP031263.1_fragment_13_1	CP031263.1_fragment_13_1.faa-up.ffn_00001	Micromonospora_aurantiaca	bacteria	CP031263.1	Prodigal:2.6	CDS	38	571	locus_00001	+	ID=CP031263.1_fragment_13_1.faa-up.ffn_00001;Parent=CP031263.1_fragment_13_1.faa-up.ffn_00001_gene;inference=ab initio prediction:Prodigal:2.6,protein motif:Profiles:VOG1177;locus_tag=CP031263.1_fragment_13_1.faa-up.ffn_00001;product=hypothetical protein	hypothetical protein	up	Micromonospora	Predicted nucleotidyltransferase [General function prediction only].	Predicted nucleotidyltransferase. Members of this family of bacterial proteins catalyze the transfer of nucleotide residues from nucleoside diphosphates or triphosphates into dimer or polymer forms.	General function prediction only
	588	CP031263.1_fragment_13_1	CP031263.1_fragment_13_1.faa-up.ffn_00002	Micromonospora_aurantiaca	bacteria	CP031263.1	Prodigal:2.6	CDS	576	1025	locus_00002	-	ID=CP031263.1_fragment_13_1.faa-up.ffn_00002;Parent=CP031263.1_fragment_13_1.faa-up.ffn_00002_gene;inference=ab initio prediction:Prodigal:2.6,protein motif:Profiles:PF18029.1;locus_tag=CP031263.1_fragment_13_1.faa-up.ffn_00002;product=Glyoxalase-like domain	Glyoxalase-like domain	up	Micromonospora	NA	Glyoxalase-like domain. This entry comprises a diverse set of domains related to the Glyoxalase domain. The exact specificity of these proteins is uncertain.	NA
	589	CP031263.1_fragment_13_1	CP031263.1_fragment_13_1.faa-up.ffn_00003	Micromonospora_aurantiaca	bacteria	CP031263.1	Prodigal:2.6	CDS	1069	1668	locus_00003	+	ID=CP031263.1_fragment_13_1.faa-up.ffn_00003;Parent=CP031263.1_fragment_13_1.faa-up.ffn_00003_gene;inference=ab initio prediction:Prodigal:2.6,protein motif:Profiles:PF07336.11;locus_tag=CP031263.1_fragment_13_1.faa-up.ffn_00003;product=Putative stress-induced transcription regulator	Putative stress-induced transcription regulator	up	Micromonospora	Conserved protein containing a Zn-ribbon-like motif, possibly RNA-binding [General function prediction only].	CGNR zinc finger. This family consists of a C-terminal zinc finger domain. It seems likely to be DNA-binding given the conservation of many positively charged residues. The domain is named after a highly conserved motif found in many members of the family.	General function prediction only
	590	CP031263.1_fragment_13_1	CP031263.1_fragment_13_1.faa-up.ffn_00004	Micromonospora_aurantiaca	bacteria	CP031263.1	Prodigal:2.6	CDS	1670	1999	locus_00004	-	ID=CP031263.1_fragment_13_1.faa-up.ffn_00004;Parent=CP031263.1_fragment_13_1.faa-up.ffn_00004_gene;inference=ab initio prediction:Prodigal:2.6,protein motif:Profiles:PF07973.14;locus_tag=CP031263.1_fragment_13_1.faa-up.ffn_00004;product=Threonyl and Alanyl tRNA synthetase second additional domain	Threonyl and Alanyl tRNA synthetase second additional domain	up	Micromonospora	Ser-tRNA(Ala) deacylase AlaX (editing enzyme) [Translation, ribosomal structure and biogenesis].	Threonyl and Alanyl tRNA synthetase second additional domain. The catalytically active from of threonyl/alanyl tRNA synthetase is a dimer. Within the tRNA synthetase class II dimer, the bound tRNA interacts with both monomers making specific interactions with the catalytic domain, the C-terminal domain, and this domain (the second additional domain). The second additional domain is comprised of a…	Translation, ribosomal structure and biogenesis
	591	CP009896.1_fragment_7_1	CP009896.1_fragment_7_1.faa-up.ffn_00001	Pimelobacter_simplex	bacteria	CP009896.1	Prodigal:2.6	CDS	82	876	locus_00001	+	ID=CP009896.1_fragment_7_1.faa-up.ffn_00001;Parent=CP009896.1_fragment_7_1.faa-up.ffn_00001_gene;inference=ab initio prediction:Prodigal:2.6;locus_tag=CP009896.1_fragment_7_1.faa-up.ffn_00001;product=hypothetical protein	hypothetical protein	up	Pimelobacter	NA	NA	NA
	592	CP009896.1_fragment_7_1	CP009896.1_fragment_7_1.faa-up.ffn_00002	Pimelobacter_simplex	bacteria	CP009896.1	Prodigal:2.6	CDS	744	1511	locus_00002	-	ID=CP009896.1_fragment_7_1.faa-up.ffn_00002;Parent=CP009896.1_fragment_7_1.faa-up.ffn_00002_gene;inference=ab initio prediction:Prodigal:2.6,protein motif:Profiles:PF13406.6;locus_tag=CP009896.1_fragment_7_1.faa-up.ffn_00002;product=Transglycosylase SLT domain	Transglycosylase SLT domain	up	Pimelobacter	Membrane-bound lytic murein transglycosylase B [Cell wall/membrane/envelope biogenesis].	Transglycosylase SLT domain. This family is related to the SLT domain pfam01464.	Cell wall/membrane/envelope biogenesis
	593	CP009896.1_fragment_7_1	CP009896.1_fragment_7_1.faa-up.ffn_00003	Pimelobacter_simplex	bacteria	CP009896.1	Prodigal:2.6	CDS	1508	1999	locus_00003	-	ID=CP009896.1_fragment_7_1.faa-up.ffn_00003;Parent=CP009896.1_fragment_7_1.faa-up.ffn_00003_gene;inference=ab initio prediction:Prodigal:2.6,protein motif:Profiles:PF04461.13;locus_tag=CP009896.1_fragment_7_1.faa-up.ffn_00003;product=Protein of unknown function (DUF520)	Protein of unknown function (DUF520)	up	Pimelobacter	Uncharacterized conserved protein YajQ, UPF0234 family [Function unknown].	Protein of unknown function (DUF520). Family of uncharacterized proteins.	Function unknown
	594	CP015267.1_fragment_11	CP015267.1_fragment_11.faa-up.ffn_00001	Mycobacterium_intracellulare_subsp._chimaera	bacteria	CP015267.1	Prodigal:2.6	CDS	120	383	locus_00001	-	ID=CP015267.1_fragment_11.faa-up.ffn_00001;Parent=CP015267.1_fragment_11.faa-up.ffn_00001_gene;inference=ab initio prediction:Prodigal:2.6;locus_tag=CP015267.1_fragment_11.faa-up.ffn_00001;product=hypothetical protein	hypothetical protein	up	Mycobacterium	NA	NA	NA
	595	CP015267.1_fragment_11	CP015267.1_fragment_11.faa-up.ffn_00002	Mycobacterium_intracellulare_subsp._chimaera	bacteria	CP015267.1	Prodigal:2.6	CDS	632	1744	locus_00002	+	ID=CP015267.1_fragment_11.faa-up.ffn_00002;Parent=CP015267.1_fragment_11.faa-up.ffn_00002_gene;inference=ab initio prediction:Prodigal:2.6,protein motif:Profiles:PF07804.12;locus_tag=CP015267.1_fragment_11.faa-up.ffn_00002;product=HipA-like C-terminal domain	HipA-like C-terminal domain	up	Mycobacterium	NA	NA	NA
	596	CP065276.1_fragment_40	CP065276.1_fragment_40.faa-up.ffn_00001	Mycobacteroides_abscessus_subsp._abscessus	bacteria	CP065276.1	Prodigal:2.6	CDS	314	493	locus_00001	+	ID=CP065276.1_fragment_40.faa-up.ffn_00001;Parent=CP065276.1_fragment_40.faa-up.ffn_00001_gene;inference=ab initio prediction:Prodigal:2.6,protein motif:Profiles:VOG5695;locus_tag=CP065276.1_fragment_40.faa-up.ffn_00001;product=gp78	gp78	up	Mycobacteroides	NA	NA	NA
	597	CP065276.1_fragment_40	CP065276.1_fragment_40.faa-up.ffn_00002	Mycobacteroides_abscessus_subsp._abscessus	bacteria	CP065276.1	Prodigal:2.6	CDS	490	681	locus_00002	+	ID=CP065276.1_fragment_40.faa-up.ffn_00002;Parent=CP065276.1_fragment_40.faa-up.ffn_00002_gene;inference=ab initio prediction:Prodigal:2.6,protein motif:Profiles:VOG6321;locus_tag=CP065276.1_fragment_40.faa-up.ffn_00002;product=gp82	gp82	up	Mycobacteroides	NA	NA	NA
	598	CP065276.1_fragment_40	CP065276.1_fragment_40.faa-up.ffn_00003	Mycobacteroides_abscessus_subsp._abscessus	bacteria	CP065276.1	Prodigal:2.6	CDS	762	947	locus_00003	+	ID=CP065276.1_fragment_40.faa-up.ffn_00003;Parent=CP065276.1_fragment_40.faa-up.ffn_00003_gene;inference=ab initio prediction:Prodigal:2.6;locus_tag=CP065276.1_fragment_40.faa-up.ffn_00003;product=hypothetical protein	hypothetical protein	up	Mycobacteroides	NA	NA	NA
	599	CP065276.1_fragment_40	CP065276.1_fragment_40.faa-up.ffn_00004	Mycobacteroides_abscessus_subsp._abscessus	bacteria	CP065276.1	Prodigal:2.6	CDS	944	1072	locus_00004	+	ID=CP065276.1_fragment_40.faa-up.ffn_00004;Parent=CP065276.1_fragment_40.faa-up.ffn_00004_gene;inference=ab initio prediction:Prodigal:2.6;locus_tag=CP065276.1_fragment_40.faa-up.ffn_00004;product=hypothetical protein	hypothetical protein	up	Mycobacteroides	NA	NA	NA
	600	CP065276.1_fragment_40	CP065276.1_fragment_40.faa-up.ffn_00005	Mycobacteroides_abscessus_subsp._abscessus	bacteria	CP065276.1	Prodigal:2.6	CDS	1151	1294	locus_00005	+	ID=CP065276.1_fragment_40.faa-up.ffn_00005;Parent=CP065276.1_fragment_40.faa-up.ffn_00005_gene;inference=ab initio prediction:Prodigal:2.6;locus_tag=CP065276.1_fragment_40.faa-up.ffn_00005;product=hypothetical protein	hypothetical protein	up	Mycobacteroides	NA	NA	NA
	601	CP065276.1_fragment_40	CP065276.1_fragment_40.faa-up.ffn_00006	Mycobacteroides_abscessus_subsp._abscessus	bacteria	CP065276.1	Prodigal:2.6	CDS	1377	1910	locus_00006	+	ID=CP065276.1_fragment_40.faa-up.ffn_00006;Parent=CP065276.1_fragment_40.faa-up.ffn_00006_gene;inference=ab initio prediction:Prodigal:2.6;locus_tag=CP065276.1_fragment_40.faa-up.ffn_00006;product=hypothetical protein	hypothetical protein	up	Mycobacteroides	NA	NA	NA
	602	CP027306.1_fragment_103	CP027306.1_fragment_103.faa-up.ffn_00001	Streptomyces_atratus	bacteria	CP027306.1	Prodigal:2.6	CDS	39	431	locus_00001	+	ID=CP027306.1_fragment_103.faa-up.ffn_00001;Parent=CP027306.1_fragment_103.faa-up.ffn_00001_gene;inference=ab initio prediction:Prodigal:2.6;locus_tag=CP027306.1_fragment_103.faa-up.ffn_00001;product=hypothetical protein	hypothetical protein	up	Streptomyces	NA	NA	NA
	603	CP027306.1_fragment_103	CP027306.1_fragment_103.faa-up.ffn_00002	Streptomyces_atratus	bacteria	CP027306.1	Prodigal:2.6	CDS	463	1074	locus_00002	+	ID=CP027306.1_fragment_103.faa-up.ffn_00002;Parent=CP027306.1_fragment_103.faa-up.ffn_00002_gene;inference=ab initio prediction:Prodigal:2.6,protein motif:Profiles:VOG1648;locus_tag=CP027306.1_fragment_103.faa-up.ffn_00002;product=gp3	gp3	up	Streptomyces	NA	NA	NA
	604	CP027306.1_fragment_103	CP027306.1_fragment_103.faa-up.ffn_00003	Streptomyces_atratus	bacteria	CP027306.1	Prodigal:2.6	CDS	1083	1733	locus_00003	+	ID=CP027306.1_fragment_103.faa-up.ffn_00003;Parent=CP027306.1_fragment_103.faa-up.ffn_00003_gene;inference=ab initio prediction:Prodigal:2.6,protein motif:Profiles:PF00691.20;locus_tag=CP027306.1_fragment_103.faa-up.ffn_00003;product=OmpA family	OmpA family	up	Streptomyces	Outer membrane protein OmpA and related peptidoglycan-associated (lipo)proteins [Cell wall/membrane/envelope biogenesis].	OmpA family. The Pfam entry also includes MotB and related proteins which are not included in the Prosite family.	Cell wall/membrane/envelope biogenesis
	605	CP027306.1_fragment_103	CP027306.1_fragment_103.faa-up.ffn_00004	Streptomyces_atratus	bacteria	CP027306.1	Prodigal:2.6	CDS	1797	1988	locus_00004	-	ID=CP027306.1_fragment_103.faa-up.ffn_00004;Parent=CP027306.1_fragment_103.faa-up.ffn_00004_gene;inference=ab initio prediction:Prodigal:2.6,protein motif:Profiles:VOG0221;locus_tag=CP027306.1_fragment_103.faa-up.ffn_00004;product=Cin	Cin	up	Streptomyces	NA	NA	NA
	606	AP012324.1_fragment_19	AP012324.1_fragment_19.faa-up.ffn_00001	Bifidobacterium_breve_DSM_20213_=_JCM_1192	bacteria	AP012324.1	Prodigal:2.6	CDS	217	636	locus_00001	+	ID=AP012324.1_fragment_19.faa-up.ffn_00001;Parent=AP012324.1_fragment_19.faa-up.ffn_00001_gene;inference=ab initio prediction:Prodigal:2.6,protein motif:Profiles:PF07690.16;locus_tag=AP012324.1_fragment_19.faa-up.ffn_00001;product=Major Facilitator Superfamily	Major Facilitator Superfamily	up	Bifidobacterium	NA	NA	NA
	607	AP012324.1_fragment_19	AP012324.1_fragment_19.faa-up.ffn_00002	Bifidobacterium_breve_DSM_20213_=_JCM_1192	bacteria	AP012324.1	Prodigal:2.6	CDS	609	1193	locus_00002	+	ID=AP012324.1_fragment_19.faa-up.ffn_00002;Parent=AP012324.1_fragment_19.faa-up.ffn_00002_gene;inference=ab initio prediction:Prodigal:2.6,protein motif:Profiles:PF07690.16;locus_tag=AP012324.1_fragment_19.faa-up.ffn_00002;product=Major Facilitator Superfamily	Major Facilitator Superfamily	up	Bifidobacterium	Fucose permease [Carbohydrate transport and metabolism].	NA	Carbohydrate transport and metabolism
	608	AP012324.1_fragment_19	AP012324.1_fragment_19.faa-up.ffn_00003	Bifidobacterium_breve_DSM_20213_=_JCM_1192	bacteria	AP012324.1	Prodigal:2.6	CDS	1156	1791	locus_00003	-	ID=AP012324.1_fragment_19.faa-up.ffn_00003;Parent=AP012324.1_fragment_19.faa-up.ffn_00003_gene;inference=ab initio prediction:Prodigal:2.6,protein motif:Profiles:PF02580.16;locus_tag=AP012324.1_fragment_19.faa-up.ffn_00003;product=D-Tyr-tRNA(Tyr) deacylase	D-Tyr-tRNA(Tyr) deacylase	up	Bifidobacterium	D-Tyr-tRNAtyr deacylase [Translation, ribosomal structure and biogenesis].	D-Tyr-tRNA(Tyr) deacylase. This family comprises of several D-Tyr-tRNA(Tyr) deacylase proteins. Cell growth inhibition by several d-amino acids can be explained by an in vivo production of d-aminoacyl-tRNA molecules. Escherichia coli and yeast cells express an enzyme, d-Tyr-tRNA(Tyr) deacylase, capable of recycling such d-aminoacyl-tRNA molecules into free tRNA and d-amino acid. Accordingly, upon…	Translation, ribosomal structure and biogenesis
	609	CP021707.1_fragment_64_1	CP021707.1_fragment_64_1.faa-up.ffn_00001	Streptomyces_sp._S063	bacteria	CP021707.1	Prodigal:2.6	CDS	151	564	locus_00001	+	ID=CP021707.1_fragment_64_1.faa-up.ffn_00001;Parent=CP021707.1_fragment_64_1.faa-up.ffn_00001_gene;inference=ab initio prediction:Prodigal:2.6,protein motif:Profiles:PF03720.15;locus_tag=CP021707.1_fragment_64_1.faa-up.ffn_00001;product=UDP-glucose/GDP-mannose dehydrogenase family%2C UDP binding domain	UDP-glucose/GDP-mannose dehydrogenase family%2C UDP binding domain	up	Streptomyces	UDP-N-acetyl-D-mannosaminuronate dehydrogenase [Cell wall/membrane/envelope biogenesis].	UDP-glucose/GDP-mannose dehydrogenase family, UDP binding domain. The UDP-glucose/GDP-mannose dehydrogenaseses are a small group of enzymes which possesses the ability to catalyze the NAD-dependent 2-fold oxidation of an alcohol to an acid without the release of an aldehyde intermediate.	Cell wall/membrane/envelope biogenesis
	610	CP021707.1_fragment_64_1	CP021707.1_fragment_64_1.faa-up.ffn_00002	Streptomyces_sp._S063	bacteria	CP021707.1	Prodigal:2.6	CDS	1209	1832	locus_00002	-	ID=CP021707.1_fragment_64_1.faa-up.ffn_00002;Parent=CP021707.1_fragment_64_1.faa-up.ffn_00002_gene;inference=ab initio prediction:Prodigal:2.6;locus_tag=CP021707.1_fragment_64_1.faa-up.ffn_00002;product=hypothetical protein	hypothetical protein	up	Streptomyces	NA	NA	NA
	611	CP015726.1_fragment_101	CP015726.1_fragment_101.faa-up.ffn_00001	Streptomyces_sp._RTd22	bacteria	CP015726.1	Prodigal:2.6	CDS	32	265	locus_00001	+	ID=CP015726.1_fragment_101.faa-up.ffn_00001;Parent=CP015726.1_fragment_101.faa-up.ffn_00001_gene;inference=ab initio prediction:Prodigal:2.6;locus_tag=CP015726.1_fragment_101.faa-up.ffn_00001;product=hypothetical protein	hypothetical protein	up	Streptomyces	NA	NA	NA
	612	CP015726.1_fragment_101	CP015726.1_fragment_101.faa-up.ffn_00002	Streptomyces_sp._RTd22	bacteria	CP015726.1	Prodigal:2.6	CDS	578	886	locus_00002	-	ID=CP015726.1_fragment_101.faa-up.ffn_00002;Parent=CP015726.1_fragment_101.faa-up.ffn_00002_gene;inference=ab initio prediction:Prodigal:2.6;locus_tag=CP015726.1_fragment_101.faa-up.ffn_00002;product=hypothetical protein	hypothetical protein	up	Streptomyces	NA	NA	NA
	613	CP020715.1_fragment_27	CP020715.1_fragment_27.faa-up.ffn_00001	Cnuibacter_physcomitrellae	bacteria	CP020715.1	Prodigal:2.6	CDS	575	1999	locus_00001	+	ID=CP020715.1_fragment_27.faa-up.ffn_00001;Parent=CP020715.1_fragment_27.faa-up.ffn_00001_gene;inference=ab initio prediction:Prodigal:2.6,protein motif:Profiles:PF00120.24;locus_tag=CP020715.1_fragment_27.faa-up.ffn_00001;product=Glutamine synthetase%2C catalytic domain	Glutamine synthetase%2C catalytic domain	up	Cnuibacter	Glutamine synthetase [Amino acid transport and metabolism].	Glutamine synthetase, catalytic domain.	Amino acid transport and metabolism
	614	CP040720.1_fragment_2	CP040720.1_fragment_2.faa-up.ffn_00001	Rhodococcus_pyridinivorans	plasmid	CP040720.1	Prodigal:2.6	CDS	86	1951	locus_00001	+	ID=CP040720.1_fragment_2.faa-up.ffn_00001;Parent=CP040720.1_fragment_2.faa-up.ffn_00001_gene;inference=ab initio prediction:Prodigal:2.6;locus_tag=CP040720.1_fragment_2.faa-up.ffn_00001;product=hypothetical protein	hypothetical protein	up	Rhodococcus	NA	NA	NA
	615	AP023287.1_fragment_37_1	AP023287.1_fragment_37_1.faa-up.ffn_00001	Mycolicibacterium_litorale	bacteria	AP023287.1	Prodigal:2.6	CDS	219	668	locus_00001	-	ID=AP023287.1_fragment_37_1.faa-up.ffn_00001;Parent=AP023287.1_fragment_37_1.faa-up.ffn_00001_gene;inference=ab initio prediction:Prodigal:2.6,protein motif:Profiles:PF05154.16;locus_tag=AP023287.1_fragment_37_1.faa-up.ffn_00001;product=TM2 domain	TM2 domain	up	Mycolicibacterium	NA	NA	NA
	616	AP023287.1_fragment_37_1	AP023287.1_fragment_37_1.faa-up.ffn_00002	Mycolicibacterium_litorale	bacteria	AP023287.1	Prodigal:2.6	CDS	706	1059	locus_00002	-	ID=AP023287.1_fragment_37_1.faa-up.ffn_00002;Parent=AP023287.1_fragment_37_1.faa-up.ffn_00002_gene;inference=ab initio prediction:Prodigal:2.6;locus_tag=AP023287.1_fragment_37_1.faa-up.ffn_00002;product=hypothetical protein	hypothetical protein	up	Mycolicibacterium	NA	NA	NA
	617	AP023287.1_fragment_37_1	AP023287.1_fragment_37_1.faa-up.ffn_00003	Mycolicibacterium_litorale	bacteria	AP023287.1	Prodigal:2.6	CDS	1127	1999	locus_00003	-	ID=AP023287.1_fragment_37_1.faa-up.ffn_00003;Parent=AP023287.1_fragment_37_1.faa-up.ffn_00003_gene;inference=ab initio prediction:Prodigal:2.6,protein motif:Profiles:PF04471.12;locus_tag=AP023287.1_fragment_37_1.faa-up.ffn_00003;product=Restriction endonuclease	Restriction endonuclease	up	Mycolicibacterium	NA	NA	NA
	618	CP060712.1_fragment_7	CP060712.1_fragment_7.faa-up.ffn_00001	Phycicoccus_endophyticus	bacteria	CP060712.1	Prodigal:2.6	CDS	880	1473	locus_00001	+	ID=CP060712.1_fragment_7.faa-up.ffn_00001;Parent=CP060712.1_fragment_7.faa-up.ffn_00001_gene;inference=ab initio prediction:Prodigal:2.6,protein motif:Profiles:PF11611.8;locus_tag=CP060712.1_fragment_7.faa-up.ffn_00001;product=Domain of unknown function (DUF4352)	Domain of unknown function (DUF4352)	up	Phycicoccus	NA	Domain of unknown function (DUF4352). Members of these family are putative lipoproteins that fall into the Antigen MPT63/MPB63 (immunoprotective extracellular protein) superfamily.	NA
	619	CP060712.1_fragment_7	CP060712.1_fragment_7.faa-up.ffn_00002	Phycicoccus_endophyticus	bacteria	CP060712.1	Prodigal:2.6	CDS	1590	1946	locus_00002	-	ID=CP060712.1_fragment_7.faa-up.ffn_00002;Parent=CP060712.1_fragment_7.faa-up.ffn_00002_gene;inference=ab initio prediction:Prodigal:2.6;locus_tag=CP060712.1_fragment_7.faa-up.ffn_00002;product=hypothetical protein	hypothetical protein	up	Phycicoccus	NA	NA	NA
	620	CP045702.1_fragment_20	CP045702.1_fragment_20.faa-up.ffn_00001	Streptomyces_finlayi	bacteria	CP045702.1	Prodigal:2.6	CDS	32	394	locus_00001	+	ID=CP045702.1_fragment_20.faa-up.ffn_00001;Parent=CP045702.1_fragment_20.faa-up.ffn_00001_gene;inference=ab initio prediction:Prodigal:2.6,protein motif:Profiles:PF13384.6;locus_tag=CP045702.1_fragment_20.faa-up.ffn_00001;product=Homeodomain-like domain	Homeodomain-like domain	up	Streptomyces	DNA-binding response regulator, NarL/FixJ family, contains REC and HTH domains [Signal transduction mechanisms, Transcription].	NA	Signal transduction mechanisms, Transcription
	621	CP045702.1_fragment_20	CP045702.1_fragment_20.faa-up.ffn_00002	Streptomyces_finlayi	bacteria	CP045702.1	Prodigal:2.6	CDS	467	949	locus_00002	+	ID=CP045702.1_fragment_20.faa-up.ffn_00002;Parent=CP045702.1_fragment_20.faa-up.ffn_00002_gene;inference=ab initio prediction:Prodigal:2.6,protein motif:Profiles:PF04306.13;locus_tag=CP045702.1_fragment_20.faa-up.ffn_00002;product=Protein of unknown function (DUF456)	Protein of unknown function (DUF456)	up	Streptomyces	NA	Protein of unknown function (DUF456). This family is a putative membrane protein that contains glycine zipper motifs.	NA
	622	CP045702.1_fragment_20	CP045702.1_fragment_20.faa-up.ffn_00003	Streptomyces_finlayi	bacteria	CP045702.1	Prodigal:2.6	CDS	1063	1950	locus_00003	-	ID=CP045702.1_fragment_20.faa-up.ffn_00003;Parent=CP045702.1_fragment_20.faa-up.ffn_00003_gene;inference=ab initio prediction:Prodigal:2.6,protein motif:Profiles:PF06029.11;locus_tag=CP045702.1_fragment_20.faa-up.ffn_00003;product=AlkA N-terminal domain	AlkA N-terminal domain	up	Streptomyces	3-methyladenine DNA glycosylase/8-oxoguanine DNA glycosylase [Replication, recombination and repair].	AlkA N-terminal domain.	Replication, recombination and repair
	623	CP076457.1_fragment_53	CP076457.1_fragment_53.faa-up.ffn_00001	Streptomyces_sp._YPW6	bacteria	CP076457.1	Prodigal:2.6	CDS	77	844	locus_00001	+	ID=CP076457.1_fragment_53.faa-up.ffn_00001;Parent=CP076457.1_fragment_53.faa-up.ffn_00001_gene;inference=ab initio prediction:Prodigal:2.6,protein motif:Profiles:PF13193.6;locus_tag=CP076457.1_fragment_53.faa-up.ffn_00001;product=AMP-binding enzyme C-terminal domain	AMP-binding enzyme C-terminal domain	up	Streptomyces	Acyl-coenzyme A synthetase/AMP-(fatty) acid ligase [Lipid transport and metabolism].	AMP-binding enzyme C-terminal domain. This is a small domain that is found C terminal to pfam00501. It has a central beta sheet core that is flanked by alpha helices.	Lipid transport and metabolism
	624	CP076457.1_fragment_53	CP076457.1_fragment_53.faa-up.ffn_00002	Streptomyces_sp._YPW6	bacteria	CP076457.1	Prodigal:2.6	CDS	1138	1914	locus_00002	+	ID=CP076457.1_fragment_53.faa-up.ffn_00002;Parent=CP076457.1_fragment_53.faa-up.ffn_00002_gene;inference=ab initio prediction:Prodigal:2.6;locus_tag=CP076457.1_fragment_53.faa-up.ffn_00002;product=hypothetical protein	hypothetical protein	up	Streptomyces	NA	NA	NA
	625	CP063165.1_fragment_26	CP063165.1_fragment_26.faa-up.ffn_00001	Mycobacteroides_abscessus_subsp._abscessus	bacteria	CP063165.1	Prodigal:2.6	CDS	209	1771	locus_00001	+	ID=CP063165.1_fragment_26.faa-up.ffn_00001;Parent=CP063165.1_fragment_26.faa-up.ffn_00001_gene;inference=ab initio prediction:Prodigal:2.6,protein motif:Profiles:PF13777.6;locus_tag=CP063165.1_fragment_26.faa-up.ffn_00001;product=Domain of unknown function (DUF4173)	Domain of unknown function (DUF4173)	up	Mycobacteroides	NA	Domain of unknown function (DUF4173). This domain of unknown function contains multiple predicted transmembrane domains.	NA
	626	LR134354.1_fragment_22	LR134354.1_fragment_22.faa-up.ffn_00001	Bifidobacterium_longum_subsp._infantis	bacteria	LR134354.1	Prodigal:2.6	CDS	83	322	locus_00001	+	ID=LR134354.1_fragment_22.faa-up.ffn_00001;Parent=LR134354.1_fragment_22.faa-up.ffn_00001_gene;inference=ab initio prediction:Prodigal:2.6;locus_tag=LR134354.1_fragment_22.faa-up.ffn_00001;product=hypothetical protein	hypothetical protein	up	Bifidobacterium	NA	NA	NA
	627	LR134354.1_fragment_22	LR134354.1_fragment_22.faa-up.ffn_00002	Bifidobacterium_longum_subsp._infantis	bacteria	LR134354.1	Prodigal:2.6	CDS	978	1088	locus_00002	-	ID=LR134354.1_fragment_22.faa-up.ffn_00002;Parent=LR134354.1_fragment_22.faa-up.ffn_00002_gene;inference=ab initio prediction:Prodigal:2.6;locus_tag=LR134354.1_fragment_22.faa-up.ffn_00002;product=hypothetical protein	hypothetical protein	up	Bifidobacterium	NA	NA	NA
	628	LR134354.1_fragment_22	LR134354.1_fragment_22.faa-up.ffn_00003	Bifidobacterium_longum_subsp._infantis	bacteria	LR134354.1	Prodigal:2.6	CDS	1352	1531	locus_00003	+	ID=LR134354.1_fragment_22.faa-up.ffn_00003;Parent=LR134354.1_fragment_22.faa-up.ffn_00003_gene;inference=ab initio prediction:Prodigal:2.6,protein motif:Profiles:PF03733.13;locus_tag=LR134354.1_fragment_22.faa-up.ffn_00003;product=Inner membrane component domain	Inner membrane component domain	up	Bifidobacterium	Uncharacterized membrane protein YccF, DUF307 family [Function unknown].	Inner membrane component domain. Domain occurs as one or more copies in bacterial and eukaryotic proteins. These are membrane proteins of four TM regions, two appearing in each of the two copies when both are present. Many of the latter members also carry the sodium/calcium exchanger protein family pfam01699, which have multipass membrane regions.	Function unknown
	629	CP047146.1_fragment_35	CP047146.1_fragment_35.faa-up.ffn_00001	Streptomyces_sp._GS7	bacteria	CP047146.1	Prodigal:2.6	CDS	47	472	locus_00001	-	ID=CP047146.1_fragment_35.faa-up.ffn_00001;Parent=CP047146.1_fragment_35.faa-up.ffn_00001_gene;inference=ab initio prediction:Prodigal:2.6;locus_tag=CP047146.1_fragment_35.faa-up.ffn_00001;product=hypothetical protein	hypothetical protein	up	Streptomyces	NA	NA	NA
	630	CP047146.1_fragment_35	CP047146.1_fragment_35.faa-up.ffn_00002	Streptomyces_sp._GS7	bacteria	CP047146.1	Prodigal:2.6	CDS	469	1128	locus_00002	-	ID=CP047146.1_fragment_35.faa-up.ffn_00002;Parent=CP047146.1_fragment_35.faa-up.ffn_00002_gene;inference=ab initio prediction:Prodigal:2.6;locus_tag=CP047146.1_fragment_35.faa-up.ffn_00002;product=hypothetical protein	hypothetical protein	up	Streptomyces	NA	NA	NA
	631	CP047146.1_fragment_35	CP047146.1_fragment_35.faa-up.ffn_00003	Streptomyces_sp._GS7	bacteria	CP047146.1	Prodigal:2.6	CDS	1121	1429	locus_00003	-	ID=CP047146.1_fragment_35.faa-up.ffn_00003;Parent=CP047146.1_fragment_35.faa-up.ffn_00003_gene;inference=ab initio prediction:Prodigal:2.6,protein motif:Profiles:PF06434.13;locus_tag=CP047146.1_fragment_35.faa-up.ffn_00003;product=Aconitate hydratase 2 N-terminus	Aconitate hydratase 2 N-terminus	up	Streptomyces	NA	NA	NA
	632	CP047146.1_fragment_35	CP047146.1_fragment_35.faa-up.ffn_00004	Streptomyces_sp._GS7	bacteria	CP047146.1	Prodigal:2.6	CDS	1482	1970	locus_00004	-	ID=CP047146.1_fragment_35.faa-up.ffn_00004;Parent=CP047146.1_fragment_35.faa-up.ffn_00004_gene;inference=ab initio prediction:Prodigal:2.6;locus_tag=CP047146.1_fragment_35.faa-up.ffn_00004;product=hypothetical protein	hypothetical protein	up	Streptomyces	NA	NA	NA
	633	CP016594.1_fragment_54	CP016594.1_fragment_54.faa-up.ffn_00001	Gordonia_terrae	bacteria	CP016594.1	Prodigal:2.6	CDS	112	435	locus_00001	+	ID=CP016594.1_fragment_54.faa-up.ffn_00001;Parent=CP016594.1_fragment_54.faa-up.ffn_00001_gene;inference=ab initio prediction:Prodigal:2.6,protein motif:Profiles:PF13305.6;locus_tag=CP016594.1_fragment_54.faa-up.ffn_00001;product=Tetracyclin repressor-like%2C C-terminal domain	Tetracyclin repressor-like%2C C-terminal domain	up	Gordonia	NA	WHG domain. This presumed domain is around 80 amino acids in length. It is found to the C-terminus of a DNA-binding helix-turn-helix domain. This domain may be involved in binding to an as yet unknown ligand that allows a transcriptional regulation response to that molecule. The domain is named WHG after three conserved residues near the C-terminus of the domain.	NA
	634	CP016594.1_fragment_54	CP016594.1_fragment_54.faa-up.ffn_00002	Gordonia_terrae	bacteria	CP016594.1	Prodigal:2.6	CDS	438	1904	locus_00002	-	ID=CP016594.1_fragment_54.faa-up.ffn_00002;Parent=CP016594.1_fragment_54.faa-up.ffn_00002_gene;inference=ab initio prediction:Prodigal:2.6;locus_tag=CP016594.1_fragment_54.faa-up.ffn_00002;product=hypothetical protein	hypothetical protein	up	Gordonia	NA	NA	NA
	635	CP066023.1_fragment_2	CP066023.1_fragment_2.faa-up.ffn_00001	Corynebacterium_amycolatum	bacteria	CP066023.1	Prodigal:2.6	CDS	29	334	locus_00001	+	ID=CP066023.1_fragment_2.faa-up.ffn_00001;Parent=CP066023.1_fragment_2.faa-up.ffn_00001_gene;inference=ab initio prediction:Prodigal:2.6;locus_tag=CP066023.1_fragment_2.faa-up.ffn_00001;product=hypothetical protein	hypothetical protein	up	Corynebacterium	NA	NA	NA
	636	CP066023.1_fragment_2	CP066023.1_fragment_2.faa-up.ffn_00002	Corynebacterium_amycolatum	bacteria	CP066023.1	Prodigal:2.6	CDS	249	530	locus_00002	-	ID=CP066023.1_fragment_2.faa-up.ffn_00002;Parent=CP066023.1_fragment_2.faa-up.ffn_00002_gene;inference=ab initio prediction:Prodigal:2.6;locus_tag=CP066023.1_fragment_2.faa-up.ffn_00002;product=hypothetical protein	hypothetical protein	up	Corynebacterium	NA	NA	NA
	637	CP066023.1_fragment_2	CP066023.1_fragment_2.faa-up.ffn_00003	Corynebacterium_amycolatum	bacteria	CP066023.1	Aragorn:1.2	tRNA	807	880	locus_00003	+	ID=CP066023.1_fragment_2.faa-up.ffn_00003;Parent=CP066023.1_fragment_2.faa-up.ffn_00003_gene;inference=COORDINATES:profile:Aragorn:1.2;locus_tag=CP066023.1_fragment_2.faa-up.ffn_00003;product=tRNA-Arg(cct)	tRNA-Arg(cct)	up	Corynebacterium	NA	NA	NA
	638	CP066023.1_fragment_2	CP066023.1_fragment_2.faa-up.ffn_00004	Corynebacterium_amycolatum	bacteria	CP066023.1	Prodigal:2.6	CDS	1172	1576	locus_00004	-	ID=CP066023.1_fragment_2.faa-up.ffn_00004;Parent=CP066023.1_fragment_2.faa-up.ffn_00004_gene;inference=ab initio prediction:Prodigal:2.6,protein motif:Profiles:VOG6149;locus_tag=CP066023.1_fragment_2.faa-up.ffn_00004;product=gp33	gp33	up	Corynebacterium	NA	NA	NA
	639	CP066023.1_fragment_2	CP066023.1_fragment_2.faa-up.ffn_00005	Corynebacterium_amycolatum	bacteria	CP066023.1	Prodigal:2.6	CDS	1548	1988	locus_00005	-	ID=CP066023.1_fragment_2.faa-up.ffn_00005;Parent=CP066023.1_fragment_2.faa-up.ffn_00005_gene;inference=ab initio prediction:Prodigal:2.6,protein motif:Profiles:VOG3925;locus_tag=CP066023.1_fragment_2.faa-up.ffn_00005;product=hypothetical protein	hypothetical protein	up	Corynebacterium	NA	NA	NA
	640	CP029159.1_fragment_49	CP029159.1_fragment_49.faa-up.ffn_00001	Streptomyces_tsukubensis_NRRL18488	bacteria	CP029159.1	Prodigal:2.6	CDS	1354	1665	locus_00001	+	ID=CP029159.1_fragment_49.faa-up.ffn_00001;Parent=CP029159.1_fragment_49.faa-up.ffn_00001_gene;inference=ab initio prediction:Prodigal:2.6;locus_tag=CP029159.1_fragment_49.faa-up.ffn_00001;product=hypothetical protein	hypothetical protein	up	Streptomyces	NA	NA	NA
	641	CP065027.1_fragment_30	CP065027.1_fragment_30.faa-up.ffn_00001	Actinomyces_trachealis	bacteria	CP065027.1	Prodigal:2.6	CDS	64	483	locus_00001	+	ID=CP065027.1_fragment_30.faa-up.ffn_00001;Parent=CP065027.1_fragment_30.faa-up.ffn_00001_gene;inference=ab initio prediction:Prodigal:2.6;locus_tag=CP065027.1_fragment_30.faa-up.ffn_00001;product=hypothetical protein	hypothetical protein	up	Actinomyces	NA	NA	NA
	642	CP065027.1_fragment_30	CP065027.1_fragment_30.faa-up.ffn_00002	Actinomyces_trachealis	bacteria	CP065027.1	Prodigal:2.6	CDS	674	1705	locus_00002	-	ID=CP065027.1_fragment_30.faa-up.ffn_00002;Parent=CP065027.1_fragment_30.faa-up.ffn_00002_gene;inference=ab initio prediction:Prodigal:2.6,protein motif:Profiles:PF13649.6;locus_tag=CP065027.1_fragment_30.faa-up.ffn_00002;product=Methyltransferase domain	Methyltransferase domain	up	Actinomyces	NA	Methyltransferase domain. This family appears to have methyltransferase activity.	NA
	643	CP021555.1_fragment_11	CP021555.1_fragment_11.faa-up.ffn_00001	Bifidobacterium_breve	bacteria	CP021555.1	Prodigal:2.6	CDS	117	644	locus_00001	+	ID=CP021555.1_fragment_11.faa-up.ffn_00001;Parent=CP021555.1_fragment_11.faa-up.ffn_00001_gene;inference=ab initio prediction:Prodigal:2.6;locus_tag=CP021555.1_fragment_11.faa-up.ffn_00001;product=hypothetical protein	hypothetical protein	up	Bifidobacterium	NA	NA	NA
	644	CP021555.1_fragment_11	CP021555.1_fragment_11.faa-up.ffn_00002	Bifidobacterium_breve	bacteria	CP021555.1	Prodigal:2.6	CDS	848	1945	locus_00002	+	ID=CP021555.1_fragment_11.faa-up.ffn_00002;Parent=CP021555.1_fragment_11.faa-up.ffn_00002_gene;inference=ab initio prediction:Prodigal:2.6,protein motif:Profiles:PF01628.21;locus_tag=CP021555.1_fragment_11.faa-up.ffn_00002;product=HrcA protein C terminal domain	HrcA protein C terminal domain	up	Bifidobacterium	Transcriptional regulator of heat shock response [Transcription].	HrcA protein C terminal domain. HrcA is found to negatively regulate the transcription of heat shock genes. HrcA contains an amino terminal helix-turn-helix domain, however this corresponds to the carboxy terminal domain.	Transcription
	645	CP026652.1_fragment_12	CP026652.1_fragment_12.faa-up.ffn_00001	Streptomyces_dengpaensis	bacteria	CP026652.1	Prodigal:2.6	CDS	13	1923	locus_00001	+	ID=CP026652.1_fragment_12.faa-up.ffn_00001;Parent=CP026652.1_fragment_12.faa-up.ffn_00001_gene;inference=ab initio prediction:Prodigal:2.6,protein motif:Profiles:PF00069.25;locus_tag=CP026652.1_fragment_12.faa-up.ffn_00001;product=Protein kinase domain	Protein kinase domain	up	Streptomyces	Serine/threonine protein kinase [Signal transduction mechanisms].	Protein kinase domain.	Signal transduction mechanisms
	646	CP045572.1_fragment_8	CP045572.1_fragment_8.faa-up.ffn_00001	Nonomuraea_nitratireducens	bacteria	CP045572.1	Prodigal:2.6	CDS	462	941	locus_00001	+	ID=CP045572.1_fragment_8.faa-up.ffn_00001;Parent=CP045572.1_fragment_8.faa-up.ffn_00001_gene;inference=ab initio prediction:Prodigal:2.6,protein motif:Profiles:PF00571.28;locus_tag=CP045572.1_fragment_8.faa-up.ffn_00001;product=CBS domain	CBS domain	up	Nonomuraea	Predicted transcriptional regulator with C-terminal CBS domains [Transcription].	CBS domain. CBS domains are small intracellular modules that pair together to form a stable globular domain. This family represents a single CBS domain. Pairs of these domains have been termed a Bateman domain. CBS domains have been shown to bind ligands with an adenosyl group such as AMP, ATP and S-AdoMet. CBS domains are found attached to a wide range of other protein domains suggesting that CB…	Transcription
	647	CP045572.1_fragment_8	CP045572.1_fragment_8.faa-up.ffn_00002	Nonomuraea_nitratireducens	bacteria	CP045572.1	Prodigal:2.6	CDS	1044	1940	locus_00002	+	ID=CP045572.1_fragment_8.faa-up.ffn_00002;Parent=CP045572.1_fragment_8.faa-up.ffn_00002_gene;inference=ab initio prediction:Prodigal:2.6,protein motif:Profiles:PF03466.20;locus_tag=CP045572.1_fragment_8.faa-up.ffn_00002;product=LysR substrate binding domain	LysR substrate binding domain	up	Nonomuraea	DNA-binding transcriptional regulator, LysR family [Transcription].	LysR substrate binding domain. The structure of this domain is known and is similar to the periplasmic binding proteins.	Transcription
	648	CP054926.1_fragment_71_1	CP054926.1_fragment_71_1.faa-up.ffn_00001	Streptomyces_fulvissimus	bacteria	CP054926.1	Prodigal:2.6	CDS	17	1999	locus_00001	+	ID=CP054926.1_fragment_71_1.faa-up.ffn_00001;Parent=CP054926.1_fragment_71_1.faa-up.ffn_00001_gene;inference=ab initio prediction:Prodigal:2.6,protein motif:Profiles:PF04998.17;locus_tag=CP054926.1_fragment_71_1.faa-up.ffn_00001;product=RNA polymerase Rpb1%2C domain 5	RNA polymerase Rpb1%2C domain 5	up	Streptomyces	DNA-directed RNA polymerase, beta' subunit/160 kD subunit [Transcription].	RNA polymerase Rpb1, domain 5. RNA polymerases catalyze the DNA dependent polymerization of RNA. Prokaryotes contain a single RNA polymerase compared to three in eukaryotes (not including mitochondrial. and chloroplast polymerases). This domain, domain 5, represents the discontinuous cleft domain that is required to from the central cleft or channel where the DNA is bound.	Transcription
	649	CP023435.1_fragment_54_1	CP023435.1_fragment_54_1.faa-up.ffn_00001	Mycobacterium_sp._PYR15	bacteria	CP023435.1	Prodigal:2.6	CDS	667	1587	locus_00001	-	ID=CP023435.1_fragment_54_1.faa-up.ffn_00001;Parent=CP023435.1_fragment_54_1.faa-up.ffn_00001_gene;inference=ab initio prediction:Prodigal:2.6;locus_tag=CP023435.1_fragment_54_1.faa-up.ffn_00001;product=hypothetical protein	hypothetical protein	up	Mycobacterium	NA	NA	NA
	650	CP014352.1_fragment_10	CP014352.1_fragment_10.faa-up.ffn_00001	Acidipropionibacterium_acidipropionici	bacteria	CP014352.1	Prodigal:2.6	CDS	596	1528	locus_00001	-	ID=CP014352.1_fragment_10.faa-up.ffn_00001;Parent=CP014352.1_fragment_10.faa-up.ffn_00001_gene;inference=ab initio prediction:Prodigal:2.6,protein motif:Profiles:PF01715.17;locus_tag=CP014352.1_fragment_10.faa-up.ffn_00001;product=IPP transferase	IPP transferase	up	Acidipropionibacterium	tRNA A37 N6-isopentenylltransferase MiaA [Translation, ribosomal structure and biogenesis].	IPP transferase. This is a family of IPP transferases EC:2.5.1.8 also known as tRNA delta(2)-isopentenylpyrophosphate transferase. These enzymes modify both cytoplasmic and mitochondrial tRNAs at A(37) to give isopentenyl A(37).	Translation, ribosomal structure and biogenesis
	651	CP014352.1_fragment_10	CP014352.1_fragment_10.faa-up.ffn_00002	Acidipropionibacterium_acidipropionici	bacteria	CP014352.1	Prodigal:2.6	CDS	1631	1831	locus_00002	+	ID=CP014352.1_fragment_10.faa-up.ffn_00002;Parent=CP014352.1_fragment_10.faa-up.ffn_00002_gene;inference=ab initio prediction:Prodigal:2.6,protein motif:Profiles:PF14013.6;locus_tag=CP014352.1_fragment_10.faa-up.ffn_00002;product=MT0933-like antitoxin protein	MT0933-like antitoxin protein	up	Acidipropionibacterium	NA	MT0933-like antitoxin protein. This family of proteins contains the MT0933 protein, which has been identified as an antitoxin to /protein MT0934. This family of proteins is found in bacteria. Proteins in this family are typically between 61 and 90 amino acids in length.	NA
	652	CP013049.1_fragment_44	CP013049.1_fragment_44.faa-up.ffn_00001	Mycobacteroides_abscessus	bacteria	CP013049.1	Prodigal:2.6	CDS	27	212	locus_00001	+	ID=CP013049.1_fragment_44.faa-up.ffn_00001;Parent=CP013049.1_fragment_44.faa-up.ffn_00001_gene;inference=ab initio prediction:Prodigal:2.6;locus_tag=CP013049.1_fragment_44.faa-up.ffn_00001;product=hypothetical protein	hypothetical protein	up	Mycobacteroides	NA	NA	NA
	653	CP013049.1_fragment_44	CP013049.1_fragment_44.faa-up.ffn_00002	Mycobacteroides_abscessus	bacteria	CP013049.1	Prodigal:2.6	CDS	635	1303	locus_00002	+	ID=CP013049.1_fragment_44.faa-up.ffn_00002;Parent=CP013049.1_fragment_44.faa-up.ffn_00002_gene;inference=ab initio prediction:Prodigal:2.6,protein motif:Profiles:PF01243.20;locus_tag=CP013049.1_fragment_44.faa-up.ffn_00002;product=Pyridoxamine 5'-phosphate oxidase	Pyridoxamine 5'-phosphate oxidase	up	Mycobacteroides	Pyridoxine/pyridoxamine 5'-phosphate oxidase [Coenzyme transport and metabolism].	Pyridoxamine 5'-phosphate oxidase. Family of domains with putative PNPOx function. Family members were predicted to encode pyridoxamine 5'-phosphate oxidase, based on sequence similarity. However, there is no experimental data to validate the predicted activity and purified proteins, such as yeast YLR456W and its paralogs, do not possess this activity, nor do they bind to flavin mononucleotide (F…	Coenzyme transport and metabolism
	654	CP013049.1_fragment_44	CP013049.1_fragment_44.faa-up.ffn_00003	Mycobacteroides_abscessus	bacteria	CP013049.1	Prodigal:2.6	CDS	1338	1628	locus_00003	-	ID=CP013049.1_fragment_44.faa-up.ffn_00003;Parent=CP013049.1_fragment_44.faa-up.ffn_00003_gene;inference=ab initio prediction:Prodigal:2.6,protein motif:Profiles:PF13542.6;locus_tag=CP013049.1_fragment_44.faa-up.ffn_00003;product=Helix-turn-helix domain of transposase family ISL3	Helix-turn-helix domain of transposase family ISL3	up	Mycobacteroides	Transcriptional regulator, contains XRE-family HTH domain [Transcription].	NA	Transcription
	655	CP013049.1_fragment_44	CP013049.1_fragment_44.faa-up.ffn_00004	Mycobacteroides_abscessus	bacteria	CP013049.1	Prodigal:2.6	CDS	1625	1948	locus_00004	-	ID=CP013049.1_fragment_44.faa-up.ffn_00004;Parent=CP013049.1_fragment_44.faa-up.ffn_00004_gene;inference=ab initio prediction:Prodigal:2.6,protein motif:Profiles:VOG10362;locus_tag=CP013049.1_fragment_44.faa-up.ffn_00004;product=hypothetical protein	hypothetical protein	up	Mycobacteroides	NA	NA	NA
	656	HE802067.1_fragment_25	HE802067.1_fragment_25.faa-up.ffn_00001	Corynebacterium_glutamicum_K051	bacteria	HE802067.1	Aragorn:1.2	tRNA	93	166	locus_00001	-	ID=HE802067.1_fragment_25.faa-up.ffn_00001;Parent=HE802067.1_fragment_25.faa-up.ffn_00001_gene;inference=COORDINATES:profile:Aragorn:1.2;locus_tag=HE802067.1_fragment_25.faa-up.ffn_00001;product=tRNA-Gly(gcc)	tRNA-Gly(gcc)	up	Corynebacterium	NA	NA	NA
	657	HE802067.1_fragment_25	HE802067.1_fragment_25.faa-up.ffn_00002	Corynebacterium_glutamicum_K051	bacteria	HE802067.1	Aragorn:1.2	tRNA	514	586	locus_00002	+	ID=HE802067.1_fragment_25.faa-up.ffn_00002;Parent=HE802067.1_fragment_25.faa-up.ffn_00002_gene;inference=COORDINATES:profile:Aragorn:1.2;locus_tag=HE802067.1_fragment_25.faa-up.ffn_00002;product=tRNA-Val(cac)	tRNA-Val(cac)	up	Corynebacterium	NA	NA	NA
	658	HE802067.1_fragment_25	HE802067.1_fragment_25.faa-up.ffn_00003	Corynebacterium_glutamicum_K051	bacteria	HE802067.1	Prodigal:2.6	CDS	1170	1550	locus_00003	+	ID=HE802067.1_fragment_25.faa-up.ffn_00003;Parent=HE802067.1_fragment_25.faa-up.ffn_00003_gene;inference=ab initio prediction:Prodigal:2.6,protein motif:Profiles:PF12728.7;locus_tag=HE802067.1_fragment_25.faa-up.ffn_00003;product=Helix-turn-helix domain	Helix-turn-helix domain	up	Corynebacterium	NA	NA	NA
	659	HE802067.1_fragment_25	HE802067.1_fragment_25.faa-up.ffn_00004	Corynebacterium_glutamicum_K051	bacteria	HE802067.1	Prodigal:2.6	CDS	1639	1941	locus_00004	+	ID=HE802067.1_fragment_25.faa-up.ffn_00004;Parent=HE802067.1_fragment_25.faa-up.ffn_00004_gene;inference=ab initio prediction:Prodigal:2.6;locus_tag=HE802067.1_fragment_25.faa-up.ffn_00004;product=hypothetical protein	hypothetical protein	up	Corynebacterium	NA	NA	NA
	660	AP023359.1_fragment_38	AP023359.1_fragment_38.faa-up.ffn_00001	Polymorphospora_rubra	bacteria	AP023359.1	Prodigal:2.6	CDS	28	240	locus_00001	+	ID=AP023359.1_fragment_38.faa-up.ffn_00001;Parent=AP023359.1_fragment_38.faa-up.ffn_00001_gene;inference=ab initio prediction:Prodigal:2.6,protein motif:Profiles:VOG9728;locus_tag=AP023359.1_fragment_38.faa-up.ffn_00001;product=gp15	gp15	up	Polymorphospora	NA	NA	NA
	661	AP023359.1_fragment_38	AP023359.1_fragment_38.faa-up.ffn_00002	Polymorphospora_rubra	bacteria	AP023359.1	Prodigal:2.6	CDS	237	1061	locus_00002	+	ID=AP023359.1_fragment_38.faa-up.ffn_00002;Parent=AP023359.1_fragment_38.faa-up.ffn_00002_gene;inference=ab initio prediction:Prodigal:2.6,protein motif:Profiles:PF08281.12;locus_tag=AP023359.1_fragment_38.faa-up.ffn_00002;product=Sigma-70%2C region 4	Sigma-70%2C region 4	up	Polymorphospora	DNA-directed RNA polymerase specialized sigma subunit, sigma24 family [Transcription].	Sigma-70, region 4. Region 4 of sigma-70 like sigma-factors are involved in binding to the -35 promoter element via a helix-turn-helix motif.	Transcription
	662	AP023359.1_fragment_38	AP023359.1_fragment_38.faa-up.ffn_00003	Polymorphospora_rubra	bacteria	AP023359.1	Prodigal:2.6	CDS	1058	1348	locus_00003	+	ID=AP023359.1_fragment_38.faa-up.ffn_00003;Parent=AP023359.1_fragment_38.faa-up.ffn_00003_gene;inference=ab initio prediction:Prodigal:2.6;locus_tag=AP023359.1_fragment_38.faa-up.ffn_00003;product=hypothetical protein	hypothetical protein	up	Polymorphospora	NA	NA	NA
	663	AP023359.1_fragment_38	AP023359.1_fragment_38.faa-up.ffn_00004	Polymorphospora_rubra	bacteria	AP023359.1	Prodigal:2.6	CDS	1345	1638	locus_00004	+	ID=AP023359.1_fragment_38.faa-up.ffn_00004;Parent=AP023359.1_fragment_38.faa-up.ffn_00004_gene;inference=ab initio prediction:Prodigal:2.6;locus_tag=AP023359.1_fragment_38.faa-up.ffn_00004;product=hypothetical protein	hypothetical protein	up	Polymorphospora	NA	NA	NA
	664	AP023359.1_fragment_38	AP023359.1_fragment_38.faa-up.ffn_00005	Polymorphospora_rubra	bacteria	AP023359.1	Prodigal:2.6	CDS	1632	1859	locus_00005	+	ID=AP023359.1_fragment_38.faa-up.ffn_00005;Parent=AP023359.1_fragment_38.faa-up.ffn_00005_gene;inference=ab initio prediction:Prodigal:2.6,protein motif:Profiles:PF09848.9;locus_tag=AP023359.1_fragment_38.faa-up.ffn_00005;product=Uncharacterized conserved protein (DUF2075)	Uncharacterized conserved protein (DUF2075)	up	Polymorphospora	NA	NA	NA
	665	AP018164.1_fragment_44	AP018164.1_fragment_44.faa-up.ffn_00001	Mycobacterium_shigaense	bacteria	AP018164.1	Prodigal:2.6	CDS	15	203	locus_00001	+	ID=AP018164.1_fragment_44.faa-up.ffn_00001;Parent=AP018164.1_fragment_44.faa-up.ffn_00001_gene;inference=ab initio prediction:Prodigal:2.6,similar to AA sequence:UniProtKB:P36324;locus_tag=AP018164.1_fragment_44.faa-up.ffn_00001;product=RNA2 polyprotein	RNA2 polyprotein	up	Mycobacterium	NA	NA	NA
	666	AP018164.1_fragment_44	AP018164.1_fragment_44.faa-up.ffn_00002	Mycobacterium_shigaense	bacteria	AP018164.1	Aragorn:1.2	tRNA	260	333	locus_00002	+	ID=AP018164.1_fragment_44.faa-up.ffn_00002;Parent=AP018164.1_fragment_44.faa-up.ffn_00002_gene;inference=COORDINATES:profile:Aragorn:1.2;locus_tag=AP018164.1_fragment_44.faa-up.ffn_00002;product=tRNA-Arg(cct)	tRNA-Arg(cct)	up	Mycobacterium	NA	NA	NA
	667	AP018164.1_fragment_44	AP018164.1_fragment_44.faa-up.ffn_00003	Mycobacterium_shigaense	bacteria	AP018164.1	Prodigal:2.6	CDS	852	1001	locus_00003	+	ID=AP018164.1_fragment_44.faa-up.ffn_00003;Parent=AP018164.1_fragment_44.faa-up.ffn_00003_gene;inference=ab initio prediction:Prodigal:2.6,protein motif:Profiles:PF06481.14;locus_tag=AP018164.1_fragment_44.faa-up.ffn_00003;product=COX Aromatic Rich Motif	COX Aromatic Rich Motif	up	Mycobacterium	NA	NA	NA
	668	AP018164.1_fragment_44	AP018164.1_fragment_44.faa-up.ffn_00004	Mycobacterium_shigaense	bacteria	AP018164.1	Prodigal:2.6	CDS	1040	1225	locus_00004	-	ID=AP018164.1_fragment_44.faa-up.ffn_00004;Parent=AP018164.1_fragment_44.faa-up.ffn_00004_gene;inference=ab initio prediction:Prodigal:2.6;locus_tag=AP018164.1_fragment_44.faa-up.ffn_00004;product=hypothetical protein	hypothetical protein	up	Mycobacterium	NA	NA	NA
	669	AP018164.1_fragment_44	AP018164.1_fragment_44.faa-up.ffn_00005	Mycobacterium_shigaense	bacteria	AP018164.1	Prodigal:2.6	CDS	1235	1540	locus_00005	-	ID=AP018164.1_fragment_44.faa-up.ffn_00005;Parent=AP018164.1_fragment_44.faa-up.ffn_00005_gene;inference=ab initio prediction:Prodigal:2.6;locus_tag=AP018164.1_fragment_44.faa-up.ffn_00005;product=hypothetical protein	hypothetical protein	up	Mycobacterium	NA	NA	NA
	670	AP018164.1_fragment_44	AP018164.1_fragment_44.faa-up.ffn_00006	Mycobacterium_shigaense	bacteria	AP018164.1	Prodigal:2.6	CDS	1666	1890	locus_00006	-	ID=AP018164.1_fragment_44.faa-up.ffn_00006;Parent=AP018164.1_fragment_44.faa-up.ffn_00006_gene;inference=ab initio prediction:Prodigal:2.6;locus_tag=AP018164.1_fragment_44.faa-up.ffn_00006;product=hypothetical protein	hypothetical protein	up	Mycobacterium	NA	NA	NA
	671	CU458896.1_fragment_25	CU458896.1_fragment_25.faa-up.ffn_00001	Mycobacteroides_abscessus_ATCC_19977	bacteria	CU458896.1	Prodigal:2.6	CDS	209	1771	locus_00001	+	ID=CU458896.1_fragment_25.faa-up.ffn_00001;Parent=CU458896.1_fragment_25.faa-up.ffn_00001_gene;inference=ab initio prediction:Prodigal:2.6,protein motif:Profiles:PF13777.6;locus_tag=CU458896.1_fragment_25.faa-up.ffn_00001;product=Domain of unknown function (DUF4173)	Domain of unknown function (DUF4173)	up	Mycobacteroides	NA	Domain of unknown function (DUF4173). This domain of unknown function contains multiple predicted transmembrane domains.	NA
	672	CP019963.1_fragment_2_1	CP019963.1_fragment_2_1.faa-up.ffn_00001	Corynebacterium_stationis	bacteria	CP019963.1	Prodigal:2.6	CDS	36	380	locus_00001	+	ID=CP019963.1_fragment_2_1.faa-up.ffn_00001;Parent=CP019963.1_fragment_2_1.faa-up.ffn_00001_gene;inference=ab initio prediction:Prodigal:2.6,protein motif:Profiles:PF00939.19;locus_tag=CP019963.1_fragment_2_1.faa-up.ffn_00001;product=Sodium:sulfate symporter transmembrane region	Sodium:sulfate symporter transmembrane region	up	Corynebacterium	Di- and tricarboxylate transporter [Carbohydrate transport and metabolism].	Sodium:sulfate symporter transmembrane region. There are also some members in this family that do not match the Prosite motif, and belong to the subfamily SODIT1.	Carbohydrate transport and metabolism
	673	CP019963.1_fragment_2_1	CP019963.1_fragment_2_1.faa-up.ffn_00002	Corynebacterium_stationis	bacteria	CP019963.1	Aragorn:1.2	tRNA	586	659	locus_00002	+	ID=CP019963.1_fragment_2_1.faa-up.ffn_00002;Parent=CP019963.1_fragment_2_1.faa-up.ffn_00002_gene;inference=COORDINATES:profile:Aragorn:1.2;locus_tag=CP019963.1_fragment_2_1.faa-up.ffn_00002;product=tRNA-Arg(acg)	tRNA-Arg(acg)	up	Corynebacterium	NA	NA	NA
	674	CP019963.1_fragment_2_1	CP019963.1_fragment_2_1.faa-up.ffn_00003	Corynebacterium_stationis	bacteria	CP019963.1	Prodigal:2.6	CDS	930	1565	locus_00003	+	ID=CP019963.1_fragment_2_1.faa-up.ffn_00003;Parent=CP019963.1_fragment_2_1.faa-up.ffn_00003_gene;inference=ab initio prediction:Prodigal:2.6,protein motif:Profiles:PF12686.7;locus_tag=CP019963.1_fragment_2_1.faa-up.ffn_00003;product=Protein of unknown function (DUF3800)	Protein of unknown function (DUF3800)	up	Corynebacterium	NA	Protein of unknown function (DUF3800). This family of proteins is functionally uncharacterized. This family of proteins is found in bacteria, archaea, eukaryotes and viruses. Proteins in this family are typically between 215 and 302 amino acids in length. There is a DE motif at the N-terminus and a QXXD motif at the C-terminus that may be functionally important.	NA
	675	CP019963.1_fragment_2_1	CP019963.1_fragment_2_1.faa-up.ffn_00004	Corynebacterium_stationis	bacteria	CP019963.1	Prodigal:2.6	CDS	1675	1836	locus_00004	+	ID=CP019963.1_fragment_2_1.faa-up.ffn_00004;Parent=CP019963.1_fragment_2_1.faa-up.ffn_00004_gene;inference=ab initio prediction:Prodigal:2.6;locus_tag=CP019963.1_fragment_2_1.faa-up.ffn_00004;product=hypothetical protein	hypothetical protein	up	Corynebacterium	NA	NA	NA
	676	CP030771.1_fragment_109_1	CP030771.1_fragment_109_1.faa-up.ffn_00001	Streptomyces_sp._YIM_121038	bacteria	CP030771.1	Prodigal:2.6	CDS	93	1994	locus_00001	+	ID=CP030771.1_fragment_109_1.faa-up.ffn_00001;Parent=CP030771.1_fragment_109_1.faa-up.ffn_00001_gene;inference=ab initio prediction:Prodigal:2.6,protein motif:Profiles:PF12704.7;locus_tag=CP030771.1_fragment_109_1.faa-up.ffn_00001;product=MacB-like periplasmic core domain	MacB-like periplasmic core domain	up	Streptomyces	ABC-type antimicrobial peptide transport system, permease component [Defense mechanisms].	FtsX-like permease family. This is a family of predicted permeases and hypothetical transmembrane proteins. Buchnera aphidicola LolC has been shown to transport lipids targeted to the outer membrane across the inner membrane. Both LolC and Streptococcus cristatus TptD have been shown to require ATP. This region contains three transmembrane helices.	Defense mechanisms
	677	AP022582.1_fragment_35	AP022582.1_fragment_35.faa-up.ffn_00001	Mycobacterium_seoulense	bacteria	AP022582.1	Prodigal:2.6	CDS	236	739	locus_00001	+	ID=AP022582.1_fragment_35.faa-up.ffn_00001;Parent=AP022582.1_fragment_35.faa-up.ffn_00001_gene;inference=ab initio prediction:Prodigal:2.6,protein motif:Profiles:PF12728.7;locus_tag=AP022582.1_fragment_35.faa-up.ffn_00001;product=Helix-turn-helix domain	Helix-turn-helix domain	up	Mycobacterium	NA	Helix-turn-helix domain. This domain is a DNA-binding helix-turn-helix domain.	NA
	678	AP022582.1_fragment_35	AP022582.1_fragment_35.faa-up.ffn_00002	Mycobacterium_seoulense	bacteria	AP022582.1	Prodigal:2.6	CDS	770	1369	locus_00002	+	ID=AP022582.1_fragment_35.faa-up.ffn_00002;Parent=AP022582.1_fragment_35.faa-up.ffn_00002_gene;inference=ab initio prediction:Prodigal:2.6,protein motif:Profiles:PF13470.6;locus_tag=AP022582.1_fragment_35.faa-up.ffn_00002;product=PIN domain	PIN domain	up	Mycobacterium	NA	PIN domain. Members of this family of bacterial domains are predicted to be RNases (from similarities to 5'-exonucleases).	NA
	679	CP023691.1_fragment_55	CP023691.1_fragment_55.faa-up.ffn_00001	Streptomyces_platensis	bacteria	CP023691.1	Prodigal:2.6	CDS	31	447	locus_00001	+	ID=CP023691.1_fragment_55.faa-up.ffn_00001;Parent=CP023691.1_fragment_55.faa-up.ffn_00001_gene;inference=ab initio prediction:Prodigal:2.6,protein motif:Profiles:PF13581.6;locus_tag=CP023691.1_fragment_55.faa-up.ffn_00001;product=Histidine kinase-like ATPase domain	Histidine kinase-like ATPase domain	up	Streptomyces	Signal transduction histidine kinase [Signal transduction mechanisms].	NA	Signal transduction mechanisms
	680	CP023691.1_fragment_55	CP023691.1_fragment_55.faa-up.ffn_00002	Streptomyces_platensis	bacteria	CP023691.1	Prodigal:2.6	CDS	444	1181	locus_00002	+	ID=CP023691.1_fragment_55.faa-up.ffn_00002;Parent=CP023691.1_fragment_55.faa-up.ffn_00002_gene;inference=ab initio prediction:Prodigal:2.6,protein motif:Profiles:PF00072.24;locus_tag=CP023691.1_fragment_55.faa-up.ffn_00002;product=Response regulator receiver domain	Response regulator receiver domain	up	Streptomyces	DNA-binding response regulator, NarL/FixJ family, contains REC and HTH domains [Signal transduction mechanisms, Transcription].	Response regulator receiver domain. This domain receives the signal from the sensor partner in bacterial two-component systems. It is usually found N-terminal to a DNA binding effector domain.	Signal transduction mechanisms, Transcription
[truncated: 4,838 more rows]

## Sheet: downstream
	STable 6: Annotation of 2 kb downstream regions around prophages.
[truncated: 5,658 more rows]
