# Supplementary material for: Systematic analysis of prophage elements in actinobacterial genomes reveals a remarkable phylogenetic diversity
Source: Sci Rep. 2023 Mar 17;13:4410. doi: 10.1038/s41598-023-30829-z (PMC10023795; doi:10.1038/s41598-023-30829-z)
Supplement: Supplementary file 2 — Supplementary Information 2. [file 41598_2023_30829_MOESM2_ESM.zip › final-tables/S.Table 7.xlsx]

## Sheet: Sheet1
	STable 7: Prophage sequences annotation based on COG and Pfam domains
	Sr.	Query_acc	Subject_acc	%_identity	alignment_length	mismatches	gap_opens	q_start	q_end	s_start	s_end	evalue	bit_score	DOMAIN	GENE	FUNC	Host_acc	Pro_size	Species	Chromosome	genera
	1	AE016822.1_fragment_49_1	398499	32	325	200	10	19287	20219	3	320	2.86e-79	267	pfam04860	Phage_portal	Phage portal protein. Bacteriophage portal proteins form a dodecamer and is located at a five-fold vertex of the viral capsid. The portal complex forms a channel through which the viral DNA is packaged into the capsid, and exits during infection. The portal protein is though to rotate during DNA packaging. Portal proteins from different phage show little sequence homology, so this family does not…	AE016822.1	44839	Leifsonia_xyli_subsp._xyli_str._CTCB07	bacteria	Leifsonia
	2	AE016822.1_fragment_49_1	223789	48.925	186	88	4	627	79	2	183	2.58e-63	216	COG0717	Dcd	Deoxycytidine triphosphate deaminase [Nucleotide transport and metabolism].	AE016822.1	44839	Leifsonia_xyli_subsp._xyli_str._CTCB07	bacteria	Leifsonia
	3	AE016822.1_fragment_49_1	225099	40.084	237	138	4	39746	40447	1	236	1.89e-55	195	COG2188	MngR	DNA-binding transcriptional regulator, GntR family [Transcription].	AE016822.1	44839	Leifsonia_xyli_subsp._xyli_str._CTCB07	bacteria	Leifsonia
	4	AE016822.1_fragment_49_1	402259	52.688	93	43	1	36852	36577	1	93	1.09e-41	150	pfam10546	P63C	P63C domain. This domain was identified by Iyer and colleagues.	AE016822.1	44839	Leifsonia_xyli_subsp._xyli_str._CTCB07	bacteria	Leifsonia
	5	AE016822.1_fragment_49_1	227039	25.143	350	230	10	19272	20255	49	388	5.18e-39	154	COG4695	BeeE	Phage portal protein BeeE [Mobilome: prophages, transposons].	AE016822.1	44839	Leifsonia_xyli_subsp._xyli_str._CTCB07	bacteria	Leifsonia
	6	AE016822.1_fragment_49_1	226144	45.946	111	59	1	7868	8197	2	112	6.92e-34	131	COG3617	COG3617	Prophage antirepressor [Mobilome: prophages, transposons].	AE016822.1	44839	Leifsonia_xyli_subsp._xyli_str._CTCB07	bacteria	Leifsonia
	7	AE016822.1_fragment_49_1	397770	30.303	198	120	9	10999	11583	1	183	4.68e-31	124	pfam03837	RecT	RecT family. The DNA single-strand annealing proteins (SSAPs), such as RecT, Red-beta, ERF and Rad52, function in RecA-dependent and RecA-independent DNA recombination pathways. This family includes proteins related to RecT.	AE016822.1	44839	Leifsonia_xyli_subsp._xyli_str._CTCB07	bacteria	Leifsonia
	8	AE016822.1_fragment_49_1	309640	35.393	178	88	9	20470	20979	2	160	4.38e-29	117	pfam04586	Peptidase_S78	Caudovirus prohead serine protease. Family of Caudovirus prohead serine proteases also found in a number of bacteria possibly as the result of horizontal transfer.	AE016822.1	44839	Leifsonia_xyli_subsp._xyli_str._CTCB07	bacteria	Leifsonia
	9	AE016822.1_fragment_49_1	400169	41.727	139	79	2	40022	40432	3	141	4.44e-26	108	pfam07702	UTRA	UTRA domain. The UbiC transcription regulator-associated (UTRA) domain is a conserved ligand-binding domain that has a similar fold to pfam04345. It is believed to modulate activity of bacterial transcription factors in response to binding small molecules.	AE016822.1	44839	Leifsonia_xyli_subsp._xyli_str._CTCB07	bacteria	Leifsonia
	10	AE016822.1_fragment_49_1	396230	23.692	325	142	8	12541	13509	1	221	1.14e-25	109	pfam01555	N6_N4_Mtase	DNA methylase. Members of this family are DNA methylases. The family contains both N-4 cytosine-specific DNA methylases and N-6 Adenine-specific DNA methylases.	AE016822.1	44839	Leifsonia_xyli_subsp._xyli_str._CTCB07	bacteria	Leifsonia
	11	AE016822.1_fragment_49_1	226263	35.359	181	95	9	20440	20958	3	169	8.39e-24	103	COG3740	COG3740	Phage head maturation protease [Mobilome: prophages, transposons].	AE016822.1	44839	Leifsonia_xyli_subsp._xyli_str._CTCB07	bacteria	Leifsonia
	12	AE016822.1_fragment_49_1	223931	20.11	363	191	6	12469	13554	12	276	9.3e-23	103	COG0863	YhdJ	DNA modification methylase [Replication, recombination and repair].	AE016822.1	44839	Leifsonia_xyli_subsp._xyli_str._CTCB07	bacteria	Leifsonia
	13	AE016822.1_fragment_49_1	397448	28.182	110	71	4	8300	8626	1	103	2.01e-21	93.4	pfam03374	ANT	Phage antirepressor protein KilAC domain. This domain was called the KilAC domain by Iyer and colleagues.	AE016822.1	44839	Leifsonia_xyli_subsp._xyli_str._CTCB07	bacteria	Leifsonia
	14	AE016822.1_fragment_49_1	376797	36.458	96	51	3	7916	8173	1	96	3.21e-21	92.4	pfam02498	Bro-N	BRO family, N-terminal domain. This family includes the N-terminus of baculovirus BRO and ALI motif proteins. The function of BRO proteins is unknown. It has been suggested that BRO-A and BRO-C are DNA binding proteins that influence host DNA replication and/or transcription. This Pfam domain does not include the characteristic invariant alanine, leucine, isoleucine motif of the ALI proteins.	AE016822.1	44839	Leifsonia_xyli_subsp._xyli_str._CTCB07	bacteria	Leifsonia
	15	AE016822.1_fragment_49_1	227308	36.81	163	86	6	43945	44427	140	287	1.9e-18	90.7	COG4974	XerD	Site-specific recombinase XerD [Replication, recombination and repair].	AE016822.1	44839	Leifsonia_xyli_subsp._xyli_str._CTCB07	bacteria	Leifsonia
	16	AE016822.1_fragment_49_1	227308	43.103	58	28	2	3125	3286	239	295	0.000414	47.2	COG4974	XerD	Site-specific recombinase XerD [Replication, recombination and repair].	AE016822.1	44839	Leifsonia_xyli_subsp._xyli_str._CTCB07	bacteria	Leifsonia
	17	AE016822.1_fragment_49_1	226246	24.43	307	180	15	10840	11727	7	272	4.81e-17	86	COG3723	RecT	Recombinational DNA repair protein RecT [Replication, recombination and repair].	AE016822.1	44839	Leifsonia_xyli_subsp._xyli_str._CTCB07	bacteria	Leifsonia
	18	AE016822.1_fragment_49_1	395471	36.25	160	86	4	43945	44424	26	169	4.92e-17	83.1	pfam00589	Phage_integrase	Phage integrase family. Members of this family cleave DNA substrates by a series of staggered cuts, during which the protein becomes covalently linked to the DNA through a catalytic tyrosine residue at the carboxy end of the alignment. The catalytic site residues in CRE recombinase are Arg-173, His-289, Arg-292 and Tyr-324.	AE016822.1	44839	Leifsonia_xyli_subsp._xyli_str._CTCB07	bacteria	Leifsonia
	19	AE016822.1_fragment_49_1	395471	25	164	84	8	2801	3271	38	169	4.55e-10	63.1	pfam00589	Phage_integrase	Phage integrase family. Members of this family cleave DNA substrates by a series of staggered cuts, during which the protein becomes covalently linked to the DNA through a catalytic tyrosine residue at the carboxy end of the alignment. The catalytic site residues in CRE recombinase are Arg-173, His-289, Arg-292 and Tyr-324.	AE016822.1	44839	Leifsonia_xyli_subsp._xyli_str._CTCB07	bacteria	Leifsonia
	20	AE016822.1_fragment_49_1	227307	38.922	167	73	8	43945	44430	140	282	1.06e-16	85.5	COG4973	XerC	Site-specific recombinase XerC [Replication, recombination and repair].	AE016822.1	44839	Leifsonia_xyli_subsp._xyli_str._CTCB07	bacteria	Leifsonia
	21	AE016822.1_fragment_49_1	227668	23.026	304	190	15	9986	10822	14	298	4.17e-16	84.2	COG5377	COG5377	Phage-related protein, predicted endonuclease [Mobilome: prophages, transposons].	AE016822.1	44839	Leifsonia_xyli_subsp._xyli_str._CTCB07	bacteria	Leifsonia
	22	AE016822.1_fragment_49_1	408676	22.932	266	180	8	24155	24934	1	247	2.32e-14	77.7	pfam18906	Phage_tube_2	Phage tail tube protein. This family of proteins are tube proteins which polymerise to form the phage tails.	AE016822.1	44839	Leifsonia_xyli_subsp._xyli_str._CTCB07	bacteria	Leifsonia
	23	AE016822.1_fragment_49_1	395941	31.677	161	83	9	32004	32432	1	152	3.73e-13	72.4	pfam01183	Glyco_hydro_25	Glycosyl hydrolases family 25.	AE016822.1	44839	Leifsonia_xyli_subsp._xyli_str._CTCB07	bacteria	Leifsonia
	24	AE016822.1_fragment_49_1	401505	25.694	144	95	6	9995	10396	1	142	7.02e-12	67.4	pfam09588	YqaJ	YqaJ-like viral recombinase domain. This protein family is found in many different bacterial species but is of viral origin. The protein forms an oligomer and functions as a processive alkaline exonuclease that digests linear double-stranded DNA in a Mg(2+)-dependent reaction, It has a preference for 5'-phosphorylated DNA ends. It thus forms part of the two-component SynExo viral recombinase func…	AE016822.1	44839	Leifsonia_xyli_subsp._xyli_str._CTCB07	bacteria	Leifsonia
	25	AE016822.1_fragment_49_1	225097	37.5	72	45	0	39743	39958	3	74	5.51e-11	67.4	COG2186	FadR	DNA-binding transcriptional regulator, FadR family [Transcription].	AE016822.1	44839	Leifsonia_xyli_subsp._xyli_str._CTCB07	bacteria	Leifsonia
	26	AE016822.1_fragment_49_1	398646	20.765	183	110	6	21936	22436	85	248	1.19e-09	64	pfam05065	Phage_capsid	Phage capsid family. Family of bacteriophage hypothetical proteins and capsid proteins.	AE016822.1	44839	Leifsonia_xyli_subsp._xyli_str._CTCB07	bacteria	Leifsonia
	27	AE016822.1_fragment_49_1	306822	43.75	64	36	0	39767	39958	1	64	3.04e-09	57.2	pfam00392	GntR	Bacterial regulatory proteins, gntR family. This family of regulatory proteins consists of the N-terminal HTH region of GntR-like bacterial transcription factors. At the C-terminus there is usually an effector-binding/oligomerization domain. The GntR-like proteins include the following sub-families: MocR, YtrR, FadR, AraR, HutC and PlmA, DevA, DasR. Many of these proteins have been shown experime…	AE016822.1	44839	Leifsonia_xyli_subsp._xyli_str._CTCB07	bacteria	Leifsonia
	28	AE016822.1_fragment_49_1	395562	22.727	132	97	3	486	91	2	128	1.94e-08	57.3	pfam00692	dUTPase	dUTPase. dUTPase hydrolyzes dUTP to dUMP and pyrophosphate.	AE016822.1	44839	Leifsonia_xyli_subsp._xyli_str._CTCB07	bacteria	Leifsonia
	29	AE016822.1_fragment_49_1	399514	28.313	166	98	9	627	172	4	162	6.92e-08	59.5	pfam06559	DCD	2'-deoxycytidine 5'-triphosphate deaminase (DCD). This family consists of several bacterial 2'-deoxycytidine 5'-triphosphate deaminase proteins (EC:3.5.4.13).	AE016822.1	44839	Leifsonia_xyli_subsp._xyli_str._CTCB07	bacteria	Leifsonia
	30	AE016822.1_fragment_49_1	224639	36.765	68	43	0	39755	39958	8	75	1.71e-07	54.2	COG1725	YhcF	DNA-binding transcriptional regulator YhcF, GntR family [Transcription].	AE016822.1	44839	Leifsonia_xyli_subsp._xyli_str._CTCB07	bacteria	Leifsonia
	31	AE016822.1_fragment_49_1	399250	24.59	122	72	4	3744	3439	1	122	8.21e-07	52.4	pfam06114	Peptidase_M78	IrrE N-terminal-like domain. This entry includes the catalytic domain of the protein ImmA, which is a metallopeptidase containing an HEXXH zinc-binding motif from peptidase family M78. ImmA is encoded on a conjugative transposon. Conjugating bacteria are able to transfer conjugative transposons that can, for example, confer resistance to antibiotics. The transposon is integrated into the chromoso…	AE016822.1	44839	Leifsonia_xyli_subsp._xyli_str._CTCB07	bacteria	Leifsonia
	32	AE016822.1_fragment_49_1	225367	30.108	93	62	2	1039	1311	21	112	4.14e-06	53.4	COG2810	COG2810	Predicted type IV restriction endonuclease [Defense mechanisms].	AE016822.1	44839	Leifsonia_xyli_subsp._xyli_str._CTCB07	bacteria	Leifsonia
	33	AE016822.1_fragment_49_1	224715	31.646	79	53	1	39722	39958	2	79	5.19e-06	52.4	COG1802	GntR	DNA-binding transcriptional regulator, GntR family [Transcription].	AE016822.1	44839	Leifsonia_xyli_subsp._xyli_str._CTCB07	bacteria	Leifsonia
	34	AE016822.1_fragment_49_1	404345	31.343	67	40	2	44523	44723	1	61	5.13e-05	45.2	pfam13443	HTH_26	Cro/C1-type HTH DNA-binding domain. This is a helix-turn-helix domain that probably binds to DNA.	AE016822.1	44839	Leifsonia_xyli_subsp._xyli_str._CTCB07	bacteria	Leifsonia
	35	AE016822.1_fragment_49_1	403817	32	50	28	1	4477	4626	1	44	8.9e-05	44	pfam12728	HTH_17	Helix-turn-helix domain. This domain is a DNA-binding helix-turn-helix domain.	AE016822.1	44839	Leifsonia_xyli_subsp._xyli_str._CTCB07	bacteria	Leifsonia
	36	AE016822.1_fragment_49_1	399020	25	120	78	3	27825	28169	91	203	0.000129	48.5	pfam05709	Sipho_tail	Phage tail protein. This family consists of several Siphovirus and other phage tail component proteins as well as some bacterial proteins of unknown function.	AE016822.1	44839	Leifsonia_xyli_subsp._xyli_str._CTCB07	bacteria	Leifsonia
	37	AE016822.1_fragment_49_1	223655	22.561	164	104	7	2801	3292	159	299	0.000135	49.1	COG0582	XerC	Integrase [Replication, recombination and repair, Mobilome: prophages, transposons].	AE016822.1	44839	Leifsonia_xyli_subsp._xyli_str._CTCB07	bacteria	Leifsonia
	38	AE016822.1_fragment_49_1	224089	39.437	71	43	0	39755	39967	1	71	0.000187	49.3	COG1167	ARO8	DNA-binding transcriptional regulator, MocR family, contains an aminotransferase domain [Transcription, Amino acid transport and metabolism].	AE016822.1	44839	Leifsonia_xyli_subsp._xyli_str._CTCB07	bacteria	Leifsonia
	39	AE016822.1_fragment_49_1	226280	27.215	158	97	8	31998	32432	64	216	0.000255	47.8	COG3757	Acm	Lyzozyme M1 (1,4-beta-N-acetylmuramidase), GH25 family [Cell wall/membrane/envelope biogenesis].	AE016822.1	44839	Leifsonia_xyli_subsp._xyli_str._CTCB07	bacteria	Leifsonia
	40	AE016822.1_fragment_49_1	225412	25.641	117	68	4	3744	3451	31	147	0.000693	45.9	COG2856	ImmA	Zn-dependent peptidase ImmA, M78 family [Posttranslational modification, protein turnover, chaperones].	AE016822.1	44839	Leifsonia_xyli_subsp._xyli_str._CTCB07	bacteria	Leifsonia
	41	AE016822.1_fragment_49_1	407785	43.21	81	39	4	42392	42625	2	78	0.001	42.2	pfam17936	Big_6	Bacterial Ig domain. This domain is found in a wide variety of extracellular bacterial proteins often in multiple tandem copies.	AE016822.1	44839	Leifsonia_xyli_subsp._xyli_str._CTCB07	bacteria	Leifsonia
	42	AE016958.1_fragment_14	307151	56.338	355	155	0	5187	4123	26	380	3.77e-177	550	pfam00872	Transposase_mut	Transposase, Mutator family.	AE016958.1	22067	Mycobacterium_avium_subsp._paratuberculosis_K-10	bacteria	Mycobacterium
	43	AE016958.1_fragment_14	404662	50.301	332	138	8	583	1569	1	308	1.64e-142	447	pfam13810	DUF4185	Domain of unknown function (DUF4185).	AE016958.1	22067	Mycobacterium_avium_subsp._paratuberculosis_K-10	bacteria	Mycobacterium
	44	AE016958.1_fragment_14	225865	38.4	375	219	7	5187	4063	17	379	2.46e-96	318	COG3328	IS285	Transposase (or an inactivated derivative) [Mobilome: prophages, transposons].	AE016958.1	22067	Mycobacterium_avium_subsp._paratuberculosis_K-10	bacteria	Mycobacterium
	45	AE016958.1_fragment_14	226649	36.979	192	107	5	14909	14337	4	182	2.87e-29	118	COG4186	COG4186	Calcineurin-like phosphoesterase superfamily protein [General function prediction only].	AE016958.1	22067	Mycobacterium_avium_subsp._paratuberculosis_K-10	bacteria	Mycobacterium
	46	AE016958.1_fragment_14	404555	41.176	68	39	1	5888	5685	1	67	7.26e-22	92.3	pfam13683	rve_3	Integrase core domain.	AE016958.1	22067	Mycobacterium_avium_subsp._paratuberculosis_K-10	bacteria	Mycobacterium
	47	AE016958.1_fragment_14	227307	26.8	250	157	7	20980	21696	40	274	2.12e-19	92.8	COG4973	XerC	Site-specific recombinase XerC [Replication, recombination and repair].	AE016958.1	22067	Mycobacterium_avium_subsp._paratuberculosis_K-10	bacteria	Mycobacterium
	48	AE016958.1_fragment_14	395471	32.402	179	98	7	21205	21714	2	166	6.12e-18	84.7	pfam00589	Phage_integrase	Phage integrase family. Members of this family cleave DNA substrates by a series of staggered cuts, during which the protein becomes covalently linked to the DNA through a catalytic tyrosine residue at the carboxy end of the alignment. The catalytic site residues in CRE recombinase are Arg-173, His-289, Arg-292 and Tyr-324.	AE016958.1	22067	Mycobacterium_avium_subsp._paratuberculosis_K-10	bacteria	Mycobacterium
	49	AE016958.1_fragment_14	227308	27.016	248	152	8	20998	21696	45	278	8.09e-17	84.9	COG4974	XerD	Site-specific recombinase XerD [Replication, recombination and repair].	AE016958.1	22067	Mycobacterium_avium_subsp._paratuberculosis_K-10	bacteria	Mycobacterium
	50	AE016958.1_fragment_14	223655	26.104	249	163	5	21046	21774	76	309	3.5e-15	80.3	COG0582	XerC	Integrase [Replication, recombination and repair, Mobilome: prophages, transposons].	AE016958.1	22067	Mycobacterium_avium_subsp._paratuberculosis_K-10	bacteria	Mycobacterium
	51	AE016958.1_fragment_14	395538	28.972	107	67	2	6167	5850	1	99	3.45e-14	71.6	pfam00665	rve	Integrase core domain. Integrase mediates integration of a DNA copy of the viral genome into the host chromosome. Integrase is composed of three domains. The amino-terminal domain is a zinc binding domain pfam02022. This domain is the central catalytic domain. The carboxyl terminal domain that is a non-specific DNA binding domain pfam00552. The catalytic domain acts as an endonuclease when two nu…	AE016958.1	22067	Mycobacterium_avium_subsp._paratuberculosis_K-10	bacteria	Mycobacterium
	52	AE016958.1_fragment_14	225361	24.138	203	127	5	6284	5676	48	223	6.65e-12	69.2	COG2801	Tra5	Transposase InsO and inactivated derivatives [Mobilome: prophages, transposons].	AE016958.1	22067	Mycobacterium_avium_subsp._paratuberculosis_K-10	bacteria	Mycobacterium
	53	AE016958.1_fragment_14	224588	27.083	96	59	3	19847	20134	634	718	5.15e-09	63.3	COG1674	FtsK	DNA segregation ATPase FtsK/SpoIIIE and related proteins [Cell cycle control, cell division, chromosome partitioning].	AE016958.1	22067	Mycobacterium_avium_subsp._paratuberculosis_K-10	bacteria	Mycobacterium
	54	AE016958.1_fragment_14	404412	40.385	52	30	1	6551	6396	1	51	1.33e-07	51.4	pfam13518	HTH_28	Helix-turn-helix domain. This helix-turn-helix domain is often found in transposases and is likely to be DNA-binding.	AE016958.1	22067	Mycobacterium_avium_subsp._paratuberculosis_K-10	bacteria	Mycobacterium
	55	AE016958.1_fragment_14	289759	42.623	61	35	0	6527	6345	21	81	3.63e-07	51.2	pfam13011	LZ_Tnp_IS481	leucine-zipper of insertion element IS481. This is the upstream region of the conjoined ORF AB of insertion element 481. The significance of IS481 in the detection of Bordetella pertussis is discussed in. The B portion of the ORF AB carries the transposase activity in family rve, pfam00665.	AE016958.1	22067	Mycobacterium_avium_subsp._paratuberculosis_K-10	bacteria	Mycobacterium
	56	AE016958.1_fragment_14	404455	42.105	76	41	2	6467	6240	1	73	1.65e-06	48.8	pfam13565	HTH_32	Homeodomain-like domain.	AE016958.1	22067	Mycobacterium_avium_subsp._paratuberculosis_K-10	bacteria	Mycobacterium
	57	AE016958.1_fragment_14	402263	23.301	103	70	2	4773	4477	1	98	1.7e-06	49.6	pfam10551	MULE	MULE transposase domain. This domain was identified by Babu and colleagues.	AE016958.1	22067	Mycobacterium_avium_subsp._paratuberculosis_K-10	bacteria	Mycobacterium
	58	AE016958.1_fragment_14	224682	33.333	78	50	2	14891	14664	7	84	9.45e-06	50.6	COG1768	COG1768	Predicted phosphohydrolase [General function prediction only].	AE016958.1	22067	Mycobacterium_avium_subsp._paratuberculosis_K-10	bacteria	Mycobacterium
	59	AE016958.1_fragment_14	223543	27.536	69	43	1	10643	10849	13	74	3.55e-05	49.4	COG0467	RAD55	RecA-superfamily ATPase, KaiC/GvpD/RAD55 family [Signal transduction mechanisms].	AE016958.1	22067	Mycobacterium_avium_subsp._paratuberculosis_K-10	bacteria	Mycobacterium
	60	AE016958.1_fragment_14	404292	46.809	47	24	1	6554	6414	5	50	4.08e-05	44.2	pfam13384	HTH_23	Homeodomain-like domain.	AE016958.1	22067	Mycobacterium_avium_subsp._paratuberculosis_K-10	bacteria	Mycobacterium
	61	AE016958.1_fragment_14	223993	23.194	263	142	9	10571	11296	58	281	0.000239	47.6	COG1066	Sms	Predicted ATP-dependent serine protease [Posttranslational modification, protein turnover, chaperones].	AE016958.1	22067	Mycobacterium_avium_subsp._paratuberculosis_K-10	bacteria	Mycobacterium
	62	AE016958.1_fragment_14	379256	37.736	53	31	1	6548	6396	1	53	0.000861	40.8	pfam13551	HTH_29	Winged helix-turn helix. This helix-turn-helix domain is often found in transferases and is likely to be DNA-binding.	AE016958.1	22067	Mycobacterium_avium_subsp._paratuberculosis_K-10	bacteria	Mycobacterium
	63	AE017283.1_fragment_17_1	402484	60.054	368	136	4	21322	20246	1	366	0	587	pfam10926	DUF2800	Protein of unknown function (DUF2800). This is a family of uncharacterized proteins found in bacteria and viruses. Some members of this family are annotated as being Phi APSE P51-like proteins.	AE017283.1	24550	Cutibacterium_acnes_KPA171202	bacteria	Cutibacterium
	64	AE017283.1_fragment_17_1	402534	65.882	170	52	5	20162	19662	1	167	3e-73	243	pfam10991	DUF2815	Protein of unknown function (DUF2815). This is a phage related family of proteins with unknown function.	AE017283.1	24550	Cutibacterium_acnes_KPA171202	bacteria	Cutibacterium
	65	AE017283.1_fragment_17_1	225913	26.141	482	298	14	14139	12751	38	480	1.31e-59	216	COG3378	COG3378	Phage- or plasmid-associated DNA primase [Mobilome: prophages, transposons].	AE017283.1	24550	Cutibacterium_acnes_KPA171202	bacteria	Cutibacterium
	66	AE017283.1_fragment_17_1	226974	31.25	336	224	6	1540	548	30	363	5.26e-59	216	COG4626	YmfN	Phage terminase-like protein, large subunit, contains N-terminal HTH domain [Mobilome: prophages, transposons].	AE017283.1	24550	Cutibacterium_acnes_KPA171202	bacteria	Cutibacterium
	67	AE017283.1_fragment_17_1	226974	26.829	164	119	1	543	52	365	527	2.22e-26	118	COG4626	YmfN	Phage terminase-like protein, large subunit, contains N-terminal HTH domain [Mobilome: prophages, transposons].	AE017283.1	24550	Cutibacterium_acnes_KPA171202	bacteria	Cutibacterium
	68	AE017283.1_fragment_17_1	400211	39.691	194	105	5	16569	17147	2	184	8.31e-57	197	pfam07751	Abi_2	Abi-like protein. This family, found in various bacterial species, contains sequences that are similar to the Abi group of proteins, which are involved in bacteriophage resistance mediated by abortive infection in Lactococcus species. The proteins are thought to have helix-turn-helix motifs, found in many DNA-binding proteins, allowing them to perform their function.	AE017283.1	24550	Cutibacterium_acnes_KPA171202	bacteria	Cutibacterium
	69	AE017283.1_fragment_17_1	397066	63.043	138	48	2	4886	4479	2	138	5.33e-53	184	pfam02773	S-AdoMet_synt_C	S-adenosylmethionine synthetase, C-terminal domain. The three domains of S-adenosylmethionine synthetase have the same alpha+beta fold.	AE017283.1	24550	Cutibacterium_acnes_KPA171202	bacteria	Cutibacterium
	70	AE017283.1_fragment_17_1	227160	28.435	313	192	12	16473	17381	1	291	2.65e-52	188	COG4823	AbiF	Abortive infection bacteriophage resistance protein [Defense mechanisms].	AE017283.1	24550	Cutibacterium_acnes_KPA171202	bacteria	Cutibacterium
	71	AE017283.1_fragment_17_1	397065	44.538	119	65	1	5249	4893	2	119	6.18e-45	160	pfam02772	S-AdoMet_synt_M	S-adenosylmethionine synthetase, central domain. The three domains of S-adenosylmethionine synthetase have the same alpha+beta fold.	AE017283.1	24550	Cutibacterium_acnes_KPA171202	bacteria	Cutibacterium
	72	AE017283.1_fragment_17_1	401029	34.197	193	101	8	8647	8102	2	179	1.04e-38	144	pfam08924	DUF1906	Domain of unknown function (DUF1906). This domain is found in a set of uncharacterized hypothetical bacterial proteins.	AE017283.1	24550	Cutibacterium_acnes_KPA171202	bacteria	Cutibacterium
	73	AE017283.1_fragment_17_1	281364	23.667	300	222	5	1438	548	2	297	2.97e-37	149	pfam03354	Terminase_1	Phage Terminase. The majority of the members of this family are bacteriophage proteins, several of which are thought to be terminase large subunit proteins. There are also a number of bacterial proteins of unknown function.	AE017283.1	24550	Cutibacterium_acnes_KPA171202	bacteria	Cutibacterium
	74	AE017283.1_fragment_17_1	281364	22.941	170	128	2	546	43	297	465	4.83e-22	103	pfam03354	Terminase_1	Phage Terminase. The majority of the members of this family are bacteriophage proteins, several of which are thought to be terminase large subunit proteins. There are also a number of bacterial proteins of unknown function.	AE017283.1	24550	Cutibacterium_acnes_KPA171202	bacteria	Cutibacterium
	75	AE017283.1_fragment_17_1	226144	44.954	109	58	2	16156	15833	5	112	1.27e-34	132	COG3617	COG3617	Prophage antirepressor [Mobilome: prophages, transposons].	AE017283.1	24550	Cutibacterium_acnes_KPA171202	bacteria	Cutibacterium
	76	AE017283.1_fragment_17_1	223931	23.372	261	163	7	3961	3281	8	265	3.48e-33	133	COG0863	YhdJ	DNA modification methylase [Replication, recombination and repair].	AE017283.1	24550	Cutibacterium_acnes_KPA171202	bacteria	Cutibacterium
	77	AE017283.1_fragment_17_1	397448	40.404	99	53	2	15721	15443	6	104	2.21e-30	118	pfam03374	ANT	Phage antirepressor protein KilAC domain. This domain was called the KilAC domain by Iyer and colleagues.	AE017283.1	24550	Cutibacterium_acnes_KPA171202	bacteria	Cutibacterium
	78	AE017283.1_fragment_17_1	408527	41.935	93	48	1	1902	1624	1	87	6.36e-30	116	pfam18756	Nmad4	Nucleotide modification associated domain 4. An alpha+beta fold domain typically associated with DNA methylases and likely to be involved in modified nucleotide biosynthesis.	AE017283.1	24550	Cutibacterium_acnes_KPA171202	bacteria	Cutibacterium
	79	AE017283.1_fragment_17_1	376797	36.458	96	51	2	16114	15857	1	96	1.49e-21	92.8	pfam02498	Bro-N	BRO family, N-terminal domain. This family includes the N-terminus of baculovirus BRO and ALI motif proteins. The function of BRO proteins is unknown. It has been suggested that BRO-A and BRO-C are DNA binding proteins that influence host DNA replication and/or transcription. This Pfam domain does not include the characteristic invariant alanine, leucine, isoleucine motif of the ALI proteins.	AE017283.1	24550	Cutibacterium_acnes_KPA171202	bacteria	Cutibacterium
	80	AE017283.1_fragment_17_1	378029	26.455	189	92	4	14121	13564	1	145	2.99e-21	93.7	pfam08706	D5_N	D5 N terminal like. This domain is found in D5 proteins of DNA viruses and bacteriophage P4 DNA primases phages.	AE017283.1	24550	Cutibacterium_acnes_KPA171202	bacteria	Cutibacterium
	81	AE017283.1_fragment_17_1	396230	26.106	226	127	8	3865	3290	2	221	4.14e-19	89.8	pfam01555	N6_N4_Mtase	DNA methylase. Members of this family are DNA methylases. The family contains both N-4 cytosine-specific DNA methylases and N-6 Adenine-specific DNA methylases.	AE017283.1	24550	Cutibacterium_acnes_KPA171202	bacteria	Cutibacterium
	82	AE017283.1_fragment_17_1	395381	41.096	73	41	1	18223	18005	140	210	2.83e-16	84.8	pfam00476	DNA_pol_A	DNA polymerase family A.	AE017283.1	24550	Cutibacterium_acnes_KPA171202	bacteria	Cutibacterium
	83	AE017283.1_fragment_17_1	223820	42.466	73	40	1	18223	18005	354	424	6.73e-15	82.3	COG0749	PolA	DNA polymerase I - 3'-5' exonuclease and polymerase domains [Replication, recombination and repair].	AE017283.1	24550	Cutibacterium_acnes_KPA171202	bacteria	Cutibacterium
	84	AE017283.1_fragment_17_1	400860	37.097	62	39	0	14394	14209	3	64	7.65e-13	66.5	pfam08708	PriCT_1	Primase C terminal 1 (PriCT-1). This alpha helical domain is found at the C terminal of primases.	AE017283.1	24550	Cutibacterium_acnes_KPA171202	bacteria	Cutibacterium
	85	AE017283.1_fragment_17_1	223627	18.431	510	335	19	12288	10984	342	845	2.62e-12	74.4	COG0553	HepA	Superfamily II DNA or RNA helicase, SNF2 family [Transcription, Replication, recombination and repair].	AE017283.1	24550	Cutibacterium_acnes_KPA171202	bacteria	Cutibacterium
	86	AE017283.1_fragment_17_1	224392	27.957	93	64	2	4429	4151	3	92	5.05e-12	69.9	COG1475	Spo0J	Chromosome segregation protein Spo0J, contains ParB-like nuclease domain [Cell cycle control, cell division, chromosome partitioning].	AE017283.1	24550	Cutibacterium_acnes_KPA171202	bacteria	Cutibacterium
	87	AE017283.1_fragment_17_1	226171	22.549	102	74	2	15721	15431	33	134	2.31e-11	64.8	COG3645	KilAC	Phage antirepressor protein YoqD, KilAC domain [Mobilome: prophages, transposons].	AE017283.1	24550	Cutibacterium_acnes_KPA171202	bacteria	Cutibacterium
	88	AE017283.1_fragment_17_1	403797	18.631	263	158	9	21313	20648	2	249	1.37e-09	62.6	pfam12705	PDDEXK_1	PD-(D/E)XK nuclease superfamily. Members of this family belong to the PD-(D/E)XK nuclease superfamily	AE017283.1	24550	Cutibacterium_acnes_KPA171202	bacteria	Cutibacterium
	89	AE017283.1_fragment_17_1	396667	28.261	92	60	2	4423	4157	1	89	2.05e-09	58.1	pfam02195	ParBc	ParB-like nuclease domain.	AE017283.1	24550	Cutibacterium_acnes_KPA171202	bacteria	Cutibacterium
	90	AE017283.1_fragment_17_1	395351	26.374	91	33	2	5585	5364	3	76	9.1e-08	53.5	pfam00438	S-AdoMet_synt_N	S-adenosylmethionine synthetase, N-terminal domain. The three domains of S-adenosylmethionine synthetase have the same alpha+beta fold.	AE017283.1	24550	Cutibacterium_acnes_KPA171202	bacteria	Cutibacterium
	91	AE017283.1_fragment_17_1	396422	39.535	43	26	0	10133	10005	1	43	5.56e-07	49.7	pfam01844	HNH	HNH endonuclease. His-Asn-His (HNH) proteins are a very common family of small nucleic acid-binding proteins that are generally associated with endonuclease activity.	AE017283.1	24550	Cutibacterium_acnes_KPA171202	bacteria	Cutibacterium
	92	AE017283.1_fragment_17_1	395124	24.49	196	106	9	12288	11782	1	181	1.63e-06	53.9	pfam00176	SNF2_N	SNF2 family N-terminal domain. This domain is found in proteins involved in a variety of processes including transcription regulation (e.g., SNF2, STH1, brahma, MOT1), DNA repair (e.g., ERCC6, RAD16, RAD5), DNA recombination (e.g., RAD54), and chromatin unwinding (e.g., ISWI) as well as a variety of other proteins with little functional information (e.g., lodestar, ETL1).	AE017283.1	24550	Cutibacterium_acnes_KPA171202	bacteria	Cutibacterium
	93	AE017283.1_fragment_17_1	224321	22.963	135	90	6	10331	9951	5	133	0.000138	45.7	COG1403	McrA	5-methylcytosine-specific restriction endonuclease McrA [Defense mechanisms].	AE017283.1	24550	Cutibacterium_acnes_KPA171202	bacteria	Cutibacterium
	94	AE017283.1_fragment_17_1	398679	29.63	54	38	0	5945	5784	23	76	0.000231	43.8	pfam05119	Terminase_4	Phage terminase, small subunit.	AE017283.1	24550	Cutibacterium_acnes_KPA171202	bacteria	Cutibacterium
	95	AL589148.1_fragment_3	315512	31.841	402	223	13	79489	80661	1	362	1.61e-125	403	pfam12846	AAA_10	AAA-like domain. This family of domains contain a P-loop motif that is characteristic of the AAA superfamily. Many of the proteins in this family are conjugative transfer proteins.	AL589148.1	98008	Streptomyces_coelicolor_A3(2)	plasmid	Streptomyces
	96	AL589148.1_fragment_3	224192	40.684	263	151	4	8634	9413	2	262	1.32e-64	224	COG1273	YkoV	Non-homologous end joining protein Ku, dsDNA break repair [Replication, recombination and repair].	AL589148.1	98008	Streptomyces_coelicolor_A3(2)	plasmid	Streptomyces
	97	AL589148.1_fragment_3	408824	49.451	182	88	2	1031	1576	1	178	1.48e-51	183	pfam19054	DUF5753	Domain of unknown function (DUF5753). This entry represents a putative ligand binding domain found in bacterial transcription regulators that have an N-terminal HTH domain pfam13560.	AL589148.1	98008	Streptomyces_coelicolor_A3(2)	plasmid	Streptomyces
	98	AL589148.1_fragment_3	227226	28.333	480	289	15	66527	67861	162	621	5.79e-48	194	COG4889	COG4889	Predicted helicase [General function prediction only].	AL589148.1	98008	Streptomyces_coelicolor_A3(2)	plasmid	Streptomyces
	99	AL589148.1_fragment_3	223665	30.295	373	246	9	53396	54502	2	364	9.1e-40	156	COG0592	DnaN	DNA polymerase III sliding clamp (beta) subunit, PCNA homolog [Replication, recombination and repair].	AL589148.1	98008	Streptomyces_coelicolor_A3(2)	plasmid	Streptomyces
	100	AL589148.1_fragment_3	399426	34.641	153	98	1	2859	3317	24	174	1.47e-39	149	pfam06414	Zeta_toxin	Zeta toxin. This family consists of several bacterial zeta toxin proteins. Zeta toxin is thought to be part of a postregulational killing system in bacteria. It relies on antitoxin/toxin systems that secure stable inheritance of low and medium copy number plasmids during cell division and kill cells that have lost the plasmid.	AL589148.1	98008	Streptomyces_coelicolor_A3(2)	plasmid	Streptomyces
	101	AL589148.1_fragment_3	399426	31.073	177	117	2	3711	4235	11	184	1.15e-17	86.6	pfam06414	Zeta_toxin	Zeta toxin. This family consists of several bacterial zeta toxin proteins. Zeta toxin is thought to be part of a postregulational killing system in bacteria. It relies on antitoxin/toxin systems that secure stable inheritance of low and medium copy number plasmids during cell division and kill cells that have lost the plasmid.	AL589148.1	98008	Streptomyces_coelicolor_A3(2)	plasmid	Streptomyces
	102	AL589148.1_fragment_3	224806	26.234	385	264	8	96735	95626	41	420	2.71e-34	141	COG1894	NuoF	NADH:ubiquinone oxidoreductase, NADH-binding 51 kD subunit (chain F) [Energy production and conversion].	AL589148.1	98008	Streptomyces_coelicolor_A3(2)	plasmid	Streptomyces
	103	AL589148.1_fragment_3	397035	28.866	194	122	7	8664	9200	1	193	1.37e-33	132	pfam02735	Ku	Ku70/Ku80 beta-barrel domain. The Ku heterodimer (composed of Ku70 and Ku80) contributes to genomic integrity through its ability to bind DNA double-strand breaks and facilitate repair by the non-homologous end-joining pathway. This is the central DNA-binding beta-barrel domain. This domain is found in both the Ku70 and Ku80 proteins that form a DNA binding heterodimer.	AL589148.1	98008	Streptomyces_coelicolor_A3(2)	plasmid	Streptomyces
	104	AL589148.1_fragment_3	223989	23.113	424	244	17	66527	67762	37	390	1.72e-30	131	COG1061	SSL2	Superfamily II DNA or RNA helicase [Transcription, Replication, recombination and repair].	AL589148.1	98008	Streptomyces_coelicolor_A3(2)	plasmid	Streptomyces
	105	AL589148.1_fragment_3	376404	36.42	162	90	5	28256	27801	1	159	8.6e-30	120	pfam00857	Isochorismatase	Isochorismatase family. This family are hydrolase enzymes.	AL589148.1	98008	Streptomyces_coelicolor_A3(2)	plasmid	Streptomyces
	106	AL589148.1_fragment_3	402491	28.472	144	99	2	72665	73084	18	161	5.24e-29	118	pfam10935	DUF2637	Protein of unknown function (DUF2637). This family of proteins has no known function.	AL589148.1	98008	Streptomyces_coelicolor_A3(2)	plasmid	Streptomyces
	107	AL589148.1_fragment_3	396204	30.675	163	93	6	96684	96202	6	150	8.92e-29	116	pfam01512	Complex1_51K	Respiratory-chain NADH dehydrogenase 51 Kd subunit.	AL589148.1	98008	Streptomyces_coelicolor_A3(2)	plasmid	Streptomyces
	108	AL589148.1_fragment_3	280863	36.364	121	74	2	54134	54496	1	118	9.71e-27	110	pfam02768	DNA_pol3_beta_3	DNA polymerase III beta subunit, C-terminal domain. A dimer of the beta subunit of DNA polymerase beta forms a ring which encircles duplex DNA. Each monomer contains three domains of identical topology and DNA clamp fold.	AL589148.1	98008	Streptomyces_coelicolor_A3(2)	plasmid	Streptomyces
	109	AL589148.1_fragment_3	224511	33.721	172	111	2	51239	51754	5	173	1.11e-26	112	COG1595	RpoE	DNA-directed RNA polymerase specialized sigma subunit, sigma24 family [Transcription].	AL589148.1	98008	Streptomyces_coelicolor_A3(2)	plasmid	Streptomyces
	110	AL589148.1_fragment_3	224511	26.115	157	107	6	87239	86787	15	168	2.66e-08	59.3	COG1595	RpoE	DNA-directed RNA polymerase specialized sigma subunit, sigma24 family [Transcription].	AL589148.1	98008	Streptomyces_coelicolor_A3(2)	plasmid	Streptomyces
	111	AL589148.1_fragment_3	225109	38.158	152	90	2	49387	49830	24	175	1.41e-26	111	COG2199	GGDEF	GGDEF domain, diguanylate cyclase (c-di-GMP synthetase) or its enzymatically inactive variants [Signal transduction mechanisms].	AL589148.1	98008	Streptomyces_coelicolor_A3(2)	plasmid	Streptomyces
	112	AL589148.1_fragment_3	395787	38.065	155	88	3	49387	49830	5	158	6.41e-26	109	pfam00990	GGDEF	Diguanylate cyclase, GGDEF domain. This domain is found linked to a wide range of non-homologous domains in a variety of bacteria. It has been shown to be homologous to the adenylyl cyclase catalytic domain and has diguanylate cyclase activity. This observation correlates with the functional information available on two GGDEF-containing proteins, namely diguanylate cyclase and phosphodiesterase A…	AL589148.1	98008	Streptomyces_coelicolor_A3(2)	plasmid	Streptomyces
	113	AL589148.1_fragment_3	225099	27.66	235	145	9	31095	30415	3	220	1.71e-25	110	COG2188	MngR	DNA-binding transcriptional regulator, GntR family [Transcription].	AL589148.1	98008	Streptomyces_coelicolor_A3(2)	plasmid	Streptomyces
	114	AL589148.1_fragment_3	404546	28.571	140	92	2	47135	47530	1	140	9.11e-25	105	pfam13671	AAA_33	AAA domain. This family of domains contain only a P-loop motif, that is characteristic of the AAA superfamily. Many of the proteins in this family are just short fragments so there is no Walker B motif.	AL589148.1	98008	Streptomyces_coelicolor_A3(2)	plasmid	Streptomyces
	115	AL589148.1_fragment_3	404546	32.432	148	92	4	30196	29759	2	143	2.84e-16	81.2	pfam13671	AAA_33	AAA domain. This family of domains contain only a P-loop motif, that is characteristic of the AAA superfamily. Many of the proteins in this family are just short fragments so there is no Walker B motif.	AL589148.1	98008	Streptomyces_coelicolor_A3(2)	plasmid	Streptomyces
	116	AL589148.1_fragment_3	404255	54.286	70	30	1	21568	21777	4	71	2.16e-24	101	pfam13340	DUF4096	Putative transposase of IS4/5 family (DUF4096).	AL589148.1	98008	Streptomyces_coelicolor_A3(2)	plasmid	Streptomyces
	117	AL589148.1_fragment_3	396843	61.538	65	22	1	33630	33824	1	62	7.65e-24	99.6	pfam02467	Whib	Transcription factor WhiB. WhiB is a putative transcription factor in Actinobacteria, required for differentiation and sporulation.	AL589148.1	98008	Streptomyces_coelicolor_A3(2)	plasmid	Streptomyces
	118	AL589148.1_fragment_3	396843	51.111	45	22	0	98000	97866	21	65	3.66e-12	66.5	pfam02467	Whib	Transcription factor WhiB. WhiB is a putative transcription factor in Actinobacteria, required for differentiation and sporulation.	AL589148.1	98008	Streptomyces_coelicolor_A3(2)	plasmid	Streptomyces
	119	AL589148.1_fragment_3	226986	36.154	130	77	3	47132	47509	3	130	9.04e-23	100	COG4639	COG4639	Predicted kinase [General function prediction only].	AL589148.1	98008	Streptomyces_coelicolor_A3(2)	plasmid	Streptomyces
	120	AL589148.1_fragment_3	224254	28.5	200	119	6	28268	27741	2	201	2.26e-22	100	COG1335	PncA	Nicotinamidase-related amidase [Coenzyme transport and metabolism, General function prediction only].	AL589148.1	98008	Streptomyces_coelicolor_A3(2)	plasmid	Streptomyces
	121	AL589148.1_fragment_3	224113	26.578	301	148	7	70248	71126	2	237	3.38e-20	96	COG1192	BcsQ	Cellulose biosynthesis protein BcsQ [Cell motility].	AL589148.1	98008	Streptomyces_coelicolor_A3(2)	plasmid	Streptomyces
	122	AL589148.1_fragment_3	402291	32.5	80	53	1	95874	95638	3	82	2.58e-17	81.7	pfam10589	NADH_4Fe-4S	NADH-ubiquinone oxidoreductase-F iron-sulfur binding region.	AL589148.1	98008	Streptomyces_coelicolor_A3(2)	plasmid	Streptomyces
	123	AL589148.1_fragment_3	395705	35.417	96	52	4	83812	84099	1	86	3.25e-17	82.3	pfam00877	NLPC_P60	NlpC/P60 family. The function of this domain is unknown. It is found in several lipoproteins.	AL589148.1	98008	Streptomyces_coelicolor_A3(2)	plasmid	Streptomyces
	124	AL589148.1_fragment_3	396295	22.535	284	151	11	70257	71087	1	222	5.82e-17	85.5	pfam01656	CbiA	CobQ/CobB/MinD/ParA nucleotide binding domain. This family consists of various cobyrinic acid a,c-diamide synthases. These include CbiA and CbiP from S.typhimurium, and CobQ from R. capsulatus. These amidases catalyze amidations to various side chains of hydrogenobyrinic acid or cobyrinic acid a,c-diamide in the biosynthesis of cobalamin (vitamin B12) from uroporphyrinogen III. Vitamin B12 is an …	AL589148.1	98008	Streptomyces_coelicolor_A3(2)	plasmid	Streptomyces
	125	AL589148.1_fragment_3	398492	24.599	187	104	9	66527	67066	4	160	8.05e-14	74.6	pfam04851	ResIII	Type III restriction enzyme, res subunit.	AL589148.1	98008	Streptomyces_coelicolor_A3(2)	plasmid	Streptomyces
	126	AL589148.1_fragment_3	395580	35.833	120	73	3	53396	53743	2	121	4.61e-13	71.2	pfam00712	DNA_pol3_beta	DNA polymerase III beta subunit, N-terminal domain. A dimer of the beta subunit of DNA polymerase beta forms a ring which encircles duplex DNA. Each monomer contains three domains of identical topology and DNA clamp fold.	AL589148.1	98008	Streptomyces_coelicolor_A3(2)	plasmid	Streptomyces
	127	AL589148.1_fragment_3	397496	34.783	69	39	1	68075	68281	1	63	7.13e-13	68.4	pfam03457	HA	Helicase associated domain. This short domain is found in multiple copies in bacterial helicase proteins. The domain is predicted to contain 3 alpha helices. The function of this domain may be to bind nucleic acid.	AL589148.1	98008	Streptomyces_coelicolor_A3(2)	plasmid	Streptomyces
	128	AL589148.1_fragment_3	404498	24.79	238	110	8	70254	70949	2	176	7.71e-13	72.2	pfam13614	AAA_31	AAA domain. This family includes a wide variety of AAA domains including some that have lost essential nucleotide binding residues in the P-loop.	AL589148.1	98008	Streptomyces_coelicolor_A3(2)	plasmid	Streptomyces
	129	AL589148.1_fragment_3	224392	28.646	192	109	6	71288	71845	5	174	7.85e-13	73.8	COG1475	Spo0J	Chromosome segregation protein Spo0J, contains ParB-like nuclease domain [Cell cycle control, cell division, chromosome partitioning].	AL589148.1	98008	Streptomyces_coelicolor_A3(2)	plasmid	Streptomyces
	130	AL589148.1_fragment_3	376573	25	196	105	7	21841	22311	4	196	1.03e-12	72.3	pfam01609	DDE_Tnp_1	Transposase DDE domain. Transposase proteins are necessary for efficient DNA transposition. This domain is a member of the DDE superfamily, which contain three carboxylate residues that are believed to be responsible for coordinating metal ions needed for catalysis. The catalytic activity of this enzyme involves DNA cleavage at a specific site followed by a strand transfer reaction. This family c…	AL589148.1	98008	Streptomyces_coelicolor_A3(2)	plasmid	Streptomyces
	131	AL589148.1_fragment_3	226229	27.742	155	104	3	49387	49830	274	427	1.53e-12	75.8	COG3706	PleD	Two-component response regulator, PleD family, consists of two REC domains and a diguanylate cyclase (GGDEF) domain [Signal transduction mechanisms, Transcription].	AL589148.1	98008	Streptomyces_coelicolor_A3(2)	plasmid	Streptomyces
	132	AL589148.1_fragment_3	400169	27.559	127	84	4	30792	30415	11	130	2e-12	69.9	pfam07702	UTRA	UTRA domain. The UbiC transcription regulator-associated (UTRA) domain is a conserved ligand-binding domain that has a similar fold to pfam04345. It is believed to modulate activity of bacterial transcription factors in response to binding small molecules.	AL589148.1	98008	Streptomyces_coelicolor_A3(2)	plasmid	Streptomyces
	133	AL589148.1_fragment_3	226581	20.713	449	233	21	66524	67732	165	536	1.55e-11	74	COG4096	HsdR	Type I site-specific restriction endonuclease, part of a restriction-modification system [Defense mechanisms].	AL589148.1	98008	Streptomyces_coelicolor_A3(2)	plasmid	Streptomyces
	134	AL589148.1_fragment_3	223862	39.815	108	53	5	83812	84126	87	185	4.21e-11	67.7	COG0791	Spr	Cell wall-associated hydrolase, NlpC family [Cell wall/membrane/envelope biogenesis].	AL589148.1	98008	Streptomyces_coelicolor_A3(2)	plasmid	Streptomyces
	135	AL589148.1_fragment_3	223718	32.812	128	77	3	30205	29840	1	125	2.48e-10	64.7	COG0645	COG0645	Predicted kinase [General function prediction only].	AL589148.1	98008	Streptomyces_coelicolor_A3(2)	plasmid	Streptomyces
	136	AL589148.1_fragment_3	398303	31.884	69	46	1	51284	51487	1	69	7.77e-10	59.9	pfam04542	Sigma70_r2	Sigma-70 region 2. Region 2 of sigma-70 is the most conserved region of the entire protein. All members of this class of sigma-factor contain region 2. The high conservation is due to region 2 containing both the -10 promoter recognition helix and the primary core RNA polymerase binding determinant. The core binding helix, interacts with the clamp domain of the largest polymerase subunit, beta pr…	AL589148.1	98008	Streptomyces_coelicolor_A3(2)	plasmid	Streptomyces
	137	AL589148.1_fragment_3	306822	45.312	64	35	0	31080	30889	1	64	1.11e-09	59.6	pfam00392	GntR	Bacterial regulatory proteins, gntR family. This family of regulatory proteins consists of the N-terminal HTH region of GntR-like bacterial transcription factors. At the C-terminus there is usually an effector-binding/oligomerization domain. The GntR-like proteins include the following sub-families: MocR, YtrR, FadR, AraR, HutC and PlmA, DevA, DasR. Many of these proteins have been shown experime…	AL589148.1	98008	Streptomyces_coelicolor_A3(2)	plasmid	Streptomyces
	138	AL589148.1_fragment_3	223318	40	75	45	0	95154	94930	255	329	1.26e-09	65.7	COG0240	GpsA	Glycerol-3-phosphate dehydrogenase [Energy production and conversion].	AL589148.1	98008	Streptomyces_coelicolor_A3(2)	plasmid	Streptomyces
	139	AL589148.1_fragment_3	404359	36.364	66	35	1	95502	95326	1	66	1.66e-09	58.9	pfam13459	Fer4_15	4Fe-4S single cluster domain.	AL589148.1	98008	Streptomyces_coelicolor_A3(2)	plasmid	Streptomyces
	140	AL589148.1_fragment_3	227334	38.182	165	94	5	49390	49863	233	396	2.5e-09	66.5	COG5001	COG5001	Predicted signal transduction protein containing a membrane domain, an EAL and a GGDEF domain [Signal transduction mechanisms].	AL589148.1	98008	Streptomyces_coelicolor_A3(2)	plasmid	Streptomyces
	141	AL589148.1_fragment_3	408526	33.721	86	52	4	2366	2617	20	102	4.67e-09	59.2	pfam18755	RAMA	Restriction Enzyme Adenine Methylase Associated. An alpha+beta fold domain associated with restriction enzymes across prokaryotes and fused to JAB deubiquitinases, and chromatin proteins in a wide range of eukaryotes. The domain is predicted to function as a modified-DNA reader domain.	AL589148.1	98008	Streptomyces_coelicolor_A3(2)	plasmid	Streptomyces
	142	AL589148.1_fragment_3	224639	40	70	42	0	31086	30877	10	79	4.79e-09	59.6	COG1725	YhcF	DNA-binding transcriptional regulator YhcF, GntR family [Transcription].	AL589148.1	98008	Streptomyces_coelicolor_A3(2)	plasmid	Streptomyces
	143	AL589148.1_fragment_3	398304	41.667	48	28	0	51605	51748	1	48	7.1e-09	56.7	pfam04545	Sigma70_r4	Sigma-70, region 4. Region 4 of sigma-70 like sigma-factors are involved in binding to the -35 promoter element via a helix-turn-helix motif. Due to the way Pfam works, the threshold has been set artificially high to prevent overlaps with other helix-turn-helix families. Therefore there are many false negatives.	AL589148.1	98008	Streptomyces_coelicolor_A3(2)	plasmid	Streptomyces
	144	AL589148.1_fragment_3	224089	38.095	63	39	0	31077	30889	6	68	2.64e-08	62.7	COG1167	ARO8	DNA-binding transcriptional regulator, MocR family, contains an aminotransferase domain [Transcription, Amino acid transport and metabolism].	AL589148.1	98008	Streptomyces_coelicolor_A3(2)	plasmid	Streptomyces
	145	AL589148.1_fragment_3	396667	32.11	109	53	4	71288	71608	1	90	6.38e-08	55.4	pfam02195	ParBc	ParB-like nuclease domain.	AL589148.1	98008	Streptomyces_coelicolor_A3(2)	plasmid	Streptomyces
	146	AL589148.1_fragment_3	404664	23.037	191	129	4	91130	91690	1	177	9.16e-08	57.9	pfam13814	Replic_Relax	Replication-relaxation. This family includes proteins which are essential for plasmid replication and plasmid DNA relaxation.	AL589148.1	98008	Streptomyces_coelicolor_A3(2)	plasmid	Streptomyces
	147	AL589148.1_fragment_3	225830	32.231	121	75	3	21544	21900	1	116	1.05e-07	55.9	COG3293	COG3293	Transposase [Mobilome: prophages, transposons].	AL589148.1	98008	Streptomyces_coelicolor_A3(2)	plasmid	Streptomyces
	148	AL589148.1_fragment_3	225830	25.893	112	75	3	21937	22266	1	106	0.000462	45.5	COG3293	COG3293	Transposase [Mobilome: prophages, transposons].	AL589148.1	98008	Streptomyces_coelicolor_A3(2)	plasmid	Streptomyces
	149	AL589148.1_fragment_3	224064	31.343	67	41	1	95505	95320	2	68	3.72e-07	52.4	COG1141	Fer	Ferredoxin [Energy production and conversion].	AL589148.1	98008	Streptomyces_coelicolor_A3(2)	plasmid	Streptomyces
	150	AL589148.1_fragment_3	404450	31.667	60	40	1	761	940	1	59	8.22e-07	51.4	pfam13560	HTH_31	Helix-turn-helix domain. This domain is a helix-turn-helix domain that probably binds to DNA.	AL589148.1	98008	Streptomyces_coelicolor_A3(2)	plasmid	Streptomyces
	151	AL589148.1_fragment_3	224452	22.449	196	133	9	28283	27735	21	210	8.57e-07	55.6	COG1535	EntB	Isochorismate hydrolase [Secondary metabolites biosynthesis, transport and catabolism].	AL589148.1	98008	Streptomyces_coelicolor_A3(2)	plasmid	Streptomyces
	152	AL589148.1_fragment_3	398016	35.849	53	30	1	1633	1791	1	49	3.52e-06	49	pfam04149	DUF397	Domain of unknown function (DUF397). The function of this family is unknown.	AL589148.1	98008	Streptomyces_coelicolor_A3(2)	plasmid	Streptomyces
	153	AL589148.1_fragment_3	227003	23.276	232	131	10	96678	96010	136	329	5.73e-06	55.5	COG4656	RnfC	Na+-translocating ferredoxin:NAD+ oxidoreductase RNF, RnfC subunit [Energy production and conversion].	AL589148.1	98008	Streptomyces_coelicolor_A3(2)	plasmid	Streptomyces
	154	AL589148.1_fragment_3	223531	22.403	308	148	12	70248	71138	2	229	7.46e-06	53.4	COG0455	FlhG	MinD-like ATPase involved in chromosome partitioning or flagellar assembly [Cell cycle control, cell division, chromosome partitioning, Cell motility].	AL589148.1	98008	Streptomyces_coelicolor_A3(2)	plasmid	Streptomyces
	155	AL589148.1_fragment_3	397061	38.182	55	32	1	53819	53983	18	70	7.52e-06	50.4	pfam02767	DNA_pol3_beta_2	DNA polymerase III beta subunit, central domain. A dimer of the beta subunit of DNA polymerase beta forms a ring which encircles duplex DNA. Each monomer contains three domains of identical topology and DNA clamp fold.	AL589148.1	98008	Streptomyces_coelicolor_A3(2)	plasmid	Streptomyces
	156	AL589148.1_fragment_3	224574	39.241	79	37	4	56031	56237	203	280	1.35e-05	53	COG1660	RapZ	RNase adaptor protein for sRNA GlmZ degradation, contains a P-loop ATPase domain [Signal transduction mechanisms].	AL589148.1	98008	Streptomyces_coelicolor_A3(2)	plasmid	Streptomyces
	157	AL589148.1_fragment_3	404175	21.642	134	90	4	30196	29807	1	123	1.51e-05	49.7	pfam13238	AAA_18	AAA domain.	AL589148.1	98008	Streptomyces_coelicolor_A3(2)	plasmid	Streptomyces
	158	AL589148.1_fragment_3	395209	29.412	68	44	2	67514	67714	44	108	6.27e-05	47.6	pfam00271	Helicase_C	Helicase conserved C-terminal domain. The Prosite family is restricted to DEAD/H helicases, whereas this domain family is found in a wide variety of helicases and helicase related proteins. It may be that this is not an autonomously folding unit, but an integral part of the helicase.	AL589148.1	98008	Streptomyces_coelicolor_A3(2)	plasmid	Streptomyces
	159	AL589148.1_fragment_3	397641	32.468	77	44	2	56031	56237	202	278	0.000242	49	pfam03668	ATP_bind_2	P-loop ATPase protein family. This family contains an ATP-binding site and could be an ATPase (personal obs:C Yeats).	AL589148.1	98008	Streptomyces_coelicolor_A3(2)	plasmid	Streptomyces
	160	AL589148.1_fragment_3	404548	22.689	119	68	2	17697	18053	18	112	0.000664	45	pfam13673	Acetyltransf_10	Acetyltransferase (GNAT) domain. This family contains proteins with N-acetyltransferase functions such as Elp3-related proteins.	AL589148.1	98008	Streptomyces_coelicolor_A3(2)	plasmid	Streptomyces
	161	AM420293.1_fragment_27	223348	33.929	168	106	4	3060	2566	1	166	2.36e-37	145	COG0270	Dcm	Site-specific DNA-cytosine methylase [Replication, recombination and repair].	AM420293.1	15038	Saccharopolyspora_erythraea_NRRL_2338	bacteria	Saccharopolyspora
	162	AM420293.1_fragment_27	395093	34.524	168	96	6	3051	2566	1	160	1.96e-36	142	pfam00145	DNA_methylase	C-5 cytosine-specific DNA methylase.	AM420293.1	15038	Saccharopolyspora_erythraea_NRRL_2338	bacteria	Saccharopolyspora
	163	AM420293.1_fragment_27	401258	37.838	185	80	5	3953	3405	7	158	9.43e-36	134	pfam09250	Prim-Pol	Bifunctional DNA primase/polymerase, N-terminal. Members of this family adopt a structure consisting of a core of antiparallel beta sheets. They are found in various bacterial hypothetical proteins, and have been shown to harbour both primase and polymerase activities.	AM420293.1	15038	Saccharopolyspora_erythraea_NRRL_2338	bacteria	Saccharopolyspora
	164	AM420293.1_fragment_27	404379	29.944	177	106	5	2210	1725	19	192	6.99e-28	113	pfam13481	AAA_25	AAA domain. This AAA domain is found in a wide variety of presumed DNA repair proteins.	AM420293.1	15038	Saccharopolyspora_erythraea_NRRL_2338	bacteria	Saccharopolyspora
	165	AM420293.1_fragment_27	223702	38.679	106	64	1	4491	4174	6	110	1.66e-26	108	COG0629	Ssb	Single-stranded DNA-binding protein [Replication, recombination and repair].	AM420293.1	15038	Saccharopolyspora_erythraea_NRRL_2338	bacteria	Saccharopolyspora
	166	AM420293.1_fragment_27	395349	40	100	57	2	4491	4192	4	100	1.71e-26	106	pfam00436	SSB	Single-strand binding protein family. This family includes single stranded binding proteins and also the primosomal replication protein N (PriB). PriB forms a complex with PriA, PriC and ssDNA.	AM420293.1	15038	Saccharopolyspora_erythraea_NRRL_2338	bacteria	Saccharopolyspora
	167	AM420293.1_fragment_27	223979	44.915	118	64	1	10995	10645	22	139	3.07e-23	98.6	COG1051	YjhB	ADP-ribose pyrophosphatase YjhB, NUDIX family [Nucleotide transport and metabolism].	AM420293.1	15038	Saccharopolyspora_erythraea_NRRL_2338	bacteria	Saccharopolyspora
	168	AM420293.1_fragment_27	395471	28.477	151	90	4	528	85	33	168	7.09e-19	87	pfam00589	Phage_integrase	Phage integrase family. Members of this family cleave DNA substrates by a series of staggered cuts, during which the protein becomes covalently linked to the DNA through a catalytic tyrosine residue at the carboxy end of the alignment. The catalytic site residues in CRE recombinase are Arg-173, His-289, Arg-292 and Tyr-324.	AM420293.1	15038	Saccharopolyspora_erythraea_NRRL_2338	bacteria	Saccharopolyspora
	169	AM420293.1_fragment_27	395229	33.884	121	74	2	11010	10660	11	129	5.15e-15	74.8	pfam00293	NUDIX	NUDIX domain.	AM420293.1	15038	Saccharopolyspora_erythraea_NRRL_2338	bacteria	Saccharopolyspora
	170	AM420293.1_fragment_27	224314	32.143	84	57	0	13858	14109	2	85	6.59e-10	59.7	COG1396	HipB	Transcriptional regulator, contains XRE-family HTH domain [Transcription].	AM420293.1	15038	Saccharopolyspora_erythraea_NRRL_2338	bacteria	Saccharopolyspora
	171	AM420293.1_fragment_27	404450	42.623	61	35	0	13858	14040	2	62	7.99e-10	57.5	pfam13560	HTH_31	Helix-turn-helix domain. This domain is a helix-turn-helix domain that probably binds to DNA.	AM420293.1	15038	Saccharopolyspora_erythraea_NRRL_2338	bacteria	Saccharopolyspora
	172	AM420293.1_fragment_27	403817	37.736	53	29	1	12880	12722	1	49	1.63e-08	53.2	pfam12728	HTH_17	Helix-turn-helix domain. This domain is a DNA-binding helix-turn-helix domain.	AM420293.1	15038	Saccharopolyspora_erythraea_NRRL_2338	bacteria	Saccharopolyspora
	173	AM420293.1_fragment_27	223568	34.177	79	49	2	11031	10798	13	89	1.37e-07	54.5	COG0494	MutT	8-oxo-dGTP pyrophosphatase MutT and related house-cleaning NTP pyrophosphohydrolases, NUDIX family [Defense mechanisms].	AM420293.1	15038	Saccharopolyspora_erythraea_NRRL_2338	bacteria	Saccharopolyspora
	174	AM420293.1_fragment_27	226126	23.936	188	120	9	2189	1662	82	258	2.88e-07	56.5	COG3598	RepA	RecA-family ATPase [Replication, recombination and repair].	AM420293.1	15038	Saccharopolyspora_erythraea_NRRL_2338	bacteria	Saccharopolyspora
	175	AM420293.1_fragment_27	223655	23.529	255	173	6	831	91	48	288	2.19e-06	53	COG0582	XerC	Integrase [Replication, recombination and repair, Mobilome: prophages, transposons].	AM420293.1	15038	Saccharopolyspora_erythraea_NRRL_2338	bacteria	Saccharopolyspora
	176	AM420293.1_fragment_27	396104	35.714	56	35	1	13870	14037	1	55	2.43e-06	47.5	pfam01381	HTH_3	Helix-turn-helix. This large family of DNA binding helix-turn helix proteins includes Cro and CI. Within Neisseria gonorrhoeae NGO_0477, the full protein fold incorporates a helix-turn-helix motif, but the function of this member is unlikely to be that of a DNA-binding regulator, the function of most other members, so is not necessarily characteristic of the whole family.	AM420293.1	15038	Saccharopolyspora_erythraea_NRRL_2338	bacteria	Saccharopolyspora
	177	AM420293.1_fragment_27	227307	27.673	159	91	6	519	64	150	291	3e-06	52.4	COG4973	XerC	Site-specific recombinase XerC [Replication, recombination and repair].	AM420293.1	15038	Saccharopolyspora_erythraea_NRRL_2338	bacteria	Saccharopolyspora
	178	AM420293.1_fragment_27	403907	44.068	59	32	1	13861	14037	1	58	2.79e-05	44.6	pfam12844	HTH_19	Helix-turn-helix domain. Members of this family contains a DNA-binding helix-turn-helix domain. This family contains many example antitoxins from bacterial toxin-antitoxin systems. These antitoxins are likely to be DNA-binding domains.	AM420293.1	15038	Saccharopolyspora_erythraea_NRRL_2338	bacteria	Saccharopolyspora
	179	AM420293.1_fragment_27	227308	22.581	248	145	8	792	91	69	283	0.000429	45.7	COG4974	XerD	Site-specific recombinase XerD [Replication, recombination and repair].	AM420293.1	15038	Saccharopolyspora_erythraea_NRRL_2338	bacteria	Saccharopolyspora
	180	AM420293.1_fragment_27	224393	31.579	57	38	1	13867	14037	5	60	0.000693	41	COG1476	XRE	DNA-binding transcriptional regulator, XRE-family HTH domain [Transcription].	AM420293.1	15038	Saccharopolyspora_erythraea_NRRL_2338	bacteria	Saccharopolyspora
	181	AM420293.1_fragment_85	400389	23.581	229	131	12	10429	11031	77	289	9.31e-20	93.2	pfam08007	Cupin_4	Cupin superfamily protein. This family contains many hypothetical proteins that belong to the cupin superfamily.	AM420293.1	11381	Saccharopolyspora_erythraea_NRRL_2338	bacteria	Saccharopolyspora
	182	AM420293.1_fragment_85	395183	33.333	108	61	4	97	411	38	137	2.82e-13	69.6	pfam00239	Resolvase	Resolvase, N terminal domain. The N-terminal domain of the resolvase family (this family) contains the active site and the dimer interface. The extended arm at the C-terminus of this domain connects to the C-terminal helix-turn-helix domain of resolvase - see pfam02796.	AM420293.1	11381	Saccharopolyspora_erythraea_NRRL_2338	bacteria	Saccharopolyspora
	183	AM420293.1_fragment_85	396843	38.158	76	36	2	6631	6404	1	65	3.61e-10	58	pfam02467	Whib	Transcription factor WhiB. WhiB is a putative transcription factor in Actinobacteria, required for differentiation and sporulation.	AM420293.1	11381	Saccharopolyspora_erythraea_NRRL_2338	bacteria	Saccharopolyspora
	184	AM420293.1_fragment_85	225406	21.333	150	94	5	10546	10953	125	264	4.38e-07	55.5	COG2850	RoxA	Ribosomal protein L16 Arg81 hydroxylase, contains JmjC domain [Translation, ribosomal structure and biogenesis].	AM420293.1	11381	Saccharopolyspora_erythraea_NRRL_2338	bacteria	Saccharopolyspora
	185	AM420293.1_fragment_85	224872	31.776	107	70	3	97	411	38	143	1.58e-06	52.1	COG1961	PinE	Site-specific DNA recombinase related to the DNA invertase Pin [Replication, recombination and repair].	AM420293.1	11381	Saccharopolyspora_erythraea_NRRL_2338	bacteria	Saccharopolyspora
	186	AP006618.1_fragment_1_1	226974	28.166	529	355	13	15112	16674	30	541	2.42e-88	302	COG4626	YmfN	Phage terminase-like protein, large subunit, contains N-terminal HTH domain [Mobilome: prophages, transposons].	AP006618.1	39167	Nocardia_farcinica_IFM_10152	bacteria	Nocardia
	187	AP006618.1_fragment_1_1	398499	35.174	344	191	7	17116	18114	1	323	2.67e-85	284	pfam04860	Phage_portal	Phage portal protein. Bacteriophage portal proteins form a dodecamer and is located at a five-fold vertex of the viral capsid. The portal complex forms a channel through which the viral DNA is packaged into the capsid, and exits during infection. The portal protein is though to rotate during DNA packaging. Portal proteins from different phage show little sequence homology, so this family does not…	AP006618.1	39167	Nocardia_farcinica_IFM_10152	bacteria	Nocardia
	188	AP006618.1_fragment_1_1	281364	22.981	483	345	10	15214	16641	2	464	1.13e-56	207	pfam03354	Terminase_1	Phage Terminase. The majority of the members of this family are bacteriophage proteins, several of which are thought to be terminase large subunit proteins. There are also a number of bacterial proteins of unknown function.	AP006618.1	39167	Nocardia_farcinica_IFM_10152	bacteria	Nocardia
	189	AP006618.1_fragment_1_1	227039	26.705	352	239	11	17110	18144	50	389	3.69e-40	157	COG4695	BeeE	Phage portal protein BeeE [Mobilome: prophages, transposons].	AP006618.1	39167	Nocardia_farcinica_IFM_10152	bacteria	Nocardia
	190	AP006618.1_fragment_1_1	398646	26.51	298	168	10	19540	20370	4	271	1.49e-39	151	pfam05065	Phage_capsid	Phage capsid family. Family of bacteriophage hypothetical proteins and capsid proteins.	AP006618.1	39167	Nocardia_farcinica_IFM_10152	bacteria	Nocardia
	191	AP006618.1_fragment_1_1	309640	28.387	155	87	8	18315	18752	9	148	2.02e-28	115	pfam04586	Peptidase_S78	Caudovirus prohead serine protease. Family of Caudovirus prohead serine proteases also found in a number of bacteria possibly as the result of horizontal transfer.	AP006618.1	39167	Nocardia_farcinica_IFM_10152	bacteria	Nocardia
	192	AP006618.1_fragment_1_1	398679	41.837	98	50	1	14628	14921	1	91	1.23e-27	110	pfam05119	Terminase_4	Phage terminase, small subunit.	AP006618.1	39167	Nocardia_farcinica_IFM_10152	bacteria	Nocardia
	193	AP006618.1_fragment_1_1	226270	46.012	163	79	2	14484	14966	1	156	1.19e-26	110	COG3747	COG3747	Phage terminase, small subunit [Mobilome: prophages, transposons].	AP006618.1	39167	Nocardia_farcinica_IFM_10152	bacteria	Nocardia
	194	AP006618.1_fragment_1_1	404379	25.871	201	141	5	9051	9647	1	195	7.52e-23	100	pfam13481	AAA_25	AAA domain. This AAA domain is found in a wide variety of presumed DNA repair proteins.	AP006618.1	39167	Nocardia_farcinica_IFM_10152	bacteria	Nocardia
	195	AP006618.1_fragment_1_1	397448	25	104	62	3	4346	4651	1	90	2.55e-16	78.8	pfam03374	ANT	Phage antirepressor protein KilAC domain. This domain was called the KilAC domain by Iyer and colleagues.	AP006618.1	39167	Nocardia_farcinica_IFM_10152	bacteria	Nocardia
	196	AP006618.1_fragment_1_1	396203	27.481	131	77	7	33574	33948	2	120	5.49e-16	78.2	pfam01510	Amidase_2	N-acetylmuramoyl-L-alanine amidase. This family includes zinc amidases that have N-acetylmuramoyl-L-alanine amidase activity EC:3.5.1.28. This enzyme domain cleaves the amide bond between N-acetylmuramoyl and L-amino acids in bacterial cell walls (preferentially: D-lactyl-L-Ala). The structure is known for the bacteriophage T7 structure and shows that two of the conserved histidines are zinc bind…	AP006618.1	39167	Nocardia_farcinica_IFM_10152	bacteria	Nocardia
	197	AP006618.1_fragment_1_1	227605	23.297	279	205	6	24232	25053	224	498	1.25e-12	75.6	COG5280	YqbO	Phage-related minor tail protein [Mobilome: prophages, transposons].	AP006618.1	39167	Nocardia_farcinica_IFM_10152	bacteria	Nocardia
	198	AP006618.1_fragment_1_1	227605	26.163	172	122	3	24175	24690	90	256	0.000114	49.8	COG5280	YqbO	Phage-related minor tail protein [Mobilome: prophages, transposons].	AP006618.1	39167	Nocardia_farcinica_IFM_10152	bacteria	Nocardia
	199	AP006618.1_fragment_1_1	396104	41.818	55	32	0	38584	38748	1	55	3.58e-10	59.5	pfam01381	HTH_3	Helix-turn-helix. This large family of DNA binding helix-turn helix proteins includes Cro and CI. Within Neisseria gonorrhoeae NGO_0477, the full protein fold incorporates a helix-turn-helix motif, but the function of this member is unlikely to be that of a DNA-binding regulator, the function of most other members, so is not necessarily characteristic of the whole family.	AP006618.1	39167	Nocardia_farcinica_IFM_10152	bacteria	Nocardia
	200	AP006618.1_fragment_1_1	226263	25.153	163	96	7	18300	18752	18	166	2.02e-09	61.7	COG3740	COG3740	Phage head maturation protease [Mobilome: prophages, transposons].	AP006618.1	39167	Nocardia_farcinica_IFM_10152	bacteria	Nocardia
	201	AP006618.1_fragment_1_1	223382	24.242	231	138	9	8607	9227	5	222	1.57e-08	61.9	COG0305	DnaB	Replicative DNA helicase [Replication, recombination and repair].	AP006618.1	39167	Nocardia_farcinica_IFM_10152	bacteria	Nocardia
	202	AP006618.1_fragment_1_1	224314	39.062	64	38	1	38569	38757	1	64	4.95e-08	55.8	COG1396	HipB	Transcriptional regulator, contains XRE-family HTH domain [Transcription].	AP006618.1	39167	Nocardia_farcinica_IFM_10152	bacteria	Nocardia
	203	AP006618.1_fragment_1_1	224726	27.059	85	62	0	38515	38769	61	145	5.15e-08	56.7	COG1813	aMBF1	Archaeal ribosome-binding protein aMBF1, putative translation factor, contains Zn-ribbon and HTH domains [Translation, ribosomal structure and biogenesis].	AP006618.1	39167	Nocardia_farcinica_IFM_10152	bacteria	Nocardia
	204	AP006618.1_fragment_1_1	401954	26.875	160	108	6	24232	24699	4	158	3.43e-07	55	pfam10145	PhageMin_Tail	Phage-related minor tail protein. Members of this family are found in putative phage tail tape measure proteins.	AP006618.1	39167	Nocardia_farcinica_IFM_10152	bacteria	Nocardia
	205	AP006618.1_fragment_1_1	226147	40	50	30	0	38578	38727	8	57	2.16e-05	49.7	COG3620	COG3620	Predicted transcriptional regulator with C-terminal CBS domains [Transcription].	AP006618.1	39167	Nocardia_farcinica_IFM_10152	bacteria	Nocardia
	206	AP006618.1_fragment_1_1	395624	22	100	78	0	8607	8906	4	103	3.95e-05	46.8	pfam00772	DnaB	DnaB-like helicase N terminal domain. The hexameric helicase DnaB unwinds the DNA duplex at the Escherichia coli chromosome replication fork. Although the mechanism by which DnaB both couples ATP hydrolysis to translocation along DNA and denatures the duplex is unknown, a change in the quaternary structure of the protein involving dimerization of the N-terminal domain has been observed and may oc…	AP006618.1	39167	Nocardia_farcinica_IFM_10152	bacteria	Nocardia
	207	AP006618.1_fragment_1_1	403907	43.137	51	29	0	38575	38727	1	51	5.87e-05	45	pfam12844	HTH_19	Helix-turn-helix domain. Members of this family contains a DNA-binding helix-turn-helix domain. This family contains many example antitoxins from bacterial toxin-antitoxin systems. These antitoxins are likely to be DNA-binding domains.	AP006618.1	39167	Nocardia_farcinica_IFM_10152	bacteria	Nocardia
	208	AP006618.1_fragment_1_1	396422	38.298	47	28	1	14212	14352	2	47	0.00011	43.5	pfam01844	HNH	HNH endonuclease. His-Asn-His (HNH) proteins are a very common family of small nucleic acid-binding proteins that are generally associated with endonuclease activity.	AP006618.1	39167	Nocardia_farcinica_IFM_10152	bacteria	Nocardia
	209	AP006618.1_fragment_1_1	403817	43.478	46	26	0	3504	3641	4	49	0.00015	43.2	pfam12728	HTH_17	Helix-turn-helix domain. This domain is a DNA-binding helix-turn-helix domain.	AP006618.1	39167	Nocardia_farcinica_IFM_10152	bacteria	Nocardia
	210	AP006618.1_fragment_21_1	223747	34.153	366	214	11	22217	23302	1	343	3.02e-55	200	COG0675	InsQ	Transposase [Mobilome: prophages, transposons].	AP006618.1	54792	Nocardia_farcinica_IFM_10152	bacteria	Nocardia
	211	AP006618.1_fragment_21_1	223747	30.471	361	232	6	18791	17712	1	343	3.7e-54	197	COG0675	InsQ	Transposase [Mobilome: prophages, transposons].	AP006618.1	54792	Nocardia_farcinica_IFM_10152	bacteria	Nocardia
	212	AP006618.1_fragment_21_1	287830	73.6	125	27	2	43472	43846	1	119	1.34e-45	163	pfam10910	DUF2744	Protein of unknown function (DUF2744). This is a viral family of proteins with unknown function.	AP006618.1	54792	Nocardia_farcinica_IFM_10152	bacteria	Nocardia
	213	AP006618.1_fragment_21_1	404379	31.282	195	126	5	11029	11607	1	189	3.26e-35	136	pfam13481	AAA_25	AAA domain. This AAA domain is found in a wide variety of presumed DNA repair proteins.	AP006618.1	54792	Nocardia_farcinica_IFM_10152	bacteria	Nocardia
	214	AP006618.1_fragment_21_1	401954	37.438	203	124	1	36628	37236	1	200	1.11e-28	117	pfam10145	PhageMin_Tail	Phage-related minor tail protein. Members of this family are found in putative phage tail tape measure proteins.	AP006618.1	54792	Nocardia_farcinica_IFM_10152	bacteria	Nocardia
	215	AP006618.1_fragment_21_1	402260	38.298	94	56	2	1162	1437	1	94	1.74e-25	105	pfam10547	P22_AR_N	P22_AR N-terminal domain. This domain was identified by Iyer and colleagues.	AP006618.1	54792	Nocardia_farcinica_IFM_10152	bacteria	Nocardia
	216	AP006618.1_fragment_21_1	395471	31.138	167	106	4	54415	53930	6	168	1.95e-23	101	pfam00589	Phage_integrase	Phage integrase family. Members of this family cleave DNA substrates by a series of staggered cuts, during which the protein becomes covalently linked to the DNA through a catalytic tyrosine residue at the carboxy end of the alignment. The catalytic site residues in CRE recombinase are Arg-173, His-289, Arg-292 and Tyr-324.	AP006618.1	54792	Nocardia_farcinica_IFM_10152	bacteria	Nocardia
	217	AP006618.1_fragment_21_1	404377	20.29	207	132	6	6164	6721	4	198	1.39e-22	100	pfam13479	AAA_24	AAA domain. This AAA domain is found in a wide variety of presumed phage proteins.	AP006618.1	54792	Nocardia_farcinica_IFM_10152	bacteria	Nocardia
	218	AP006618.1_fragment_21_1	284650	47.826	69	33	3	23099	23302	1	67	1.45e-22	95.4	pfam07282	OrfB_Zn_ribbon	Putative transposase DNA-binding domain. This putative domain is found at the C-terminus of a large number of transposase proteins. This domain contains four conserved cysteines suggestive of a zinc binding domain. Given the need for transposases to bind DNA as well as the large number of DNA-binding zinc fingers we hypothesize this domain is DNA-binding.	AP006618.1	54792	Nocardia_farcinica_IFM_10152	bacteria	Nocardia
	219	AP006618.1_fragment_21_1	284650	47.826	69	34	2	17918	17712	1	67	8.33e-22	93.4	pfam07282	OrfB_Zn_ribbon	Putative transposase DNA-binding domain. This putative domain is found at the C-terminus of a large number of transposase proteins. This domain contains four conserved cysteines suggestive of a zinc binding domain. Given the need for transposases to bind DNA as well as the large number of DNA-binding zinc fingers we hypothesize this domain is DNA-binding.	AP006618.1	54792	Nocardia_farcinica_IFM_10152	bacteria	Nocardia
	220	AP006618.1_fragment_21_1	227308	24.742	291	180	9	54766	53933	20	284	1.49e-18	91.5	COG4974	XerD	Site-specific recombinase XerD [Replication, recombination and repair].	AP006618.1	54792	Nocardia_farcinica_IFM_10152	bacteria	Nocardia
	221	AP006618.1_fragment_21_1	227307	25.874	286	191	10	54745	53930	3	281	6.33e-18	89.4	COG4973	XerC	Site-specific recombinase XerC [Replication, recombination and repair].	AP006618.1	54792	Nocardia_farcinica_IFM_10152	bacteria	Nocardia
	222	AP006618.1_fragment_21_1	395470	26.241	141	95	4	3015	3416	3	141	2.06e-17	83.3	pfam00588	SpoU_methylase	SpoU rRNA Methylase family. This family of proteins probably use S-AdoMet.	AP006618.1	54792	Nocardia_farcinica_IFM_10152	bacteria	Nocardia
	223	AP006618.1_fragment_21_1	403515	56.522	46	20	0	18791	18654	2	47	1.89e-16	77.2	pfam12323	HTH_OrfB_IS605	Helix-turn-helix domain. This is the N terminal helix-turn-helix domain of Transposase_2 pfam01385.	AP006618.1	54792	Nocardia_farcinica_IFM_10152	bacteria	Nocardia
	224	AP006618.1_fragment_21_1	403515	50	46	23	0	22217	22354	2	47	1.21e-14	72.2	pfam12323	HTH_OrfB_IS605	Helix-turn-helix domain. This is the N terminal helix-turn-helix domain of Transposase_2 pfam01385.	AP006618.1	54792	Nocardia_farcinica_IFM_10152	bacteria	Nocardia
	225	AP006618.1_fragment_21_1	396108	36.441	118	71	2	22724	23065	1	118	2.59e-16	79.7	pfam01385	OrfB_IS605	Probable transposase. This family includes IS891, IS1136 and IS1341. DUF1225, pfam06774, has now been merged into this family.	AP006618.1	54792	Nocardia_farcinica_IFM_10152	bacteria	Nocardia
	226	AP006618.1_fragment_21_1	396108	35.593	118	73	1	18299	17955	1	118	5.24e-10	61.5	pfam01385	OrfB_IS605	Probable transposase. This family includes IS891, IS1136 and IS1341. DUF1225, pfam06774, has now been merged into this family.	AP006618.1	54792	Nocardia_farcinica_IFM_10152	bacteria	Nocardia
	227	AP006618.1_fragment_21_1	397785	18.497	346	253	12	31649	32635	2	335	4.93e-16	84.7	pfam03864	Phage_cap_E	Phage major capsid protein E. Major capsid protein E is involved with the stabilisation of the condensed form of the DNA molecule in phage heads.	AP006618.1	54792	Nocardia_farcinica_IFM_10152	bacteria	Nocardia
	228	AP006618.1_fragment_21_1	398687	17.857	420	302	19	27321	28535	14	405	3.6e-13	77	pfam05133	Phage_prot_Gp6	Phage portal protein, SPP1 Gp6-like. This protein forms a hole, or portal, that enables DNA passage during packaging and ejection. It also forms the junction between the phage head (capsid) and the tail proteins. During SPP1 morphogenesis, Gp6 participates in the procapsid assembly reaction. This family also includes the old Pfam family Phage_min_cap (PF05126).	AP006618.1	54792	Nocardia_farcinica_IFM_10152	bacteria	Nocardia
	229	AP006618.1_fragment_21_1	403907	39.344	61	37	0	792	610	3	63	3.51e-09	57.3	pfam12844	HTH_19	Helix-turn-helix domain. Members of this family contains a DNA-binding helix-turn-helix domain. This family contains many example antitoxins from bacterial toxin-antitoxin systems. These antitoxins are likely to be DNA-binding domains.	AP006618.1	54792	Nocardia_farcinica_IFM_10152	bacteria	Nocardia
	230	AP006618.1_fragment_21_1	396843	45.614	57	30	1	4850	5017	1	57	1.34e-08	55.7	pfam02467	Whib	Transcription factor WhiB. WhiB is a putative transcription factor in Actinobacteria, required for differentiation and sporulation.	AP006618.1	54792	Nocardia_farcinica_IFM_10152	bacteria	Nocardia
	231	AP006618.1_fragment_21_1	404431	33.871	62	39	2	44275	44454	6	67	6.14e-08	53.9	pfam13539	Peptidase_M15_4	D-alanyl-D-alanine carboxypeptidase. This family resembles VanY, pfam02557, which is part of the peptidase M15 family.	AP006618.1	54792	Nocardia_farcinica_IFM_10152	bacteria	Nocardia
	232	AP006618.1_fragment_21_1	396104	40.741	54	32	0	786	625	2	55	7.58e-08	53.3	pfam01381	HTH_3	Helix-turn-helix. This large family of DNA binding helix-turn helix proteins includes Cro and CI. Within Neisseria gonorrhoeae NGO_0477, the full protein fold incorporates a helix-turn-helix motif, but the function of this member is unlikely to be that of a DNA-binding regulator, the function of most other members, so is not necessarily characteristic of the whole family.	AP006618.1	54792	Nocardia_farcinica_IFM_10152	bacteria	Nocardia
	233	AP006618.1_fragment_21_1	223640	25.191	131	90	5	3045	3416	122	251	1.87e-07	57.3	COG0566	SpoU	tRNA G18 (ribose-2'-O)-methylase SpoU [Translation, ribosomal structure and biogenesis].	AP006618.1	54792	Nocardia_farcinica_IFM_10152	bacteria	Nocardia
	234	AP006618.1_fragment_21_1	226126	21.811	243	161	7	10930	11607	10	240	6.31e-07	57.2	COG3598	RepA	RecA-family ATPase [Replication, recombination and repair].	AP006618.1	54792	Nocardia_farcinica_IFM_10152	bacteria	Nocardia
	235	AP006618.1_fragment_21_1	404596	38.462	52	31	1	9812	9967	5	55	9.35e-07	50.2	pfam13730	HTH_36	Helix-turn-helix domain.	AP006618.1	54792	Nocardia_farcinica_IFM_10152	bacteria	Nocardia
	236	AP006618.1_fragment_21_1	224393	34.426	61	37	1	795	622	4	64	5.68e-06	48.4	COG1476	XRE	DNA-binding transcriptional regulator, XRE-family HTH domain [Transcription].	AP006618.1	54792	Nocardia_farcinica_IFM_10152	bacteria	Nocardia
	237	AP006618.1_fragment_21_1	403817	37.736	53	30	1	968	1126	2	51	7.91e-06	47.5	pfam12728	HTH_17	Helix-turn-helix domain. This domain is a DNA-binding helix-turn-helix domain.	AP006618.1	54792	Nocardia_farcinica_IFM_10152	bacteria	Nocardia
	238	AP006618.1_fragment_21_1	395624	22.772	101	78	0	10582	10884	3	103	6.72e-05	46.5	pfam00772	DnaB	DnaB-like helicase N terminal domain. The hexameric helicase DnaB unwinds the DNA duplex at the Escherichia coli chromosome replication fork. Although the mechanism by which DnaB both couples ATP hydrolysis to translocation along DNA and denatures the duplex is unknown, a change in the quaternary structure of the protein involving dimerization of the N-terminal domain has been observed and may oc…	AP006618.1	54792	Nocardia_farcinica_IFM_10152	bacteria	Nocardia
	239	AP006618.1_fragment_21_1	223655	25.301	166	112	5	54424	53942	128	286	8.06e-05	49.9	COG0582	XerC	Integrase [Replication, recombination and repair, Mobilome: prophages, transposons].	AP006618.1	54792	Nocardia_farcinica_IFM_10152	bacteria	Nocardia
	240	AP006618.1_fragment_21_1	223382	20.961	229	140	7	10582	11190	4	217	0.000171	49.5	COG0305	DnaB	Replicative DNA helicase [Replication, recombination and repair].	AP006618.1	54792	Nocardia_farcinica_IFM_10152	bacteria	Nocardia
	241	AP006618.1_fragment_21_1	224314	34.737	95	62	0	53650	53366	1	95	0.000188	45.8	COG1396	HipB	Transcriptional regulator, contains XRE-family HTH domain [Transcription].	AP006618.1	54792	Nocardia_farcinica_IFM_10152	bacteria	Nocardia
	242	AP006618.1_fragment_21_1	224314	33.871	62	40	1	792	610	5	66	0.000225	45.4	COG1396	HipB	Transcriptional regulator, contains XRE-family HTH domain [Transcription].	AP006618.1	54792	Nocardia_farcinica_IFM_10152	bacteria	Nocardia
	243	AP006618.1_fragment_21_1	224291	33.962	53	32	1	29303	29452	54	106	0.00086	47.3	COG1372	Hop	Intein/homing endonuclease [Replication, recombination and repair, Mobilome: prophages, transposons].	AP006618.1	54792	Nocardia_farcinica_IFM_10152	bacteria	Nocardia
	244	AP006618.1_fragment_51	400061	52.038	319	67	7	43260	42334	4	246	1.93e-123	392	pfam07505	DUF5131	Protein of unknown function (DUF5131). This is a family of bacterial and phage proteins of unknown function. There are three highly conserved cysteine residues in the disposition, Cx6Cxxc, amongst many highly conserved residues.	AP006618.1	91182	Nocardia_farcinica_IFM_10152	bacteria	Nocardia
	245	AP006618.1_fragment_51	223665	32.021	381	238	7	55476	54346	1	364	1.02e-73	254	COG0592	DnaN	DNA polymerase III sliding clamp (beta) subunit, PCNA homolog [Replication, recombination and repair].	AP006618.1	91182	Nocardia_farcinica_IFM_10152	bacteria	Nocardia
	246	AP006618.1_fragment_51	226846	37.771	323	103	7	43260	42334	7	245	2.63e-71	242	COG4422	COG4422	Bacteriophage protein gp37 [Mobilome: prophages, transposons].	AP006618.1	91182	Nocardia_farcinica_IFM_10152	bacteria	Nocardia
	247	AP006618.1_fragment_51	287830	42.276	123	66	2	10918	10553	1	119	5.34e-52	182	pfam10910	DUF2744	Protein of unknown function (DUF2744). This is a viral family of proteins with unknown function.	AP006618.1	91182	Nocardia_farcinica_IFM_10152	bacteria	Nocardia
	248	AP006618.1_fragment_51	401938	26.217	267	154	8	53459	52722	2	246	2.49e-49	179	pfam10127	Nuc-transf	Predicted nucleotidyltransferase. Members of this family of bacterial proteins catalyze the transfer of nucleotide residues from nucleoside diphosphates or triphosphates into dimer or polymer forms.	AP006618.1	91182	Nocardia_farcinica_IFM_10152	bacteria	Nocardia
	249	AP006618.1_fragment_51	397770	32.275	189	111	6	90071	89508	1	173	1.43e-38	146	pfam03837	RecT	RecT family. The DNA single-strand annealing proteins (SSAPs), such as RecT, Red-beta, ERF and Rad52, function in RecA-dependent and RecA-independent DNA recombination pathways. This family includes proteins related to RecT.	AP006618.1	91182	Nocardia_farcinica_IFM_10152	bacteria	Nocardia
	250	AP006618.1_fragment_51	395580	44.538	119	63	3	55470	55123	3	121	2.27e-36	137	pfam00712	DNA_pol3_beta	DNA polymerase III beta subunit, N-terminal domain. A dimer of the beta subunit of DNA polymerase beta forms a ring which encircles duplex DNA. Each monomer contains three domains of identical topology and DNA clamp fold.	AP006618.1	91182	Nocardia_farcinica_IFM_10152	bacteria	Nocardia
	251	AP006618.1_fragment_51	395580	23.333	90	67	1	55089	54820	8	95	1.31e-06	52.7	pfam00712	DNA_pol3_beta	DNA polymerase III beta subunit, N-terminal domain. A dimer of the beta subunit of DNA polymerase beta forms a ring which encircles duplex DNA. Each monomer contains three domains of identical topology and DNA clamp fold.	AP006618.1	91182	Nocardia_farcinica_IFM_10152	bacteria	Nocardia
	252	AP006618.1_fragment_51	402996	22.85	407	201	6	24723	23842	1	407	5.8e-32	134	pfam11651	P22_CoatProtein	P22 coat protein - gene protein 5. This family of proteins represents gene product 5 from bacteriophage P22. This protein is involved in the formation of the pro-capsid shells in the bacteriophage. In total, there are 415 molecules of the coat protein which are arranged in an icosahedral shell.	AP006618.1	91182	Nocardia_farcinica_IFM_10152	bacteria	Nocardia
	253	AP006618.1_fragment_51	408824	31.844	179	113	4	2233	1715	1	176	1.42e-31	125	pfam19054	DUF5753	Domain of unknown function (DUF5753). This entry represents a putative ligand binding domain found in bacterial transcription regulators that have an N-terminal HTH domain pfam13560.	AP006618.1	91182	Nocardia_farcinica_IFM_10152	bacteria	Nocardia
	254	AP006618.1_fragment_51	226246	29.167	288	172	13	90167	89337	9	275	1.17e-30	126	COG3723	RecT	Recombinational DNA repair protein RecT [Replication, recombination and repair].	AP006618.1	91182	Nocardia_farcinica_IFM_10152	bacteria	Nocardia
	255	AP006618.1_fragment_51	397061	41.379	116	66	2	55098	54754	1	115	3.18e-28	113	pfam02767	DNA_pol3_beta_2	DNA polymerase III beta subunit, central domain. A dimer of the beta subunit of DNA polymerase beta forms a ring which encircles duplex DNA. Each monomer contains three domains of identical topology and DNA clamp fold.	AP006618.1	91182	Nocardia_farcinica_IFM_10152	bacteria	Nocardia
	256	AP006618.1_fragment_51	398244	30.435	138	70	6	40618	40247	2	127	8.58e-27	110	pfam04446	Thg1	tRNAHis guanylyltransferase. The Thg1 protein from Saccharomyces cerevisiae is responsible for adding a GMP residue to the 5' end of tRNA His. The catalytic domain Thg1 contains a RRM (ferredoxin) fold palm domain, just like the viral RNA-dependent RNA polymerases, reverse transcriptases, family A and B DNA polymerases, adenylyl cyclases, diguanylate cyclases (GGDEF domain) and the predicted poly…	AP006618.1	91182	Nocardia_farcinica_IFM_10152	bacteria	Nocardia
	257	AP006618.1_fragment_51	227668	33.668	199	111	5	91132	90572	17	206	2.02e-25	112	COG5377	COG5377	Phage-related protein, predicted endonuclease [Mobilome: prophages, transposons].	AP006618.1	91182	Nocardia_farcinica_IFM_10152	bacteria	Nocardia
	258	AP006618.1_fragment_51	223348	25.806	217	120	7	84686	84045	1	179	8.59e-24	108	COG0270	Dcm	Site-specific DNA-cytosine methylase [Replication, recombination and repair].	AP006618.1	91182	Nocardia_farcinica_IFM_10152	bacteria	Nocardia
	259	AP006618.1_fragment_51	280863	48.214	112	57	1	54744	54412	1	112	5.62e-23	99.3	pfam02768	DNA_pol3_beta_3	DNA polymerase III beta subunit, C-terminal domain. A dimer of the beta subunit of DNA polymerase beta forms a ring which encircles duplex DNA. Each monomer contains three domains of identical topology and DNA clamp fold.	AP006618.1	91182	Nocardia_farcinica_IFM_10152	bacteria	Nocardia
	260	AP006618.1_fragment_51	404985	34.586	133	36	3	66197	66595	1	82	2.84e-22	95.8	pfam14216	DUF4326	Domain of unknown function (DUF4326). This family of proteins is functionally uncharacterized. This family of proteins is found in bacteria, archaea, eukaryotes and viruses. Proteins in this family are typically between 100 and 162 amino acids in length. There are two completely conserved residues (P and C) that may be functionally important.	AP006618.1	91182	Nocardia_farcinica_IFM_10152	bacteria	Nocardia
	261	AP006618.1_fragment_51	404255	50	76	36	1	26616	26837	1	76	1.35e-20	90.6	pfam13340	DUF4096	Putative transposase of IS4/5 family (DUF4096).	AP006618.1	91182	Nocardia_farcinica_IFM_10152	bacteria	Nocardia
	262	AP006618.1_fragment_51	227766	38.182	165	88	4	9701	9246	162	325	4.66e-19	97.2	COG5479	Psp3	Uncharacterized conserved protein, contains LGFP repeats [Function unknown].	AP006618.1	91182	Nocardia_farcinica_IFM_10152	bacteria	Nocardia
	263	AP006618.1_fragment_51	227766	27.848	79	52	1	9665	9429	296	369	1.51e-07	60.2	COG5479	Psp3	Uncharacterized conserved protein, contains LGFP repeats [Function unknown].	AP006618.1	91182	Nocardia_farcinica_IFM_10152	bacteria	Nocardia
	264	AP006618.1_fragment_51	399034	38.462	117	57	5	49564	49259	246	362	1.86e-18	93.2	pfam05731	TROVE	TROVE domain. This presumed domain is found in TEP1 and Ro60 proteins, that are RNA-binding components of Telomerase, Ro and Vault RNPs. This domain has been named TROVE, (after Telomerase, Ro and Vault). This domain is probably RNA-binding.	AP006618.1	91182	Nocardia_farcinica_IFM_10152	bacteria	Nocardia
	265	AP006618.1_fragment_51	395470	25.532	141	96	4	56950	56549	3	141	2.72e-18	86.4	pfam00588	SpoU_methylase	SpoU rRNA Methylase family. This family of proteins probably use S-AdoMet.	AP006618.1	91182	Nocardia_farcinica_IFM_10152	bacteria	Nocardia
	266	AP006618.1_fragment_51	396230	24.107	224	125	7	81300	80752	2	221	4.67e-18	88.6	pfam01555	N6_N4_Mtase	DNA methylase. Members of this family are DNA methylases. The family contains both N-4 cytosine-specific DNA methylases and N-6 Adenine-specific DNA methylases.	AP006618.1	91182	Nocardia_farcinica_IFM_10152	bacteria	Nocardia
	267	AP006618.1_fragment_51	401505	34.028	144	83	5	91132	90731	1	142	1.73e-17	84.3	pfam09588	YqaJ	YqaJ-like viral recombinase domain. This protein family is found in many different bacterial species but is of viral origin. The protein forms an oligomer and functions as a processive alkaline exonuclease that digests linear double-stranded DNA in a Mg(2+)-dependent reaction, It has a preference for 5'-phosphorylated DNA ends. It thus forms part of the two-component SynExo viral recombinase func…	AP006618.1	91182	Nocardia_farcinica_IFM_10152	bacteria	Nocardia
	268	AP006618.1_fragment_51	226508	31.98	197	112	7	40591	40052	16	207	9.3e-17	85.7	COG4021	Thg1	tRNA(His) 5'-end guanylyltransferase [Translation, ribosomal structure and biogenesis].	AP006618.1	91182	Nocardia_farcinica_IFM_10152	bacteria	Nocardia
	269	AP006618.1_fragment_51	402968	29.412	119	81	2	19502	19149	6	122	2.56e-16	80.5	pfam11611	DUF4352	Domain of unknown function (DUF4352). Members of these family are putative lipoproteins that fall into the Antigen MPT63/MPB63 (immunoprotective extracellular protein) superfamily.	AP006618.1	91182	Nocardia_farcinica_IFM_10152	bacteria	Nocardia
	270	AP006618.1_fragment_51	400552	59.574	47	19	0	9677	9537	6	52	1.47e-14	73	pfam08310	LGFP	LGFP repeat. This 54 amino acid repeat is found in many hypothetical proteins. Several hypothetical proteins from C.glutamicum and C.efficiens along with PS1 protein contain this repeat region. The N-terminus region of PS1 contains an esterase domain which transfers corynomycolic acid. The C-terminus region consists of 4 tandem LGFP repeats. It is hypothesized that the PS1 proteins in Corynebacte…	AP006618.1	91182	Nocardia_farcinica_IFM_10152	bacteria	Nocardia
	271	AP006618.1_fragment_51	400552	32.143	56	34	1	9530	9363	1	52	2.38e-06	49.5	pfam08310	LGFP	LGFP repeat. This 54 amino acid repeat is found in many hypothetical proteins. Several hypothetical proteins from C.glutamicum and C.efficiens along with PS1 protein contain this repeat region. The N-terminus region of PS1 contains an esterase domain which transfers corynomycolic acid. The C-terminus region consists of 4 tandem LGFP repeats. It is hypothesized that the PS1 proteins in Corynebacte…	AP006618.1	91182	Nocardia_farcinica_IFM_10152	bacteria	Nocardia
	272	AP006618.1_fragment_51	399274	26	250	164	7	28766	28053	42	282	1.52e-14	81.2	pfam06152	Phage_min_cap2	Phage minor capsid protein 2. Family of related phage minor capsid proteins.	AP006618.1	91182	Nocardia_farcinica_IFM_10152	bacteria	Nocardia
	273	AP006618.1_fragment_51	395093	28.061	196	97	9	84668	84090	4	158	1.24e-13	77.7	pfam00145	DNA_methylase	C-5 cytosine-specific DNA methylase.	AP006618.1	91182	Nocardia_farcinica_IFM_10152	bacteria	Nocardia
	274	AP006618.1_fragment_51	223767	31.081	74	47	3	35787	35578	1	74	4.63e-13	69.7	COG0695	GrxC	Glutaredoxin [Posttranslational modification, protein turnover, chaperones].	AP006618.1	91182	Nocardia_farcinica_IFM_10152	bacteria	Nocardia
	275	AP006618.1_fragment_51	404474	37.5	96	53	1	27186	27473	1	89	5.65e-13	69.7	pfam13586	DDE_Tnp_1_2	Transposase DDE domain. Transposase proteins are necessary for efficient DNA transposition. This domain is a member of the DDE superfamily, which contain three carboxylate residues that are believed to be responsible for coordinating metal ions needed for catalysis.	AP006618.1	91182	Nocardia_farcinica_IFM_10152	bacteria	Nocardia
	276	AP006618.1_fragment_51	223931	46.479	71	37	1	80940	80731	199	269	1.75e-12	74.2	COG0863	YhdJ	DNA modification methylase [Replication, recombination and repair].	AP006618.1	91182	Nocardia_farcinica_IFM_10152	bacteria	Nocardia
	277	AP006618.1_fragment_51	403068	44.262	61	24	4	76723	76565	1	59	2.12e-12	67	pfam11753	DUF3310	Protein of unknwon function (DUF3310). This is a family of conserved bacteriophage proteins of unknown function.	AP006618.1	91182	Nocardia_farcinica_IFM_10152	bacteria	Nocardia
	278	AP006618.1_fragment_51	223916	22.36	161	112	6	89121	88657	2	155	2.62e-12	72.2	COG0847	DnaQ	DNA polymerase III, epsilon subunit or related 3'-5' exonuclease [Replication, recombination and repair].	AP006618.1	91182	Nocardia_farcinica_IFM_10152	bacteria	Nocardia
	279	AP006618.1_fragment_51	226462	33.058	121	69	5	14575	14243	17	135	9.76e-12	70.7	COG3953	SLT	SLT domain protein [Mobilome: prophages, transposons].	AP006618.1	91182	Nocardia_farcinica_IFM_10152	bacteria	Nocardia
	280	AP006618.1_fragment_51	395371	35	60	38	1	35781	35605	1	60	1.2e-11	64.8	pfam00462	Glutaredoxin	Glutaredoxin.	AP006618.1	91182	Nocardia_farcinica_IFM_10152	bacteria	Nocardia
	281	AP006618.1_fragment_51	376573	20.37	216	120	6	26886	27461	7	194	1.26e-10	66.1	pfam01609	DDE_Tnp_1	Transposase DDE domain. Transposase proteins are necessary for efficient DNA transposition. This domain is a member of the DDE superfamily, which contain three carboxylate residues that are believed to be responsible for coordinating metal ions needed for catalysis. The catalytic activity of this enzyme involves DNA cleavage at a specific site followed by a strand transfer reaction. This family c…	AP006618.1	91182	Nocardia_farcinica_IFM_10152	bacteria	Nocardia
	282	AP006618.1_fragment_51	404546	30.357	112	74	2	45123	44797	1	111	1.93e-09	61.2	pfam13671	AAA_33	AAA domain. This family of domains contain only a P-loop motif, that is characteristic of the AAA superfamily. Many of the proteins in this family are just short fragments so there is no Walker B motif.	AP006618.1	91182	Nocardia_farcinica_IFM_10152	bacteria	Nocardia
	283	AP006618.1_fragment_51	223640	28.866	97	65	4	56830	56549	156	251	2.85e-08	60.8	COG0566	SpoU	tRNA G18 (ribose-2'-O)-methylase SpoU [Translation, ribosomal structure and biogenesis].	AP006618.1	91182	Nocardia_farcinica_IFM_10152	bacteria	Nocardia
	284	AP006618.1_fragment_51	225172	29.915	117	58	6	41307	40987	26	128	2.88e-08	59.2	COG2263	COG2263	Predicted RNA methylase [General function prediction only].	AP006618.1	91182	Nocardia_farcinica_IFM_10152	bacteria	Nocardia
	285	AP006618.1_fragment_51	402360	38.806	67	39	1	74051	73851	1	65	5.68e-08	54.5	pfam10686	DUF2493	Protein of unknown function (DUF2493). Members of this family are all Proteobacteria. The function is not known.	AP006618.1	91182	Nocardia_farcinica_IFM_10152	bacteria	Nocardia
	286	AP006618.1_fragment_51	396198	26.316	76	49	1	41804	41577	15	83	9.53e-07	51.9	pfam01503	PRA-PH	Phosphoribosyl-ATP pyrophosphohydrolase. This enzyme catalyzes the second step in the histidine biosynthetic pathway.	AP006618.1	91182	Nocardia_farcinica_IFM_10152	bacteria	Nocardia
	287	AP006618.1_fragment_51	225830	34.177	79	48	2	26601	26825	1	79	4.36e-06	51.3	COG3293	COG3293	Transposase [Mobilome: prophages, transposons].	AP006618.1	91182	Nocardia_farcinica_IFM_10152	bacteria	Nocardia
	288	AP006618.1_fragment_51	225830	30.405	148	77	4	27030	27473	1	122	2.09e-05	49	COG3293	COG3293	Transposase [Mobilome: prophages, transposons].	AP006618.1	91182	Nocardia_farcinica_IFM_10152	bacteria	Nocardia
	289	AP006618.1_fragment_51	399104	28.302	106	62	5	82138	81854	1	103	6.4e-06	51.7	pfam05869	Dam	DNA N-6-adenine-methyltransferase (Dam). This family consists of several bacterial and phage DNA N-6-adenine-methyltransferase (Dam) like sequences.	AP006618.1	91182	Nocardia_farcinica_IFM_10152	bacteria	Nocardia
	290	AP006618.1_fragment_51	401389	22.069	145	75	6	46147	45719	2	110	3.68e-05	48.5	pfam09414	RNA_ligase	RNA ligase. This is a family of RNA ligases. The enzyme repairs RNA strand breaks in nicked DNA:RNA and RNA:RNA but not in DNA:DNA duplexes.	AP006618.1	91182	Nocardia_farcinica_IFM_10152	bacteria	Nocardia
	291	AP006618.1_fragment_51	369775	32.168	143	68	8	36730	36374	2	139	7.89e-05	49.6	pfam08237	PE-PPE	PE-PPE domain. This domain is found C terminal to the PE (pfam00934) and PPE (pfam00823) domains. The secondary structure of this domain is predicted to be a mixture of alpha helices and beta strands.	AP006618.1	91182	Nocardia_farcinica_IFM_10152	bacteria	Nocardia
	292	AP006618.1_fragment_51	397374	18.605	129	95	5	33052	32690	75	201	0.000127	48.6	pfam03237	Terminase_6	Terminase-like family. This family represents a group of terminase proteins.	AP006618.1	91182	Nocardia_farcinica_IFM_10152	bacteria	Nocardia
	293	AP006618.1_fragment_51	225087	25.806	93	62	3	89073	88798	426	512	0.000824	48.5	COG2176	PolC	DNA polymerase III, alpha subunit (gram-positive type) [Replication, recombination and repair].	AP006618.1	91182	Nocardia_farcinica_IFM_10152	bacteria	Nocardia
	294	AP006618.1_fragment_51	396203	23.846	130	75	8	10211	9846	2	115	0.001	44.3	pfam01510	Amidase_2	N-acetylmuramoyl-L-alanine amidase. This family includes zinc amidases that have N-acetylmuramoyl-L-alanine amidase activity EC:3.5.1.28. This enzyme domain cleaves the amide bond between N-acetylmuramoyl and L-amino acids in bacterial cell walls (preferentially: D-lactyl-L-Ala). The structure is known for the bacteriophage T7 structure and shows that two of the conserved histidines are zinc bind…	AP006618.1	91182	Nocardia_farcinica_IFM_10152	bacteria	Nocardia
	295	AP006618.1_fragment_5	404379	30.256	195	121	6	3281	3829	4	195	2.35e-30	120	pfam13481	AAA_25	AAA domain. This AAA domain is found in a wide variety of presumed DNA repair proteins.	AP006618.1	9821	Nocardia_farcinica_IFM_10152	bacteria	Nocardia
	296	AP006618.1_fragment_5	398646	21.545	246	175	8	9112	9807	31	272	3.5e-21	96.3	pfam05065	Phage_capsid	Phage capsid family. Family of bacteriophage hypothetical proteins and capsid proteins.	AP006618.1	9821	Nocardia_farcinica_IFM_10152	bacteria	Nocardia
	297	AP006618.1_fragment_5	395471	26.344	186	107	7	624	106	1	169	7.93e-16	77.7	pfam00589	Phage_integrase	Phage integrase family. Members of this family cleave DNA substrates by a series of staggered cuts, during which the protein becomes covalently linked to the DNA through a catalytic tyrosine residue at the carboxy end of the alignment. The catalytic site residues in CRE recombinase are Arg-173, His-289, Arg-292 and Tyr-324.	AP006618.1	9821	Nocardia_farcinica_IFM_10152	bacteria	Nocardia
	298	AP006618.1_fragment_5	223655	21.835	316	216	9	1014	91	5	297	5.14e-12	69.9	COG0582	XerC	Integrase [Replication, recombination and repair, Mobilome: prophages, transposons].	AP006618.1	9821	Nocardia_farcinica_IFM_10152	bacteria	Nocardia
	299	AP006618.1_fragment_5	226126	21.003	319	215	15	3350	4261	83	379	1.84e-11	69.2	COG3598	RepA	RecA-family ATPase [Replication, recombination and repair].	AP006618.1	9821	Nocardia_farcinica_IFM_10152	bacteria	Nocardia
	300	AP006618.1_fragment_5	227307	28.085	235	133	12	771	112	67	280	1.52e-05	49.7	COG4973	XerC	Site-specific recombinase XerC [Replication, recombination and repair].	AP006618.1	9821	Nocardia_farcinica_IFM_10152	bacteria	Nocardia
	301	AP006618.1_fragment_5	224321	29.63	108	68	3	6229	6534	18	123	0.000125	44.6	COG1403	McrA	5-methylcytosine-specific restriction endonuclease McrA [Defense mechanisms].	AP006618.1	9821	Nocardia_farcinica_IFM_10152	bacteria	Nocardia
	302	AP006618.1_fragment_5	396422	46.809	47	20	1	6385	6510	1	47	0.000221	41.2	pfam01844	HNH	HNH endonuclease. His-Asn-His (HNH) proteins are a very common family of small nucleic acid-binding proteins that are generally associated with endonuclease activity.	AP006618.1	9821	Nocardia_farcinica_IFM_10152	bacteria	Nocardia
	303	AP008932.1_fragment_1	400892	33.582	402	145	13	17858	19054	1	283	5.74e-76	257	pfam08751	TrwC	TrwC relaxase. Relaxases are DNA strand transferases which function during the conjugative cell to cell DNA transfer. TrwC binds to the origin of transfer (oriT) and melts the double helix.	AP008932.1	68301	Rhodococcus_erythropolis_PR4	plasmid	Rhodococcus
	304	AP008932.1_fragment_1	395020	30.968	465	299	14	62569	61229	1	461	5.23e-75	261	pfam00067	p450	Cytochrome P450. Cytochrome P450s are haem-thiolate proteins involved in the oxidative degradation of various compounds. They are particularly well known for their role in the degradation of environmental toxins and mutagens. They can be divided into 4 classes, according to the method by which electrons from NAD(P)H are delivered to the catalytic site. Sequence conservation is relatively low with…	AP008932.1	68301	Rhodococcus_erythropolis_PR4	plasmid	Rhodococcus
	305	AP008932.1_fragment_1	225035	28.603	451	267	14	62575	61238	3	403	2.83e-61	219	COG2124	CypX	Cytochrome P450 [Secondary metabolites biosynthesis, transport and catabolism, Defense mechanisms].	AP008932.1	68301	Rhodococcus_erythropolis_PR4	plasmid	Rhodococcus
	306	AP008932.1_fragment_1	223624	22.734	629	386	24	32546	30768	1	565	1.43e-57	214	COG0550	TopA	DNA topoisomerase IA [Replication, recombination and repair].	AP008932.1	68301	Rhodococcus_erythropolis_PR4	plasmid	Rhodococcus
	307	AP008932.1_fragment_1	404451	34.052	232	138	4	58607	59263	5	234	1.84e-57	202	pfam13561	adh_short_C2	Enoyl-(Acyl carrier protein) reductase.	AP008932.1	68301	Rhodococcus_erythropolis_PR4	plasmid	Rhodococcus
	308	AP008932.1_fragment_1	223959	37.903	248	131	6	58583	59266	6	250	3.13e-51	185	COG1028	FabG	NAD(P)-dependent dehydrogenase, short-chain alcohol dehydrogenase family [Lipid transport and metabolism, Secondary metabolites biosynthesis, transport and catabolism, General function prediction only].	AP008932.1	68301	Rhodococcus_erythropolis_PR4	plasmid	Rhodococcus
	309	AP008932.1_fragment_1	395056	38.542	192	107	1	58589	59131	3	194	9.95e-46	167	pfam00106	adh_short	short chain dehydrogenase. This family contains a wide variety of dehydrogenases.	AP008932.1	68301	Rhodococcus_erythropolis_PR4	plasmid	Rhodococcus
	310	AP008932.1_fragment_1	404490	45.395	152	79	3	19685	20134	40	189	4.54e-43	159	pfam13604	AAA_30	AAA domain. This family of domains contain a P-loop motif that is characteristic of the AAA superfamily. Many of the proteins in this family are conjugative transfer proteins. There is a Walker A and Walker B.	AP008932.1	68301	Rhodococcus_erythropolis_PR4	plasmid	Rhodococcus
	311	AP008932.1_fragment_1	396229	52.475	101	41	2	40808	40506	3	96	2.1e-36	136	pfam01551	Peptidase_M23	Peptidase family M23. Members of this family are zinc metallopeptidases with a range of specificities. The peptidase family M23 is included in this family, these are Gly-Gly endopeptidases. Peptidase family M23 are also endopeptidases. This family also includes some bacterial lipoproteins for which no proteolytic activity has been demonstrated. This family also includes leukocyte cell-derived che…	AP008932.1	68301	Rhodococcus_erythropolis_PR4	plasmid	Rhodococcus
	312	AP008932.1_fragment_1	224276	40.959	271	119	3	15283	16092	6	236	3.79e-36	141	COG1357	YjbI	Uncharacterized protein YjbI, contains pentapeptide repeats [Function unknown].	AP008932.1	68301	Rhodococcus_erythropolis_PR4	plasmid	Rhodococcus
	313	AP008932.1_fragment_1	224276	42.264	265	124	4	15349	16143	3	238	1.26e-35	139	COG1357	YjbI	Uncharacterized protein YjbI, contains pentapeptide repeats [Function unknown].	AP008932.1	68301	Rhodococcus_erythropolis_PR4	plasmid	Rhodococcus
	314	AP008932.1_fragment_1	224276	40.467	257	113	4	15409	16170	3	222	5.79e-31	126	COG1357	YjbI	Uncharacterized protein YjbI, contains pentapeptide repeats [Function unknown].	AP008932.1	68301	Rhodococcus_erythropolis_PR4	plasmid	Rhodococcus
	315	AP008932.1_fragment_1	224276	37.826	230	131	2	14965	15618	4	233	9.28e-26	111	COG1357	YjbI	Uncharacterized protein YjbI, contains pentapeptide repeats [Function unknown].	AP008932.1	68301	Rhodococcus_erythropolis_PR4	plasmid	Rhodococcus
	316	AP008932.1_fragment_1	224276	49.645	141	68	1	15169	15582	96	236	1.42e-21	98.8	COG1357	YjbI	Uncharacterized protein YjbI, contains pentapeptide repeats [Function unknown].	AP008932.1	68301	Rhodococcus_erythropolis_PR4	plasmid	Rhodococcus
	317	AP008932.1_fragment_1	224276	49.606	127	64	0	15178	15558	112	238	6.25e-20	94.2	COG1357	YjbI	Uncharacterized protein YjbI, contains pentapeptide repeats [Function unknown].	AP008932.1	68301	Rhodococcus_erythropolis_PR4	plasmid	Rhodococcus
	318	AP008932.1_fragment_1	224276	47.5	120	63	0	15169	15528	119	238	1.83e-19	92.6	COG1357	YjbI	Uncharacterized protein YjbI, contains pentapeptide repeats [Function unknown].	AP008932.1	68301	Rhodococcus_erythropolis_PR4	plasmid	Rhodococcus
	319	AP008932.1_fragment_1	223810	38.462	143	77	4	40907	40500	124	262	2.34e-33	134	COG0739	NlpD	Murein DD-endopeptidase MepM and murein hydrolase activator NlpD, contain LysM domain [Cell wall/membrane/envelope biogenesis].	AP008932.1	68301	Rhodococcus_erythropolis_PR4	plasmid	Rhodococcus
	320	AP008932.1_fragment_1	226993	22.554	368	263	12	10213	11310	196	543	1.88e-31	136	COG4646	COG4646	Adenine-specific DNA methylase, N12 class [Replication, recombination and repair].	AP008932.1	68301	Rhodococcus_erythropolis_PR4	plasmid	Rhodococcus
	321	AP008932.1_fragment_1	226993	31.472	197	115	5	11746	12315	451	634	9.34e-18	93.1	COG4646	COG4646	Adenine-specific DNA methylase, N12 class [Replication, recombination and repair].	AP008932.1	68301	Rhodococcus_erythropolis_PR4	plasmid	Rhodococcus
	322	AP008932.1_fragment_1	403788	33.333	126	81	2	35703	35332	1	125	1.68e-30	120	pfam12696	TraG-D_C	TraM recognition site of TraD and TraG. This family includes both TraG and TraD as well as VirD4 proteins. TraG is essential for DNA transfer in bacterial conjugation. These proteins are thought to mediate interactions between the DNA-processing (Dtr) and the mating pair formation (Mpf) systems. This domain interacts with the relaxosome component TraM via the latter's tetramerisation domain. TraD…	AP008932.1	68301	Rhodococcus_erythropolis_PR4	plasmid	Rhodococcus
	323	AP008932.1_fragment_1	223377	26.126	222	137	3	58583	59167	7	228	3.57e-27	115	COG0300	DltE	Short-chain dehydrogenase [General function prediction only].	AP008932.1	68301	Rhodococcus_erythropolis_PR4	plasmid	Rhodococcus
	324	AP008932.1_fragment_1	226674	28.311	219	147	3	58589	59215	9	227	1.04e-25	111	COG4221	YdfG	NADP-dependent 3-hydroxy acid dehydrogenase YdfG [Energy production and conversion].	AP008932.1	68301	Rhodococcus_erythropolis_PR4	plasmid	Rhodococcus
	325	AP008932.1_fragment_1	224113	27.197	239	160	6	64133	64840	23	250	4.12e-25	109	COG1192	BcsQ	Cellulose biosynthesis protein BcsQ [Cell motility].	AP008932.1	68301	Rhodococcus_erythropolis_PR4	plasmid	Rhodococcus
	326	AP008932.1_fragment_1	395899	20.513	429	289	21	32039	30840	4	409	2.4e-23	108	pfam01131	Topoisom_bac	DNA topoisomerase. This subfamily of topoisomerase is divided on the basis that these enzymes preferentially relax negatively supercoiled DNA, from a 5' phospho- tyrosine linkage in the enzyme-DNA covalent intermediate and has high affinity for single stranded DNA.	AP008932.1	68301	Rhodococcus_erythropolis_PR4	plasmid	Rhodococcus
	327	AP008932.1_fragment_1	404498	35.204	196	91	5	64079	64624	4	177	7.41e-23	100	pfam13614	AAA_31	AAA domain. This family includes a wide variety of AAA domains including some that have lost essential nucleotide binding residues in the P-loop.	AP008932.1	68301	Rhodococcus_erythropolis_PR4	plasmid	Rhodococcus
	328	AP008932.1_fragment_1	406626	41.346	104	53	4	34672	34361	1	96	4.66e-21	92.8	pfam16259	DUF4913	Domain of unknown function (DUF4913). This family consists of uncharacterized proteins around 150 residues in length and is mainly found in various Arthrobacter species. The function of this family may be functional in enableing the growth of Arthrobacter sp. strain JBH1 with nitroglycerin as the sole source of carbon and nitrogen.	AP008932.1	68301	Rhodococcus_erythropolis_PR4	plasmid	Rhodococcus
	329	AP008932.1_fragment_1	395448	35.78	109	65	2	28997	28671	1	104	2.28e-20	90.8	pfam00565	SNase	Staphylococcal nuclease homolog. Present in all three domains of cellular life. Four copies in the transcriptional coactivator p100: these, however, appear to lack the active site residues of Staphylococcal nuclease. Positions 14 (Asp-21), 34 (Arg-35), 39 (Asp-40), 42 (Glu-43) and 110 (Arg-87) [SNase numbering in parentheses] are thought to be involved in substrate-binding and catalysis.	AP008932.1	68301	Rhodococcus_erythropolis_PR4	plasmid	Rhodococcus
	330	AP008932.1_fragment_1	227278	33.083	133	77	4	40892	40500	294	416	5.88e-19	95.2	COG4942	EnvC	Septal ring factor EnvC, activator of murein hydrolases AmiA and AmiB [Cell cycle control, cell division, chromosome partitioning].	AP008932.1	68301	Rhodococcus_erythropolis_PR4	plasmid	Rhodococcus
	331	AP008932.1_fragment_1	223696	29.057	265	137	12	58586	59275	8	256	4.52e-18	89.2	COG0623	FabI	Enoyl-[acyl-carrier-protein] reductase (NADH) [Lipid transport and metabolism].	AP008932.1	68301	Rhodococcus_erythropolis_PR4	plasmid	Rhodococcus
	332	AP008932.1_fragment_1	223581	26.901	342	207	12	19685	20665	356	669	7.68e-18	93.7	COG0507	RecD	ATP-dependent exoDNAse (exonuclease V), alpha subunit, helicase superfamily I [Replication, recombination and repair].	AP008932.1	68301	Rhodococcus_erythropolis_PR4	plasmid	Rhodococcus
	333	AP008932.1_fragment_1	224442	34.091	132	78	5	29057	28668	46	170	1.39e-17	86.1	COG1525	YncB	Endonuclease YncB, thermonuclease family [Replication, recombination and repair].	AP008932.1	68301	Rhodococcus_erythropolis_PR4	plasmid	Rhodococcus
	334	AP008932.1_fragment_1	226036	20.698	401	270	14	36315	35149	219	583	3.59e-16	87.8	COG3505	VirD4	Type IV secretory pathway, VirD4 component, TraG/TraD family ATPase [Intracellular trafficking, secretion, and vesicular transport].	AP008932.1	68301	Rhodococcus_erythropolis_PR4	plasmid	Rhodococcus
	335	AP008932.1_fragment_1	396295	28.436	211	123	6	64133	64729	19	213	5.7e-16	82	pfam01656	CbiA	CobQ/CobB/MinD/ParA nucleotide binding domain. This family consists of various cobyrinic acid a,c-diamide synthases. These include CbiA and CbiP from S.typhimurium, and CobQ from R. capsulatus. These amidases catalyze amidations to various side chains of hydrogenobyrinic acid or cobyrinic acid a,c-diamide in the biosynthesis of cobalamin (vitamin B12) from uroporphyrinogen III. Vitamin B12 is an …	AP008932.1	68301	Rhodococcus_erythropolis_PR4	plasmid	Rhodococcus
	336	AP008932.1_fragment_1	370044	27.778	180	107	5	58589	59083	3	174	2.43e-15	79.1	pfam08659	KR	KR domain. This enzymatic domain is part of bacterial polyketide synthases and catalyzes the first step in the reductive modification of the beta-carbonyl centers in the growing polyketide chain. It uses NADPH to reduce the keto group to a hydroxy group.	AP008932.1	68301	Rhodococcus_erythropolis_PR4	plasmid	Rhodococcus
	337	AP008932.1_fragment_1	223767	38.158	76	43	3	427	642	1	76	5.51e-15	74.7	COG0695	GrxC	Glutaredoxin [Posttranslational modification, protein turnover, chaperones].	AP008932.1	68301	Rhodococcus_erythropolis_PR4	plasmid	Rhodococcus
	338	AP008932.1_fragment_1	223528	24.885	217	129	7	58583	59173	1	203	1.66e-11	70.7	COG0451	WcaG	Nucleoside-diphosphate-sugar epimerase [Cell wall/membrane/envelope biogenesis].	AP008932.1	68301	Rhodococcus_erythropolis_PR4	plasmid	Rhodococcus
	339	AP008932.1_fragment_1	367119	21.196	368	247	8	36315	35257	111	450	3.7e-11	71.3	pfam02534	T4SS-DNA_transf	Type IV secretory system Conjugative DNA transfer. These proteins contain a P-loop and walker-B site for nucleotide binding. TraG is essential for DNA transfer in bacterial conjugation. These proteins are thought to mediate interactions between the DNA-processing (Dtr) and the mating pair formation (Mpf) systems. The C-terminus of this domain interacts with the relaxosome component TraM via the l…	AP008932.1	68301	Rhodococcus_erythropolis_PR4	plasmid	Rhodococcus
	340	AP008932.1_fragment_1	395371	36.667	60	37	1	433	609	1	60	7.6e-11	62.1	pfam00462	Glutaredoxin	Glutaredoxin.	AP008932.1	68301	Rhodococcus_erythropolis_PR4	plasmid	Rhodococcus
	341	AP008932.1_fragment_1	395471	26.23	183	110	5	67724	68242	2	169	8.57e-10	62.7	pfam00589	Phage_integrase	Phage integrase family. Members of this family cleave DNA substrates by a series of staggered cuts, during which the protein becomes covalently linked to the DNA through a catalytic tyrosine residue at the carboxy end of the alignment. The catalytic site residues in CRE recombinase are Arg-173, His-289, Arg-292 and Tyr-324.	AP008932.1	68301	Rhodococcus_erythropolis_PR4	plasmid	Rhodococcus
	342	AP008932.1_fragment_1	404485	26.923	78	57	0	15781	16014	1	78	1.1e-08	56.5	pfam13599	Pentapeptide_4	Pentapeptide repeats (9 copies).	AP008932.1	68301	Rhodococcus_erythropolis_PR4	plasmid	Rhodococcus
	343	AP008932.1_fragment_1	404485	25.641	78	58	0	15886	16119	1	78	8.39e-08	54.2	pfam13599	Pentapeptide_4	Pentapeptide repeats (9 copies).	AP008932.1	68301	Rhodococcus_erythropolis_PR4	plasmid	Rhodococcus
	344	AP008932.1_fragment_1	404485	28	75	54	0	15901	16125	1	75	1.11e-06	51.1	pfam13599	Pentapeptide_4	Pentapeptide repeats (9 copies).	AP008932.1	68301	Rhodococcus_erythropolis_PR4	plasmid	Rhodococcus
	345	AP008932.1_fragment_1	404485	28.916	83	54	1	15811	16059	1	78	4.03e-06	49.2	pfam13599	Pentapeptide_4	Pentapeptide repeats (9 copies).	AP008932.1	68301	Rhodococcus_erythropolis_PR4	plasmid	Rhodococcus
	346	AP008932.1_fragment_1	404485	30.263	76	53	0	15931	16158	1	76	7.24e-05	45.7	pfam13599	Pentapeptide_4	Pentapeptide repeats (9 copies).	AP008932.1	68301	Rhodococcus_erythropolis_PR4	plasmid	Rhodococcus
	347	AP008932.1_fragment_1	404485	27.711	83	55	1	15316	15564	1	78	0.00016	45	pfam13599	Pentapeptide_4	Pentapeptide repeats (9 copies).	AP008932.1	68301	Rhodococcus_erythropolis_PR4	plasmid	Rhodococcus
	348	AP008932.1_fragment_1	404485	29.487	78	55	0	15691	15924	1	78	0.000225	44.6	pfam13599	Pentapeptide_4	Pentapeptide repeats (9 copies).	AP008932.1	68301	Rhodococcus_erythropolis_PR4	plasmid	Rhodococcus
	349	AP008932.1_fragment_1	404485	23.077	78	60	0	15286	15519	1	78	0.000361	43.8	pfam13599	Pentapeptide_4	Pentapeptide repeats (9 copies).	AP008932.1	68301	Rhodococcus_erythropolis_PR4	plasmid	Rhodococcus
	350	AP008932.1_fragment_1	404485	22.892	83	59	1	15241	15489	1	78	0.000452	43.4	pfam13599	Pentapeptide_4	Pentapeptide repeats (9 copies).	AP008932.1	68301	Rhodococcus_erythropolis_PR4	plasmid	Rhodococcus
	351	AP008932.1_fragment_1	402491	35.593	59	38	0	65405	65581	9	67	1.75e-08	58.7	pfam10935	DUF2637	Protein of unknown function (DUF2637). This family of proteins has no known function.	AP008932.1	68301	Rhodococcus_erythropolis_PR4	plasmid	Rhodococcus
	352	AP008932.1_fragment_1	226476	24.731	186	119	3	58589	59101	8	187	1.75e-08	60.5	COG3967	DltE	Short-chain dehydrogenase involved in D-alanine esterification of teichoic acids [Cell wall/membrane/envelope biogenesis, Lipid transport and metabolism].	AP008932.1	68301	Rhodococcus_erythropolis_PR4	plasmid	Rhodococcus
	353	AP008932.1_fragment_1	395648	67.5	40	13	0	15991	16110	1	40	6.01e-08	53.1	pfam00805	Pentapeptide	Pentapeptide repeats (8 copies). These repeats are found in many cyanobacterial proteins. The repeats were first identified in hglK. The function of these repeats is unknown. The structure of this repeat has been predicted to be a beta-helix. The repeat can be approximately described as A(D/N)LXX, where X can be any amino acid.	AP008932.1	68301	Rhodococcus_erythropolis_PR4	plasmid	Rhodococcus
	354	AP008932.1_fragment_1	395648	62.5	40	15	0	15976	16095	1	40	1.19e-07	52.3	pfam00805	Pentapeptide	Pentapeptide repeats (8 copies). These repeats are found in many cyanobacterial proteins. The repeats were first identified in hglK. The function of these repeats is unknown. The structure of this repeat has been predicted to be a beta-helix. The repeat can be approximately described as A(D/N)LXX, where X can be any amino acid.	AP008932.1	68301	Rhodococcus_erythropolis_PR4	plasmid	Rhodococcus
	355	AP008932.1_fragment_1	395648	62.5	40	15	0	15946	16065	1	40	1.89e-07	52	pfam00805	Pentapeptide	Pentapeptide repeats (8 copies). These repeats are found in many cyanobacterial proteins. The repeats were first identified in hglK. The function of these repeats is unknown. The structure of this repeat has been predicted to be a beta-helix. The repeat can be approximately described as A(D/N)LXX, where X can be any amino acid.	AP008932.1	68301	Rhodococcus_erythropolis_PR4	plasmid	Rhodococcus
	356	AP008932.1_fragment_1	395648	63.158	38	14	0	15931	16044	1	38	3.02e-07	51.2	pfam00805	Pentapeptide	Pentapeptide repeats (8 copies). These repeats are found in many cyanobacterial proteins. The repeats were first identified in hglK. The function of these repeats is unknown. The structure of this repeat has been predicted to be a beta-helix. The repeat can be approximately described as A(D/N)LXX, where X can be any amino acid.	AP008932.1	68301	Rhodococcus_erythropolis_PR4	plasmid	Rhodococcus
	357	AP008932.1_fragment_1	395648	62.5	40	15	0	15916	16035	1	40	3.44e-07	51.2	pfam00805	Pentapeptide	Pentapeptide repeats (8 copies). These repeats are found in many cyanobacterial proteins. The repeats were first identified in hglK. The function of these repeats is unknown. The structure of this repeat has been predicted to be a beta-helix. The repeat can be approximately described as A(D/N)LXX, where X can be any amino acid.	AP008932.1	68301	Rhodococcus_erythropolis_PR4	plasmid	Rhodococcus
	358	AP008932.1_fragment_1	395648	57.5	40	17	0	15841	15960	1	40	4.84e-07	50.8	pfam00805	Pentapeptide	Pentapeptide repeats (8 copies). These repeats are found in many cyanobacterial proteins. The repeats were first identified in hglK. The function of these repeats is unknown. The structure of this repeat has been predicted to be a beta-helix. The repeat can be approximately described as A(D/N)LXX, where X can be any amino acid.	AP008932.1	68301	Rhodococcus_erythropolis_PR4	plasmid	Rhodococcus
	359	AP008932.1_fragment_1	395648	57.5	40	17	0	15961	16080	1	40	1.68e-06	49.3	pfam00805	Pentapeptide	Pentapeptide repeats (8 copies). These repeats are found in many cyanobacterial proteins. The repeats were first identified in hglK. The function of these repeats is unknown. The structure of this repeat has been predicted to be a beta-helix. The repeat can be approximately described as A(D/N)LXX, where X can be any amino acid.	AP008932.1	68301	Rhodococcus_erythropolis_PR4	plasmid	Rhodococcus
	360	AP008932.1_fragment_1	395648	60	40	16	0	15781	15900	1	40	3.24e-06	48.5	pfam00805	Pentapeptide	Pentapeptide repeats (8 copies). These repeats are found in many cyanobacterial proteins. The repeats were first identified in hglK. The function of these repeats is unknown. The structure of this repeat has been predicted to be a beta-helix. The repeat can be approximately described as A(D/N)LXX, where X can be any amino acid.	AP008932.1	68301	Rhodococcus_erythropolis_PR4	plasmid	Rhodococcus
	361	AP008932.1_fragment_1	395648	56.41	39	17	0	15901	16017	1	39	4.43e-06	48.1	pfam00805	Pentapeptide	Pentapeptide repeats (8 copies). These repeats are found in many cyanobacterial proteins. The repeats were first identified in hglK. The function of these repeats is unknown. The structure of this repeat has been predicted to be a beta-helix. The repeat can be approximately described as A(D/N)LXX, where X can be any amino acid.	AP008932.1	68301	Rhodococcus_erythropolis_PR4	plasmid	Rhodococcus
	362	AP008932.1_fragment_1	395648	65.789	38	13	0	15871	15984	1	38	5.18e-06	47.7	pfam00805	Pentapeptide	Pentapeptide repeats (8 copies). These repeats are found in many cyanobacterial proteins. The repeats were first identified in hglK. The function of these repeats is unknown. The structure of this repeat has been predicted to be a beta-helix. The repeat can be approximately described as A(D/N)LXX, where X can be any amino acid.	AP008932.1	68301	Rhodococcus_erythropolis_PR4	plasmid	Rhodococcus
	363	AP008932.1_fragment_1	395648	55	40	18	0	15886	16005	1	40	5.77e-06	47.7	pfam00805	Pentapeptide	Pentapeptide repeats (8 copies). These repeats are found in many cyanobacterial proteins. The repeats were first identified in hglK. The function of these repeats is unknown. The structure of this repeat has been predicted to be a beta-helix. The repeat can be approximately described as A(D/N)LXX, where X can be any amino acid.	AP008932.1	68301	Rhodococcus_erythropolis_PR4	plasmid	Rhodococcus
	364	AP008932.1_fragment_1	395648	62.5	40	15	0	15226	15345	1	40	7.52e-06	47.3	pfam00805	Pentapeptide	Pentapeptide repeats (8 copies). These repeats are found in many cyanobacterial proteins. The repeats were first identified in hglK. The function of these repeats is unknown. The structure of this repeat has been predicted to be a beta-helix. The repeat can be approximately described as A(D/N)LXX, where X can be any amino acid.	AP008932.1	68301	Rhodococcus_erythropolis_PR4	plasmid	Rhodococcus
	365	AP008932.1_fragment_1	395648	58.974	39	16	0	15811	15927	1	39	8.8e-06	47.3	pfam00805	Pentapeptide	Pentapeptide repeats (8 copies). These repeats are found in many cyanobacterial proteins. The repeats were first identified in hglK. The function of these repeats is unknown. The structure of this repeat has been predicted to be a beta-helix. The repeat can be approximately described as A(D/N)LXX, where X can be any amino acid.	AP008932.1	68301	Rhodococcus_erythropolis_PR4	plasmid	Rhodococcus
	366	AP008932.1_fragment_1	395648	62.5	40	15	0	15766	15885	1	40	1.73e-05	46.2	pfam00805	Pentapeptide	Pentapeptide repeats (8 copies). These repeats are found in many cyanobacterial proteins. The repeats were first identified in hglK. The function of these repeats is unknown. The structure of this repeat has been predicted to be a beta-helix. The repeat can be approximately described as A(D/N)LXX, where X can be any amino acid.	AP008932.1	68301	Rhodococcus_erythropolis_PR4	plasmid	Rhodococcus
	367	AP008932.1_fragment_1	395648	58.333	36	15	0	15862	15969	3	38	2.46e-05	45.8	pfam00805	Pentapeptide	Pentapeptide repeats (8 copies). These repeats are found in many cyanobacterial proteins. The repeats were first identified in hglK. The function of these repeats is unknown. The structure of this repeat has been predicted to be a beta-helix. The repeat can be approximately described as A(D/N)LXX, where X can be any amino acid.	AP008932.1	68301	Rhodococcus_erythropolis_PR4	plasmid	Rhodococcus
	368	AP008932.1_fragment_1	395648	47.5	40	21	0	15301	15420	1	40	2.59e-05	45.8	pfam00805	Pentapeptide	Pentapeptide repeats (8 copies). These repeats are found in many cyanobacterial proteins. The repeats were first identified in hglK. The function of these repeats is unknown. The structure of this repeat has been predicted to be a beta-helix. The repeat can be approximately described as A(D/N)LXX, where X can be any amino acid.	AP008932.1	68301	Rhodococcus_erythropolis_PR4	plasmid	Rhodococcus
	369	AP008932.1_fragment_1	395648	55	40	18	0	16021	16140	1	40	3.37e-05	45.4	pfam00805	Pentapeptide	Pentapeptide repeats (8 copies). These repeats are found in many cyanobacterial proteins. The repeats were first identified in hglK. The function of these repeats is unknown. The structure of this repeat has been predicted to be a beta-helix. The repeat can be approximately described as A(D/N)LXX, where X can be any amino acid.	AP008932.1	68301	Rhodococcus_erythropolis_PR4	plasmid	Rhodococcus
	370	AP008932.1_fragment_1	395648	60.526	38	15	0	15256	15369	1	38	4.02e-05	45.4	pfam00805	Pentapeptide	Pentapeptide repeats (8 copies). These repeats are found in many cyanobacterial proteins. The repeats were first identified in hglK. The function of these repeats is unknown. The structure of this repeat has been predicted to be a beta-helix. The repeat can be approximately described as A(D/N)LXX, where X can be any amino acid.	AP008932.1	68301	Rhodococcus_erythropolis_PR4	plasmid	Rhodococcus
	371	AP008932.1_fragment_1	395648	57.5	40	17	0	16051	16170	1	40	5.51e-05	45	pfam00805	Pentapeptide	Pentapeptide repeats (8 copies). These repeats are found in many cyanobacterial proteins. The repeats were first identified in hglK. The function of these repeats is unknown. The structure of this repeat has been predicted to be a beta-helix. The repeat can be approximately described as A(D/N)LXX, where X can be any amino acid.	AP008932.1	68301	Rhodococcus_erythropolis_PR4	plasmid	Rhodococcus
	372	AP008932.1_fragment_1	395648	57.895	38	16	0	15286	15399	1	38	6.02e-05	44.6	pfam00805	Pentapeptide	Pentapeptide repeats (8 copies). These repeats are found in many cyanobacterial proteins. The repeats were first identified in hglK. The function of these repeats is unknown. The structure of this repeat has been predicted to be a beta-helix. The repeat can be approximately described as A(D/N)LXX, where X can be any amino acid.	AP008932.1	68301	Rhodococcus_erythropolis_PR4	plasmid	Rhodococcus
	373	AP008932.1_fragment_1	395648	52.632	38	18	0	15481	15594	1	38	0.000222	43.1	pfam00805	Pentapeptide	Pentapeptide repeats (8 copies). These repeats are found in many cyanobacterial proteins. The repeats were first identified in hglK. The function of these repeats is unknown. The structure of this repeat has been predicted to be a beta-helix. The repeat can be approximately described as A(D/N)LXX, where X can be any amino acid.	AP008932.1	68301	Rhodococcus_erythropolis_PR4	plasmid	Rhodococcus
	374	AP008932.1_fragment_1	395648	57.5	40	17	0	15751	15870	1	40	0.000243	43.1	pfam00805	Pentapeptide	Pentapeptide repeats (8 copies). These repeats are found in many cyanobacterial proteins. The repeats were first identified in hglK. The function of these repeats is unknown. The structure of this repeat has been predicted to be a beta-helix. The repeat can be approximately described as A(D/N)LXX, where X can be any amino acid.	AP008932.1	68301	Rhodococcus_erythropolis_PR4	plasmid	Rhodococcus
	375	AP008932.1_fragment_1	395648	50	36	18	0	15688	15795	5	40	0.000262	43.1	pfam00805	Pentapeptide	Pentapeptide repeats (8 copies). These repeats are found in many cyanobacterial proteins. The repeats were first identified in hglK. The function of these repeats is unknown. The structure of this repeat has been predicted to be a beta-helix. The repeat can be approximately described as A(D/N)LXX, where X can be any amino acid.	AP008932.1	68301	Rhodococcus_erythropolis_PR4	plasmid	Rhodococcus
	376	AP008932.1_fragment_1	395648	45	40	22	0	15316	15435	1	40	0.000284	43.1	pfam00805	Pentapeptide	Pentapeptide repeats (8 copies). These repeats are found in many cyanobacterial proteins. The repeats were first identified in hglK. The function of these repeats is unknown. The structure of this repeat has been predicted to be a beta-helix. The repeat can be approximately described as A(D/N)LXX, where X can be any amino acid.	AP008932.1	68301	Rhodococcus_erythropolis_PR4	plasmid	Rhodococcus
	377	AP008932.1_fragment_1	395648	55	40	18	0	16036	16155	1	40	0.00031	42.7	pfam00805	Pentapeptide	Pentapeptide repeats (8 copies). These repeats are found in many cyanobacterial proteins. The repeats were first identified in hglK. The function of these repeats is unknown. The structure of this repeat has been predicted to be a beta-helix. The repeat can be approximately described as A(D/N)LXX, where X can be any amino acid.	AP008932.1	68301	Rhodococcus_erythropolis_PR4	plasmid	Rhodococcus
	378	AP008932.1_fragment_1	395648	52.632	38	18	0	15472	15585	3	40	0.000342	42.7	pfam00805	Pentapeptide	Pentapeptide repeats (8 copies). These repeats are found in many cyanobacterial proteins. The repeats were first identified in hglK. The function of these repeats is unknown. The structure of this repeat has been predicted to be a beta-helix. The repeat can be approximately described as A(D/N)LXX, where X can be any amino acid.	AP008932.1	68301	Rhodococcus_erythropolis_PR4	plasmid	Rhodococcus
	379	AP008932.1_fragment_1	395648	54.054	37	17	0	15424	15534	2	38	0.000404	42.3	pfam00805	Pentapeptide	Pentapeptide repeats (8 copies). These repeats are found in many cyanobacterial proteins. The repeats were first identified in hglK. The function of these repeats is unknown. The structure of this repeat has been predicted to be a beta-helix. The repeat can be approximately described as A(D/N)LXX, where X can be any amino acid.	AP008932.1	68301	Rhodococcus_erythropolis_PR4	plasmid	Rhodococcus
	380	AP008932.1_fragment_1	395648	57.5	40	17	0	15181	15300	1	40	0.000687	41.9	pfam00805	Pentapeptide	Pentapeptide repeats (8 copies). These repeats are found in many cyanobacterial proteins. The repeats were first identified in hglK. The function of these repeats is unknown. The structure of this repeat has been predicted to be a beta-helix. The repeat can be approximately described as A(D/N)LXX, where X can be any amino acid.	AP008932.1	68301	Rhodococcus_erythropolis_PR4	plasmid	Rhodococcus
	381	AP008932.1_fragment_1	395648	52.632	38	18	0	15691	15804	1	38	0.00087	41.6	pfam00805	Pentapeptide	Pentapeptide repeats (8 copies). These repeats are found in many cyanobacterial proteins. The repeats were first identified in hglK. The function of these repeats is unknown. The structure of this repeat has been predicted to be a beta-helix. The repeat can be approximately described as A(D/N)LXX, where X can be any amino acid.	AP008932.1	68301	Rhodococcus_erythropolis_PR4	plasmid	Rhodococcus
	382	AP008932.1_fragment_1	227308	21.739	299	192	11	67454	68284	22	300	9.76e-08	59.1	COG4974	XerD	Site-specific recombinase XerD [Replication, recombination and repair].	AP008932.1	68301	Rhodococcus_erythropolis_PR4	plasmid	Rhodococcus
	383	AP008932.1_fragment_1	224314	34.328	67	43	1	2718	2521	1	67	1.05e-07	55.4	COG1396	HipB	Transcriptional regulator, contains XRE-family HTH domain [Transcription].	AP008932.1	68301	Rhodococcus_erythropolis_PR4	plasmid	Rhodococcus
	384	AP008932.1_fragment_1	224314	37.5	56	34	1	56864	57028	4	59	0.000331	45.4	COG1396	HipB	Transcriptional regulator, contains XRE-family HTH domain [Transcription].	AP008932.1	68301	Rhodococcus_erythropolis_PR4	plasmid	Rhodococcus
	385	AP008932.1_fragment_1	224314	36.232	69	43	1	57071	57274	9	77	0.000815	44.3	COG1396	HipB	Transcriptional regulator, contains XRE-family HTH domain [Transcription].	AP008932.1	68301	Rhodococcus_erythropolis_PR4	plasmid	Rhodococcus
	386	AP008932.1_fragment_1	395209	27.174	92	62	3	12511	12777	20	109	1.22e-07	54.9	pfam00271	Helicase_C	Helicase conserved C-terminal domain. The Prosite family is restricted to DEAD/H helicases, whereas this domain family is found in a wide variety of helicases and helicase related proteins. It may be that this is not an autonomously folding unit, but an integral part of the helicase.	AP008932.1	68301	Rhodococcus_erythropolis_PR4	plasmid	Rhodococcus
	387	AP008932.1_fragment_1	396097	21.101	218	134	8	58589	59173	1	203	1.75e-07	57.7	pfam01370	Epimerase	NAD dependent epimerase/dehydratase family. This family of proteins utilize NAD as a cofactor. The proteins in this family use nucleotide-sugar substrates for a variety of chemical reactions.	AP008932.1	68301	Rhodococcus_erythropolis_PR4	plasmid	Rhodococcus
	388	AP008932.1_fragment_1	396104	34.545	55	36	0	56870	57034	1	55	4.62e-07	51.4	pfam01381	HTH_3	Helix-turn-helix. This large family of DNA binding helix-turn helix proteins includes Cro and CI. Within Neisseria gonorrhoeae NGO_0477, the full protein fold incorporates a helix-turn-helix motif, but the function of this member is unlikely to be that of a DNA-binding regulator, the function of most other members, so is not necessarily characteristic of the whole family.	AP008932.1	68301	Rhodococcus_erythropolis_PR4	plasmid	Rhodococcus
	389	AP008932.1_fragment_1	396104	41.176	51	30	0	57074	57226	5	55	8.82e-07	50.6	pfam01381	HTH_3	Helix-turn-helix. This large family of DNA binding helix-turn helix proteins includes Cro and CI. Within Neisseria gonorrhoeae NGO_0477, the full protein fold incorporates a helix-turn-helix motif, but the function of this member is unlikely to be that of a DNA-binding regulator, the function of most other members, so is not necessarily characteristic of the whole family.	AP008932.1	68301	Rhodococcus_erythropolis_PR4	plasmid	Rhodococcus
	390	AP008932.1_fragment_1	396104	36.364	55	35	0	2703	2539	1	55	2.24e-06	49.5	pfam01381	HTH_3	Helix-turn-helix. This large family of DNA binding helix-turn helix proteins includes Cro and CI. Within Neisseria gonorrhoeae NGO_0477, the full protein fold incorporates a helix-turn-helix motif, but the function of this member is unlikely to be that of a DNA-binding regulator, the function of most other members, so is not necessarily characteristic of the whole family.	AP008932.1	68301	Rhodococcus_erythropolis_PR4	plasmid	Rhodococcus
	391	AP008932.1_fragment_1	403907	35.938	64	41	0	2712	2521	1	64	1.18e-06	50.4	pfam12844	HTH_19	Helix-turn-helix domain. Members of this family contains a DNA-binding helix-turn-helix domain. This family contains many example antitoxins from bacterial toxin-antitoxin systems. These antitoxins are likely to be DNA-binding domains.	AP008932.1	68301	Rhodococcus_erythropolis_PR4	plasmid	Rhodococcus
	392	AP008932.1_fragment_1	403907	37.736	53	33	0	56870	57028	4	56	0.000353	43.4	pfam12844	HTH_19	Helix-turn-helix domain. Members of this family contains a DNA-binding helix-turn-helix domain. This family contains many example antitoxins from bacterial toxin-antitoxin systems. These antitoxins are likely to be DNA-binding domains.	AP008932.1	68301	Rhodococcus_erythropolis_PR4	plasmid	Rhodococcus
	393	AP008932.1_fragment_1	395353	38.298	47	29	0	66801	66941	1	47	1.65e-06	49.3	pfam00440	TetR_N	Bacterial regulatory proteins, tetR family.	AP008932.1	68301	Rhodococcus_erythropolis_PR4	plasmid	Rhodococcus
	394	AP008932.1_fragment_1	395624	28.866	97	66	2	762	1052	6	99	3.12e-06	50.7	pfam00772	DnaB	DnaB-like helicase N terminal domain. The hexameric helicase DnaB unwinds the DNA duplex at the Escherichia coli chromosome replication fork. Although the mechanism by which DnaB both couples ATP hydrolysis to translocation along DNA and denatures the duplex is unknown, a change in the quaternary structure of the protein involving dimerization of the N-terminal domain has been observed and may oc…	AP008932.1	68301	Rhodococcus_erythropolis_PR4	plasmid	Rhodococcus
	395	AP008932.1_fragment_1	395860	26.351	148	85	5	55761	55324	2	127	3.48e-06	52.4	pfam01083	Cutinase	Cutinase.	AP008932.1	68301	Rhodococcus_erythropolis_PR4	plasmid	Rhodococcus
	396	AP008932.1_fragment_1	227307	22.709	251	154	10	67592	68293	72	299	1.02e-05	52.8	COG4973	XerC	Site-specific recombinase XerC [Replication, recombination and repair].	AP008932.1	68301	Rhodococcus_erythropolis_PR4	plasmid	Rhodococcus
	397	AP008932.1_fragment_1	224228	27.35	117	85	0	66753	67103	1	117	1.04e-05	51.5	COG1309	AcrR	DNA-binding transcriptional regulator, AcrR family [Transcription].	AP008932.1	68301	Rhodococcus_erythropolis_PR4	plasmid	Rhodococcus
	398	AP008932.1_fragment_1	224393	40.385	52	29	2	57074	57226	10	60	2.56e-05	46.8	COG1476	XRE	DNA-binding transcriptional regulator, XRE-family HTH domain [Transcription].	AP008932.1	68301	Rhodococcus_erythropolis_PR4	plasmid	Rhodococcus
	399	AP008932.1_fragment_1	396169	27.35	117	59	3	39827	39486	8	101	9.01e-05	46.5	pfam01464	SLT	Transglycosylase SLT domain. This family is distantly related to pfam00062. Members are found in phages, type II, type III and type IV secretion systems.	AP008932.1	68301	Rhodococcus_erythropolis_PR4	plasmid	Rhodococcus
	400	AP008932.1_fragment_1	223655	20.165	243	173	7	67583	68293	82	309	0.000417	48	COG0582	XerC	Integrase [Replication, recombination and repair, Mobilome: prophages, transposons].	AP008932.1	68301	Rhodococcus_erythropolis_PR4	plasmid	Rhodococcus
	401	AP008932.1_fragment_1	398492	22.222	135	88	6	11128	11511	1	125	0.000661	45.4	pfam04851	ResIII	Type III restriction enzyme, res subunit.	AP008932.1	68301	Rhodococcus_erythropolis_PR4	plasmid	Rhodococcus
	402	AP008957.1_fragment_26	224588	27.23	639	290	18	13297	15207	334	799	3.48e-84	298	COG1674	FtsK	DNA segregation ATPase FtsK/SpoIIIE and related proteins [Cell cycle control, cell division, chromosome partitioning].	AP008957.1	15734	Rhodococcus_erythropolis_PR4	bacteria	Rhodococcus
	403	AP008957.1_fragment_26	224588	26.608	451	213	11	3428	4765	19	356	9.45e-27	120	COG1674	FtsK	DNA segregation ATPase FtsK/SpoIIIE and related proteins [Cell cycle control, cell division, chromosome partitioning].	AP008957.1	15734	Rhodococcus_erythropolis_PR4	bacteria	Rhodococcus
	404	AP008957.1_fragment_26	224588	27.746	173	121	3	13294	13809	578	747	2.28e-18	93.8	COG1674	FtsK	DNA segregation ATPase FtsK/SpoIIIE and related proteins [Cell cycle control, cell division, chromosome partitioning].	AP008957.1	15734	Rhodococcus_erythropolis_PR4	bacteria	Rhodococcus
	405	AP008957.1_fragment_26	398499	29.97	337	217	9	8796	9800	4	323	3.75e-66	228	pfam04860	Phage_portal	Phage portal protein. Bacteriophage portal proteins form a dodecamer and is located at a five-fold vertex of the viral capsid. The portal complex forms a channel through which the viral DNA is packaged into the capsid, and exits during infection. The portal protein is though to rotate during DNA packaging. Portal proteins from different phage show little sequence homology, so this family does not…	AP008957.1	15734	Rhodococcus_erythropolis_PR4	bacteria	Rhodococcus
	406	AP008957.1_fragment_26	279863	33.058	242	122	3	14134	14859	17	218	2.78e-49	176	pfam01580	FtsK_SpoIIIE	FtsK/SpoIIIE family. FtsK has extensive sequence similarity to wide variety of proteins from prokaryotes and plasmids, termed the FtsK/SpoIIIE family. This domain contains a putative ATP binding P-loop motif. It is found in the FtsK cell division protein from E. coli and the stage III sporulation protein E SpoIIIE which has roles in regulation of prespore specific gene expression in B. subtilis. …	AP008957.1	15734	Rhodococcus_erythropolis_PR4	bacteria	Rhodococcus
	407	AP008957.1_fragment_26	279863	40.26	77	41	1	4454	4684	11	82	1.25e-15	79.3	pfam01580	FtsK_SpoIIIE	FtsK/SpoIIIE family. FtsK has extensive sequence similarity to wide variety of proteins from prokaryotes and plasmids, termed the FtsK/SpoIIIE family. This domain contains a putative ATP binding P-loop motif. It is found in the FtsK cell division protein from E. coli and the stage III sporulation protein E SpoIIIE which has roles in regulation of prespore specific gene expression in B. subtilis. …	AP008957.1	15734	Rhodococcus_erythropolis_PR4	bacteria	Rhodococcus
	408	AP008957.1_fragment_26	279863	22.819	149	85	4	13255	13620	73	218	5.51e-07	53.9	pfam01580	FtsK_SpoIIIE	FtsK/SpoIIIE family. FtsK has extensive sequence similarity to wide variety of proteins from prokaryotes and plasmids, termed the FtsK/SpoIIIE family. This domain contains a putative ATP binding P-loop motif. It is found in the FtsK cell division protein from E. coli and the stage III sporulation protein E SpoIIIE which has roles in regulation of prespore specific gene expression in B. subtilis. …	AP008957.1	15734	Rhodococcus_erythropolis_PR4	bacteria	Rhodococcus
	409	AP008957.1_fragment_26	227039	24	375	263	9	8718	9830	33	389	1.04e-26	116	COG4695	BeeE	Phage portal protein BeeE [Mobilome: prophages, transposons].	AP008957.1	15734	Rhodococcus_erythropolis_PR4	bacteria	Rhodococcus
	410	AP008957.1_fragment_26	395183	30.667	150	98	4	4738	5187	1	144	8.05e-26	106	pfam00239	Resolvase	Resolvase, N terminal domain. The N-terminal domain of the resolvase family (this family) contains the active site and the dimer interface. The extended arm at the C-terminus of this domain connects to the C-terminal helix-turn-helix domain of resolvase - see pfam02796.	AP008957.1	15734	Rhodococcus_erythropolis_PR4	bacteria	Rhodococcus
	411	AP008957.1_fragment_26	224872	24.561	228	152	5	4732	5415	1	208	5.49e-25	106	COG1961	PinE	Site-specific DNA recombinase related to the DNA invertase Pin [Replication, recombination and repair].	AP008957.1	15734	Rhodococcus_erythropolis_PR4	bacteria	Rhodococcus
	412	AP008957.1_fragment_26	309640	24.342	152	98	5	9961	10392	10	152	4.5e-23	99	pfam04586	Peptidase_S78	Caudovirus prohead serine protease. Family of Caudovirus prohead serine proteases also found in a number of bacteria possibly as the result of horizontal transfer.	AP008957.1	15734	Rhodococcus_erythropolis_PR4	bacteria	Rhodococcus
	413	AP008957.1_fragment_26	395035	27.077	325	176	12	1152	247	1	287	8.83e-22	99.1	pfam00082	Peptidase_S8	Subtilase family. Subtilases are a family of serine proteases. They appear to have independently and convergently evolved an Asp/Ser/His catalytic triad, like that found in the trypsin serine proteases (see pfam00089). Structure is an alpha/beta fold containing a 7-stranded parallel beta sheet, order 2314567.	AP008957.1	15734	Rhodococcus_erythropolis_PR4	bacteria	Rhodococcus
	414	AP008957.1_fragment_26	224322	31.302	361	193	14	1167	121	136	453	5.09e-21	100	COG1404	AprE	Serine protease, subtilisin family [Posttranslational modification, protein turnover, chaperones].	AP008957.1	15734	Rhodococcus_erythropolis_PR4	bacteria	Rhodococcus
	415	AP008957.1_fragment_26	398646	18.631	263	166	9	10900	11598	28	272	4.65e-15	79	pfam05065	Phage_capsid	Phage capsid family. Family of bacteriophage hypothetical proteins and capsid proteins.	AP008957.1	15734	Rhodococcus_erythropolis_PR4	bacteria	Rhodococcus
	416	AP008957.1_fragment_26	377856	30.435	92	50	2	5242	5478	3	93	3.35e-11	62.8	pfam07508	Recombinase	Recombinase. This domain is usually found associated with pfam00239 in putative integrases/recombinases of mobile genetic elements of diverse bacteria and phages.	AP008957.1	15734	Rhodococcus_erythropolis_PR4	bacteria	Rhodococcus
	417	AP008957.1_fragment_26	226263	25.974	154	97	5	9961	10392	24	170	2.04e-09	60.5	COG3740	COG3740	Phage head maturation protease [Mobilome: prophages, transposons].	AP008957.1	15734	Rhodococcus_erythropolis_PR4	bacteria	Rhodococcus
	418	AP008957.1_fragment_30	396316	34.894	235	151	2	13472	12774	1	235	4.27e-41	153	pfam01695	IstB_IS21	IstB-like ATP binding protein. This protein contains an ATP/GTP binding P-loop motif. It is found associated with IS21 family insertion sequences. The function of this protein is unknown, but it may perform a transposase function.	AP008957.1	19948	Rhodococcus_erythropolis_PR4	bacteria	Rhodococcus
	419	AP008957.1_fragment_30	224401	33.891	239	153	5	13484	12783	8	246	1.32e-37	144	COG1484	DnaC	DNA replication protein DnaC [Replication, recombination and repair].	AP008957.1	19948	Rhodococcus_erythropolis_PR4	bacteria	Rhodococcus
	420	AP008957.1_fragment_30	395183	28.667	150	101	4	7	456	1	144	1.03e-25	106	pfam00239	Resolvase	Resolvase, N terminal domain. The N-terminal domain of the resolvase family (this family) contains the active site and the dimer interface. The extended arm at the C-terminus of this domain connects to the C-terminal helix-turn-helix domain of resolvase - see pfam02796.	AP008957.1	19948	Rhodococcus_erythropolis_PR4	bacteria	Rhodococcus
	421	AP008957.1_fragment_30	404379	30.303	198	123	6	3278	3835	1	195	4.89e-25	105	pfam13481	AAA_25	AAA domain. This AAA domain is found in a wide variety of presumed DNA repair proteins.	AP008957.1	19948	Rhodococcus_erythropolis_PR4	bacteria	Rhodococcus
	422	AP008957.1_fragment_30	224872	28.261	230	147	6	4	666	2	222	2.11e-24	104	COG1961	PinE	Site-specific DNA recombinase related to the DNA invertase Pin [Replication, recombination and repair].	AP008957.1	19948	Rhodococcus_erythropolis_PR4	bacteria	Rhodococcus
	423	AP008957.1_fragment_30	395705	36.17	94	50	5	19259	19005	1	93	2.32e-21	92.3	pfam00877	NLPC_P60	NlpC/P60 family. The function of this domain is unknown. It is found in several lipoproteins.	AP008957.1	19948	Rhodococcus_erythropolis_PR4	bacteria	Rhodococcus
	424	AP008957.1_fragment_30	223862	38.614	101	49	4	19271	19008	83	183	1.48e-18	87.3	COG0791	Spr	Cell wall-associated hydrolase, NlpC family [Cell wall/membrane/envelope biogenesis].	AP008957.1	19948	Rhodococcus_erythropolis_PR4	bacteria	Rhodococcus
	425	AP008957.1_fragment_30	377856	32.353	102	55	2	508	774	1	101	1.7e-12	66.7	pfam07508	Recombinase	Recombinase. This domain is usually found associated with pfam00239 in putative integrases/recombinases of mobile genetic elements of diverse bacteria and phages.	AP008957.1	19948	Rhodococcus_erythropolis_PR4	bacteria	Rhodococcus
	426	AP008957.1_fragment_30	226950	26.715	277	184	6	15019	14213	13	278	1.81e-10	65.6	COG4584	COG4584	Transposase [Mobilome: prophages, transposons].	AP008957.1	19948	Rhodococcus_erythropolis_PR4	bacteria	Rhodococcus
	427	AP008957.1_fragment_30	395538	21.101	109	74	3	14713	14393	1	99	1.9e-08	55	pfam00665	rve	Integrase core domain. Integrase mediates integration of a DNA copy of the viral genome into the host chromosome. Integrase is composed of three domains. The amino-terminal domain is a zinc binding domain pfam02022. This domain is the central catalytic domain. The carboxyl terminal domain that is a non-specific DNA binding domain pfam00552. The catalytic domain acts as an endonuclease when two nu…	AP008957.1	19948	Rhodococcus_erythropolis_PR4	bacteria	Rhodococcus
	428	AP008957.1_fragment_30	223435	32.222	90	56	3	2963	3220	247	335	7.33e-06	52.9	COG0358	DnaG	DNA primase (bacterial type) [Replication, recombination and repair].	AP008957.1	19948	Rhodococcus_erythropolis_PR4	bacteria	Rhodococcus
	429	AP008957.1_fragment_30	226126	18.836	292	191	12	3155	3961	19	287	1.01e-05	51.8	COG3598	RepA	RecA-family ATPase [Replication, recombination and repair].	AP008957.1	19948	Rhodococcus_erythropolis_PR4	bacteria	Rhodococcus
	430	AP008957.1_fragment_30	403817	28.571	56	34	1	16676	16509	1	50	0.000248	42.1	pfam12728	HTH_17	Helix-turn-helix domain. This domain is a DNA-binding helix-turn-helix domain.	AP008957.1	19948	Rhodococcus_erythropolis_PR4	bacteria	Rhodococcus
	431	AP008957.1_fragment_33	407353	30.132	302	178	9	19898	19014	5	280	4.15e-48	176	pfam17236	DUF5309	Family of unknown function (DUF5309). This is a family of uncharacterized proteins found in viruses and bacteria.	AP008957.1	40699	Rhodococcus_erythropolis_PR4	bacteria	Rhodococcus
	432	AP008957.1_fragment_33	225718	24.383	324	199	12	1074	130	56	342	3.31e-22	102	COG3177	COG3177	Fic family protein [Transcription].	AP008957.1	40699	Rhodococcus_erythropolis_PR4	bacteria	Rhodococcus
	433	AP008957.1_fragment_33	223348	24.615	195	121	6	38457	37885	3	175	1.66e-18	91.3	COG0270	Dcm	Site-specific DNA-cytosine methylase [Replication, recombination and repair].	AP008957.1	40699	Rhodococcus_erythropolis_PR4	bacteria	Rhodococcus
	434	AP008957.1_fragment_33	395093	26.087	184	105	9	38454	37918	1	158	4.46e-17	87	pfam00145	DNA_methylase	C-5 cytosine-specific DNA methylase.	AP008957.1	40699	Rhodococcus_erythropolis_PR4	bacteria	Rhodococcus
	435	AP008957.1_fragment_33	396175	47.458	59	29	1	5824	5648	1	57	1.45e-12	66.4	pfam01471	PG_binding_1	Putative peptidoglycan binding domain. This domain is composed of three alpha helices. This domain is found at the N or C-terminus of a variety of enzymes involved in bacterial cell wall degradation. This domain may have a general peptidoglycan binding function. This family is found N-terminal to the catalytic domain of matrixins. The domain is found to bind peptidoglycan experimentally.	AP008957.1	40699	Rhodococcus_erythropolis_PR4	bacteria	Rhodococcus
	436	AP008957.1_fragment_33	223887	26.875	160	93	7	31621	31166	1	144	1.26e-09	61.5	COG0817	RuvC	Holliday junction resolvasome RuvABC endonuclease subunit [Replication, recombination and repair].	AP008957.1	40699	Rhodococcus_erythropolis_PR4	bacteria	Rhodococcus
	437	AP008957.1_fragment_33	407168	57.971	69	29	0	5494	5288	1	69	3.45e-09	57.1	pfam16945	Phage_r1t_holin	Putative lactococcus lactis phage r1t holin. Phage_r1t_holin is a family of putative phage r1t holins from lactococcus. these holins carry two hydrophobic putative TMs separated by a short beta-turn region.	AP008957.1	40699	Rhodococcus_erythropolis_PR4	bacteria	Rhodococcus
	438	AP008957.1_fragment_33	396984	25.893	112	64	4	897	565	1	94	7.54e-09	57.1	pfam02661	Fic	Fic/DOC family. This family consists of the Fic (filamentation induced by cAMP) protein and doc (death on curing). The Fic protein is involved in cell division and is suggested to be involved in the synthesis of PAB or folate, indicating that the Fic protein and cAMP are involved in a regulatory mechanism of cell division via folate metabolism. This family contains a central conserved motif HPFXX…	AP008957.1	40699	Rhodococcus_erythropolis_PR4	bacteria	Rhodococcus
	439	AP008957.1_fragment_33	404431	29.851	67	45	2	6172	5978	1	67	8.39e-09	56.2	pfam13539	Peptidase_M15_4	D-alanyl-D-alanine carboxypeptidase. This family resembles VanY, pfam02557, which is part of the peptidase M15 family.	AP008957.1	40699	Rhodococcus_erythropolis_PR4	bacteria	Rhodococcus
	440	AP008957.1_fragment_33	225943	34.831	89	56	2	5911	5648	15	102	2.48e-08	58.1	COG3409	PGRP	Peptidoglycan-binding (PGRP) domain of peptidoglycan hydrolases [Cell wall/membrane/envelope biogenesis].	AP008957.1	40699	Rhodococcus_erythropolis_PR4	bacteria	Rhodococcus
	441	AP008957.1_fragment_33	225943	42.169	83	47	1	5896	5648	102	183	1.06e-07	56.6	COG3409	PGRP	Peptidoglycan-binding (PGRP) domain of peptidoglycan hydrolases [Cell wall/membrane/envelope biogenesis].	AP008957.1	40699	Rhodococcus_erythropolis_PR4	bacteria	Rhodococcus
	442	AP008957.1_fragment_33	287830	33.333	90	58	1	7738	7469	2	89	3.17e-07	53.3	pfam10910	DUF2744	Protein of unknown function (DUF2744). This is a viral family of proteins with unknown function.	AP008957.1	40699	Rhodococcus_erythropolis_PR4	bacteria	Rhodococcus
	443	AP008957.1_fragment_33	401505	29.358	109	70	2	35870	35565	34	142	1.62e-06	52	pfam09588	YqaJ	YqaJ-like viral recombinase domain. This protein family is found in many different bacterial species but is of viral origin. The protein forms an oligomer and functions as a processive alkaline exonuclease that digests linear double-stranded DNA in a Mg(2+)-dependent reaction, It has a preference for 5'-phosphorylated DNA ends. It thus forms part of the two-component SynExo viral recombinase func…	AP008957.1	40699	Rhodococcus_erythropolis_PR4	bacteria	Rhodococcus
	444	AP008957.1_fragment_33	398687	16.337	404	298	13	24663	23485	6	380	1.39e-05	52.3	pfam05133	Phage_prot_Gp6	Phage portal protein, SPP1 Gp6-like. This protein forms a hole, or portal, that enables DNA passage during packaging and ejection. It also forms the junction between the phage head (capsid) and the tail proteins. During SPP1 morphogenesis, Gp6 participates in the procapsid assembly reaction. This family also includes the old Pfam family Phage_min_cap (PF05126).	AP008957.1	40699	Rhodococcus_erythropolis_PR4	bacteria	Rhodococcus
	445	AP008957.1_fragment_36_1	398646	31.159	276	179	10	36378	37184	2	273	1.22e-41	157	pfam05065	Phage_capsid	Phage capsid family. Family of bacteriophage hypothetical proteins and capsid proteins.	AP008957.1	52280	Rhodococcus_erythropolis_PR4	bacteria	Rhodococcus
	446	AP008957.1_fragment_36_1	403087	44.444	117	56	3	50580	50930	2	109	2.48e-32	124	pfam11774	Lsr2	Lsr2. Lsr2 is a small, basic DNA-bridging protein present in Mycobacterium and related actinomycetes. It is a functional homolog of the H-NS-like proteins. H-NS proteins play a role in nucleoid organisation and also function as a pleiotropic regulator of gene expression.	AP008957.1	52280	Rhodococcus_erythropolis_PR4	bacteria	Rhodococcus
	447	AP008957.1_fragment_36_1	395731	35.484	155	74	6	22904	22479	14	155	3.24e-32	127	pfam00912	Transgly	Transglycosylase. The penicillin-binding proteins are bifunctional proteins consisting of transglycosylase and transpeptidase in the N- and C-terminus respectively. The transglycosylase domain catalyzes the polymerization of murein glycan chains.	AP008957.1	52280	Rhodococcus_erythropolis_PR4	bacteria	Rhodococcus
	448	AP008957.1_fragment_36_1	223815	31.959	194	118	5	23021	22479	27	219	2.82e-30	132	COG0744	MrcB	Membrane carboxypeptidase (penicillin-binding protein) [Cell wall/membrane/envelope biogenesis].	AP008957.1	52280	Rhodococcus_erythropolis_PR4	bacteria	Rhodococcus
	449	AP008957.1_fragment_36_1	395183	34.014	147	87	6	9071	8646	1	142	7.36e-24	101	pfam00239	Resolvase	Resolvase, N terminal domain. The N-terminal domain of the resolvase family (this family) contains the active site and the dimer interface. The extended arm at the C-terminus of this domain connects to the C-terminal helix-turn-helix domain of resolvase - see pfam02796.	AP008957.1	52280	Rhodococcus_erythropolis_PR4	bacteria	Rhodococcus
	450	AP008957.1_fragment_36_1	398499	23.699	346	213	10	31553	32521	3	320	7.83e-24	107	pfam04860	Phage_portal	Phage portal protein. Bacteriophage portal proteins form a dodecamer and is located at a five-fold vertex of the viral capsid. The portal complex forms a channel through which the viral DNA is packaged into the capsid, and exits during infection. The portal protein is though to rotate during DNA packaging. Portal proteins from different phage show little sequence homology, so this family does not…	AP008957.1	52280	Rhodococcus_erythropolis_PR4	bacteria	Rhodococcus
	451	AP008957.1_fragment_36_1	225218	34.426	122	75	3	18356	18706	66	187	2.54e-22	99	COG2340	YkwD	Uncharacterized conserved protein YkwD, contains CAP (CSP/antigen 5/PR1) domain [Function unknown].	AP008957.1	52280	Rhodococcus_erythropolis_PR4	bacteria	Rhodococcus
	452	AP008957.1_fragment_36_1	227000	23.333	300	206	7	36228	37076	89	381	8.46e-22	103	COG4653	COG4653	Predicted phage phi-C31 gp36 major capsid-like protein [Mobilome: prophages, transposons].	AP008957.1	52280	Rhodococcus_erythropolis_PR4	bacteria	Rhodococcus
	453	AP008957.1_fragment_36_1	224872	28.436	211	145	5	9074	8454	2	210	7.81e-21	96	COG1961	PinE	Site-specific DNA recombinase related to the DNA invertase Pin [Replication, recombination and repair].	AP008957.1	52280	Rhodococcus_erythropolis_PR4	bacteria	Rhodococcus
	454	AP008957.1_fragment_36_1	404546	30.147	136	84	3	20539	20913	1	136	2.16e-19	89.3	pfam13671	AAA_33	AAA domain. This family of domains contain only a P-loop motif, that is characteristic of the AAA superfamily. Many of the proteins in this family are just short fragments so there is no Walker B motif.	AP008957.1	52280	Rhodococcus_erythropolis_PR4	bacteria	Rhodococcus
	455	AP008957.1_fragment_36_1	398211	28.671	143	88	5	11971	11582	8	149	2.43e-18	86.3	pfam04404	ERF	ERF superfamily. The DNA single-strand annealing proteins (SSAPs), such as RecT, Red-beta, ERF and Rad52, function in RecA-dependent and RecA-independent DNA recombination pathways. This family includes proteins related to ERF.	AP008957.1	52280	Rhodococcus_erythropolis_PR4	bacteria	Rhodococcus
	456	AP008957.1_fragment_36_1	227342	37.705	122	68	3	22901	22548	69	186	7.99e-17	90.1	COG5009	MrcA	Membrane carboxypeptidase/penicillin-binding protein [Cell wall/membrane/envelope biogenesis].	AP008957.1	52280	Rhodococcus_erythropolis_PR4	bacteria	Rhodococcus
	457	AP008957.1_fragment_36_1	406962	32.031	128	61	5	28988	29359	1	106	1.23e-15	77.1	pfam16677	GP3_package	DNA-packaging protein gp3. DNA-packaging protein gp3 (terminase small subunit) is involved in DNA packing in bacteriophage. it contains a channel where DNA is bound and passed to DNA-packaging protein gp2 (terminase large subunit).	AP008957.1	52280	Rhodococcus_erythropolis_PR4	bacteria	Rhodococcus
	458	AP008957.1_fragment_36_1	401458	21.93	228	130	10	19647	20207	1	221	3.65e-15	79.6	pfam09511	RNA_lig_T4_1	RNA ligase. Members of this family include T4 phage proteins with ATP-dependent RNA ligase activity. Host defense to phage may include cleavage and inactivation of specific tRNA molecules; members of this family act to reverse this RNA damage. The enzyme is adenylated, transiently, on a Lys residue in a motif KXDGSL. This family also includes fungal tRNA ligases that have adenylyltransferase acti…	AP008957.1	52280	Rhodococcus_erythropolis_PR4	bacteria	Rhodococcus
	459	AP008957.1_fragment_36_1	226986	28.671	143	91	4	20530	20940	1	138	5.83e-15	77.1	COG4639	COG4639	Predicted kinase [General function prediction only].	AP008957.1	52280	Rhodococcus_erythropolis_PR4	bacteria	Rhodococcus
	460	AP008957.1_fragment_36_1	401938	23.043	230	155	7	18809	19453	18	240	6.25e-15	79.3	pfam10127	Nuc-transf	Predicted nucleotidyltransferase. Members of this family of bacterial proteins catalyze the transfer of nucleotide residues from nucleoside diphosphates or triphosphates into dimer or polymer forms.	AP008957.1	52280	Rhodococcus_erythropolis_PR4	bacteria	Rhodococcus
	461	AP008957.1_fragment_36_1	399020	17.814	247	175	3	43908	44573	9	252	2.66e-12	72	pfam05709	Sipho_tail	Phage tail protein. This family consists of several Siphovirus and other phage tail component proteins as well as some bacterial proteins of unknown function.	AP008957.1	52280	Rhodococcus_erythropolis_PR4	bacteria	Rhodococcus
	462	AP008957.1_fragment_36_1	404664	24.752	202	123	7	12752	13306	1	190	9.92e-12	68.6	pfam13814	Replic_Relax	Replication-relaxation. This family includes proteins which are essential for plasmid replication and plasmid DNA relaxation.	AP008957.1	52280	Rhodococcus_erythropolis_PR4	bacteria	Rhodococcus
	463	AP008957.1_fragment_36_1	226071	27.612	134	91	3	18809	19198	9	140	2.31e-11	69	COG3541	YcgL	Predicted nucleotidyltransferase [General function prediction only].	AP008957.1	52280	Rhodococcus_erythropolis_PR4	bacteria	Rhodococcus
	464	AP008957.1_fragment_36_1	309383	26.923	130	74	4	33091	33477	1	110	3.28e-11	64.7	pfam04233	Phage_Mu_F	Phage Mu protein F like protein. Members of this family are found in double-stranded DNA bacteriophages, and in some bacteria. A member of this family is required for viral head morphogenesis in bacteriophage SPP1. This family is possibly a minor head protein. This family may be related to the family TT_ORF1 (pfam02956).	AP008957.1	52280	Rhodococcus_erythropolis_PR4	bacteria	Rhodococcus
	465	AP008957.1_fragment_36_1	403996	29.703	101	59	5	1180	881	2	91	5.03e-11	63.4	pfam12957	DUF3846	Domain of unknown function (DUF3846). A family of uncharacterized proteins found by clustering human gut metagenomic sequences. This domain is found associated with an pfam07275 like domain. This suggests that this family may also be involved in evading host restriction.	AP008957.1	52280	Rhodococcus_erythropolis_PR4	bacteria	Rhodococcus
	466	AP008957.1_fragment_36_1	404298	36.957	46	29	0	9979	9842	1	46	6.44e-11	61.5	pfam13392	HNH_3	HNH endonuclease. This is a zinc-binding loop of Fold group 7 as found in endo-deoxy-ribonucleases and HNH nucleases.	AP008957.1	52280	Rhodococcus_erythropolis_PR4	bacteria	Rhodococcus
	467	AP008957.1_fragment_36_1	404298	48.837	43	21	1	334	462	4	45	1.06e-07	52.6	pfam13392	HNH_3	HNH endonuclease. This is a zinc-binding loop of Fold group 7 as found in endo-deoxy-ribonucleases and HNH nucleases.	AP008957.1	52280	Rhodococcus_erythropolis_PR4	bacteria	Rhodococcus
	468	AP008957.1_fragment_36_1	227289	32.847	137	88	3	22898	22491	61	194	1.15e-10	70.1	COG4953	PbpC	Membrane carboxypeptidase/penicillin-binding protein PbpC [Cell wall/membrane/envelope biogenesis].	AP008957.1	52280	Rhodococcus_erythropolis_PR4	bacteria	Rhodococcus
	469	AP008957.1_fragment_36_1	401543	30.534	131	75	5	24381	24752	1	122	2.48e-09	59.7	pfam09643	YopX	YopX protein. YopX is a protein that is largely helical, with three identical chains probably complexing into a twelve-chain structure.	AP008957.1	52280	Rhodococcus_erythropolis_PR4	bacteria	Rhodococcus
	470	AP008957.1_fragment_36_1	226573	29.891	184	103	7	20530	21057	1	166	5.29e-08	59.1	COG4088	Kti12	tRNA Uridine 5-carbamoylmethylation protein Kti12 (Killer toxin insensitivity protein) [Translation, ribosomal structure and biogenesis].	AP008957.1	52280	Rhodococcus_erythropolis_PR4	bacteria	Rhodococcus
	471	AP008957.1_fragment_36_1	399537	23.043	230	159	8	46879	47535	3	225	1.56e-06	54.6	pfam06605	Prophage_tail	Prophage endopeptidase tail. This family is of prophage tail proteins that are probably acting as endopeptidases.	AP008957.1	52280	Rhodococcus_erythropolis_PR4	bacteria	Rhodococcus
	472	AP008957.1_fragment_36_1	226450	21.721	244	167	7	41344	42054	81	307	3.96e-06	54.9	COG3941	HI1514	Phage tail tape-measure protein, controls tail length [Mobilome: prophages, transposons].	AP008957.1	52280	Rhodococcus_erythropolis_PR4	bacteria	Rhodococcus
	473	AP008957.1_fragment_36_1	227039	24.265	272	178	8	31556	32326	51	309	6.27e-06	54	COG4695	BeeE	Phage portal protein BeeE [Mobilome: prophages, transposons].	AP008957.1	52280	Rhodococcus_erythropolis_PR4	bacteria	Rhodococcus
	474	AP008957.1_fragment_36_1	223718	31.776	107	62	2	20533	20823	1	106	1.01e-05	50.5	COG0645	COG0645	Predicted kinase [General function prediction only].	AP008957.1	52280	Rhodococcus_erythropolis_PR4	bacteria	Rhodococcus
	475	AP008957.1_fragment_36_1	400643	26.027	146	96	5	20539	20949	1	143	1.22e-05	51.9	pfam08433	KTI12	Chromatin associated protein KTI12. This is a family of chromatin associated proteins which interact with the Elongator complex, a component of the elongating form of RNA polymerase II. The Elongator complex has histone acetyltransferase activity.	AP008957.1	52280	Rhodococcus_erythropolis_PR4	bacteria	Rhodococcus
	476	AP008957.1_fragment_36_1	375107	32.99	97	59	3	30315	30587	57	153	2.53e-05	49	pfam17288	Terminase_3C	Terminase RNAseH like domain.	AP008957.1	52280	Rhodococcus_erythropolis_PR4	bacteria	Rhodococcus
	477	AP008957.1_fragment_36_1	223637	24.8	125	77	5	20536	20907	1	109	0.000338	46.1	COG0563	Adk	Adenylate kinase or related kinase [Nucleotide transport and metabolism].	AP008957.1	52280	Rhodococcus_erythropolis_PR4	bacteria	Rhodococcus
	478	AP008957.1_fragment_36_1	224697	22.634	243	171	10	29925	30629	181	414	0.00073	47.5	COG1783	XtmB	Phage terminase large subunit [Mobilome: prophages, transposons].	AP008957.1	52280	Rhodococcus_erythropolis_PR4	bacteria	Rhodococcus
	479	AP008957.1_fragment_55	223627	36.911	531	274	14	1434	22	337	866	6.26e-107	365	COG0553	HepA	Superfamily II DNA or RNA helicase, SNF2 family [Transcription, Replication, recombination and repair].	AP008957.1	12641	Rhodococcus_erythropolis_PR4	bacteria	Rhodococcus
	480	AP008957.1_fragment_55	395124	36.513	304	163	6	1419	592	1	302	4.07e-68	233	pfam00176	SNF2_N	SNF2 family N-terminal domain. This domain is found in proteins involved in a variety of processes including transcription regulation (e.g., SNF2, STH1, brahma, MOT1), DNA repair (e.g., ERCC6, RAD16, RAD5), DNA recombination (e.g., RAD54), and chromatin unwinding (e.g., ISWI) as well as a variety of other proteins with little functional information (e.g., lodestar, ETL1).	AP008957.1	12641	Rhodococcus_erythropolis_PR4	bacteria	Rhodococcus
	481	AP008957.1_fragment_55	227000	23.596	445	295	13	8584	9882	11	422	1.57e-52	192	COG4653	COG4653	Predicted phage phi-C31 gp36 major capsid-like protein [Mobilome: prophages, transposons].	AP008957.1	12641	Rhodococcus_erythropolis_PR4	bacteria	Rhodococcus
	482	AP008957.1_fragment_55	398646	29.137	278	174	9	9064	9864	7	272	1.59e-39	149	pfam05065	Phage_capsid	Phage capsid family. Family of bacteriophage hypothetical proteins and capsid proteins.	AP008957.1	12641	Rhodococcus_erythropolis_PR4	bacteria	Rhodococcus
	483	AP008957.1_fragment_55	403577	40.984	122	70	2	1947	1585	5	125	1.2e-28	113	pfam12419	DUF3670	SNF2 Helicase protein. This domain family is found in bacteria, archaea and eukaryotes, and is approximately 140 amino acids in length. The family is found in association with pfam00271, pfam00176. Most of the proteins in this family are annotated as SNF2 helicases but there is little accompanying literature to confirm this.	AP008957.1	12641	Rhodococcus_erythropolis_PR4	bacteria	Rhodococcus
	484	AP008957.1_fragment_55	309640	33.136	169	91	3	7879	8385	6	152	6.46e-26	106	pfam04586	Peptidase_S78	Caudovirus prohead serine protease. Family of Caudovirus prohead serine proteases also found in a number of bacteria possibly as the result of horizontal transfer.	AP008957.1	12641	Rhodococcus_erythropolis_PR4	bacteria	Rhodococcus
	485	AP008957.1_fragment_55	226263	30.526	190	105	7	7831	8388	5	171	1.03e-21	95.6	COG3740	COG3740	Phage head maturation protease [Mobilome: prophages, transposons].	AP008957.1	12641	Rhodococcus_erythropolis_PR4	bacteria	Rhodococcus
	486	AP008957.1_fragment_55	395209	26.957	115	78	3	537	193	1	109	3.52e-18	82.6	pfam00271	Helicase_C	Helicase conserved C-terminal domain. The Prosite family is restricted to DEAD/H helicases, whereas this domain family is found in a wide variety of helicases and helicase related proteins. It may be that this is not an autonomously folding unit, but an integral part of the helicase.	AP008957.1	12641	Rhodococcus_erythropolis_PR4	bacteria	Rhodococcus
	487	AP008957.1_fragment_55	395183	30.519	154	92	5	12585	12139	1	144	3.74e-13	69.6	pfam00239	Resolvase	Resolvase, N terminal domain. The N-terminal domain of the resolvase family (this family) contains the active site and the dimer interface. The extended arm at the C-terminus of this domain connects to the C-terminal helix-turn-helix domain of resolvase - see pfam02796.	AP008957.1	12641	Rhodococcus_erythropolis_PR4	bacteria	Rhodococcus
	488	AP008957.1_fragment_55	224872	26.708	161	109	6	12585	12109	3	156	5.96e-06	50.6	COG1961	PinE	Site-specific DNA recombinase related to the DNA invertase Pin [Replication, recombination and repair].	AP008957.1	12641	Rhodococcus_erythropolis_PR4	bacteria	Rhodococcus
	489	AP008957.1_fragment_55	377856	24.731	93	55	2	12036	11773	17	99	6.31e-05	44.7	pfam07508	Recombinase	Recombinase. This domain is usually found associated with pfam00239 in putative integrases/recombinases of mobile genetic elements of diverse bacteria and phages.	AP008957.1	12641	Rhodococcus_erythropolis_PR4	bacteria	Rhodococcus
	490	AP008957.1_fragment_55	396422	31.373	51	28	2	10100	10252	1	44	8e-05	42.7	pfam01844	HNH	HNH endonuclease. His-Asn-His (HNH) proteins are a very common family of small nucleic acid-binding proteins that are generally associated with endonuclease activity.	AP008957.1	12641	Rhodococcus_erythropolis_PR4	bacteria	Rhodococcus
	491	AP008957.1_fragment_55	405038	31.034	58	32	2	10100	10273	1	50	0.000449	40.8	pfam14279	HNH_5	HNH endonuclease. This domain is related to other HNH domain families such as pfam01844. Suggesting that these proteins have a nucleic acid cleaving function.	AP008957.1	12641	Rhodococcus_erythropolis_PR4	bacteria	Rhodococcus
	492	AP008957.1_fragment_62_1	398646	28.214	280	177	9	55	843	1	273	6.67e-26	109	pfam05065	Phage_capsid	Phage capsid family. Family of bacteriophage hypothetical proteins and capsid proteins.	AP008957.1	5401	Rhodococcus_erythropolis_PR4	bacteria	Rhodococcus
	493	AP008957.1_fragment_62_1	396422	30.612	49	32	2	1664	1810	1	47	4.19e-05	42.3	pfam01844	HNH	HNH endonuclease. His-Asn-His (HNH) proteins are a very common family of small nucleic acid-binding proteins that are generally associated with endonuclease activity.	AP008957.1	5401	Rhodococcus_erythropolis_PR4	bacteria	Rhodococcus
	494	AP008957.1_fragment_62_1	404298	28.261	46	33	0	3105	2968	1	46	6.31e-05	41.8	pfam13392	HNH_3	HNH endonuclease. This is a zinc-binding loop of Fold group 7 as found in endo-deoxy-ribonucleases and HNH nucleases.	AP008957.1	5401	Rhodococcus_erythropolis_PR4	bacteria	Rhodococcus
	495	AP009044.1_fragment_23	226171	50	136	55	4	35581	35195	1	130	1.31e-41	152	COG3645	KilAC	Phage antirepressor protein YoqD, KilAC domain [Mobilome: prophages, transposons].	AP009044.1	38308	Corynebacterium_glutamicum_R	bacteria	Corynebacterium
	496	AP009044.1_fragment_23	397448	44.444	108	55	1	35518	35195	2	104	8.41e-41	148	pfam03374	ANT	Phage antirepressor protein KilAC domain. This domain was called the KilAC domain by Iyer and colleagues.	AP009044.1	38308	Corynebacterium_glutamicum_R	bacteria	Corynebacterium
	497	AP009044.1_fragment_23	226144	44.118	136	73	3	35950	35549	6	140	5.22e-37	140	COG3617	COG3617	Prophage antirepressor [Mobilome: prophages, transposons].	AP009044.1	38308	Corynebacterium_glutamicum_R	bacteria	Corynebacterium
	498	AP009044.1_fragment_23	223702	29.07	172	116	2	29383	28868	2	167	3.52e-31	123	COG0629	Ssb	Single-stranded DNA-binding protein [Replication, recombination and repair].	AP009044.1	38308	Corynebacterium_glutamicum_R	bacteria	Corynebacterium
	499	AP009044.1_fragment_23	395349	46	100	51	1	29371	29072	4	100	1.64e-29	116	pfam00436	SSB	Single-strand binding protein family. This family includes single stranded binding proteins and also the primosomal replication protein N (PriB). PriB forms a complex with PriA, PriC and ssDNA.	AP009044.1	38308	Corynebacterium_glutamicum_R	bacteria	Corynebacterium
	500	AP009044.1_fragment_23	376797	38.542	96	50	2	35914	35654	1	96	6.11e-24	100	pfam02498	Bro-N	BRO family, N-terminal domain. This family includes the N-terminus of baculovirus BRO and ALI motif proteins. The function of BRO proteins is unknown. It has been suggested that BRO-A and BRO-C are DNA binding proteins that influence host DNA replication and/or transcription. This Pfam domain does not include the characteristic invariant alanine, leucine, isoleucine motif of the ALI proteins.	AP009044.1	38308	Corynebacterium_glutamicum_R	bacteria	Corynebacterium
	501	AP009044.1_fragment_23	226462	41.573	89	50	1	9287	9027	5	93	9.59e-19	89.9	COG3953	SLT	SLT domain protein [Mobilome: prophages, transposons].	AP009044.1	38308	Corynebacterium_glutamicum_R	bacteria	Corynebacterium
	502	AP009044.1_fragment_23	227605	19.397	464	320	11	12194	10875	198	631	1.62e-16	88.4	COG5280	YqbO	Phage-related minor tail protein [Mobilome: prophages, transposons].	AP009044.1	38308	Corynebacterium_glutamicum_R	bacteria	Corynebacterium
	503	AP009044.1_fragment_23	377473	48.148	54	24	2	38043	38204	1	50	3.26e-15	73.7	pfam05154	TM2	TM2 domain. This family is composed of a pair of transmembrane alpha helices connected by a short linker. The function of this domain is unknown, however it occurs in a wide range or protein contexts.	AP009044.1	38308	Corynebacterium_glutamicum_R	bacteria	Corynebacterium
	504	AP009044.1_fragment_23	224860	27.692	130	92	2	27845	27459	9	137	7.24e-15	77	COG1949	Orn	Oligoribonuclease (3'-5' exoribonuclease) [RNA processing and modification].	AP009044.1	38308	Corynebacterium_glutamicum_R	bacteria	Corynebacterium
	505	AP009044.1_fragment_23	223811	23.973	146	108	2	18983	18552	52	196	5.61e-13	71.9	COG0740	ClpP	ATP-dependent protease ClpP, protease subunit [Posttranslational modification, protein turnover, chaperones].	AP009044.1	38308	Corynebacterium_glutamicum_R	bacteria	Corynebacterium
	506	AP009044.1_fragment_23	401954	29.146	199	127	8	12116	11526	14	200	1.73e-12	70.8	pfam10145	PhageMin_Tail	Phage-related minor tail protein. Members of this family are found in putative phage tail tape measure proteins.	AP009044.1	38308	Corynebacterium_glutamicum_R	bacteria	Corynebacterium
	507	AP009044.1_fragment_23	395456	28.378	74	53	0	18794	18573	99	172	8.67e-11	64.9	pfam00574	CLP_protease	Clp protease. The Clp protease has an active site catalytic triad. In E. coli Clp protease, ser-111, his-136 and asp-185 form the catalytic triad. Some members have lost active site residues and are therefore inactive, some contain one or two large insertions.	AP009044.1	38308	Corynebacterium_glutamicum_R	bacteria	Corynebacterium
	508	AP009044.1_fragment_23	404596	29.091	55	36	1	30663	30499	4	55	1.55e-07	51.7	pfam13730	HTH_36	Helix-turn-helix domain.	AP009044.1	38308	Corynebacterium_glutamicum_R	bacteria	Corynebacterium
	509	AP009044.1_fragment_23	227699	16.231	536	375	18	11648	10128	55	545	7.87e-07	57.1	COG5412	COG5412	Phage-related protein [Mobilome: prophages, transposons].	AP009044.1	38308	Corynebacterium_glutamicum_R	bacteria	Corynebacterium
	510	AP009044.1_fragment_23	226974	19.101	267	170	12	21678	20947	82	325	1.39e-06	55.8	COG4626	YmfN	Phage terminase-like protein, large subunit, contains N-terminal HTH domain [Mobilome: prophages, transposons].	AP009044.1	38308	Corynebacterium_glutamicum_R	bacteria	Corynebacterium
	511	AP009044.1_fragment_23	225196	30.303	66	40	1	38037	38216	4	69	9.58e-06	48.2	COG2314	TM2	Uncharacterized membrane protein YozV, TM2 domain [Function unknown].	AP009044.1	38308	Corynebacterium_glutamicum_R	bacteria	Corynebacterium
	512	AP009044.1_fragment_23	396169	35.802	81	34	4	9230	9018	21	93	1.2e-05	48.5	pfam01464	SLT	Transglycosylase SLT domain. This family is distantly related to pfam00062. Members are found in phages, type II, type III and type IV secretion systems.	AP009044.1	38308	Corynebacterium_glutamicum_R	bacteria	Corynebacterium
	513	AP009044.1_fragment_23	286444	27.778	90	62	1	15844	15584	2	91	3.51e-05	47.1	pfam09355	Phage_Gp19	Phage protein Gp19/Gp15/Gp42. This family of proteins are functionally uncharacterized. They are found in a variety of bacteriophage.	AP009044.1	38308	Corynebacterium_glutamicum_R	bacteria	Corynebacterium
	514	AP009044.1_fragment_23	395743	23.164	177	108	11	27845	27336	1	156	0.000387	45.4	pfam00929	RNase_T	Exonuclease. This family includes a variety of exonuclease proteins, such as ribonuclease T and the epsilon subunit of DNA polymerase III.;	AP009044.1	38308	Corynebacterium_glutamicum_R	bacteria	Corynebacterium
	515	AP009044.1_fragment_23	224759	27.273	77	41	2	30663	30433	21	82	0.000535	44.1	COG1846	MarR	DNA-binding transcriptional regulator, MarR family [Transcription].	AP009044.1	38308	Corynebacterium_glutamicum_R	bacteria	Corynebacterium
	516	AP009044.1_fragment_23	223812	25.664	113	60	6	9317	9018	137	238	0.000624	46.6	COG0741	MltE	Soluble lytic murein transglycosylase and related regulatory proteins (some contain LysM/invasin domains) [Cell wall/membrane/envelope biogenesis].	AP009044.1	38308	Corynebacterium_glutamicum_R	bacteria	Corynebacterium
	517	AP009044.1_fragment_23	399250	24.786	117	77	3	37192	37509	1	117	0.000763	43.6	pfam06114	Peptidase_M78	IrrE N-terminal-like domain. This entry includes the catalytic domain of the protein ImmA, which is a metallopeptidase containing an HEXXH zinc-binding motif from peptidase family M78. ImmA is encoded on a conjugative transposon. Conjugating bacteria are able to transfer conjugative transposons that can, for example, confer resistance to antibiotics. The transposon is integrated into the chromoso…	AP009044.1	38308	Corynebacterium_glutamicum_R	bacteria	Corynebacterium
	518	AP009045.1	223382	36.591	440	245	8	47798	49051	6	433	5.04e-110	361	COG0305	DnaB	Replicative DNA helicase [Replication, recombination and repair].	AP009045.1	49120	Corynebacterium_glutamicum_R	plasmid	Corynebacterium
	519	AP009045.1	397735	44.706	255	139	2	48290	49048	1	255	2.18e-107	345	pfam03796	DnaB_C	DnaB-like helicase C terminal domain. The hexameric helicase DnaB unwinds the DNA duplex at the Escherichia coli chromosome replication fork. Although the mechanism by which DnaB both couples ATP hydrolysis to translocation along DNA and denatures the duplex is unknown, a change in the quaternary structure of the protein involving dimerization of the N-terminal domain has been observed and may oc…	AP009045.1	49120	Corynebacterium_glutamicum_R	plasmid	Corynebacterium
	520	AP009045.1	399274	28.042	378	234	8	17470	18522	1	367	1.43e-73	253	pfam06152	Phage_min_cap2	Phage minor capsid protein 2. Family of related phage minor capsid proteins.	AP009045.1	49120	Corynebacterium_glutamicum_R	plasmid	Corynebacterium
	521	AP009045.1	396870	36.715	207	108	4	11636	12256	2	185	1.73e-48	174	pfam02511	Thy1	Thymidylate synthase complementing protein. Thymidylate synthase complementing protein (Thy1) complements the thymidine growth requirement of the organisms in which it is found, but shows no homology to thymidylate synthase. The bacterial members of this family at least are flavin-dependent thymidylate synthases.	AP009045.1	49120	Corynebacterium_glutamicum_R	plasmid	Corynebacterium
	522	AP009045.1	223827	41.221	131	75	2	9912	10298	17	147	2.11e-36	137	COG0756	Dut	dUTPase [Nucleotide transport and metabolism, Defense mechanisms].	AP009045.1	49120	Corynebacterium_glutamicum_R	plasmid	Corynebacterium
	523	AP009045.1	224270	30.667	225	140	6	11606	12268	22	234	3.03e-36	142	COG1351	ThyX	Thymidylate synthase ThyX [Nucleotide transport and metabolism].	AP009045.1	49120	Corynebacterium_glutamicum_R	plasmid	Corynebacterium
	524	AP009045.1	225720	30.049	203	92	6	34718	35233	19	202	2.19e-25	108	COG3179	COG3179	Predicted chitinase [General function prediction only].	AP009045.1	49120	Corynebacterium_glutamicum_R	plasmid	Corynebacterium
	525	AP009045.1	223665	20.263	380	267	12	8200	9297	6	363	1.15e-24	110	COG0592	DnaN	DNA polymerase III sliding clamp (beta) subunit, PCNA homolog [Replication, recombination and repair].	AP009045.1	49120	Corynebacterium_glutamicum_R	plasmid	Corynebacterium
	526	AP009045.1	395562	38.281	128	77	1	9912	10295	4	129	4.04e-20	90.8	pfam00692	dUTPase	dUTPase. dUTPase hydrolyzes dUTP to dUMP and pyrophosphate.	AP009045.1	49120	Corynebacterium_glutamicum_R	plasmid	Corynebacterium
	527	AP009045.1	395349	29.091	110	65	2	2574	2903	4	100	5.3e-16	78	pfam00436	SSB	Single-strand binding protein family. This family includes single stranded binding proteins and also the primosomal replication protein N (PriB). PriB forms a complex with PriA, PriC and ssDNA.	AP009045.1	49120	Corynebacterium_glutamicum_R	plasmid	Corynebacterium
	528	AP009045.1	223702	31.034	116	69	2	2559	2906	1	105	1e-15	79.4	COG0629	Ssb	Single-stranded DNA-binding protein [Replication, recombination and repair].	AP009045.1	49120	Corynebacterium_glutamicum_R	plasmid	Corynebacterium
	529	AP009045.1	395580	33.913	115	74	2	8200	8538	6	120	4.35e-15	75.8	pfam00712	DNA_pol3_beta	DNA polymerase III beta subunit, N-terminal domain. A dimer of the beta subunit of DNA polymerase beta forms a ring which encircles duplex DNA. Each monomer contains three domains of identical topology and DNA clamp fold.	AP009045.1	49120	Corynebacterium_glutamicum_R	plasmid	Corynebacterium
	530	AP009045.1	395471	31.897	116	76	2	40651	40313	53	168	1.56e-08	58.5	pfam00589	Phage_integrase	Phage integrase family. Members of this family cleave DNA substrates by a series of staggered cuts, during which the protein becomes covalently linked to the DNA through a catalytic tyrosine residue at the carboxy end of the alignment. The catalytic site residues in CRE recombinase are Arg-173, His-289, Arg-292 and Tyr-324.	AP009045.1	49120	Corynebacterium_glutamicum_R	plasmid	Corynebacterium
	531	AP009045.1	400029	60	30	12	0	42377	42288	1	30	5.71e-08	53.4	pfam07463	NUMOD4	NUMOD4 motif. NUMOD4 is a putative DNA-binding motif found in homing endonucleases and related proteins.	AP009045.1	49120	Corynebacterium_glutamicum_R	plasmid	Corynebacterium
	532	AP009045.1	397374	20.657	213	146	11	13972	14583	3	201	7.15e-08	57.4	pfam03237	Terminase_6	Terminase-like family. This family represents a group of terminase proteins.	AP009045.1	49120	Corynebacterium_glutamicum_R	plasmid	Corynebacterium
	533	AP009045.1	395624	37.313	67	42	0	47798	47998	5	71	7.44e-08	54.5	pfam00772	DnaB	DnaB-like helicase N terminal domain. The hexameric helicase DnaB unwinds the DNA duplex at the Escherichia coli chromosome replication fork. Although the mechanism by which DnaB both couples ATP hydrolysis to translocation along DNA and denatures the duplex is unknown, a change in the quaternary structure of the protein involving dimerization of the N-terminal domain has been observed and may oc…	AP009045.1	49120	Corynebacterium_glutamicum_R	plasmid	Corynebacterium
	534	AP009045.1	223789	34.286	70	44	1	10023	10232	92	159	7.45e-08	56.9	COG0717	Dcd	Deoxycytidine triphosphate deaminase [Nucleotide transport and metabolism].	AP009045.1	49120	Corynebacterium_glutamicum_R	plasmid	Corynebacterium
	535	AP009045.1	403817	32.653	49	33	0	43293	43439	1	49	8.14e-06	47.1	pfam12728	HTH_17	Helix-turn-helix domain. This domain is a DNA-binding helix-turn-helix domain.	AP009045.1	49120	Corynebacterium_glutamicum_R	plasmid	Corynebacterium
	536	AP009045.1	398687	18.261	115	91	3	16158	16499	41	153	4.23e-05	51.2	pfam05133	Phage_prot_Gp6	Phage portal protein, SPP1 Gp6-like. This protein forms a hole, or portal, that enables DNA passage during packaging and ejection. It also forms the junction between the phage head (capsid) and the tail proteins. During SPP1 morphogenesis, Gp6 participates in the procapsid assembly reaction. This family also includes the old Pfam family Phage_min_cap (PF05126).	AP009045.1	49120	Corynebacterium_glutamicum_R	plasmid	Corynebacterium
	537	AP009045.1	225891	28.947	76	48	2	46602	46829	30	99	0.000143	46.1	COG3355	COG3355	Predicted transcriptional regulator [Transcription].	AP009045.1	49120	Corynebacterium_glutamicum_R	plasmid	Corynebacterium
	538	AP009045.1	404298	34.783	46	30	0	42185	42048	1	46	0.00015	43.4	pfam13392	HNH_3	HNH endonuclease. This is a zinc-binding loop of Fold group 7 as found in endo-deoxy-ribonucleases and HNH nucleases.	AP009045.1	49120	Corynebacterium_glutamicum_R	plasmid	Corynebacterium
	539	AP009045.1	335802	20.188	213	150	6	13954	14574	3	201	0.000214	47	pfam04466	Terminase_3	Phage terminase large subunit. Initiation of packaging of double-stranded viral DNA involves the specific interaction of the prohead with viral DNA in a process mediated by a phage-encoded terminase protein. The terminase enzymes are usually hetero-oligomers composed of a small and a large subunit. This region is found on the large subunit and possess an endonuclease and ATPase activity that requ…	AP009045.1	49120	Corynebacterium_glutamicum_R	plasmid	Corynebacterium
	540	AP009045.1	227308	30.088	113	72	2	40612	40295	179	291	0.000279	48	COG4974	XerD	Site-specific recombinase XerD [Replication, recombination and repair].	AP009045.1	49120	Corynebacterium_glutamicum_R	plasmid	Corynebacterium
	541	AP009045.1	405362	28.571	56	39	1	41263	41096	1	55	0.000518	42.2	pfam14659	Phage_int_SAM_3	Phage integrase, N-terminal SAM-like domain. This domain is found in a variety of phage integrase proteins.	AP009045.1	49120	Corynebacterium_glutamicum_R	plasmid	Corynebacterium
	542	AP009045.1	396667	27.273	88	58	3	12864	13118	5	89	0.000595	43	pfam02195	ParBc	ParB-like nuclease domain.	AP009045.1	49120	Corynebacterium_glutamicum_R	plasmid	Corynebacterium
	543	AP009493.1_fragment_43_1	396203	24.503	151	79	5	11533	11976	1	119	3.57e-14	71.6	pfam01510	Amidase_2	N-acetylmuramoyl-L-alanine amidase. This family includes zinc amidases that have N-acetylmuramoyl-L-alanine amidase activity EC:3.5.1.28. This enzyme domain cleaves the amide bond between N-acetylmuramoyl and L-amino acids in bacterial cell walls (preferentially: D-lactyl-L-Ala). The structure is known for the bacteriophage T7 structure and shows that two of the conserved histidines are zinc bind…	AP009493.1	12861	Streptomyces_griseus_subsp._griseus_NBRC_13350	bacteria	Streptomyces
	544	AP009493.1_fragment_43_1	227699	21.03	233	150	6	3482	4081	303	534	2.15e-06	54	COG5412	COG5412	Phage-related protein [Mobilome: prophages, transposons].	AP009493.1	12861	Streptomyces_griseus_subsp._griseus_NBRC_13350	bacteria	Streptomyces
	545	AP009493.1_fragment_44	403503	45.714	175	86	4	8471	8986	17	185	6.55e-60	204	pfam12307	DUF3631	Protein of unknown function (DUF3631). This protein is found in bacteria. Proteins in this family are typically between 180 to 701 amino acids in length.	AP009493.1	10863	Streptomyces_griseus_subsp._griseus_NBRC_13350	bacteria	Streptomyces
	546	AP009493.1_fragment_44	401258	43.956	182	74	5	6679	7212	1	158	3.22e-49	172	pfam09250	Prim-Pol	Bifunctional DNA primase/polymerase, N-terminal. Members of this family adopt a structure consisting of a core of antiparallel beta sheets. They are found in various bacterial hypothetical proteins, and have been shown to harbour both primase and polymerase activities.	AP009493.1	10863	Streptomyces_griseus_subsp._griseus_NBRC_13350	bacteria	Streptomyces
	547	AP009493.1_fragment_44	223348	23.867	331	216	11	5624	6580	4	310	8.65e-31	126	COG0270	Dcm	Site-specific DNA-cytosine methylase [Replication, recombination and repair].	AP009493.1	10863	Streptomyces_griseus_subsp._griseus_NBRC_13350	bacteria	Streptomyces
	548	AP009493.1_fragment_44	395093	24.138	348	199	14	5624	6580	1	312	1.3e-25	110	pfam00145	DNA_methylase	C-5 cytosine-specific DNA methylase.	AP009493.1	10863	Streptomyces_griseus_subsp._griseus_NBRC_13350	bacteria	Streptomyces
	549	AP009493.1_fragment_44	225848	35.294	51	33	0	9268	9420	14	64	0.000182	42.4	COG3311	AlpA	Predicted DNA-binding transcriptional regulator AlpA [Transcription, Mobilome: prophages, transposons].	AP009493.1	10863	Streptomyces_griseus_subsp._griseus_NBRC_13350	bacteria	Streptomyces
	550	AP010888.1_fragment_13	404530	49.392	411	123	10	144117	142936	1	343	2.57e-152	480	pfam13651	EcoRI_methylase	Adenine-specific methyltransferase EcoRI. This methylase recognizes the double-stranded sequence GAATTC, causes specific methylation on A-3 on both strands, and protects the DNA from cleavage by the EcoRI endonuclease.	AP010888.1	171690	Bifidobacterium_longum_subsp._longum_JCM_1217	bacteria	Bifidobacterium
	551	AP010888.1_fragment_13	404530	32.286	350	186	12	141560	140640	1	342	4.18e-59	212	pfam13651	EcoRI_methylase	Adenine-specific methyltransferase EcoRI. This methylase recognizes the double-stranded sequence GAATTC, causes specific methylation on A-3 on both strands, and protects the DNA from cleavage by the EcoRI endonuclease.	AP010888.1	171690	Bifidobacterium_longum_subsp._longum_JCM_1217	bacteria	Bifidobacterium
	552	AP010888.1_fragment_13	367067	33.981	412	259	10	22091	20874	1	405	1.57e-99	331	pfam02388	FemAB	FemAB family. The femAB operon codes for two nearly identical approximately 50-kDa proteins involved in the formation of the Staphylococcal pentaglycine interpeptide bridge in peptidoglycan. These proteins are also considered as a factor influencing the level of methicillin resistance.	AP010888.1	171690	Bifidobacterium_longum_subsp._longum_JCM_1217	bacteria	Bifidobacterium
	553	AP010888.1_fragment_13	225382	39.198	324	180	7	17235	18203	7	314	1.06e-89	299	COG2826	Tra8	Transposase and inactivated derivatives, IS30 family [Mobilome: prophages, transposons].	AP010888.1	171690	Bifidobacterium_longum_subsp._longum_JCM_1217	bacteria	Bifidobacterium
	554	AP010888.1_fragment_13	225224	28.676	408	269	12	22055	20856	18	411	1.56e-51	193	COG2348	FmhB	Lipid II:glycine glycyltransferase (Peptidoglycan interpeptide bridge formation enzyme) [Cell wall/membrane/envelope biogenesis].	AP010888.1	171690	Bifidobacterium_longum_subsp._longum_JCM_1217	bacteria	Bifidobacterium
	555	AP010888.1_fragment_13	400246	30.472	233	146	6	8729	8043	1	221	3.11e-51	184	pfam07804	HipA_C	HipA-like C-terminal domain. The members of this family are similar to a region close to the C-terminus of the HipA protein expressed by various bacterial species. This protein is known to be involved in high-frequency persistence to the lethal effects of inhibition of either DNA or peptidoglycan synthesis. When expressed alone, it is toxic to bacterial cells, but it is usually tightly associated…	AP010888.1	171690	Bifidobacterium_longum_subsp._longum_JCM_1217	bacteria	Bifidobacterium
	556	AP010888.1_fragment_13	396316	38.326	227	137	1	99555	98875	13	236	1.18e-50	184	pfam01695	IstB_IS21	IstB-like ATP binding protein. This protein contains an ATP/GTP binding P-loop motif. It is found associated with IS21 family insertion sequences. The function of this protein is unknown, but it may perform a transposase function.	AP010888.1	171690	Bifidobacterium_longum_subsp._longum_JCM_1217	bacteria	Bifidobacterium
	557	AP010888.1_fragment_13	396316	39.227	181	110	0	158268	157726	56	236	5.74e-45	167	pfam01695	IstB_IS21	IstB-like ATP binding protein. This protein contains an ATP/GTP binding P-loop motif. It is found associated with IS21 family insertion sequences. The function of this protein is unknown, but it may perform a transposase function.	AP010888.1	171690	Bifidobacterium_longum_subsp._longum_JCM_1217	bacteria	Bifidobacterium
	558	AP010888.1_fragment_13	396316	39.227	181	110	0	53464	52922	56	236	5.74e-45	167	pfam01695	IstB_IS21	IstB-like ATP binding protein. This protein contains an ATP/GTP binding P-loop motif. It is found associated with IS21 family insertion sequences. The function of this protein is unknown, but it may perform a transposase function.	AP010888.1	171690	Bifidobacterium_longum_subsp._longum_JCM_1217	bacteria	Bifidobacterium
	559	AP010888.1_fragment_13	224401	34.802	227	146	2	99564	98890	19	245	9.42e-49	179	COG1484	DnaC	DNA replication protein DnaC [Replication, recombination and repair].	AP010888.1	171690	Bifidobacterium_longum_subsp._longum_JCM_1217	bacteria	Bifidobacterium
	560	AP010888.1_fragment_13	224401	40.323	186	109	2	158268	157717	68	253	1.25e-45	170	COG1484	DnaC	DNA replication protein DnaC [Replication, recombination and repair].	AP010888.1	171690	Bifidobacterium_longum_subsp._longum_JCM_1217	bacteria	Bifidobacterium
	561	AP010888.1_fragment_13	224401	40.323	186	109	2	53464	52913	68	253	1.25e-45	170	COG1484	DnaC	DNA replication protein DnaC [Replication, recombination and repair].	AP010888.1	171690	Bifidobacterium_longum_subsp._longum_JCM_1217	bacteria	Bifidobacterium
	562	AP010888.1_fragment_13	397907	43.624	149	83	1	34533	34087	1	148	3.27e-48	173	pfam04011	LemA	LemA family. The members of this family are related to the LemA protein. LemA contains an amino terminal predicted transmembrane helix. It has been predicted that the small amino terminus is extracellular. The exact molecular function of this protein is uncertain.	AP010888.1	171690	Bifidobacterium_longum_subsp._longum_JCM_1217	bacteria	Bifidobacterium
	563	AP010888.1_fragment_13	223747	31.217	378	222	9	87057	85930	1	342	1.98e-43	167	COG0675	InsQ	Transposase [Mobilome: prophages, transposons].	AP010888.1	171690	Bifidobacterium_longum_subsp._longum_JCM_1217	bacteria	Bifidobacterium
	564	AP010888.1_fragment_13	223747	20.807	322	199	7	27599	26634	85	350	8.41e-20	98.2	COG0675	InsQ	Transposase [Mobilome: prophages, transposons].	AP010888.1	171690	Bifidobacterium_longum_subsp._longum_JCM_1217	bacteria	Bifidobacterium
	565	AP010888.1_fragment_13	223747	22.477	218	138	5	44396	43743	88	274	9.22e-06	54.7	COG0675	InsQ	Transposase [Mobilome: prophages, transposons].	AP010888.1	171690	Bifidobacterium_longum_subsp._longum_JCM_1217	bacteria	Bifidobacterium
	566	AP010888.1_fragment_13	224618	39.394	165	97	2	34575	34090	21	185	4.45e-41	154	COG1704	LemA	Uncharacterized conserved protein [Function unknown].	AP010888.1	171690	Bifidobacterium_longum_subsp._longum_JCM_1217	bacteria	Bifidobacterium
	567	AP010888.1_fragment_13	226287	39.416	137	80	2	68052	68459	70	204	1.02e-34	137	COG3764	SrtA	Sortase (surface protein transpeptidase) [Cell wall/membrane/envelope biogenesis].	AP010888.1	171690	Bifidobacterium_longum_subsp._longum_JCM_1217	bacteria	Bifidobacterium
	568	AP010888.1_fragment_13	226287	36.424	151	77	6	31151	30717	61	198	9.63e-19	90.9	COG3764	SrtA	Sortase (surface protein transpeptidase) [Cell wall/membrane/envelope biogenesis].	AP010888.1	171690	Bifidobacterium_longum_subsp._longum_JCM_1217	bacteria	Bifidobacterium
	569	AP010888.1_fragment_13	398053	40.476	126	70	4	68070	68441	1	123	1.94e-26	110	pfam04203	Sortase	Sortase family. The founder member of this family is S.aureus sortase, a transpeptidase that attaches surface proteins by the threonine of an LPXTG motif to the cell wall.	AP010888.1	171690	Bifidobacterium_longum_subsp._longum_JCM_1217	bacteria	Bifidobacterium
	570	AP010888.1_fragment_13	398053	38.931	131	67	6	31100	30717	3	123	7.04e-22	96.9	pfam04203	Sortase	Sortase family. The founder member of this family is S.aureus sortase, a transpeptidase that attaches surface proteins by the threonine of an LPXTG motif to the cell wall.	AP010888.1	171690	Bifidobacterium_longum_subsp._longum_JCM_1217	bacteria	Bifidobacterium
	571	AP010888.1_fragment_13	226451	37.241	145	84	2	131952	132377	31	171	1.8e-24	106	COG3942	COG3942	Surface antigen [Cell wall/membrane/envelope biogenesis].	AP010888.1	171690	Bifidobacterium_longum_subsp._longum_JCM_1217	bacteria	Bifidobacterium
	572	AP010888.1_fragment_13	395705	46.25	80	35	2	132781	132996	1	80	7.74e-24	101	pfam00877	NLPC_P60	NlpC/P60 family. The function of this domain is unknown. It is found in several lipoproteins.	AP010888.1	171690	Bifidobacterium_longum_subsp._longum_JCM_1217	bacteria	Bifidobacterium
	573	AP010888.1_fragment_13	223989	25.459	381	229	19	155074	154034	37	396	1.24e-23	110	COG1061	SSL2	Superfamily II DNA or RNA helicase [Transcription, Replication, recombination and repair].	AP010888.1	171690	Bifidobacterium_longum_subsp._longum_JCM_1217	bacteria	Bifidobacterium
	574	AP010888.1_fragment_13	407852	28.025	157	91	4	88520	88984	1	137	2.85e-22	98.9	pfam18013	Phage_lysozyme2	Phage tail lysozyme. This domain has a lysozyme like fold. It is found in the tail protein of various phages probably giving them the ability to degrade the host cell wall peptidoglycan layer.	AP010888.1	171690	Bifidobacterium_longum_subsp._longum_JCM_1217	bacteria	Bifidobacterium
	575	AP010888.1_fragment_13	398299	44	125	68	2	33947	33576	1	124	3.47e-22	98	pfam04536	TPM_phosphatase	TPM domain. This family was first named TPM domain after its founding proteins: TLP18.3, Psb32 and MOLO-1. In Arabidopsis, this domain is called the thylakoid acid phosphatase -TAP - domain and has a Rossmann-like fold. In plants, the family resides in the thylakoid lumen attached to the outer membrane of the chloroplast/plastid. It is active in the photosystem II.	AP010888.1	171690	Bifidobacterium_longum_subsp._longum_JCM_1217	bacteria	Bifidobacterium
	576	AP010888.1_fragment_13	398299	34.677	124	79	2	37028	36660	1	123	1.98e-20	93	pfam04536	TPM_phosphatase	TPM domain. This family was first named TPM domain after its founding proteins: TLP18.3, Psb32 and MOLO-1. In Arabidopsis, this domain is called the thylakoid acid phosphatase -TAP - domain and has a Rossmann-like fold. In plants, the family resides in the thylakoid lumen attached to the outer membrane of the chloroplast/plastid. It is active in the photosystem II.	AP010888.1	171690	Bifidobacterium_longum_subsp._longum_JCM_1217	bacteria	Bifidobacterium
	577	AP010888.1_fragment_13	396799	23.438	256	153	10	104688	104017	1	245	3.66e-21	100	pfam02384	N6_Mtase	N-6 DNA Methylase. Restriction-modification (R-M) systems protect a bacterial cell against invasion of foreign DNA by endonucleolytic cleavage of DNA that lacks a site specific modification. The R-M system is a complex containing three polypeptides: M (this family), S (pfam01420), and R. This family consists of N-6 adenine-specific DNA methylase EC:2.1.1.72 from Type I and Type IC restriction sys…	AP010888.1	171690	Bifidobacterium_longum_subsp._longum_JCM_1217	bacteria	Bifidobacterium
	578	AP010888.1_fragment_13	223627	20.588	510	316	22	171679	170369	339	832	5.01e-21	105	COG0553	HepA	Superfamily II DNA or RNA helicase, SNF2 family [Transcription, Replication, recombination and repair].	AP010888.1	171690	Bifidobacterium_longum_subsp._longum_JCM_1217	bacteria	Bifidobacterium
	579	AP010888.1_fragment_13	224429	30.636	173	112	3	33965	33468	30	201	1.25e-20	98.2	COG1512	YgcG	Uncharacterized membrane protein YgcG, contains a TPM-fold domain [Function unknown].	AP010888.1	171690	Bifidobacterium_longum_subsp._longum_JCM_1217	bacteria	Bifidobacterium
	580	AP010888.1_fragment_13	224429	23.457	162	109	5	37118	36648	11	162	5.89e-10	66.6	COG1512	YgcG	Uncharacterized membrane protein YgcG, contains a TPM-fold domain [Function unknown].	AP010888.1	171690	Bifidobacterium_longum_subsp._longum_JCM_1217	bacteria	Bifidobacterium
	581	AP010888.1_fragment_13	284650	45.714	70	36	2	26858	26649	2	69	1.33e-20	91.5	pfam07282	OrfB_Zn_ribbon	Putative transposase DNA-binding domain. This putative domain is found at the C-terminus of a large number of transposase proteins. This domain contains four conserved cysteines suggestive of a zinc binding domain. Given the need for transposases to bind DNA as well as the large number of DNA-binding zinc fingers we hypothesize this domain is DNA-binding.	AP010888.1	171690	Bifidobacterium_longum_subsp._longum_JCM_1217	bacteria	Bifidobacterium
	582	AP010888.1_fragment_13	284650	48.529	68	33	2	86133	85930	1	66	6.34e-19	86.5	pfam07282	OrfB_Zn_ribbon	Putative transposase DNA-binding domain. This putative domain is found at the C-terminus of a large number of transposase proteins. This domain contains four conserved cysteines suggestive of a zinc binding domain. Given the need for transposases to bind DNA as well as the large number of DNA-binding zinc fingers we hypothesize this domain is DNA-binding.	AP010888.1	171690	Bifidobacterium_longum_subsp._longum_JCM_1217	bacteria	Bifidobacterium
	583	AP010888.1_fragment_13	398775	48.864	88	40	2	132042	132305	1	83	1.82e-19	88.6	pfam05257	CHAP	CHAP domain. This domain corresponds to an amidase function. Many of these proteins are involved in cell wall metabolism of bacteria. This domain is found at the N-terminus of Escherichia coli gss, where it functions as a glutathionylspermidine amidase EC:3.5.1.78. This domain is found to be the catalytic domain of PlyCA. CHAP is the amidase domain of bifunctional Escherichia coli glutathionylspe…	AP010888.1	171690	Bifidobacterium_longum_subsp._longum_JCM_1217	bacteria	Bifidobacterium
	584	AP010888.1_fragment_13	223862	40.541	111	54	5	132730	133026	70	180	4.91e-19	91.6	COG0791	Spr	Cell wall-associated hydrolase, NlpC family [Cell wall/membrane/envelope biogenesis].	AP010888.1	171690	Bifidobacterium_longum_subsp._longum_JCM_1217	bacteria	Bifidobacterium
	585	AP010888.1_fragment_13	224860	29.24	171	115	3	105888	106388	7	175	1.19e-18	90.1	COG1949	Orn	Oligoribonuclease (3'-5' exoribonuclease) [RNA processing and modification].	AP010888.1	171690	Bifidobacterium_longum_subsp._longum_JCM_1217	bacteria	Bifidobacterium
	586	AP010888.1_fragment_13	226950	22.53	253	182	7	159971	159225	3	245	2.51e-18	91.7	COG4584	COG4584	Transposase [Mobilome: prophages, transposons].	AP010888.1	171690	Bifidobacterium_longum_subsp._longum_JCM_1217	bacteria	Bifidobacterium
	587	AP010888.1_fragment_13	226950	22.53	253	182	7	55167	54421	3	245	2.51e-18	91.7	COG4584	COG4584	Transposase [Mobilome: prophages, transposons].	AP010888.1	171690	Bifidobacterium_longum_subsp._longum_JCM_1217	bacteria	Bifidobacterium
	588	AP010888.1_fragment_13	226950	19.742	233	173	6	101045	100362	4	227	6.6e-14	78.7	COG4584	COG4584	Transposase [Mobilome: prophages, transposons].	AP010888.1	171690	Bifidobacterium_longum_subsp._longum_JCM_1217	bacteria	Bifidobacterium
	589	AP010888.1_fragment_13	223363	19.935	306	186	12	104826	104053	79	373	3.26e-18	94.8	COG0286	HsdM	Type I restriction-modification system, DNA methylase subunit [Defense mechanisms].	AP010888.1	171690	Bifidobacterium_longum_subsp._longum_JCM_1217	bacteria	Bifidobacterium
	590	AP010888.1_fragment_13	403797	22.305	269	175	9	78577	77813	1	249	4.79e-18	90.3	pfam12705	PDDEXK_1	PD-(D/E)XK nuclease superfamily. Members of this family belong to the PD-(D/E)XK nuclease superfamily	AP010888.1	171690	Bifidobacterium_longum_subsp._longum_JCM_1217	bacteria	Bifidobacterium
	591	AP010888.1_fragment_13	402534	25.389	193	103	8	124713	124153	8	165	8.86e-18	86.9	pfam10991	DUF2815	Protein of unknown function (DUF2815). This is a phage related family of proteins with unknown function.	AP010888.1	171690	Bifidobacterium_longum_subsp._longum_JCM_1217	bacteria	Bifidobacterium
	592	AP010888.1_fragment_13	398607	27.451	153	101	4	137536	137988	2	146	5.75e-16	83	pfam05013	FGase	N-formylglutamate amidohydrolase. Formylglutamate amidohydrolase (FGase) catalyzes the terminal reaction in the five-step pathway for histidine utilisation in Pseudomonas putida. By this action, N-formyl-L-glutamate (FG) is hydrolyzed to produce L-glutamate plus formate.	AP010888.1	171690	Bifidobacterium_longum_subsp._longum_JCM_1217	bacteria	Bifidobacterium
	593	AP010888.1_fragment_13	396108	40	110	63	1	86490	86170	9	118	2.23e-15	78.5	pfam01385	OrfB_IS605	Probable transposase. This family includes IS891, IS1136 and IS1341. DUF1225, pfam06774, has now been merged into this family.	AP010888.1	171690	Bifidobacterium_longum_subsp._longum_JCM_1217	bacteria	Bifidobacterium
	594	AP010888.1_fragment_13	396108	22.137	131	81	4	27335	26955	7	120	5.6e-10	63.1	pfam01385	OrfB_IS605	Probable transposase. This family includes IS891, IS1136 and IS1341. DUF1225, pfam06774, has now been merged into this family.	AP010888.1	171690	Bifidobacterium_longum_subsp._longum_JCM_1217	bacteria	Bifidobacterium
	595	AP010888.1_fragment_13	396108	25.62	121	80	3	44105	43743	9	119	4.1e-09	60.4	pfam01385	OrfB_IS605	Probable transposase. This family includes IS891, IS1136 and IS1341. DUF1225, pfam06774, has now been merged into this family.	AP010888.1	171690	Bifidobacterium_longum_subsp._longum_JCM_1217	bacteria	Bifidobacterium
	596	AP010888.1_fragment_13	223581	21.429	322	180	11	98754	97813	411	667	5.58e-15	85.6	COG0507	RecD	ATP-dependent exoDNAse (exonuclease V), alpha subunit, helicase superfamily I [Replication, recombination and repair].	AP010888.1	171690	Bifidobacterium_longum_subsp._longum_JCM_1217	bacteria	Bifidobacterium
	597	AP010888.1_fragment_13	395093	33.333	126	66	4	119011	118655	1	115	9.41e-15	82	pfam00145	DNA_methylase	C-5 cytosine-specific DNA methylase.	AP010888.1	171690	Bifidobacterium_longum_subsp._longum_JCM_1217	bacteria	Bifidobacterium
	598	AP010888.1_fragment_13	404536	40.625	96	49	4	9155	8889	1	95	1.76e-14	74.9	pfam13657	Couple_hipA	HipA N-terminal domain. This domain is found to the N-terminus of HipA-like proteins. It is also found in isolation in some proteins.	AP010888.1	171690	Bifidobacterium_longum_subsp._longum_JCM_1217	bacteria	Bifidobacterium
	599	AP010888.1_fragment_13	395124	23.381	278	172	11	171670	170891	1	255	2.26e-14	80.5	pfam00176	SNF2_N	SNF2 family N-terminal domain. This domain is found in proteins involved in a variety of processes including transcription regulation (e.g., SNF2, STH1, brahma, MOT1), DNA repair (e.g., ERCC6, RAD16, RAD5), DNA recombination (e.g., RAD54), and chromatin unwinding (e.g., ISWI) as well as a variety of other proteins with little functional information (e.g., lodestar, ETL1).	AP010888.1	171690	Bifidobacterium_longum_subsp._longum_JCM_1217	bacteria	Bifidobacterium
	600	AP010888.1_fragment_13	223348	37.6	125	72	5	119020	118655	1	122	2.59e-14	80.9	COG0270	Dcm	Site-specific DNA-cytosine methylase [Replication, recombination and repair].	AP010888.1	171690	Bifidobacterium_longum_subsp._longum_JCM_1217	bacteria	Bifidobacterium
	601	AP010888.1_fragment_13	226080	19.789	379	253	15	9089	8031	2	355	6.15e-14	80.6	COG3550	HipA	Serine/threonine protein kinase HipA, toxin component of the HipAB toxin-antitoxin module [Signal transduction mechanisms].	AP010888.1	171690	Bifidobacterium_longum_subsp._longum_JCM_1217	bacteria	Bifidobacterium
	602	AP010888.1_fragment_13	396230	18.182	374	143	8	2829	1729	4	221	7.93e-13	74	pfam01555	N6_N4_Mtase	DNA methylase. Members of this family are DNA methylases. The family contains both N-4 cytosine-specific DNA methylases and N-6 Adenine-specific DNA methylases.	AP010888.1	171690	Bifidobacterium_longum_subsp._longum_JCM_1217	bacteria	Bifidobacterium
	603	AP010888.1_fragment_13	396230	37.705	61	38	0	121555	121373	161	221	3.08e-10	66.7	pfam01555	N6_N4_Mtase	DNA methylase. Members of this family are DNA methylases. The family contains both N-4 cytosine-specific DNA methylases and N-6 Adenine-specific DNA methylases.	AP010888.1	171690	Bifidobacterium_longum_subsp._longum_JCM_1217	bacteria	Bifidobacterium
	604	AP010888.1_fragment_13	223931	25.899	139	87	1	2919	2551	9	147	1.08e-12	75.4	COG0863	YhdJ	DNA modification methylase [Replication, recombination and repair].	AP010888.1	171690	Bifidobacterium_longum_subsp._longum_JCM_1217	bacteria	Bifidobacterium
	605	AP010888.1_fragment_13	223931	40.58	69	41	0	121567	121361	198	266	2.21e-07	59.2	COG0863	YhdJ	DNA modification methylase [Replication, recombination and repair].	AP010888.1	171690	Bifidobacterium_longum_subsp._longum_JCM_1217	bacteria	Bifidobacterium
	606	AP010888.1_fragment_13	223931	18.617	188	135	6	122563	122048	7	192	2.29e-06	56.1	COG0863	YhdJ	DNA modification methylase [Replication, recombination and repair].	AP010888.1	171690	Bifidobacterium_longum_subsp._longum_JCM_1217	bacteria	Bifidobacterium
	607	AP010888.1_fragment_13	396422	36.17	47	29	1	141961	141824	1	47	1.31e-11	65.1	pfam01844	HNH	HNH endonuclease. His-Asn-His (HNH) proteins are a very common family of small nucleic acid-binding proteins that are generally associated with endonuclease activity.	AP010888.1	171690	Bifidobacterium_longum_subsp._longum_JCM_1217	bacteria	Bifidobacterium
	608	AP010888.1_fragment_13	404768	54.545	44	20	0	17226	17357	1	44	9.78e-11	62.4	pfam13936	HTH_38	Helix-turn-helix domain. This helix-turn-helix domain is often found in transferases and is likely to be DNA-binding.	AP010888.1	171690	Bifidobacterium_longum_subsp._longum_JCM_1217	bacteria	Bifidobacterium
	609	AP010888.1_fragment_13	398492	23.926	163	96	6	155074	154658	4	162	2.26e-10	65.4	pfam04851	ResIII	Type III restriction enzyme, res subunit.	AP010888.1	171690	Bifidobacterium_longum_subsp._longum_JCM_1217	bacteria	Bifidobacterium
	610	AP010888.1_fragment_13	395471	33.333	81	52	2	916	1155	90	169	2.53e-10	65.4	pfam00589	Phage_integrase	Phage integrase family. Members of this family cleave DNA substrates by a series of staggered cuts, during which the protein becomes covalently linked to the DNA through a catalytic tyrosine residue at the carboxy end of the alignment. The catalytic site residues in CRE recombinase are Arg-173, His-289, Arg-292 and Tyr-324.	AP010888.1	171690	Bifidobacterium_longum_subsp._longum_JCM_1217	bacteria	Bifidobacterium
	611	AP010888.1_fragment_13	396843	55.319	47	20	1	38878	38738	17	62	3.25e-10	61.5	pfam02467	Whib	Transcription factor WhiB. WhiB is a putative transcription factor in Actinobacteria, required for differentiation and sporulation.	AP010888.1	171690	Bifidobacterium_longum_subsp._longum_JCM_1217	bacteria	Bifidobacterium
	612	AP010888.1_fragment_13	226264	26.486	185	120	6	137494	138036	3	175	3.75e-10	67.4	COG3741	HutG	N-formylglutamate amidohydrolase [Amino acid transport and metabolism].	AP010888.1	171690	Bifidobacterium_longum_subsp._longum_JCM_1217	bacteria	Bifidobacterium
	613	AP010888.1_fragment_13	404226	16.393	305	222	4	16626	15799	3	303	5.27e-10	67.4	pfam13304	AAA_21	AAA domain, putative AbiEii toxin, Type IV TA system. Several members are annotated as being of the abortive phage resistance system, in which case the family would be acting as the toxin for a type IV toxin-antitoxin resistance system.	AP010888.1	171690	Bifidobacterium_longum_subsp._longum_JCM_1217	bacteria	Bifidobacterium
	614	AP010888.1_fragment_13	405038	42.222	45	26	0	141961	141827	1	45	1.46e-08	56.6	pfam14279	HNH_5	HNH endonuclease. This domain is related to other HNH domain families such as pfam01844. Suggesting that these proteins have a nucleic acid cleaving function.	AP010888.1	171690	Bifidobacterium_longum_subsp._longum_JCM_1217	bacteria	Bifidobacterium
	615	AP010888.1_fragment_13	400064	27.027	148	79	7	134963	134544	2	128	3.21e-08	58.6	pfam07510	DUF1524	Protein of unknown function (DUF1524). This family of uncharacterized proteins contain a conserved HXXP motif. A similar motif is seen in protein families in the His-Me finger endonuclease superfamily which suggests this family of proteins may also act as endonucleases.	AP010888.1	171690	Bifidobacterium_longum_subsp._longum_JCM_1217	bacteria	Bifidobacterium
	616	AP010888.1_fragment_13	399159	20.513	273	137	11	98760	98131	103	358	3.48e-08	62.4	pfam05970	PIF1	PIF1-like helicase. This family includes homologs of the PIF1 helicase, which inhibits telomerase activity and is cell cycle regulated. This family includes a large number of largely uncharacterized plant proteins. This family includes a P-loop motif that is involved in nucleotide binding.	AP010888.1	171690	Bifidobacterium_longum_subsp._longum_JCM_1217	bacteria	Bifidobacterium
	617	AP010888.1_fragment_13	226581	20.925	454	266	21	155092	153902	160	577	1.28e-07	61.7	COG4096	HsdR	Type I site-specific restriction endonuclease, part of a restriction-modification system [Defense mechanisms].	AP010888.1	171690	Bifidobacterium_longum_subsp._longum_JCM_1217	bacteria	Bifidobacterium
	618	AP010888.1_fragment_13	395743	20.71	169	124	5	105894	106385	1	164	1.53e-07	57.4	pfam00929	RNase_T	Exonuclease. This family includes a variety of exonuclease proteins, such as ribonuclease T and the epsilon subunit of DNA polymerase III.;	AP010888.1	171690	Bifidobacterium_longum_subsp._longum_JCM_1217	bacteria	Bifidobacterium
	619	AP010888.1_fragment_13	400840	34.375	64	42	0	13632	13823	1	64	2.73e-07	53.8	pfam08681	DUF1778	Protein of unknown function (DUF1778). This is a family of uncharacterized proteins. The structure of one of the hypothetical proteins in this family has been solved and it forms a helix structure which may form interactions with DNA.	AP010888.1	171690	Bifidobacterium_longum_subsp._longum_JCM_1217	bacteria	Bifidobacterium
	620	AP010888.1_fragment_13	404298	41.304	46	27	0	51353	51216	1	46	3.22e-07	52.6	pfam13392	HNH_3	HNH endonuclease. This is a zinc-binding loop of Fold group 7 as found in endo-deoxy-ribonucleases and HNH nucleases.	AP010888.1	171690	Bifidobacterium_longum_subsp._longum_JCM_1217	bacteria	Bifidobacterium
	621	AP010888.1_fragment_13	395136	22.321	112	81	2	70340	70005	5	110	4.33e-07	54.5	pfam00188	CAP	Cysteine-rich secretory protein family. This is a large family of cysteine-rich secretory proteins, antigen 5, and pathogenesis-related 1 proteins (CAP) that are found in a wide range of organisms, including prokaryotes and non-vertebrate eukaryotes, The nine subfamilies of the mammalian CAP 'super'family include: the human glioma pathogenesis-related 1 (GLIPR1), Golgi associated pathogenesis rel…	AP010888.1	171690	Bifidobacterium_longum_subsp._longum_JCM_1217	bacteria	Bifidobacterium
	622	AP010888.1_fragment_13	223934	18.258	356	252	14	11652	10612	146	471	4.43e-07	59.9	COG1002	YeeA	Type II restriction/modification system, DNA methylase subunit YeeA [Defense mechanisms].	AP010888.1	171690	Bifidobacterium_longum_subsp._longum_JCM_1217	bacteria	Bifidobacterium
	623	AP010888.1_fragment_13	401434	34.615	78	35	3	65548	65775	2	65	1.37e-06	51.5	pfam09479	Flg_new	Listeria-Bacteroides repeat domain (List_Bact_rpt). This model describes a conserved core region of about 43 residues, which occurs in at least two families of tandem repeats. These include 78-residue repeats which occur from 2 to 15 times in some proteins of Bacteroides forsythus ATCC 43037, and 70-residue repeats found in families of internalins of Listeria species. Single copies are found in p…	AP010888.1	171690	Bifidobacterium_longum_subsp._longum_JCM_1217	bacteria	Bifidobacterium
	624	AP010888.1_fragment_13	401434	31.884	69	41	3	66271	66477	2	64	0.000179	45.3	pfam09479	Flg_new	Listeria-Bacteroides repeat domain (List_Bact_rpt). This model describes a conserved core region of about 43 residues, which occurs in at least two families of tandem repeats. These include 78-residue repeats which occur from 2 to 15 times in some proteins of Bacteroides forsythus ATCC 43037, and 70-residue repeats found in families of internalins of Listeria species. Single copies are found in p…	AP010888.1	171690	Bifidobacterium_longum_subsp._longum_JCM_1217	bacteria	Bifidobacterium
	625	AP010888.1_fragment_13	395538	23.301	103	66	4	17745	18026	1	99	2.75e-06	51.6	pfam00665	rve	Integrase core domain. Integrase mediates integration of a DNA copy of the viral genome into the host chromosome. Integrase is composed of three domains. The amino-terminal domain is a zinc binding domain pfam02022. This domain is the central catalytic domain. The carboxyl terminal domain that is a non-specific DNA binding domain pfam00552. The catalytic domain acts as an endonuclease when two nu…	AP010888.1	171690	Bifidobacterium_longum_subsp._longum_JCM_1217	bacteria	Bifidobacterium
	626	AP010888.1_fragment_13	395538	25.688	109	68	4	100694	100374	1	98	1.95e-05	49.2	pfam00665	rve	Integrase core domain. Integrase mediates integration of a DNA copy of the viral genome into the host chromosome. Integrase is composed of three domains. The amino-terminal domain is a zinc binding domain pfam02022. This domain is the central catalytic domain. The carboxyl terminal domain that is a non-specific DNA binding domain pfam00552. The catalytic domain acts as an endonuclease when two nu…	AP010888.1	171690	Bifidobacterium_longum_subsp._longum_JCM_1217	bacteria	Bifidobacterium
	627	AP010888.1_fragment_13	395538	26.168	107	66	3	159608	159291	4	98	0.0001	47.3	pfam00665	rve	Integrase core domain. Integrase mediates integration of a DNA copy of the viral genome into the host chromosome. Integrase is composed of three domains. The amino-terminal domain is a zinc binding domain pfam02022. This domain is the central catalytic domain. The carboxyl terminal domain that is a non-specific DNA binding domain pfam00552. The catalytic domain acts as an endonuclease when two nu…	AP010888.1	171690	Bifidobacterium_longum_subsp._longum_JCM_1217	bacteria	Bifidobacterium
	628	AP010888.1_fragment_13	395538	26.168	107	66	3	54804	54487	4	98	0.0001	47.3	pfam00665	rve	Integrase core domain. Integrase mediates integration of a DNA copy of the viral genome into the host chromosome. Integrase is composed of three domains. The amino-terminal domain is a zinc binding domain pfam02022. This domain is the central catalytic domain. The carboxyl terminal domain that is a non-specific DNA binding domain pfam00552. The catalytic domain acts as an endonuclease when two nu…	AP010888.1	171690	Bifidobacterium_longum_subsp._longum_JCM_1217	bacteria	Bifidobacterium
	629	AP010888.1_fragment_13	401258	27.358	106	66	7	59312	59620	61	158	4.1e-06	52.8	pfam09250	Prim-Pol	Bifunctional DNA primase/polymerase, N-terminal. Members of this family adopt a structure consisting of a core of antiparallel beta sheets. They are found in various bacterial hypothetical proteins, and have been shown to harbour both primase and polymerase activities.	AP010888.1	171690	Bifidobacterium_longum_subsp._longum_JCM_1217	bacteria	Bifidobacterium
	630	AP010888.1_fragment_13	403515	45.652	46	25	0	87057	86920	2	47	7.59e-06	48.7	pfam12323	HTH_OrfB_IS605	Helix-turn-helix domain. This is the N terminal helix-turn-helix domain of Transposase_2 pfam01385.	AP010888.1	171690	Bifidobacterium_longum_subsp._longum_JCM_1217	bacteria	Bifidobacterium
	631	AP010888.1_fragment_13	224125	37.838	74	41	2	154846	154640	125	198	1.01e-05	55.5	COG1204	BRR2	Replicative superfamily II helicase [Replication, recombination and repair].	AP010888.1	171690	Bifidobacterium_longum_subsp._longum_JCM_1217	bacteria	Bifidobacterium
	632	AP010888.1_fragment_13	407674	26.263	99	44	3	61892	62188	3	72	1.26e-05	48.7	pfam17802	SpaA	Prealbumin-like fold domain. This entry contains a prealbumin-like domain from a wide variety of bacterial surface proteins. This entry corresponds to domain 1 and domain 3 of SpaA from Corynebacterium diphtheriae. Some members of this family contain an isopeptide bond.	AP010888.1	171690	Bifidobacterium_longum_subsp._longum_JCM_1217	bacteria	Bifidobacterium
	633	AP010888.1_fragment_13	226860	36.62	71	45	0	13611	13823	5	75	2e-05	49.3	COG4453	COG4453	Uncharacterized conserved protein, DUF1778 family [Function unknown].	AP010888.1	171690	Bifidobacterium_longum_subsp._longum_JCM_1217	bacteria	Bifidobacterium
	634	AP010888.1_fragment_13	404490	30.303	132	62	5	98805	98410	75	176	3.25e-05	51	pfam13604	AAA_30	AAA domain. This family of domains contain a P-loop motif that is characteristic of the AAA superfamily. Many of the proteins in this family are conjugative transfer proteins. There is a Walker A and Walker B.	AP010888.1	171690	Bifidobacterium_longum_subsp._longum_JCM_1217	bacteria	Bifidobacterium
	635	AP010888.1_fragment_13	404490	36.232	69	32	3	101466	101290	12	78	0.000402	47.9	pfam13604	AAA_30	AAA domain. This family of domains contain a P-loop motif that is characteristic of the AAA superfamily. Many of the proteins in this family are conjugative transfer proteins. There is a Walker A and Walker B.	AP010888.1	171690	Bifidobacterium_longum_subsp._longum_JCM_1217	bacteria	Bifidobacterium
	636	AP010888.1_fragment_13	315512	20.576	243	163	11	93190	92495	77	300	4.86e-05	52.4	pfam12846	AAA_10	AAA-like domain. This family of domains contain a P-loop motif that is characteristic of the AAA superfamily. Many of the proteins in this family are conjugative transfer proteins.	AP010888.1	171690	Bifidobacterium_longum_subsp._longum_JCM_1217	bacteria	Bifidobacterium
	637	AP010888.1_fragment_13	225718	22.727	176	118	7	147057	147542	53	224	5.55e-05	52.5	COG3177	COG3177	Fic family protein [Transcription].	AP010888.1	171690	Bifidobacterium_longum_subsp._longum_JCM_1217	bacteria	Bifidobacterium
	638	AP010888.1_fragment_13	402491	36	75	48	0	87905	87681	15	89	8.92e-05	49.1	pfam10935	DUF2637	Protein of unknown function (DUF2637). This family of proteins has no known function.	AP010888.1	171690	Bifidobacterium_longum_subsp._longum_JCM_1217	bacteria	Bifidobacterium
	639	AP010888.1_fragment_13	225296	38.462	65	39	1	87274	87083	119	183	0.000117	49.3	COG2452	COG2452	Predicted site-specific integrase-resolvase [Mobilome: prophages, transposons].	AP010888.1	171690	Bifidobacterium_longum_subsp._longum_JCM_1217	bacteria	Bifidobacterium
	640	AP010888.1_fragment_13	401389	26.136	88	55	4	23789	23550	6	91	0.000138	47.8	pfam09414	RNA_ligase	RNA ligase. This is a family of RNA ligases. The enzyme repairs RNA strand breaks in nicked DNA:RNA and RNA:RNA but not in DNA:DNA duplexes.	AP010888.1	171690	Bifidobacterium_longum_subsp._longum_JCM_1217	bacteria	Bifidobacterium
	641	AP010888.1_fragment_13	223916	43.333	60	33	1	105879	106058	11	69	0.000186	49.8	COG0847	DnaQ	DNA polymerase III, epsilon subunit or related 3'-5' exonuclease [Replication, recombination and repair].	AP010888.1	171690	Bifidobacterium_longum_subsp._longum_JCM_1217	bacteria	Bifidobacterium
	642	AP010888.1_fragment_13	224321	36.066	61	37	1	142006	141824	57	115	0.000232	47.6	COG1403	McrA	5-methylcytosine-specific restriction endonuclease McrA [Defense mechanisms].	AP010888.1	171690	Bifidobacterium_longum_subsp._longum_JCM_1217	bacteria	Bifidobacterium
	643	AP010888.1_fragment_13	396139	22.892	83	62	2	103095	102853	3	85	0.000241	48.1	pfam01420	Methylase_S	Type I restriction modification DNA specificity domain. This domain is also known as the target recognition domain (TRD). Restriction-modification (R-M) systems protect a bacterial cell against invasion of foreign DNA by endonucleolytic cleavage of DNA that lacks a site specific modification. The host genome is protected from cleavage by methylation of specific nucleotides in the target sites. In…	AP010888.1	171690	Bifidobacterium_longum_subsp._longum_JCM_1217	bacteria	Bifidobacterium
	644	AP010888.1_fragment_13	396139	21.053	152	111	6	103637	103200	3	151	0.000309	47.7	pfam01420	Methylase_S	Type I restriction modification DNA specificity domain. This domain is also known as the target recognition domain (TRD). Restriction-modification (R-M) systems protect a bacterial cell against invasion of foreign DNA by endonucleolytic cleavage of DNA that lacks a site specific modification. The host genome is protected from cleavage by methylation of specific nucleotides in the target sites. In…	AP010888.1	171690	Bifidobacterium_longum_subsp._longum_JCM_1217	bacteria	Bifidobacterium
	645	AP010888.1_fragment_13	226071	29.032	93	46	2	155832	155590	5	89	0.000302	48.9	COG3541	YcgL	Predicted nucleotidyltransferase [General function prediction only].	AP010888.1	171690	Bifidobacterium_longum_subsp._longum_JCM_1217	bacteria	Bifidobacterium
	646	AP010888.1_fragment_13	396295	23.577	123	81	3	80011	80340	2	124	0.000325	48.5	pfam01656	CbiA	CobQ/CobB/MinD/ParA nucleotide binding domain. This family consists of various cobyrinic acid a,c-diamide synthases. These include CbiA and CbiP from S.typhimurium, and CobQ from R. capsulatus. These amidases catalyze amidations to various side chains of hydrogenobyrinic acid or cobyrinic acid a,c-diamide in the biosynthesis of cobalamin (vitamin B12) from uroporphyrinogen III. Vitamin B12 is an …	AP010888.1	171690	Bifidobacterium_longum_subsp._longum_JCM_1217	bacteria	Bifidobacterium
	647	AP010888.1_fragment_13	227308	37.209	86	40	7	931	1167	212	290	0.000658	48.7	COG4974	XerD	Site-specific recombinase XerD [Replication, recombination and repair].	AP010888.1	171690	Bifidobacterium_longum_subsp._longum_JCM_1217	bacteria	Bifidobacterium
	648	AP010888.1_fragment_13	227307	35.955	89	53	4	919	1179	204	290	0.000761	48.5	COG4973	XerC	Site-specific recombinase XerC [Replication, recombination and repair].	AP010888.1	171690	Bifidobacterium_longum_subsp._longum_JCM_1217	bacteria	Bifidobacterium
	649	AP010888.1_fragment_13	404402	36.667	60	33	1	14126	14305	28	82	0.001	44	pfam13508	Acetyltransf_7	Acetyltransferase (GNAT) domain. This domain catalyzes N-acetyltransferase reactions.	AP010888.1	171690	Bifidobacterium_longum_subsp._longum_JCM_1217	bacteria	Bifidobacterium
	650	AP010888.1_fragment_23	224013	55.882	340	139	6	8082	7090	2	339	5.22e-160	499	COG1088	RfbB	dTDP-D-glucose 4,6-dehydratase [Cell wall/membrane/envelope biogenesis].	AP010888.1	17841	Bifidobacterium_longum_subsp._longum_JCM_1217	bacteria	Bifidobacterium
	651	AP010888.1_fragment_23	224130	61.053	285	105	4	4534	3680	1	279	2.03e-134	423	COG1209	RmlA1	dTDP-glucose pyrophosphorylase [Cell wall/membrane/envelope biogenesis].	AP010888.1	17841	Bifidobacterium_longum_subsp._longum_JCM_1217	bacteria	Bifidobacterium
	652	AP010888.1_fragment_23	395387	47.131	244	124	5	4531	3812	1	243	1.72e-83	275	pfam00483	NTP_transferase	Nucleotidyl transferase. This family includes a wide range of enzymes which transfer nucleotides onto phosphosugars.	AP010888.1	17841	Bifidobacterium_longum_subsp._longum_JCM_1217	bacteria	Bifidobacterium
	653	AP010888.1_fragment_23	406702	27.576	330	206	11	8073	7171	2	327	1.67e-74	253	pfam16363	GDP_Man_Dehyd	GDP-mannose 4,6 dehydratase.	AP010888.1	17841	Bifidobacterium_longum_subsp._longum_JCM_1217	bacteria	Bifidobacterium
	654	AP010888.1_fragment_23	224016	39.934	303	144	14	5575	4706	2	279	1.5e-73	248	COG1091	RfbD	dTDP-4-dehydrorhamnose reductase [Cell wall/membrane/envelope biogenesis].	AP010888.1	17841	Bifidobacterium_longum_subsp._longum_JCM_1217	bacteria	Bifidobacterium
	655	AP010888.1_fragment_23	224016	24.194	124	73	5	8082	7711	2	104	2.02e-06	53.1	COG1091	RfbD	dTDP-4-dehydrorhamnose reductase [Cell wall/membrane/envelope biogenesis].	AP010888.1	17841	Bifidobacterium_longum_subsp._longum_JCM_1217	bacteria	Bifidobacterium
	656	AP010888.1_fragment_23	398150	37.582	306	152	15	5569	4700	2	284	1.25e-72	246	pfam04321	RmlD_sub_bind	RmlD substrate binding domain. L-rhamnose is a saccharide required for the virulence of some bacteria. Its precursor, dTDP-L-rhamnose, is synthesized by four different enzymes the final one of which is RmlD. The RmlD substrate binding domain is responsible for binding a sugar nucleotide.	AP010888.1	17841	Bifidobacterium_longum_subsp._longum_JCM_1217	bacteria	Bifidobacterium
	657	AP010888.1_fragment_23	398150	25.806	124	70	5	8079	7711	1	103	0.000569	45.7	pfam04321	RmlD_sub_bind	RmlD substrate binding domain. L-rhamnose is a saccharide required for the virulence of some bacteria. Its precursor, dTDP-L-rhamnose, is synthesized by four different enzymes the final one of which is RmlD. The RmlD substrate binding domain is responsible for binding a sugar nucleotide.	AP010888.1	17841	Bifidobacterium_longum_subsp._longum_JCM_1217	bacteria	Bifidobacterium
	658	AP010888.1_fragment_23	225420	25.8	469	311	15	13301	11907	28	463	4.43e-63	225	COG2865	COG2865	Predicted transcriptional regulator, contains HTH domain [Transcription].	AP010888.1	17841	Bifidobacterium_longum_subsp._longum_JCM_1217	bacteria	Bifidobacterium
	659	AP010888.1_fragment_23	396097	37.959	245	138	6	8079	7366	1	238	1.05e-52	187	pfam01370	Epimerase	NAD dependent epimerase/dehydratase family. This family of proteins utilize NAD as a cofactor. The proteins in this family use nucleotide-sugar substrates for a variety of chemical reactions.	AP010888.1	17841	Bifidobacterium_longum_subsp._longum_JCM_1217	bacteria	Bifidobacterium
	660	AP010888.1_fragment_23	396097	22.314	242	151	12	5569	4937	2	237	5.84e-13	71.9	pfam01370	Epimerase	NAD dependent epimerase/dehydratase family. This family of proteins utilize NAD as a cofactor. The proteins in this family use nucleotide-sugar substrates for a variety of chemical reactions.	AP010888.1	17841	Bifidobacterium_longum_subsp._longum_JCM_1217	bacteria	Bifidobacterium
	661	AP010888.1_fragment_23	396316	38.326	227	137	1	1518	2198	13	236	1.19e-51	184	pfam01695	IstB_IS21	IstB-like ATP binding protein. This protein contains an ATP/GTP binding P-loop motif. It is found associated with IS21 family insertion sequences. The function of this protein is unknown, but it may perform a transposase function.	AP010888.1	17841	Bifidobacterium_longum_subsp._longum_JCM_1217	bacteria	Bifidobacterium
	662	AP010888.1_fragment_23	224401	34.802	227	146	2	1509	2183	19	245	9.51e-50	179	COG1484	DnaC	DNA replication protein DnaC [Replication, recombination and repair].	AP010888.1	17841	Bifidobacterium_longum_subsp._longum_JCM_1217	bacteria	Bifidobacterium
	663	AP010888.1_fragment_23	395728	34.302	172	96	8	6088	5600	1	164	3.12e-48	171	pfam00908	dTDP_sugar_isom	dTDP-4-dehydrorhamnose 3,5-epimerase. This family catalyze the isomerisation of dTDP-4-dehydro-6-deoxy -D-glucose with dTDP-4-dehydro-6-deoxy-L-mannose. The EC number of this enzyme is 5.1.3.13.	AP010888.1	17841	Bifidobacterium_longum_subsp._longum_JCM_1217	bacteria	Bifidobacterium
	664	AP010888.1_fragment_23	224810	30.726	179	112	7	6118	5597	2	173	2.05e-44	160	COG1898	RfbC	dTDP-4-dehydrorhamnose 3,5-epimerase or related enzyme [Cell wall/membrane/envelope biogenesis].	AP010888.1	17841	Bifidobacterium_longum_subsp._longum_JCM_1217	bacteria	Bifidobacterium
	665	AP010888.1_fragment_23	223528	26.524	328	212	13	8082	7141	2	314	3.55e-38	147	COG0451	WcaG	Nucleoside-diphosphate-sugar epimerase [Cell wall/membrane/envelope biogenesis].	AP010888.1	17841	Bifidobacterium_longum_subsp._longum_JCM_1217	bacteria	Bifidobacterium
	666	AP010888.1_fragment_23	223528	22.118	321	214	12	5578	4694	1	311	1.4e-19	93.5	COG0451	WcaG	Nucleoside-diphosphate-sugar epimerase [Cell wall/membrane/envelope biogenesis].	AP010888.1	17841	Bifidobacterium_longum_subsp._longum_JCM_1217	bacteria	Bifidobacterium
	667	AP010888.1_fragment_23	224129	32.653	245	152	7	4534	3809	2	236	6.45e-34	136	COG1208	GCD1	NDP-sugar pyrophosphorylase, includes eIF-2Bgamma, eIF-2Bepsilon, and LPS biosynthesis proteins [Translation, ribosomal structure and biogenesis, Cell wall/membrane/envelope biogenesis].	AP010888.1	17841	Bifidobacterium_longum_subsp._longum_JCM_1217	bacteria	Bifidobacterium
	668	AP010888.1_fragment_23	224131	29.487	234	128	10	4534	3929	5	233	4.5e-28	117	COG1210	GalU	UTP-glucose-1-phosphate uridylyltransferase [Cell wall/membrane/envelope biogenesis].	AP010888.1	17841	Bifidobacterium_longum_subsp._longum_JCM_1217	bacteria	Bifidobacterium
	669	AP010888.1_fragment_23	225382	41.406	128	72	1	3045	3419	165	292	1.77e-23	104	COG2826	Tra8	Transposase and inactivated derivatives, IS30 family [Mobilome: prophages, transposons].	AP010888.1	17841	Bifidobacterium_longum_subsp._longum_JCM_1217	bacteria	Bifidobacterium
	670	AP010888.1_fragment_23	225382	29.68	219	130	8	8342	8965	102	307	2.33e-16	84	COG2826	Tra8	Transposase and inactivated derivatives, IS30 family [Mobilome: prophages, transposons].	AP010888.1	17841	Bifidobacterium_longum_subsp._longum_JCM_1217	bacteria	Bifidobacterium
	671	AP010888.1_fragment_23	225382	49.123	57	29	0	8679	8849	212	268	6.42e-12	70.5	COG2826	Tra8	Transposase and inactivated derivatives, IS30 family [Mobilome: prophages, transposons].	AP010888.1	17841	Bifidobacterium_longum_subsp._longum_JCM_1217	bacteria	Bifidobacterium
	672	AP010888.1_fragment_23	227588	37.222	180	97	6	10059	9532	139	306	2.86e-22	101	COG5263	COG5263	Glucan-binding domain (YG repeat) [Carbohydrate transport and metabolism].	AP010888.1	17841	Bifidobacterium_longum_subsp._longum_JCM_1217	bacteria	Bifidobacterium
	673	AP010888.1_fragment_23	227588	23.077	325	192	10	10071	9100	42	309	3.39e-19	92.2	COG5263	COG5263	Glucan-binding domain (YG repeat) [Carbohydrate transport and metabolism].	AP010888.1	17841	Bifidobacterium_longum_subsp._longum_JCM_1217	bacteria	Bifidobacterium
	674	AP010888.1_fragment_23	227588	25.373	268	173	11	9843	9067	30	279	2.93e-14	77.6	COG5263	COG5263	Glucan-binding domain (YG repeat) [Carbohydrate transport and metabolism].	AP010888.1	17841	Bifidobacterium_longum_subsp._longum_JCM_1217	bacteria	Bifidobacterium
	675	AP010888.1_fragment_23	227588	29.703	101	43	3	10077	9775	237	309	3.78e-05	49.5	COG5263	COG5263	Glucan-binding domain (YG repeat) [Carbohydrate transport and metabolism].	AP010888.1	17841	Bifidobacterium_longum_subsp._longum_JCM_1217	bacteria	Bifidobacterium
	676	AP010888.1_fragment_23	404613	37.895	95	51	2	12443	12162	1	88	7.5e-22	93	pfam13749	HATPase_c_4	Putative ATP-dependent DNA helicase recG C-terminal. This domain may well interact selectively and non-covalently with ATP, adenosine 5'-triphosphate, a universally important coenzyme and enzyme regulator.	AP010888.1	17841	Bifidobacterium_longum_subsp._longum_JCM_1217	bacteria	Bifidobacterium
	677	AP010888.1_fragment_23	224012	25.513	341	206	18	8082	7150	2	324	1.63e-19	93.4	COG1087	GalE	UDP-glucose 4-epimerase [Cell wall/membrane/envelope biogenesis].	AP010888.1	17841	Bifidobacterium_longum_subsp._longum_JCM_1217	bacteria	Bifidobacterium
	678	AP010888.1_fragment_23	224014	26.149	348	208	16	8076	7147	6	342	6.76e-17	85.9	COG1089	Gmd	GDP-D-mannose dehydratase [Cell wall/membrane/envelope biogenesis].	AP010888.1	17841	Bifidobacterium_longum_subsp._longum_JCM_1217	bacteria	Bifidobacterium
	679	AP010888.1_fragment_23	223539	24.37	238	156	8	13858	14553	1	220	1.37e-16	84	COG0463	WcaA	Glycosyltransferase involved in cell wall bisynthesis [Cell wall/membrane/envelope biogenesis].	AP010888.1	17841	Bifidobacterium_longum_subsp._longum_JCM_1217	bacteria	Bifidobacterium
	680	AP010888.1_fragment_23	223539	36.735	49	30	1	14922	15065	4	52	0.000133	47.8	COG0463	WcaA	Glycosyltransferase involved in cell wall bisynthesis [Cell wall/membrane/envelope biogenesis].	AP010888.1	17841	Bifidobacterium_longum_subsp._longum_JCM_1217	bacteria	Bifidobacterium
	681	AP010888.1_fragment_23	226950	19.742	233	173	6	28	711	4	227	5.73e-15	78.7	COG4584	COG4584	Transposase [Mobilome: prophages, transposons].	AP010888.1	17841	Bifidobacterium_longum_subsp._longum_JCM_1217	bacteria	Bifidobacterium
	682	AP010888.1_fragment_23	395426	26.812	138	85	6	13879	14286	3	126	1.18e-12	69.3	pfam00535	Glycos_transf_2	Glycosyl transferase family 2. Diverse family, transferring sugar from UDP-glucose, UDP-N-acetyl- galactosamine, GDP-mannose or CDP-abequose, to a range of substrates including cellulose, dolichol phosphate and teichoic acids.	AP010888.1	17841	Bifidobacterium_longum_subsp._longum_JCM_1217	bacteria	Bifidobacterium
	683	AP010888.1_fragment_23	376607	21.111	360	243	6	17785	16727	5	330	2.24e-12	71.8	pfam01757	Acyl_transf_3	Acyltransferase family. This family includes a range of acyltransferase enzymes. This domain is found in many as yet uncharacterized C. elegans proteins and it is approximately 300 amino acids long.	AP010888.1	17841	Bifidobacterium_longum_subsp._longum_JCM_1217	bacteria	Bifidobacterium
	684	AP010888.1_fragment_23	395941	26.374	182	121	8	10695	10159	1	172	1.61e-11	66.2	pfam01183	Glyco_hydro_25	Glycosyl hydrolases family 25.	AP010888.1	17841	Bifidobacterium_longum_subsp._longum_JCM_1217	bacteria	Bifidobacterium
	685	AP010888.1_fragment_23	223525	27.341	267	155	16	4549	3827	3	256	6.9e-11	68.1	COG0448	GlgC	ADP-glucose pyrophosphorylase [Carbohydrate transport and metabolism].	AP010888.1	17841	Bifidobacterium_longum_subsp._longum_JCM_1217	bacteria	Bifidobacterium
	686	AP010888.1_fragment_23	398154	27.193	114	66	5	13298	12963	18	116	7.6e-09	56.9	pfam04326	AlbA_2	Putative DNA-binding domain. This family belongs to the AlbA clan of DNA-binding domains.	AP010888.1	17841	Bifidobacterium_longum_subsp._longum_JCM_1217	bacteria	Bifidobacterium
	687	AP010888.1_fragment_23	227093	48.077	52	27	0	4534	4379	1	52	3.21e-08	57.8	COG4750	LicC	CTP:phosphocholine cytidylyltransferase involved in choline phosphorylation for cell surface LPS epi... [Cell wall/membrane/envelope biogenesis, Lipid transport and metabolism].	AP010888.1	17841	Bifidobacterium_longum_subsp._longum_JCM_1217	bacteria	Bifidobacterium
	688	AP010888.1_fragment_23	226280	24.779	226	156	8	10758	10090	45	259	8.29e-08	57.1	COG3757	Acm	Lyzozyme M1 (1,4-beta-N-acetylmuramidase), GH25 family [Cell wall/membrane/envelope biogenesis].	AP010888.1	17841	Bifidobacterium_longum_subsp._longum_JCM_1217	bacteria	Bifidobacterium
	689	AP010888.1_fragment_23	366449	28.986	138	80	6	8076	7687	1	128	7.86e-07	54.3	pfam01073	3Beta_HSD	3-beta hydroxysteroid dehydrogenase/isomerase family. The enzyme 3 beta-hydroxysteroid dehydrogenase/5-ene-4-ene isomerase (3 beta-HSD) catalyzes the oxidation and isomerisation of 5-ene-3 beta-hydroxypregnene and 5-ene-hydroxyandrostene steroid precursors into the corresponding 4-ene-ketosteroids necessary for the formation of all classes of steroid hormones.	AP010888.1	17841	Bifidobacterium_longum_subsp._longum_JCM_1217	bacteria	Bifidobacterium
	690	AP010888.1_fragment_23	400380	22.667	150	82	6	8073	7705	1	143	1.49e-06	53.4	pfam07993	NAD_binding_4	Male sterility protein. This family represents the C-terminal region of the male sterility protein in a number of arabidopsis and drosophila. A sequence-related jojoba acyl CoA reductase is also included.	AP010888.1	17841	Bifidobacterium_longum_subsp._longum_JCM_1217	bacteria	Bifidobacterium
	691	AP010888.1_fragment_23	395538	25.688	109	68	4	379	699	1	98	1.74e-06	49.6	pfam00665	rve	Integrase core domain. Integrase mediates integration of a DNA copy of the viral genome into the host chromosome. Integrase is composed of three domains. The amino-terminal domain is a zinc binding domain pfam02022. This domain is the central catalytic domain. The carboxyl terminal domain that is a non-specific DNA binding domain pfam00552. The catalytic domain acts as an endonuclease when two nu…	AP010888.1	17841	Bifidobacterium_longum_subsp._longum_JCM_1217	bacteria	Bifidobacterium
	692	AP010888.1_fragment_23	224134	25.217	115	77	4	4540	4202	2	109	1.35e-05	50	COG1213	COG1213	Choline kinase [Lipid transport and metabolism].	AP010888.1	17841	Bifidobacterium_longum_subsp._longum_JCM_1217	bacteria	Bifidobacterium
	693	AP010888.1_fragment_23	224011	26.22	164	90	7	8133	7708	233	387	3.66e-05	50.3	COG1086	FlaA1	NDP-sugar epimerase, includes UDP-GlcNAc-inverting 4,6-dehydratase FlaA1 and capsular polysaccharide biosynthesis protein EpsC [Cell wall/membrane/envelope biogenesis, Posttranslational modification, protein turnover, chaperones].	AP010888.1	17841	Bifidobacterium_longum_subsp._longum_JCM_1217	bacteria	Bifidobacterium
	694	AP010888.1_fragment_23	404204	25.49	51	37	1	2550	2401	7	57	0.000254	42.2	pfam13276	HTH_21	HTH-like domain. This domain contains a predicted helix-turn-helix suggesting a DNA-binding function.	AP010888.1	17841	Bifidobacterium_longum_subsp._longum_JCM_1217	bacteria	Bifidobacterium
	695	AP010888.1_fragment_23	403877	27.619	105	61	5	4528	4217	1	91	0.000485	44.1	pfam12804	NTP_transf_3	MobA-like NTP transferase domain. This family includes the MobA protein (Molybdopterin-guanine dinucleotide biosynthesis protein A). The family also includes a wide range of other NTP transferase domain.	AP010888.1	17841	Bifidobacterium_longum_subsp._longum_JCM_1217	bacteria	Bifidobacterium
	696	AP010888.1_fragment_23	408897	35.417	48	26	3	9888	9751	1	45	0.000827	40.2	pfam19127	Choline_bind_3	Choline-binding repeat. Pair of presumed choline-binding repeats often found adjacent to pfam01473.	AP010888.1	17841	Bifidobacterium_longum_subsp._longum_JCM_1217	bacteria	Bifidobacterium
	697	AP010888.1_fragment_23	225175	34.848	66	37	2	4534	4337	1	60	0.000881	43.5	COG2266	COG2266	GTP:adenosylcobinamide-phosphate guanylyltransferase [Coenzyme transport and metabolism].	AP010888.1	17841	Bifidobacterium_longum_subsp._longum_JCM_1217	bacteria	Bifidobacterium
	698	AP010889.1_fragment_13	223560	39.164	383	208	6	7	1137	5	368	6.89e-90	300	COG0484	DnaJ	DnaJ-class molecular chaperone with C-terminal Zn finger domain [Posttranslational modification, protein turnover, chaperones].	AP010889.1	43750	Bifidobacterium_longum_subsp._infantis_ATCC_15697_=_JCM_1222_=_DSM_20088	bacteria	Bifidobacterium
	699	AP010889.1_fragment_13	223348	31.7	347	209	10	37797	38822	4	327	3.46e-50	184	COG0270	Dcm	Site-specific DNA-cytosine methylase [Replication, recombination and repair].	AP010889.1	43750	Bifidobacterium_longum_subsp._infantis_ATCC_15697_=_JCM_1222_=_DSM_20088	bacteria	Bifidobacterium
	700	AP010889.1_fragment_13	395093	28.28	343	213	12	37806	38804	4	323	7.64e-49	180	pfam00145	DNA_methylase	C-5 cytosine-specific DNA methylase.	AP010889.1	43750	Bifidobacterium_longum_subsp._infantis_ATCC_15697_=_JCM_1222_=_DSM_20088	bacteria	Bifidobacterium
	701	AP010889.1_fragment_13	402260	44.545	110	59	2	36348	36025	1	110	1.92e-36	136	pfam10547	P22_AR_N	P22_AR N-terminal domain. This domain was identified by Iyer and colleagues.	AP010889.1	43750	Bifidobacterium_longum_subsp._infantis_ATCC_15697_=_JCM_1222_=_DSM_20088	bacteria	Bifidobacterium
	702	AP010889.1_fragment_13	395170	66.667	63	19	1	7	189	1	63	1.62e-29	114	pfam00226	DnaJ	DnaJ domain. DnaJ domains (J-domains) are associated with hsp70 heat-shock system and it is thought that this domain mediates the interaction. DnaJ-domain is therefore part of a chaperone (protein folding) system. The T-antigens, although not in Prosite are confirmed as DnaJ containing domains from literature.	AP010889.1	43750	Bifidobacterium_longum_subsp._infantis_ATCC_15697_=_JCM_1222_=_DSM_20088	bacteria	Bifidobacterium
	703	AP010889.1_fragment_13	401954	38.806	201	122	1	14243	13641	1	200	1.52e-28	117	pfam10145	PhageMin_Tail	Phage-related minor tail protein. Members of this family are found in putative phage tail tape measure proteins.	AP010889.1	43750	Bifidobacterium_longum_subsp._infantis_ATCC_15697_=_JCM_1222_=_DSM_20088	bacteria	Bifidobacterium
	704	AP010889.1_fragment_13	396231	42.609	115	65	1	655	999	17	130	1.22e-27	112	pfam01556	DnaJ_C	DnaJ C terminal domain. This family consists of the C terminal region of the DnaJ protein. It is always found associated with pfam00226 and pfam00684. DnaJ is a chaperone associated with the Hsp70 heat-shock system involved in protein folding and renaturation after stress. The two C-terminal domains CTDI and CTDII, both incorporated in this family are necessary for maintaining the J-domains in th…	AP010889.1	43750	Bifidobacterium_longum_subsp._infantis_ATCC_15697_=_JCM_1222_=_DSM_20088	bacteria	Bifidobacterium
	705	AP010889.1_fragment_13	395471	29.032	186	105	7	43098	43643	7	169	4e-23	100	pfam00589	Phage_integrase	Phage integrase family. Members of this family cleave DNA substrates by a series of staggered cuts, during which the protein becomes covalently linked to the DNA through a catalytic tyrosine residue at the carboxy end of the alignment. The catalytic site residues in CRE recombinase are Arg-173, His-289, Arg-292 and Tyr-324.	AP010889.1	43750	Bifidobacterium_longum_subsp._infantis_ATCC_15697_=_JCM_1222_=_DSM_20088	bacteria	Bifidobacterium
	706	AP010889.1_fragment_13	398646	24.567	289	191	9	18968	18135	1	273	6.53e-21	97.5	pfam05065	Phage_capsid	Phage capsid family. Family of bacteriophage hypothetical proteins and capsid proteins.	AP010889.1	43750	Bifidobacterium_longum_subsp._infantis_ATCC_15697_=_JCM_1222_=_DSM_20088	bacteria	Bifidobacterium
	707	AP010889.1_fragment_13	225124	57.812	64	24	1	7	189	7	70	4.3e-17	85.3	COG2214	CbpA	Curved DNA-binding protein CbpA, contains a DnaJ-like domain [Transcription].	AP010889.1	43750	Bifidobacterium_longum_subsp._infantis_ATCC_15697_=_JCM_1222_=_DSM_20088	bacteria	Bifidobacterium
	708	AP010889.1_fragment_13	227308	24.815	270	171	9	42846	43628	35	281	5.62e-17	86.5	COG4974	XerD	Site-specific recombinase XerD [Replication, recombination and repair].	AP010889.1	43750	Bifidobacterium_longum_subsp._infantis_ATCC_15697_=_JCM_1222_=_DSM_20088	bacteria	Bifidobacterium
	709	AP010889.1_fragment_13	401258	34.667	150	81	9	30227	29793	8	145	6.3e-17	82.4	pfam09250	Prim-Pol	Bifunctional DNA primase/polymerase, N-terminal. Members of this family adopt a structure consisting of a core of antiparallel beta sheets. They are found in various bacterial hypothetical proteins, and have been shown to harbour both primase and polymerase activities.	AP010889.1	43750	Bifidobacterium_longum_subsp._infantis_ATCC_15697_=_JCM_1222_=_DSM_20088	bacteria	Bifidobacterium
	710	AP010889.1_fragment_13	404476	27.922	154	74	8	38917	39333	4	135	3.98e-14	73.5	pfam13589	HATPase_c_3	Histidine kinase-, DNA gyrase B-, and HSP90-like ATPase. This family represents, additionally, the structurally related ATPase domains of histidine kinase, DNA gyrase B and HSP90.	AP010889.1	43750	Bifidobacterium_longum_subsp._infantis_ATCC_15697_=_JCM_1222_=_DSM_20088	bacteria	Bifidobacterium
	711	AP010889.1_fragment_13	395941	23.077	195	123	8	2707	2159	1	180	2.62e-12	69.7	pfam01183	Glyco_hydro_25	Glycosyl hydrolases family 25.	AP010889.1	43750	Bifidobacterium_longum_subsp._infantis_ATCC_15697_=_JCM_1222_=_DSM_20088	bacteria	Bifidobacterium
	712	AP010889.1_fragment_13	398687	18.717	187	140	5	22090	21563	11	196	5.67e-12	72.7	pfam05133	Phage_prot_Gp6	Phage portal protein, SPP1 Gp6-like. This protein forms a hole, or portal, that enables DNA passage during packaging and ejection. It also forms the junction between the phage head (capsid) and the tail proteins. During SPP1 morphogenesis, Gp6 participates in the procapsid assembly reaction. This family also includes the old Pfam family Phage_min_cap (PF05126).	AP010889.1	43750	Bifidobacterium_longum_subsp._infantis_ATCC_15697_=_JCM_1222_=_DSM_20088	bacteria	Bifidobacterium
	713	AP010889.1_fragment_13	223655	23.607	305	203	9	42786	43676	21	303	9.74e-12	71.1	COG0582	XerC	Integrase [Replication, recombination and repair, Mobilome: prophages, transposons].	AP010889.1	43750	Bifidobacterium_longum_subsp._infantis_ATCC_15697_=_JCM_1222_=_DSM_20088	bacteria	Bifidobacterium
	714	AP010889.1_fragment_13	227694	39.474	76	39	1	7	213	99	174	1.59e-11	72.3	COG5407	SEC63	Preprotein translocase subunit Sec63 [Intracellular trafficking, secretion, and vesicular transport].	AP010889.1	43750	Bifidobacterium_longum_subsp._infantis_ATCC_15697_=_JCM_1222_=_DSM_20088	bacteria	Bifidobacterium
	715	AP010889.1_fragment_13	395555	36	50	29	1	466	615	14	60	2.17e-11	63.3	pfam00684	DnaJ_CXXCXGXG	DnaJ central domain. The central cysteine-rich (CR) domain of DnaJ proteins contains four repeats of the motif CXXCXGXG where X is any amino acid. The isolated cysteine rich domain folds in zinc dependent fashion. Each set of two repeats binds one unit of zinc. Although this domain has been implicated in substrate binding, no evidence of specific interaction between the isolated DNAJ cysteine ric…	AP010889.1	43750	Bifidobacterium_longum_subsp._infantis_ATCC_15697_=_JCM_1222_=_DSM_20088	bacteria	Bifidobacterium
	716	AP010889.1_fragment_13	227307	25.403	248	155	8	42951	43682	71	292	5.99e-10	65.5	COG4973	XerC	Site-specific recombinase XerC [Replication, recombination and repair].	AP010889.1	43750	Bifidobacterium_longum_subsp._infantis_ATCC_15697_=_JCM_1222_=_DSM_20088	bacteria	Bifidobacterium
	717	AP010889.1_fragment_13	399102	25.6	125	64	4	34200	33886	1	116	2.35e-09	59.6	pfam05866	RusA	Endodeoxyribonuclease RusA. This family consists of several bacterial and phage Holliday junction resolvase (RusA) like proteins. The RusA protein of Escherichia coli is an endonuclease that can resolve Holliday intermediates and correct the defects in genetic recombination and DNA repair associated with inactivation of RuvAB or RuvC.	AP010889.1	43750	Bifidobacterium_longum_subsp._infantis_ATCC_15697_=_JCM_1222_=_DSM_20088	bacteria	Bifidobacterium
	718	AP010889.1_fragment_13	407165	45.455	44	24	0	1582	1451	1	44	2.05e-08	54.7	pfam16938	Phage_holin_Dp1	Putative phage holin Dp-1. Phage_holin_Dp1 is a family of putative phage-holins from Gram-positive bacteria, largely Firmicutes, with two probable TMSs. The family shows lytic activity.	AP010889.1	43750	Bifidobacterium_longum_subsp._infantis_ATCC_15697_=_JCM_1222_=_DSM_20088	bacteria	Bifidobacterium
	719	AP010889.1_fragment_13	404379	25.126	199	119	9	29141	28614	4	195	4.26e-08	57.8	pfam13481	AAA_25	AAA domain. This AAA domain is found in a wide variety of presumed DNA repair proteins.	AP010889.1	43750	Bifidobacterium_longum_subsp._infantis_ATCC_15697_=_JCM_1222_=_DSM_20088	bacteria	Bifidobacterium
	720	AP010889.1_fragment_13	223403	25.301	166	91	7	38836	39240	3	166	6.23e-07	57.3	COG0326	HtpG	Molecular chaperone, HSP90 family [Posttranslational modification, protein turnover, chaperones].	AP010889.1	43750	Bifidobacterium_longum_subsp._infantis_ATCC_15697_=_JCM_1222_=_DSM_20088	bacteria	Bifidobacterium
	721	AP010889.1_fragment_13	397448	19.626	107	74	4	35895	35596	1	102	7.11e-06	49.1	pfam03374	ANT	Phage antirepressor protein KilAC domain. This domain was called the KilAC domain by Iyer and colleagues.	AP010889.1	43750	Bifidobacterium_longum_subsp._infantis_ATCC_15697_=_JCM_1222_=_DSM_20088	bacteria	Bifidobacterium
	722	AP010889.1_fragment_13	227594	35.714	70	38	3	4	192	43	112	2.58e-05	51.6	COG5269	ZUO1	Ribosome-associated chaperone zuotin [Translation, ribosomal structure and biogenesis / Posttranslational modification, protein turnover, chaperones].	AP010889.1	43750	Bifidobacterium_longum_subsp._infantis_ATCC_15697_=_JCM_1222_=_DSM_20088	bacteria	Bifidobacterium
	723	AP010889.1_fragment_13	223400	24.852	169	64	10	38911	39354	25	151	2.61e-05	52	COG0323	MutL	DNA mismatch repair ATPase MutL [Replication, recombination and repair].	AP010889.1	43750	Bifidobacterium_longum_subsp._infantis_ATCC_15697_=_JCM_1222_=_DSM_20088	bacteria	Bifidobacterium
	724	AP010889.1_fragment_13	401912	55.556	27	12	0	42285	42205	1	27	0.000135	43.5	pfam10097	DUF2335	Predicted membrane protein (DUF2335). Members of this family of hypothetical bacterial proteins have no known function.	AP010889.1	43750	Bifidobacterium_longum_subsp._infantis_ATCC_15697_=_JCM_1222_=_DSM_20088	bacteria	Bifidobacterium
	725	AP010889.1_fragment_13	224002	43.103	58	24	2	7	153	114	171	0.000189	46.6	COG1076	DjlA	DnaJ-domain-containing proteins 1 [Posttranslational modification, protein turnover, chaperones].	AP010889.1	43750	Bifidobacterium_longum_subsp._infantis_ATCC_15697_=_JCM_1222_=_DSM_20088	bacteria	Bifidobacterium
	726	AP010889.1_fragment_14	367067	33.252	412	262	10	127385	128602	1	405	4.37e-100	332	pfam02388	FemAB	FemAB family. The femAB operon codes for two nearly identical approximately 50-kDa proteins involved in the formation of the Staphylococcal pentaglycine interpeptide bridge in peptidoglycan. These proteins are also considered as a factor influencing the level of methicillin resistance.	AP010889.1	166905	Bifidobacterium_longum_subsp._infantis_ATCC_15697_=_JCM_1222_=_DSM_20088	bacteria	Bifidobacterium
	727	AP010889.1_fragment_14	404530	32.857	350	184	11	19260	20180	1	342	1.05e-59	214	pfam13651	EcoRI_methylase	Adenine-specific methyltransferase EcoRI. This methylase recognizes the double-stranded sequence GAATTC, causes specific methylation on A-3 on both strands, and protects the DNA from cleavage by the EcoRI endonuclease.	AP010889.1	166905	Bifidobacterium_longum_subsp._infantis_ATCC_15697_=_JCM_1222_=_DSM_20088	bacteria	Bifidobacterium
	728	AP010889.1_fragment_14	396853	39.899	198	112	3	52157	52729	2	199	1.67e-59	208	pfam02481	DNA_processg_A	DNA recombination-mediator protein A. The SMF family, of DNA processing chain A, dprA, are a group of bacterial proteins. In H. pylori, dprA is required for natural chromosomal and plasmid transformation. It has now been shown that DprA is found to bind cooperatively to single-stranded DNA (ssDNA) and to interact with RecA. In the process, DprA-RecA-ssDNA filaments are produced and these filament…	AP010889.1	166905	Bifidobacterium_longum_subsp._infantis_ATCC_15697_=_JCM_1222_=_DSM_20088	bacteria	Bifidobacterium
	729	AP010889.1_fragment_14	223747	31.888	392	215	8	136963	135806	2	347	9.11e-59	212	COG0675	InsQ	Transposase [Mobilome: prophages, transposons].	AP010889.1	166905	Bifidobacterium_longum_subsp._infantis_ATCC_15697_=_JCM_1222_=_DSM_20088	bacteria	Bifidobacterium
	730	AP010889.1_fragment_14	223747	29.67	364	233	9	130465	131556	10	350	4.36e-46	175	COG0675	InsQ	Transposase [Mobilome: prophages, transposons].	AP010889.1	166905	Bifidobacterium_longum_subsp._infantis_ATCC_15697_=_JCM_1222_=_DSM_20088	bacteria	Bifidobacterium
	731	AP010889.1_fragment_14	223747	28.158	380	229	12	46907	48037	4	342	1.47e-38	153	COG0675	InsQ	Transposase [Mobilome: prophages, transposons].	AP010889.1	166905	Bifidobacterium_longum_subsp._infantis_ATCC_15697_=_JCM_1222_=_DSM_20088	bacteria	Bifidobacterium
	732	AP010889.1_fragment_14	223747	24.224	322	182	8	18641	17676	88	347	3.2e-18	93.2	COG0675	InsQ	Transposase [Mobilome: prophages, transposons].	AP010889.1	166905	Bifidobacterium_longum_subsp._infantis_ATCC_15697_=_JCM_1222_=_DSM_20088	bacteria	Bifidobacterium
	733	AP010889.1_fragment_14	223747	18.204	412	248	12	1960	3168	16	347	2.54e-13	78.2	COG0675	InsQ	Transposase [Mobilome: prophages, transposons].	AP010889.1	166905	Bifidobacterium_longum_subsp._infantis_ATCC_15697_=_JCM_1222_=_DSM_20088	bacteria	Bifidobacterium
	734	AP010889.1_fragment_14	223747	18.339	289	185	5	160765	161610	85	329	1.38e-07	60.4	COG0675	InsQ	Transposase [Mobilome: prophages, transposons].	AP010889.1	166905	Bifidobacterium_longum_subsp._infantis_ATCC_15697_=_JCM_1222_=_DSM_20088	bacteria	Bifidobacterium
	735	AP010889.1_fragment_14	400246	30.472	233	146	6	163288	162602	1	221	5.32e-52	187	pfam07804	HipA_C	HipA-like C-terminal domain. The members of this family are similar to a region close to the C-terminus of the HipA protein expressed by various bacterial species. This protein is known to be involved in high-frequency persistence to the lethal effects of inhibition of either DNA or peptidoglycan synthesis. When expressed alone, it is toxic to bacterial cells, but it is usually tightly associated…	AP010889.1	166905	Bifidobacterium_longum_subsp._infantis_ATCC_15697_=_JCM_1222_=_DSM_20088	bacteria	Bifidobacterium
	736	AP010889.1_fragment_14	225224	28.431	408	270	9	127421	128620	18	411	5.32e-50	188	COG2348	FmhB	Lipid II:glycine glycyltransferase (Peptidoglycan interpeptide bridge formation enzyme) [Cell wall/membrane/envelope biogenesis].	AP010889.1	166905	Bifidobacterium_longum_subsp._infantis_ATCC_15697_=_JCM_1222_=_DSM_20088	bacteria	Bifidobacterium
	737	AP010889.1_fragment_14	224059	40	205	114	4	166262	166849	1	205	3.46e-48	176	COG1136	LolD	ABC-type lipoprotein export system, ATPase component [Cell wall/membrane/envelope biogenesis].	AP010889.1	166905	Bifidobacterium_longum_subsp._infantis_ATCC_15697_=_JCM_1222_=_DSM_20088	bacteria	Bifidobacterium
	738	AP010889.1_fragment_14	223829	36.408	206	126	2	52079	52693	49	250	9.15e-48	179	COG0758	Smf	Predicted Rossmann fold nucleotide-binding protein DprA/Smf involved in DNA uptake [Replication, recombination and repair].	AP010889.1	166905	Bifidobacterium_longum_subsp._infantis_ATCC_15697_=_JCM_1222_=_DSM_20088	bacteria	Bifidobacterium
	739	AP010889.1_fragment_14	225382	31.18	356	198	7	165481	164438	1	317	1.13e-45	172	COG2826	Tra8	Transposase and inactivated derivatives, IS30 family [Mobilome: prophages, transposons].	AP010889.1	166905	Bifidobacterium_longum_subsp._infantis_ATCC_15697_=_JCM_1222_=_DSM_20088	bacteria	Bifidobacterium
	740	AP010889.1_fragment_14	396389	41.667	120	69	1	130052	130411	1	119	1.29e-41	153	pfam01797	Y1_Tnp	Transposase IS200 like. Transposases are needed for efficient transposition of the insertion sequence or transposon DNA. This family includes transposases for IS200 from E. coli.	AP010889.1	166905	Bifidobacterium_longum_subsp._infantis_ATCC_15697_=_JCM_1222_=_DSM_20088	bacteria	Bifidobacterium
	741	AP010889.1_fragment_14	224051	37	200	115	5	166259	166840	1	195	7.06e-41	155	COG1126	GlnQ	ABC-type polar amino acid transport system, ATPase component [Amino acid transport and metabolism].	AP010889.1	166905	Bifidobacterium_longum_subsp._infantis_ATCC_15697_=_JCM_1222_=_DSM_20088	bacteria	Bifidobacterium
	742	AP010889.1_fragment_14	224054	35.644	202	116	6	166262	166846	4	198	1.22e-40	157	COG1131	CcmA	ABC-type multidrug transport system, ATPase component [Defense mechanisms].	AP010889.1	166905	Bifidobacterium_longum_subsp._infantis_ATCC_15697_=_JCM_1222_=_DSM_20088	bacteria	Bifidobacterium
	743	AP010889.1_fragment_14	396227	39.103	156	93	2	62213	62677	1	155	1.65e-40	151	pfam01548	DEDD_Tnp_IS110	Transposase. Transposase proteins are necessary for efficient DNA transposition. This family includes an amino-terminal region of the pilin gene inverting protein (PIVML) and of members of the IS111A/IS1328/IS1533 family of transposases. The C-terminus is represented by family pfam02371.	AP010889.1	166905	Bifidobacterium_longum_subsp._infantis_ATCC_15697_=_JCM_1222_=_DSM_20088	bacteria	Bifidobacterium
	744	AP010889.1_fragment_14	227028	46.018	113	60	1	151875	151537	2	113	1.5e-35	136	COG4683	COG4683	Uncharacterized protein [Function unknown].	AP010889.1	166905	Bifidobacterium_longum_subsp._infantis_ATCC_15697_=_JCM_1222_=_DSM_20088	bacteria	Bifidobacterium
	745	AP010889.1_fragment_14	226164	31.604	212	123	7	166256	166840	1	207	1.82e-34	138	COG3638	PhnC	ABC-type phosphate/phosphonate transport system, ATPase component [Inorganic ion transport and metabolism].	AP010889.1	166905	Bifidobacterium_longum_subsp._infantis_ATCC_15697_=_JCM_1222_=_DSM_20088	bacteria	Bifidobacterium
	746	AP010889.1_fragment_14	224041	36.318	201	109	6	166259	166840	2	190	2.91e-34	136	COG1116	TauB	ABC-type nitrate/sulfonate/bicarbonate transport system, ATPase component [Inorganic ion transport and metabolism].	AP010889.1	166905	Bifidobacterium_longum_subsp._infantis_ATCC_15697_=_JCM_1222_=_DSM_20088	bacteria	Bifidobacterium
	747	AP010889.1_fragment_14	225438	34.101	217	131	6	166271	166897	4	216	1.88e-32	130	COG2884	FtsE	ABC-type ATPase involved in cell division [Cell cycle control, cell division, chromosome partitioning].	AP010889.1	166905	Bifidobacterium_longum_subsp._infantis_ATCC_15697_=_JCM_1222_=_DSM_20088	bacteria	Bifidobacterium
	748	AP010889.1_fragment_14	225296	40.411	146	79	3	46453	46878	46	187	8.43e-32	127	COG2452	COG2452	Predicted site-specific integrase-resolvase [Mobilome: prophages, transposons].	AP010889.1	166905	Bifidobacterium_longum_subsp._infantis_ATCC_15697_=_JCM_1222_=_DSM_20088	bacteria	Bifidobacterium
	749	AP010889.1_fragment_14	226647	33.632	223	140	4	166253	166897	3	225	7.93e-31	126	COG4181	YbbA	Predicted ABC-type transport system involved in lysophospholipase L1 biosynthesis, ATPase component [Secondary metabolites biosynthesis, transport and catabolism].	AP010889.1	166905	Bifidobacterium_longum_subsp._infantis_ATCC_15697_=_JCM_1222_=_DSM_20088	bacteria	Bifidobacterium
	750	AP010889.1_fragment_14	226635	33.654	208	119	5	166319	166897	17	220	1.69e-30	126	COG4161	ArtP	ABC-type arginine transport system, ATPase component [Amino acid transport and metabolism].	AP010889.1	166905	Bifidobacterium_longum_subsp._infantis_ATCC_15697_=_JCM_1222_=_DSM_20088	bacteria	Bifidobacterium
	751	AP010889.1_fragment_14	224047	32	225	135	8	166256	166897	1	218	9.15e-30	123	COG1122	EcfA2	Energy-coupling factor transporter ATP-binding protein EcfA2 [Inorganic ion transport and metabolism, General function prediction only].	AP010889.1	166905	Bifidobacterium_longum_subsp._infantis_ATCC_15697_=_JCM_1222_=_DSM_20088	bacteria	Bifidobacterium
	752	AP010889.1_fragment_14	224058	32.883	222	132	8	166271	166897	4	221	1.28e-29	126	COG1135	AbcC	ABC-type methionine transport system, ATPase component [Amino acid transport and metabolism].	AP010889.1	166905	Bifidobacterium_longum_subsp._infantis_ATCC_15697_=_JCM_1222_=_DSM_20088	bacteria	Bifidobacterium
	753	AP010889.1_fragment_14	396108	40.336	119	67	2	136474	136130	1	119	2.57e-29	118	pfam01385	OrfB_IS605	Probable transposase. This family includes IS891, IS1136 and IS1341. DUF1225, pfam06774, has now been merged into this family.	AP010889.1	166905	Bifidobacterium_longum_subsp._infantis_ATCC_15697_=_JCM_1222_=_DSM_20088	bacteria	Bifidobacterium
	754	AP010889.1_fragment_14	396108	31.25	112	73	2	130948	131271	2	113	1.04e-18	87.7	pfam01385	OrfB_IS605	Probable transposase. This family includes IS891, IS1136 and IS1341. DUF1225, pfam06774, has now been merged into this family.	AP010889.1	166905	Bifidobacterium_longum_subsp._infantis_ATCC_15697_=_JCM_1222_=_DSM_20088	bacteria	Bifidobacterium
	755	AP010889.1_fragment_14	396108	25.806	124	76	4	18350	17988	9	119	9.62e-09	59.2	pfam01385	OrfB_IS605	Probable transposase. This family includes IS891, IS1136 and IS1341. DUF1225, pfam06774, has now been merged into this family.	AP010889.1	166905	Bifidobacterium_longum_subsp._infantis_ATCC_15697_=_JCM_1222_=_DSM_20088	bacteria	Bifidobacterium
	756	AP010889.1_fragment_14	396108	26.984	126	75	3	47426	47794	6	117	2.95e-07	55	pfam01385	OrfB_IS605	Probable transposase. This family includes IS891, IS1136 and IS1341. DUF1225, pfam06774, has now been merged into this family.	AP010889.1	166905	Bifidobacterium_longum_subsp._infantis_ATCC_15697_=_JCM_1222_=_DSM_20088	bacteria	Bifidobacterium
	757	AP010889.1_fragment_14	396108	31.667	60	41	0	2677	2856	61	120	3.81e-06	51.9	pfam01385	OrfB_IS605	Probable transposase. This family includes IS891, IS1136 and IS1341. DUF1225, pfam06774, has now been merged into this family.	AP010889.1	166905	Bifidobacterium_longum_subsp._infantis_ATCC_15697_=_JCM_1222_=_DSM_20088	bacteria	Bifidobacterium
	758	AP010889.1_fragment_14	224045	32.057	209	122	7	166259	166849	1	201	6.18e-29	121	COG1120	FepC	ABC-type cobalamin/Fe3+-siderophores transport system, ATPase component [Inorganic ion transport and metabolism, Coenzyme transport and metabolism].	AP010889.1	166905	Bifidobacterium_longum_subsp._infantis_ATCC_15697_=_JCM_1222_=_DSM_20088	bacteria	Bifidobacterium
	759	AP010889.1_fragment_14	394964	43.137	153	74	6	166322	166750	1	150	6.51e-29	118	pfam00005	ABC_tran	ABC transporter. ABC transporters for a large family of proteins responsible for translocation of a variety of compounds across biological membranes. ABC transporters are the largest family of proteins in many completely sequenced bacteria. ABC transporters are composed of two copies of this domain and two copies of a transmembrane domain pfam00664. These four domains may belong to a single polyp…	AP010889.1	166905	Bifidobacterium_longum_subsp._infantis_ATCC_15697_=_JCM_1222_=_DSM_20088	bacteria	Bifidobacterium
	760	AP010889.1_fragment_14	226961	33.824	204	112	5	166295	166840	9	211	8.96e-29	121	COG4598	HisP	ABC-type histidine transport system, ATPase component [Amino acid transport and metabolism].	AP010889.1	166905	Bifidobacterium_longum_subsp._infantis_ATCC_15697_=_JCM_1222_=_DSM_20088	bacteria	Bifidobacterium
	761	AP010889.1_fragment_14	224043	33.184	223	131	9	166265	166900	3	218	2.44e-28	122	COG1118	CysA	ABC-type sulfate/molybdate transport systems, ATPase component [Inorganic ion transport and metabolism].	AP010889.1	166905	Bifidobacterium_longum_subsp._infantis_ATCC_15697_=_JCM_1222_=_DSM_20088	bacteria	Bifidobacterium
	762	AP010889.1_fragment_14	224046	32.558	215	116	8	166238	166843	1	199	5e-28	119	COG1121	ZnuC	ABC-type Mn2+/Zn2+ transport system, ATPase component [Inorganic ion transport and metabolism].	AP010889.1	166905	Bifidobacterium_longum_subsp._infantis_ATCC_15697_=_JCM_1222_=_DSM_20088	bacteria	Bifidobacterium
	763	AP010889.1_fragment_14	224053	30.476	210	128	6	166253	166852	5	206	5.29e-28	125	COG1129	MglA	ABC-type sugar transport system, ATPase component [Carbohydrate transport and metabolism].	AP010889.1	166905	Bifidobacterium_longum_subsp._infantis_ATCC_15697_=_JCM_1222_=_DSM_20088	bacteria	Bifidobacterium
	764	AP010889.1_fragment_14	224053	25.926	189	119	6	166319	166834	274	458	8.37e-13	77.9	COG1129	MglA	ABC-type sugar transport system, ATPase component [Carbohydrate transport and metabolism].	AP010889.1	166905	Bifidobacterium_longum_subsp._infantis_ATCC_15697_=_JCM_1222_=_DSM_20088	bacteria	Bifidobacterium
	765	AP010889.1_fragment_14	223488	34.3	207	107	7	166295	166840	7	209	6.19e-28	118	COG0411	LivG	ABC-type branched-chain amino acid transport system, ATPase component [Amino acid transport and metabolism].	AP010889.1	166905	Bifidobacterium_longum_subsp._infantis_ATCC_15697_=_JCM_1222_=_DSM_20088	bacteria	Bifidobacterium
	766	AP010889.1_fragment_14	226359	30.198	202	125	6	166259	166843	2	194	1.21e-27	120	COG3839	MalK	ABC-type sugar transport system, ATPase component [Carbohydrate transport and metabolism].	AP010889.1	166905	Bifidobacterium_longum_subsp._infantis_ATCC_15697_=_JCM_1222_=_DSM_20088	bacteria	Bifidobacterium
	767	AP010889.1_fragment_14	226361	34.123	211	112	11	166250	166843	1	197	1.29e-27	120	COG3842	PotA	ABC-type Fe3+/spermidine/putrescine transport systems, ATPase components [Amino acid transport and metabolism].	AP010889.1	166905	Bifidobacterium_longum_subsp._infantis_ATCC_15697_=_JCM_1222_=_DSM_20088	bacteria	Bifidobacterium
	768	AP010889.1_fragment_14	224854	33.858	127	83	1	130034	130411	3	129	1.62e-27	113	COG1943	RAYT	REP element-mobilizing transposase RayT [Mobilome: prophages, transposons].	AP010889.1	166905	Bifidobacterium_longum_subsp._infantis_ATCC_15697_=_JCM_1222_=_DSM_20088	bacteria	Bifidobacterium
	769	AP010889.1_fragment_14	226927	30	220	142	4	166262	166903	1	214	1.94e-27	117	COG4555	NatA	ABC-type Na+ transport system, ATPase component NatA [Energy production and conversion, Inorganic ion transport and metabolism].	AP010889.1	166905	Bifidobacterium_longum_subsp._infantis_ATCC_15697_=_JCM_1222_=_DSM_20088	bacteria	Bifidobacterium
	770	AP010889.1_fragment_14	226451	38.621	145	82	2	26734	26309	31	171	2.63e-27	114	COG3942	COG3942	Surface antigen [Cell wall/membrane/envelope biogenesis].	AP010889.1	166905	Bifidobacterium_longum_subsp._infantis_ATCC_15697_=_JCM_1222_=_DSM_20088	bacteria	Bifidobacterium
	771	AP010889.1_fragment_14	226628	37.5	200	110	9	166331	166903	17	210	4.99e-27	118	COG4148	ModC	ABC-type molybdate transport system, ATPase component [Inorganic ion transport and metabolism].	AP010889.1	166905	Bifidobacterium_longum_subsp._infantis_ATCC_15697_=_JCM_1222_=_DSM_20088	bacteria	Bifidobacterium
	772	AP010889.1_fragment_14	224049	33.81	210	121	8	166256	166849	1	204	6.02e-27	116	COG1124	DppF	ABC-type dipeptide/oligopeptide/nickel transport system, ATPase component [Amino acid transport and metabolism, Inorganic ion transport and metabolism].	AP010889.1	166905	Bifidobacterium_longum_subsp._infantis_ATCC_15697_=_JCM_1222_=_DSM_20088	bacteria	Bifidobacterium
	773	AP010889.1_fragment_14	224048	28.837	215	136	8	166256	166849	3	217	7.72e-27	122	COG1123	GsiA	ABC-type glutathione transport system ATPase component, contains duplicated ATPase domain [Posttranslational modification, protein turnover, chaperones].	AP010889.1	166905	Bifidobacterium_longum_subsp._infantis_ATCC_15697_=_JCM_1222_=_DSM_20088	bacteria	Bifidobacterium
	774	AP010889.1_fragment_14	224048	33.178	214	124	8	166253	166840	277	489	2.07e-25	117	COG1123	GsiA	ABC-type glutathione transport system ATPase component, contains duplicated ATPase domain [Posttranslational modification, protein turnover, chaperones].	AP010889.1	166905	Bifidobacterium_longum_subsp._infantis_ATCC_15697_=_JCM_1222_=_DSM_20088	bacteria	Bifidobacterium
	775	AP010889.1_fragment_14	398053	41.406	128	65	5	114943	115317	3	123	1.47e-26	110	pfam04203	Sortase	Sortase family. The founder member of this family is S.aureus sortase, a transpeptidase that attaches surface proteins by the threonine of an LPXTG motif to the cell wall.	AP010889.1	166905	Bifidobacterium_longum_subsp._infantis_ATCC_15697_=_JCM_1222_=_DSM_20088	bacteria	Bifidobacterium
	776	AP010889.1_fragment_14	224060	32.512	203	125	3	166259	166846	3	200	1.66e-25	111	COG1137	LptB	ABC-type lipopolysaccharide export system, ATPase component [Cell wall/membrane/envelope biogenesis].	AP010889.1	166905	Bifidobacterium_longum_subsp._infantis_ATCC_15697_=_JCM_1222_=_DSM_20088	bacteria	Bifidobacterium
	777	AP010889.1_fragment_14	223487	36.207	174	102	6	166331	166831	22	193	2.64e-25	110	COG0410	LivF	ABC-type branched-chain amino acid transport system, ATPase component [Amino acid transport and metabolism].	AP010889.1	166905	Bifidobacterium_longum_subsp._infantis_ATCC_15697_=_JCM_1222_=_DSM_20088	bacteria	Bifidobacterium
	778	AP010889.1_fragment_14	224052	32.843	204	120	9	166262	166840	8	205	3.35e-24	108	COG1127	MlaF	ABC-type transporter Mla maintaining outer membrane lipid asymmetry, ATPase component MlaF [Cell wall/membrane/envelope biogenesis].	AP010889.1	166905	Bifidobacterium_longum_subsp._infantis_ATCC_15697_=_JCM_1222_=_DSM_20088	bacteria	Bifidobacterium
	779	AP010889.1_fragment_14	224050	33.168	202	113	9	166271	166840	4	195	6.48e-24	108	COG1125	OpuBA	ABC-type proline/glycine betaine transport system, ATPase component [Amino acid transport and metabolism].	AP010889.1	166905	Bifidobacterium_longum_subsp._infantis_ATCC_15697_=_JCM_1222_=_DSM_20088	bacteria	Bifidobacterium
	780	AP010889.1_fragment_14	284650	44.444	72	35	2	136033	135818	1	67	2.16e-23	99.2	pfam07282	OrfB_Zn_ribbon	Putative transposase DNA-binding domain. This putative domain is found at the C-terminus of a large number of transposase proteins. This domain contains four conserved cysteines suggestive of a zinc binding domain. Given the need for transposases to bind DNA as well as the large number of DNA-binding zinc fingers we hypothesize this domain is DNA-binding.	AP010889.1	166905	Bifidobacterium_longum_subsp._infantis_ATCC_15697_=_JCM_1222_=_DSM_20088	bacteria	Bifidobacterium
	781	AP010889.1_fragment_14	284650	54.412	68	29	2	47834	48037	1	66	4.58e-20	90	pfam07282	OrfB_Zn_ribbon	Putative transposase DNA-binding domain. This putative domain is found at the C-terminus of a large number of transposase proteins. This domain contains four conserved cysteines suggestive of a zinc binding domain. Given the need for transposases to bind DNA as well as the large number of DNA-binding zinc fingers we hypothesize this domain is DNA-binding.	AP010889.1	166905	Bifidobacterium_longum_subsp._infantis_ATCC_15697_=_JCM_1222_=_DSM_20088	bacteria	Bifidobacterium
	782	AP010889.1_fragment_14	284650	49.231	65	31	2	2968	3162	7	69	5.92e-16	78	pfam07282	OrfB_Zn_ribbon	Putative transposase DNA-binding domain. This putative domain is found at the C-terminus of a large number of transposase proteins. This domain contains four conserved cysteines suggestive of a zinc binding domain. Given the need for transposases to bind DNA as well as the large number of DNA-binding zinc fingers we hypothesize this domain is DNA-binding.	AP010889.1	166905	Bifidobacterium_longum_subsp._infantis_ATCC_15697_=_JCM_1222_=_DSM_20088	bacteria	Bifidobacterium
	783	AP010889.1_fragment_14	284650	42.254	71	37	3	131323	131535	1	67	9.44e-15	74.6	pfam07282	OrfB_Zn_ribbon	Putative transposase DNA-binding domain. This putative domain is found at the C-terminus of a large number of transposase proteins. This domain contains four conserved cysteines suggestive of a zinc binding domain. Given the need for transposases to bind DNA as well as the large number of DNA-binding zinc fingers we hypothesize this domain is DNA-binding.	AP010889.1	166905	Bifidobacterium_longum_subsp._infantis_ATCC_15697_=_JCM_1222_=_DSM_20088	bacteria	Bifidobacterium
	784	AP010889.1_fragment_14	284650	40	70	41	1	17891	17682	1	69	1.18e-13	71.5	pfam07282	OrfB_Zn_ribbon	Putative transposase DNA-binding domain. This putative domain is found at the C-terminus of a large number of transposase proteins. This domain contains four conserved cysteines suggestive of a zinc binding domain. Given the need for transposases to bind DNA as well as the large number of DNA-binding zinc fingers we hypothesize this domain is DNA-binding.	AP010889.1	166905	Bifidobacterium_longum_subsp._infantis_ATCC_15697_=_JCM_1222_=_DSM_20088	bacteria	Bifidobacterium
	785	AP010889.1_fragment_14	284650	42.593	54	30	1	161449	161610	1	53	1.29e-12	68.8	pfam07282	OrfB_Zn_ribbon	Putative transposase DNA-binding domain. This putative domain is found at the C-terminus of a large number of transposase proteins. This domain contains four conserved cysteines suggestive of a zinc binding domain. Given the need for transposases to bind DNA as well as the large number of DNA-binding zinc fingers we hypothesize this domain is DNA-binding.	AP010889.1	166905	Bifidobacterium_longum_subsp._infantis_ATCC_15697_=_JCM_1222_=_DSM_20088	bacteria	Bifidobacterium
	786	AP010889.1_fragment_14	226970	34.595	185	107	6	166313	166843	16	194	1.01e-22	103	COG4619	FetA	ABC-type iron transport system FetAB, ATPase component [Inorganic ion transport and metabolism].	AP010889.1	166905	Bifidobacterium_longum_subsp._infantis_ATCC_15697_=_JCM_1222_=_DSM_20088	bacteria	Bifidobacterium
	787	AP010889.1_fragment_14	226617	32.487	197	125	6	166313	166891	15	207	5.17e-22	100	COG4133	CcmA	ABC-type transport system involved in cytochrome c biogenesis, ATPase component [Posttranslational modification, protein turnover, chaperones].	AP010889.1	166905	Bifidobacterium_longum_subsp._infantis_ATCC_15697_=_JCM_1222_=_DSM_20088	bacteria	Bifidobacterium
	788	AP010889.1_fragment_14	226360	30.435	207	119	8	166328	166903	15	211	1.91e-21	99.3	COG3840	ThiQ	ABC-type thiamine transport system, ATPase component [Coenzyme transport and metabolism].	AP010889.1	166905	Bifidobacterium_longum_subsp._infantis_ATCC_15697_=_JCM_1222_=_DSM_20088	bacteria	Bifidobacterium
	789	AP010889.1_fragment_14	407852	30.872	149	81	4	71432	70992	9	137	3.68e-21	95.4	pfam18013	Phage_lysozyme2	Phage tail lysozyme. This domain has a lysozyme like fold. It is found in the tail protein of various phages probably giving them the ability to degrade the host cell wall peptidoglycan layer.	AP010889.1	166905	Bifidobacterium_longum_subsp._infantis_ATCC_15697_=_JCM_1222_=_DSM_20088	bacteria	Bifidobacterium
	790	AP010889.1_fragment_14	399161	35.052	97	56	3	151842	151552	1	90	5.59e-21	93	pfam05973	Gp49	Phage derived protein Gp49-like (DUF891). This family consists of hypothetical bacterial proteins of unknown function as well as phage Gp49 proteins.	AP010889.1	166905	Bifidobacterium_longum_subsp._infantis_ATCC_15697_=_JCM_1222_=_DSM_20088	bacteria	Bifidobacterium
	791	AP010889.1_fragment_14	399159	25	364	198	16	60006	60911	8	358	9.18e-21	100	pfam05970	PIF1	PIF1-like helicase. This family includes homologs of the PIF1 helicase, which inhibits telomerase activity and is cell cycle regulated. This family includes a large number of largely uncharacterized plant proteins. This family includes a P-loop motif that is involved in nucleotide binding.	AP010889.1	166905	Bifidobacterium_longum_subsp._infantis_ATCC_15697_=_JCM_1222_=_DSM_20088	bacteria	Bifidobacterium
	792	AP010889.1_fragment_14	223627	21.063	508	316	21	13	1323	339	832	1.06e-20	104	COG0553	HepA	Superfamily II DNA or RNA helicase, SNF2 family [Transcription, Replication, recombination and repair].	AP010889.1	166905	Bifidobacterium_longum_subsp._infantis_ATCC_15697_=_JCM_1222_=_DSM_20088	bacteria	Bifidobacterium
	793	AP010889.1_fragment_14	223521	33.5	200	99	9	166331	166849	24	216	2.44e-20	98.4	COG0444	DppD	ABC-type dipeptide/oligopeptide/nickel transport system, ATPase component [Amino acid transport and metabolism, Inorganic ion transport and metabolism].	AP010889.1	166905	Bifidobacterium_longum_subsp._infantis_ATCC_15697_=_JCM_1222_=_DSM_20088	bacteria	Bifidobacterium
	794	AP010889.1_fragment_14	223581	23.776	429	213	19	60021	61229	327	667	9.5e-20	101	COG0507	RecD	ATP-dependent exoDNAse (exonuclease V), alpha subunit, helicase superfamily I [Replication, recombination and repair].	AP010889.1	166905	Bifidobacterium_longum_subsp._infantis_ATCC_15697_=_JCM_1222_=_DSM_20088	bacteria	Bifidobacterium
	795	AP010889.1_fragment_14	226287	35.862	145	83	5	114892	115317	61	198	1.25e-19	93.6	COG3764	SrtA	Sortase (surface protein transpeptidase) [Cell wall/membrane/envelope biogenesis].	AP010889.1	166905	Bifidobacterium_longum_subsp._infantis_ATCC_15697_=_JCM_1222_=_DSM_20088	bacteria	Bifidobacterium
	796	AP010889.1_fragment_14	226631	29.279	222	135	8	166265	166903	3	211	1.29e-19	95.9	COG4152	YhaQ	ABC-type uncharacterized transport system, ATPase component [General function prediction only].	AP010889.1	166905	Bifidobacterium_longum_subsp._infantis_ATCC_15697_=_JCM_1222_=_DSM_20088	bacteria	Bifidobacterium
	797	AP010889.1_fragment_14	398775	48.864	88	40	2	26644	26381	1	83	1.6e-19	88.6	pfam05257	CHAP	CHAP domain. This domain corresponds to an amidase function. Many of these proteins are involved in cell wall metabolism of bacteria. This domain is found at the N-terminus of Escherichia coli gss, where it functions as a glutathionylspermidine amidase EC:3.5.1.78. This domain is found to be the catalytic domain of PlyCA. CHAP is the amidase domain of bifunctional Escherichia coli glutathionylspe…	AP010889.1	166905	Bifidobacterium_longum_subsp._infantis_ATCC_15697_=_JCM_1222_=_DSM_20088	bacteria	Bifidobacterium
	798	AP010889.1_fragment_14	226620	33.88	183	111	5	166313	166840	15	194	1.7e-19	93.4	COG4136	YnjD	ABC-type uncharacterized transport system YnjBCD, ATPase component [General function prediction only].	AP010889.1	166905	Bifidobacterium_longum_subsp._infantis_ATCC_15697_=_JCM_1222_=_DSM_20088	bacteria	Bifidobacterium
	799	AP010889.1_fragment_14	224044	28.505	214	126	7	166250	166837	27	231	2.62e-19	93.9	COG1119	ModF	ABC-type molybdenum transport system, ATPase component/photorepair protein PhrA [Inorganic ion transport and metabolism].	AP010889.1	166905	Bifidobacterium_longum_subsp._infantis_ATCC_15697_=_JCM_1222_=_DSM_20088	bacteria	Bifidobacterium
	800	AP010889.1_fragment_14	226641	31.674	221	120	9	166253	166840	3	217	3.53e-19	98.5	COG4172	YejF	ABC-type microcin C transport system, duplicated ATPase component YejF [Secondary metabolites biosynthesis, transport and catabolism].	AP010889.1	166905	Bifidobacterium_longum_subsp._infantis_ATCC_15697_=_JCM_1222_=_DSM_20088	bacteria	Bifidobacterium
	801	AP010889.1_fragment_14	226641	33.659	205	116	11	166331	166897	306	506	5.93e-14	81.9	COG4172	YejF	ABC-type microcin C transport system, duplicated ATPase component YejF [Secondary metabolites biosynthesis, transport and catabolism].	AP010889.1	166905	Bifidobacterium_longum_subsp._infantis_ATCC_15697_=_JCM_1222_=_DSM_20088	bacteria	Bifidobacterium
	802	AP010889.1_fragment_14	396790	45.783	83	44	1	63011	63259	5	86	9.22e-19	86.8	pfam02371	Transposase_20	Transposase IS116/IS110/IS902 family. Transposases are needed for efficient transposition of the insertion sequence or transposon DNA. This family includes transposases for IS116, IS110 and IS902. This region is often found with pfam01548. The exact function of this region is uncertain. This family contains a HHH motif suggesting a DNA-binding function.	AP010889.1	166905	Bifidobacterium_longum_subsp._infantis_ATCC_15697_=_JCM_1222_=_DSM_20088	bacteria	Bifidobacterium
	803	AP010889.1_fragment_14	395093	36.364	121	68	5	41249	41608	3	115	9.74e-19	93.9	pfam00145	DNA_methylase	C-5 cytosine-specific DNA methylase.	AP010889.1	166905	Bifidobacterium_longum_subsp._infantis_ATCC_15697_=_JCM_1222_=_DSM_20088	bacteria	Bifidobacterium
	804	AP010889.1_fragment_14	398607	26.797	153	102	4	23621	23169	2	146	1.08e-18	91.1	pfam05013	FGase	N-formylglutamate amidohydrolase. Formylglutamate amidohydrolase (FGase) catalyzes the terminal reaction in the five-step pathway for histidine utilisation in Pseudomonas putida. By this action, N-formyl-L-glutamate (FG) is hydrolyzed to produce L-glutamate plus formate.	AP010889.1	166905	Bifidobacterium_longum_subsp._infantis_ATCC_15697_=_JCM_1222_=_DSM_20088	bacteria	Bifidobacterium
	805	AP010889.1_fragment_14	224860	30.573	157	103	3	58611	58153	7	161	2.14e-18	89.3	COG1949	Orn	Oligoribonuclease (3'-5' exoribonuclease) [RNA processing and modification].	AP010889.1	166905	Bifidobacterium_longum_subsp._infantis_ATCC_15697_=_JCM_1222_=_DSM_20088	bacteria	Bifidobacterium
	806	AP010889.1_fragment_14	226364	32.195	205	116	6	166262	166837	4	198	2.34e-18	95.3	COG3845	YufO	ABC-type uncharacterized transport system, ATPase component [General function prediction only].	AP010889.1	166905	Bifidobacterium_longum_subsp._infantis_ATCC_15697_=_JCM_1222_=_DSM_20088	bacteria	Bifidobacterium
	807	AP010889.1_fragment_14	226364	27.273	209	129	7	166331	166897	277	482	3.7e-15	85.3	COG3845	YufO	ABC-type uncharacterized transport system, ATPase component [General function prediction only].	AP010889.1	166905	Bifidobacterium_longum_subsp._infantis_ATCC_15697_=_JCM_1222_=_DSM_20088	bacteria	Bifidobacterium
	808	AP010889.1_fragment_14	403943	37.19	121	62	4	92626	92282	1	113	3.33e-18	86	pfam12892	FctA	Spy0128-like isopeptide containing domain. The FCT and equivalent region genes of Streptococcus pyogenes and other related bacteria encode surface proteins that include fibronectin- and collagen-binding proteins and the serological markers known as T antigens. Some of these proteins give rise to pilus-like appendages. The FctA family is found in many Firmicutes and related bacteria. In S. pyogene…	AP010889.1	166905	Bifidobacterium_longum_subsp._infantis_ATCC_15697_=_JCM_1222_=_DSM_20088	bacteria	Bifidobacterium
	809	AP010889.1_fragment_14	403943	31.538	130	72	2	91867	91478	1	113	4.86e-16	79.8	pfam12892	FctA	Spy0128-like isopeptide containing domain. The FCT and equivalent region genes of Streptococcus pyogenes and other related bacteria encode surface proteins that include fibronectin- and collagen-binding proteins and the serological markers known as T antigens. Some of these proteins give rise to pilus-like appendages. The FctA family is found in many Firmicutes and related bacteria. In S. pyogene…	AP010889.1	166905	Bifidobacterium_longum_subsp._infantis_ATCC_15697_=_JCM_1222_=_DSM_20088	bacteria	Bifidobacterium
	810	AP010889.1_fragment_14	403943	35.238	105	53	3	91051	90761	1	98	7.46e-15	76.7	pfam12892	FctA	Spy0128-like isopeptide containing domain. The FCT and equivalent region genes of Streptococcus pyogenes and other related bacteria encode surface proteins that include fibronectin- and collagen-binding proteins and the serological markers known as T antigens. Some of these proteins give rise to pilus-like appendages. The FctA family is found in many Firmicutes and related bacteria. In S. pyogene…	AP010889.1	166905	Bifidobacterium_longum_subsp._infantis_ATCC_15697_=_JCM_1222_=_DSM_20088	bacteria	Bifidobacterium
	811	AP010889.1_fragment_14	403943	40.964	83	39	2	91456	91211	1	74	5.57e-09	59.8	pfam12892	FctA	Spy0128-like isopeptide containing domain. The FCT and equivalent region genes of Streptococcus pyogenes and other related bacteria encode surface proteins that include fibronectin- and collagen-binding proteins and the serological markers known as T antigens. Some of these proteins give rise to pilus-like appendages. The FctA family is found in many Firmicutes and related bacteria. In S. pyogene…	AP010889.1	166905	Bifidobacterium_longum_subsp._infantis_ATCC_15697_=_JCM_1222_=_DSM_20088	bacteria	Bifidobacterium
	812	AP010889.1_fragment_14	403943	30.909	110	65	3	92212	91889	13	113	2.61e-07	55.2	pfam12892	FctA	Spy0128-like isopeptide containing domain. The FCT and equivalent region genes of Streptococcus pyogenes and other related bacteria encode surface proteins that include fibronectin- and collagen-binding proteins and the serological markers known as T antigens. Some of these proteins give rise to pilus-like appendages. The FctA family is found in many Firmicutes and related bacteria. In S. pyogene…	AP010889.1	166905	Bifidobacterium_longum_subsp._infantis_ATCC_15697_=_JCM_1222_=_DSM_20088	bacteria	Bifidobacterium
	813	AP010889.1_fragment_14	403943	30.081	123	75	3	93013	92648	1	113	4.72e-07	54.4	pfam12892	FctA	Spy0128-like isopeptide containing domain. The FCT and equivalent region genes of Streptococcus pyogenes and other related bacteria encode surface proteins that include fibronectin- and collagen-binding proteins and the serological markers known as T antigens. Some of these proteins give rise to pilus-like appendages. The FctA family is found in many Firmicutes and related bacteria. In S. pyogene…	AP010889.1	166905	Bifidobacterium_longum_subsp._infantis_ATCC_15697_=_JCM_1222_=_DSM_20088	bacteria	Bifidobacterium
	814	AP010889.1_fragment_14	223348	31.061	132	82	5	41249	41635	6	131	5.16e-18	91.7	COG0270	Dcm	Site-specific DNA-cytosine methylase [Replication, recombination and repair].	AP010889.1	166905	Bifidobacterium_longum_subsp._infantis_ATCC_15697_=_JCM_1222_=_DSM_20088	bacteria	Bifidobacterium
	815	AP010889.1_fragment_14	402534	25.907	193	102	8	33826	34386	8	165	5.42e-18	87.3	pfam10991	DUF2815	Protein of unknown function (DUF2815). This is a phage related family of proteins with unknown function.	AP010889.1	166905	Bifidobacterium_longum_subsp._infantis_ATCC_15697_=_JCM_1222_=_DSM_20088	bacteria	Bifidobacterium
	816	AP010889.1_fragment_14	224055	29.73	222	137	9	166265	166897	329	542	5.47e-18	94.8	COG1132	MdlB	ABC-type multidrug transport system, ATPase and permease component [Defense mechanisms].	AP010889.1	166905	Bifidobacterium_longum_subsp._infantis_ATCC_15697_=_JCM_1222_=_DSM_20088	bacteria	Bifidobacterium
	817	AP010889.1_fragment_14	226905	30	200	125	4	166259	166840	2	192	1.53e-17	89	COG4525	TauB	ABC-type taurine transport system, ATPase component [Inorganic ion transport and metabolism].	AP010889.1	166905	Bifidobacterium_longum_subsp._infantis_ATCC_15697_=_JCM_1222_=_DSM_20088	bacteria	Bifidobacterium
	818	AP010889.1_fragment_14	223562	33.668	199	108	9	166262	166849	321	498	4.1e-17	91.9	COG0488	Uup	ATPase components of ABC transporters with duplicated ATPase domains [General function prediction only].	AP010889.1	166905	Bifidobacterium_longum_subsp._infantis_ATCC_15697_=_JCM_1222_=_DSM_20088	bacteria	Bifidobacterium
	819	AP010889.1_fragment_14	223562	26.667	240	141	10	166256	166900	1	230	1.23e-09	68	COG0488	Uup	ATPase components of ABC transporters with duplicated ATPase domains [General function prediction only].	AP010889.1	166905	Bifidobacterium_longum_subsp._infantis_ATCC_15697_=_JCM_1222_=_DSM_20088	bacteria	Bifidobacterium
	820	AP010889.1_fragment_14	227019	31.694	183	111	2	166331	166840	24	205	4.73e-17	87	COG4674	COG4674	ABC-type uncharacterized transport system, ATPase component [General function prediction only].	AP010889.1	166905	Bifidobacterium_longum_subsp._infantis_ATCC_15697_=_JCM_1222_=_DSM_20088	bacteria	Bifidobacterium
	821	AP010889.1_fragment_14	226643	38	150	86	3	166331	166759	47	196	1.39e-16	88.6	COG4175	ProV	ABC-type proline/glycine betaine transport system, ATPase component [Amino acid transport and metabolism].	AP010889.1	166905	Bifidobacterium_longum_subsp._infantis_ATCC_15697_=_JCM_1222_=_DSM_20088	bacteria	Bifidobacterium
	822	AP010889.1_fragment_14	223931	19.786	374	161	6	154734	155804	12	263	1.86e-16	86.5	COG0863	YhdJ	DNA modification methylase [Replication, recombination and repair].	AP010889.1	166905	Bifidobacterium_longum_subsp._infantis_ATCC_15697_=_JCM_1222_=_DSM_20088	bacteria	Bifidobacterium
	823	AP010889.1_fragment_14	223931	40.58	69	41	0	36942	37148	198	266	2.15e-07	59.2	COG0863	YhdJ	DNA modification methylase [Replication, recombination and repair].	AP010889.1	166905	Bifidobacterium_longum_subsp._infantis_ATCC_15697_=_JCM_1222_=_DSM_20088	bacteria	Bifidobacterium
	824	AP010889.1_fragment_14	223931	19.149	188	134	6	35946	36461	7	192	2.69e-07	59.2	COG0863	YhdJ	DNA modification methylase [Replication, recombination and repair].	AP010889.1	166905	Bifidobacterium_longum_subsp._infantis_ATCC_15697_=_JCM_1222_=_DSM_20088	bacteria	Bifidobacterium
	825	AP010889.1_fragment_14	223931	41.379	58	34	0	159328	159155	201	258	5.01e-07	58.4	COG0863	YhdJ	DNA modification methylase [Replication, recombination and repair].	AP010889.1	166905	Bifidobacterium_longum_subsp._infantis_ATCC_15697_=_JCM_1222_=_DSM_20088	bacteria	Bifidobacterium
	826	AP010889.1_fragment_14	223931	23.148	108	67	1	160240	159965	40	147	8e-05	51.5	COG0863	YhdJ	DNA modification methylase [Replication, recombination and repair].	AP010889.1	166905	Bifidobacterium_longum_subsp._infantis_ATCC_15697_=_JCM_1222_=_DSM_20088	bacteria	Bifidobacterium
	827	AP010889.1_fragment_14	396843	47.692	65	31	1	108876	109070	1	62	1.92e-16	79.2	pfam02467	Whib	Transcription factor WhiB. WhiB is a putative transcription factor in Actinobacteria, required for differentiation and sporulation.	AP010889.1	166905	Bifidobacterium_longum_subsp._infantis_ATCC_15697_=_JCM_1222_=_DSM_20088	bacteria	Bifidobacterium
	828	AP010889.1_fragment_14	225183	26.339	224	139	9	166271	166897	474	686	1.93e-16	90.4	COG2274	SunT	ABC-type bacteriocin/lantibiotic exporters, contain an N-terminal double-glycine peptidase domain [Defense mechanisms].	AP010889.1	166905	Bifidobacterium_longum_subsp._infantis_ATCC_15697_=_JCM_1222_=_DSM_20088	bacteria	Bifidobacterium
	829	AP010889.1_fragment_14	396230	19.764	339	147	8	154806	155801	1	221	2.17e-16	84.4	pfam01555	N6_N4_Mtase	DNA methylase. Members of this family are DNA methylases. The family contains both N-4 cytosine-specific DNA methylases and N-6 Adenine-specific DNA methylases.	AP010889.1	166905	Bifidobacterium_longum_subsp._infantis_ATCC_15697_=_JCM_1222_=_DSM_20088	bacteria	Bifidobacterium
	830	AP010889.1_fragment_14	396230	32.877	73	49	0	159367	159149	147	219	5.33e-11	68.6	pfam01555	N6_N4_Mtase	DNA methylase. Members of this family are DNA methylases. The family contains both N-4 cytosine-specific DNA methylases and N-6 Adenine-specific DNA methylases.	AP010889.1	166905	Bifidobacterium_longum_subsp._infantis_ATCC_15697_=_JCM_1222_=_DSM_20088	bacteria	Bifidobacterium
	831	AP010889.1_fragment_14	396230	37.705	61	38	0	36954	37136	161	221	3e-10	66.7	pfam01555	N6_N4_Mtase	DNA methylase. Members of this family are DNA methylases. The family contains both N-4 cytosine-specific DNA methylases and N-6 Adenine-specific DNA methylases.	AP010889.1	166905	Bifidobacterium_longum_subsp._infantis_ATCC_15697_=_JCM_1222_=_DSM_20088	bacteria	Bifidobacterium
	832	AP010889.1_fragment_14	227320	29.333	225	137	10	166262	166897	336	551	3.16e-16	89.3	COG4987	CydC	ABC-type transport system involved in cytochrome bd biosynthesis, fused ATPase and permease components [Energy production and conversion, Posttranslational modification, protein turnover, chaperones].	AP010889.1	166905	Bifidobacterium_longum_subsp._infantis_ATCC_15697_=_JCM_1222_=_DSM_20088	bacteria	Bifidobacterium
	833	AP010889.1_fragment_14	403797	23.106	264	179	8	79855	80619	1	249	3.7e-16	84.5	pfam12705	PDDEXK_1	PD-(D/E)XK nuclease superfamily. Members of this family belong to the PD-(D/E)XK nuclease superfamily	AP010889.1	166905	Bifidobacterium_longum_subsp._infantis_ATCC_15697_=_JCM_1222_=_DSM_20088	bacteria	Bifidobacterium
	834	AP010889.1_fragment_14	404490	28.774	212	94	8	60027	60632	12	176	4.69e-16	82.6	pfam13604	AAA_30	AAA domain. This family of domains contain a P-loop motif that is characteristic of the AAA superfamily. Many of the proteins in this family are conjugative transfer proteins. There is a Walker A and Walker B.	AP010889.1	166905	Bifidobacterium_longum_subsp._infantis_ATCC_15697_=_JCM_1222_=_DSM_20088	bacteria	Bifidobacterium
	835	AP010889.1_fragment_14	227321	25.991	227	146	10	166253	166897	317	533	1.36e-15	87.3	COG4988	CydD	ABC-type transport system involved in cytochrome bd biosynthesis, ATPase and permease components [Energy production and conversion, Posttranslational modification, protein turnover, chaperones].	AP010889.1	166905	Bifidobacterium_longum_subsp._infantis_ATCC_15697_=_JCM_1222_=_DSM_20088	bacteria	Bifidobacterium
	836	AP010889.1_fragment_14	226969	32.692	208	121	10	166310	166894	348	549	6.29e-15	85	COG4618	ArpD	ABC-type protease/lipase transport system, ATPase and permease components [Intracellular trafficking, secretion, and vesicular transport].	AP010889.1	166905	Bifidobacterium_longum_subsp._infantis_ATCC_15697_=_JCM_1222_=_DSM_20088	bacteria	Bifidobacterium
	837	AP010889.1_fragment_14	404536	39.583	96	50	4	163714	163448	1	95	7.64e-15	75.7	pfam13657	Couple_hipA	HipA N-terminal domain. This domain is found to the N-terminus of HipA-like proteins. It is also found in isolation in some proteins.	AP010889.1	166905	Bifidobacterium_longum_subsp._infantis_ATCC_15697_=_JCM_1222_=_DSM_20088	bacteria	Bifidobacterium
	838	AP010889.1_fragment_14	395124	23.381	278	172	11	22	801	1	255	2.74e-14	80.1	pfam00176	SNF2_N	SNF2 family N-terminal domain. This domain is found in proteins involved in a variety of processes including transcription regulation (e.g., SNF2, STH1, brahma, MOT1), DNA repair (e.g., ERCC6, RAD16, RAD5), DNA recombination (e.g., RAD54), and chromatin unwinding (e.g., ISWI) as well as a variety of other proteins with little functional information (e.g., lodestar, ETL1).	AP010889.1	166905	Bifidobacterium_longum_subsp._infantis_ATCC_15697_=_JCM_1222_=_DSM_20088	bacteria	Bifidobacterium
	839	AP010889.1_fragment_14	227118	33.871	186	111	4	166319	166840	26	211	1.06e-13	77.1	COG4778	PhnL	Alpha-D-ribose 1-methylphosphonate 5-triphosphate synthase subunit PhnL [Inorganic ion transport and metabolism].	AP010889.1	166905	Bifidobacterium_longum_subsp._infantis_ATCC_15697_=_JCM_1222_=_DSM_20088	bacteria	Bifidobacterium
	840	AP010889.1_fragment_14	226967	27.749	191	99	7	166277	166840	15	169	3.18e-13	76.5	COG4608	AppF	ABC-type oligopeptide transport system, ATPase component [Amino acid transport and metabolism].	AP010889.1	166905	Bifidobacterium_longum_subsp._infantis_ATCC_15697_=_JCM_1222_=_DSM_20088	bacteria	Bifidobacterium
	841	AP010889.1_fragment_14	226952	28.358	201	125	8	166331	166897	43	236	4e-13	77	COG4586	COG4586	ABC-type uncharacterized transport system, ATPase component [General function prediction only].	AP010889.1	166905	Bifidobacterium_longum_subsp._infantis_ATCC_15697_=_JCM_1222_=_DSM_20088	bacteria	Bifidobacterium
	842	AP010889.1_fragment_14	403515	52.174	46	22	0	136966	136829	2	47	5.85e-13	68.7	pfam12323	HTH_OrfB_IS605	Helix-turn-helix domain. This is the N terminal helix-turn-helix domain of Transposase_2 pfam01385.	AP010889.1	166905	Bifidobacterium_longum_subsp._infantis_ATCC_15697_=_JCM_1222_=_DSM_20088	bacteria	Bifidobacterium
	843	AP010889.1_fragment_14	403515	48.571	35	18	0	130465	130569	11	45	1.08e-06	51	pfam12323	HTH_OrfB_IS605	Helix-turn-helix domain. This is the N terminal helix-turn-helix domain of Transposase_2 pfam01385.	AP010889.1	166905	Bifidobacterium_longum_subsp._infantis_ATCC_15697_=_JCM_1222_=_DSM_20088	bacteria	Bifidobacterium
	844	AP010889.1_fragment_14	403515	44.186	43	24	0	46907	47035	5	47	0.000837	42.9	pfam12323	HTH_OrfB_IS605	Helix-turn-helix domain. This is the N terminal helix-turn-helix domain of Transposase_2 pfam01385.	AP010889.1	166905	Bifidobacterium_longum_subsp._infantis_ATCC_15697_=_JCM_1222_=_DSM_20088	bacteria	Bifidobacterium
	845	AP010889.1_fragment_14	395183	28.571	147	89	5	46486	46890	2	144	7.29e-13	71.9	pfam00239	Resolvase	Resolvase, N terminal domain. The N-terminal domain of the resolvase family (this family) contains the active site and the dimer interface. The extended arm at the C-terminus of this domain connects to the C-terminal helix-turn-helix domain of resolvase - see pfam02796.	AP010889.1	166905	Bifidobacterium_longum_subsp._infantis_ATCC_15697_=_JCM_1222_=_DSM_20088	bacteria	Bifidobacterium
	846	AP010889.1_fragment_14	224026	31.214	173	94	8	166319	166780	21	187	7.41e-13	75.1	COG1101	PhnK	ABC-type uncharacterized transport system, ATPase component [General function prediction only].	AP010889.1	166905	Bifidobacterium_longum_subsp._infantis_ATCC_15697_=_JCM_1222_=_DSM_20088	bacteria	Bifidobacterium
	847	AP010889.1_fragment_14	226080	19.947	376	256	15	163648	162590	2	355	9.71e-13	76.7	COG3550	HipA	Serine/threonine protein kinase HipA, toxin component of the HipAB toxin-antitoxin module [Signal transduction mechanisms].	AP010889.1	166905	Bifidobacterium_longum_subsp._infantis_ATCC_15697_=_JCM_1222_=_DSM_20088	bacteria	Bifidobacterium
	848	AP010889.1_fragment_14	227590	29.293	198	122	7	166271	166831	265	455	3.55e-12	75.9	COG5265	ATM1	ABC-type transport system involved in Fe-S cluster assembly, permease and ATPase components [Posttranslational modification, protein turnover, chaperones].	AP010889.1	166905	Bifidobacterium_longum_subsp._infantis_ATCC_15697_=_JCM_1222_=_DSM_20088	bacteria	Bifidobacterium
	849	AP010889.1_fragment_14	226646	28.079	203	118	10	166307	166885	404	588	5.09e-12	75.8	COG4178	YddA	ABC-type uncharacterized transport system, permease and ATPase components [General function prediction only].	AP010889.1	166905	Bifidobacterium_longum_subsp._infantis_ATCC_15697_=_JCM_1222_=_DSM_20088	bacteria	Bifidobacterium
	850	AP010889.1_fragment_14	404182	29.078	141	73	6	60042	60431	10	134	3.17e-11	66.9	pfam13245	AAA_19	AAA domain.	AP010889.1	166905	Bifidobacterium_longum_subsp._infantis_ATCC_15697_=_JCM_1222_=_DSM_20088	bacteria	Bifidobacterium
	851	AP010889.1_fragment_14	226929	29.63	216	126	7	166313	166903	14	222	4.85e-11	69.7	COG4559	COG4559	ABC-type hemin transport system, ATPase component [Inorganic ion transport and metabolism].	AP010889.1	166905	Bifidobacterium_longum_subsp._infantis_ATCC_15697_=_JCM_1222_=_DSM_20088	bacteria	Bifidobacterium
	852	AP010889.1_fragment_14	395471	33.333	81	52	2	156756	156517	90	169	7.34e-11	67	pfam00589	Phage_integrase	Phage integrase family. Members of this family cleave DNA substrates by a series of staggered cuts, during which the protein becomes covalently linked to the DNA through a catalytic tyrosine residue at the carboxy end of the alignment. The catalytic site residues in CRE recombinase are Arg-173, His-289, Arg-292 and Tyr-324.	AP010889.1	166905	Bifidobacterium_longum_subsp._infantis_ATCC_15697_=_JCM_1222_=_DSM_20088	bacteria	Bifidobacterium
	853	AP010889.1_fragment_14	395471	32.53	83	55	1	51415	51660	84	166	3.84e-09	62	pfam00589	Phage_integrase	Phage integrase family. Members of this family cleave DNA substrates by a series of staggered cuts, during which the protein becomes covalently linked to the DNA through a catalytic tyrosine residue at the carboxy end of the alignment. The catalytic site residues in CRE recombinase are Arg-173, His-289, Arg-292 and Tyr-324.	AP010889.1	166905	Bifidobacterium_longum_subsp._infantis_ATCC_15697_=_JCM_1222_=_DSM_20088	bacteria	Bifidobacterium
	854	AP010889.1_fragment_14	226968	26.316	209	138	6	166289	166897	329	527	1.66e-10	70.6	COG4615	PvdE	ABC-type siderophore export system, fused ATPase and permease components [Inorganic ion transport and metabolism].	AP010889.1	166905	Bifidobacterium_longum_subsp._infantis_ATCC_15697_=_JCM_1222_=_DSM_20088	bacteria	Bifidobacterium
	855	AP010889.1_fragment_14	400064	26.452	155	85	7	24453	24893	2	135	1.67e-10	65.2	pfam07510	DUF1524	Protein of unknown function (DUF1524). This family of uncharacterized proteins contain a conserved HXXP motif. A similar motif is seen in protein families in the His-Me finger endonuclease superfamily which suggests this family of proteins may also act as endonucleases.	AP010889.1	166905	Bifidobacterium_longum_subsp._infantis_ATCC_15697_=_JCM_1222_=_DSM_20088	bacteria	Bifidobacterium
	856	AP010889.1_fragment_14	224042	27.979	193	115	9	166319	166843	22	208	2.11e-10	67.6	COG1117	PstB	ABC-type phosphate transport system, ATPase component [Inorganic ion transport and metabolism].	AP010889.1	166905	Bifidobacterium_longum_subsp._infantis_ATCC_15697_=_JCM_1222_=_DSM_20088	bacteria	Bifidobacterium
	857	AP010889.1_fragment_14	226963	27.778	198	123	7	166280	166840	7	195	2.87e-10	67.3	COG4604	CeuD	ABC-type enterochelin transport system, ATPase component [Inorganic ion transport and metabolism].	AP010889.1	166905	Bifidobacterium_longum_subsp._infantis_ATCC_15697_=_JCM_1222_=_DSM_20088	bacteria	Bifidobacterium
	858	AP010889.1_fragment_14	225265	31.25	192	112	8	166298	166849	391	570	3.46e-10	69.9	COG2401	MK0520	ABC-type ATPase fused to a predicted acetyltransferase domain [General function prediction only].	AP010889.1	166905	Bifidobacterium_longum_subsp._infantis_ATCC_15697_=_JCM_1222_=_DSM_20088	bacteria	Bifidobacterium
	859	AP010889.1_fragment_14	226592	33.484	221	105	10	166331	166903	25	233	4.06e-10	67.1	COG4107	PhnK	ABC-type phosphonate transport system, ATPase component [Inorganic ion transport and metabolism].	AP010889.1	166905	Bifidobacterium_longum_subsp._infantis_ATCC_15697_=_JCM_1222_=_DSM_20088	bacteria	Bifidobacterium
	860	AP010889.1_fragment_14	226264	25.137	183	125	5	23663	23121	3	175	5.53e-10	66.6	COG3741	HutG	N-formylglutamate amidohydrolase [Amino acid transport and metabolism].	AP010889.1	166905	Bifidobacterium_longum_subsp._infantis_ATCC_15697_=_JCM_1222_=_DSM_20088	bacteria	Bifidobacterium
	861	AP010889.1_fragment_14	224166	30.168	179	98	7	166334	166840	354	515	5.5e-09	65.8	COG1245	Rli1	Translation initiation factor RLI1, contains Fe-S and AAA+ ATPase domains [Translation, ribosomal structure and biogenesis].	AP010889.1	166905	Bifidobacterium_longum_subsp._infantis_ATCC_15697_=_JCM_1222_=_DSM_20088	bacteria	Bifidobacterium
	862	AP010889.1_fragment_14	224166	29.213	178	106	6	166352	166840	100	272	2.27e-05	54.2	COG1245	Rli1	Translation initiation factor RLI1, contains Fe-S and AAA+ ATPase domains [Translation, ribosomal structure and biogenesis].	AP010889.1	166905	Bifidobacterium_longum_subsp._infantis_ATCC_15697_=_JCM_1222_=_DSM_20088	bacteria	Bifidobacterium
	863	AP010889.1_fragment_14	226622	28.108	185	113	7	166322	166840	15	191	1.04e-08	62.6	COG4138	BtuD	ABC-type cobalamin transport system, ATPase component [Coenzyme transport and metabolism].	AP010889.1	166905	Bifidobacterium_longum_subsp._infantis_ATCC_15697_=_JCM_1222_=_DSM_20088	bacteria	Bifidobacterium
	864	AP010889.1_fragment_14	226639	26.943	193	118	7	166331	166840	26	218	5.19e-08	61.4	COG4170	SapD	ABC-type antimicrobial peptide transport system, ATPase component [Defense mechanisms].	AP010889.1	166905	Bifidobacterium_longum_subsp._infantis_ATCC_15697_=_JCM_1222_=_DSM_20088	bacteria	Bifidobacterium
	865	AP010889.1_fragment_14	395743	21.656	157	116	4	58605	58150	1	155	1.97e-07	57	pfam00929	RNase_T	Exonuclease. This family includes a variety of exonuclease proteins, such as ribonuclease T and the epsilon subunit of DNA polymerase III.;	AP010889.1	166905	Bifidobacterium_longum_subsp._infantis_ATCC_15697_=_JCM_1222_=_DSM_20088	bacteria	Bifidobacterium
	866	AP010889.1_fragment_14	223473	30.366	191	108	8	166331	166849	23	206	5.11e-07	57.6	COG0396	SufC	Fe-S cluster assembly ATPase SufC [Posttranslational modification, protein turnover, chaperones].	AP010889.1	166905	Bifidobacterium_longum_subsp._infantis_ATCC_15697_=_JCM_1222_=_DSM_20088	bacteria	Bifidobacterium
	867	AP010889.1_fragment_14	401258	27.358	106	66	7	98590	98282	61	158	1.26e-06	54.3	pfam09250	Prim-Pol	Bifunctional DNA primase/polymerase, N-terminal. Members of this family adopt a structure consisting of a core of antiparallel beta sheets. They are found in various bacterial hypothetical proteins, and have been shown to harbour both primase and polymerase activities.	AP010889.1	166905	Bifidobacterium_longum_subsp._infantis_ATCC_15697_=_JCM_1222_=_DSM_20088	bacteria	Bifidobacterium
	868	AP010889.1_fragment_14	404609	23.75	80	56	1	151486	151247	3	77	3.67e-06	50.7	pfam13744	HTH_37	Helix-turn-helix domain. Members of this family contains a DNA-binding helix-turn-helix domain.	AP010889.1	166905	Bifidobacterium_longum_subsp._infantis_ATCC_15697_=_JCM_1222_=_DSM_20088	bacteria	Bifidobacterium
	869	AP010889.1_fragment_14	395136	22.43	107	77	1	88175	88495	5	105	6.12e-06	51.4	pfam00188	CAP	Cysteine-rich secretory protein family. This is a large family of cysteine-rich secretory proteins, antigen 5, and pathogenesis-related 1 proteins (CAP) that are found in a wide range of organisms, including prokaryotes and non-vertebrate eukaryotes, The nine subfamilies of the mammalian CAP 'super'family include: the human glioma pathogenesis-related 1 (GLIPR1), Golgi associated pathogenesis rel…	AP010889.1	166905	Bifidobacterium_longum_subsp._infantis_ATCC_15697_=_JCM_1222_=_DSM_20088	bacteria	Bifidobacterium
	870	AP010889.1_fragment_14	407331	34.021	97	48	6	93448	93161	8	89	3.04e-05	49.1	pfam17210	SdrD_B	SdrD B-like domain. This family corresponds to the B-like domain from the SdrD protein. This domain has three calcium binding sites within a greek key beta sandwich fold.	AP010889.1	166905	Bifidobacterium_longum_subsp._infantis_ATCC_15697_=_JCM_1222_=_DSM_20088	bacteria	Bifidobacterium
	871	AP010889.1_fragment_14	223934	18.966	348	231	10	143589	144530	141	471	3.96e-05	53.7	COG1002	YeeA	Type II restriction/modification system, DNA methylase subunit YeeA [Defense mechanisms].	AP010889.1	166905	Bifidobacterium_longum_subsp._infantis_ATCC_15697_=_JCM_1222_=_DSM_20088	bacteria	Bifidobacterium
	872	AP010889.1_fragment_14	224872	24.375	160	111	4	46492	46944	6	164	4.21e-05	51.3	COG1961	PinE	Site-specific DNA recombinase related to the DNA invertase Pin [Replication, recombination and repair].	AP010889.1	166905	Bifidobacterium_longum_subsp._infantis_ATCC_15697_=_JCM_1222_=_DSM_20088	bacteria	Bifidobacterium
	873	AP010889.1_fragment_14	402491	30.631	111	66	2	72043	72375	15	114	7.23e-05	49.5	pfam10935	DUF2637	Protein of unknown function (DUF2637). This family of proteins has no known function.	AP010889.1	166905	Bifidobacterium_longum_subsp._infantis_ATCC_15697_=_JCM_1222_=_DSM_20088	bacteria	Bifidobacterium
	874	AP010889.1_fragment_14	226077	26.974	152	106	2	62882	63334	149	296	7.42e-05	51.5	COG3547	COG3547	Transposase [Mobilome: prophages, transposons].	AP010889.1	166905	Bifidobacterium_longum_subsp._infantis_ATCC_15697_=_JCM_1222_=_DSM_20088	bacteria	Bifidobacterium
	875	AP010889.1_fragment_14	280863	19.512	123	89	6	73104	72745	3	118	8.37e-05	48.1	pfam02768	DNA_pol3_beta_3	DNA polymerase III beta subunit, C-terminal domain. A dimer of the beta subunit of DNA polymerase beta forms a ring which encircles duplex DNA. Each monomer contains three domains of identical topology and DNA clamp fold.	AP010889.1	166905	Bifidobacterium_longum_subsp._infantis_ATCC_15697_=_JCM_1222_=_DSM_20088	bacteria	Bifidobacterium
	876	AP010889.1_fragment_14	315512	20.08	249	157	9	66849	67544	77	300	8.62e-05	51.6	pfam12846	AAA_10	AAA-like domain. This family of domains contain a P-loop motif that is characteristic of the AAA superfamily. Many of the proteins in this family are conjugative transfer proteins.	AP010889.1	166905	Bifidobacterium_longum_subsp._infantis_ATCC_15697_=_JCM_1222_=_DSM_20088	bacteria	Bifidobacterium
	877	AP010889.1_fragment_14	396984	27.083	96	67	2	13735	14022	2	94	9.4e-05	47.1	pfam02661	Fic	Fic/DOC family. This family consists of the Fic (filamentation induced by cAMP) protein and doc (death on curing). The Fic protein is involved in cell division and is suggested to be involved in the synthesis of PAB or folate, indicating that the Fic protein and cAMP are involved in a regulatory mechanism of cell division via folate metabolism. This family contains a central conserved motif HPFXX…	AP010889.1	166905	Bifidobacterium_longum_subsp._infantis_ATCC_15697_=_JCM_1222_=_DSM_20088	bacteria	Bifidobacterium
	878	AP010889.1_fragment_14	225319	23.762	101	61	3	154740	155018	184	276	0.000146	50.5	COG2521	COG2521	Predicted archaeal methyltransferase [General function prediction only].	AP010889.1	166905	Bifidobacterium_longum_subsp._infantis_ATCC_15697_=_JCM_1222_=_DSM_20088	bacteria	Bifidobacterium
	879	AP010889.1_fragment_14	401389	27.273	88	54	4	124966	125205	6	91	0.000153	47.8	pfam09414	RNA_ligase	RNA ligase. This is a family of RNA ligases. The enzyme repairs RNA strand breaks in nicked DNA:RNA and RNA:RNA but not in DNA:DNA duplexes.	AP010889.1	166905	Bifidobacterium_longum_subsp._infantis_ATCC_15697_=_JCM_1222_=_DSM_20088	bacteria	Bifidobacterium
	880	AP010889.1_fragment_14	404768	43.902	41	23	0	165466	165344	3	43	0.000176	44.7	pfam13936	HTH_38	Helix-turn-helix domain. This helix-turn-helix domain is often found in transferases and is likely to be DNA-binding.	AP010889.1	166905	Bifidobacterium_longum_subsp._infantis_ATCC_15697_=_JCM_1222_=_DSM_20088	bacteria	Bifidobacterium
	881	AP010889.1_fragment_14	396104	37.931	58	33	1	58953	58780	1	55	0.000178	45.2	pfam01381	HTH_3	Helix-turn-helix. This large family of DNA binding helix-turn helix proteins includes Cro and CI. Within Neisseria gonorrhoeae NGO_0477, the full protein fold incorporates a helix-turn-helix motif, but the function of this member is unlikely to be that of a DNA-binding regulator, the function of most other members, so is not necessarily characteristic of the whole family.	AP010889.1	166905	Bifidobacterium_longum_subsp._infantis_ATCC_15697_=_JCM_1222_=_DSM_20088	bacteria	Bifidobacterium
	882	AP010889.1_fragment_14	396295	24.39	123	80	3	78401	78072	2	124	0.000343	48.5	pfam01656	CbiA	CobQ/CobB/MinD/ParA nucleotide binding domain. This family consists of various cobyrinic acid a,c-diamide synthases. These include CbiA and CbiP from S.typhimurium, and CobQ from R. capsulatus. These amidases catalyze amidations to various side chains of hydrogenobyrinic acid or cobyrinic acid a,c-diamide in the biosynthesis of cobalamin (vitamin B12) from uroporphyrinogen III. Vitamin B12 is an …	AP010889.1	166905	Bifidobacterium_longum_subsp._infantis_ATCC_15697_=_JCM_1222_=_DSM_20088	bacteria	Bifidobacterium
	883	AP010889.1_fragment_14	224588	27.778	144	80	8	85563	85931	513	653	0.000425	50.2	COG1674	FtsK	DNA segregation ATPase FtsK/SpoIIIE and related proteins [Cell cycle control, cell division, chromosome partitioning].	AP010889.1	166905	Bifidobacterium_longum_subsp._infantis_ATCC_15697_=_JCM_1222_=_DSM_20088	bacteria	Bifidobacterium
	884	AP010889.1_fragment_14	223916	43.333	60	33	1	58620	58441	11	69	0.000474	48.3	COG0847	DnaQ	DNA polymerase III, epsilon subunit or related 3'-5' exonuclease [Replication, recombination and repair].	AP010889.1	166905	Bifidobacterium_longum_subsp._infantis_ATCC_15697_=_JCM_1222_=_DSM_20088	bacteria	Bifidobacterium
	885	AP010889.1_fragment_14	227307	35.955	89	53	4	156753	156493	204	290	0.000659	48.5	COG4973	XerC	Site-specific recombinase XerC [Replication, recombination and repair].	AP010889.1	166905	Bifidobacterium_longum_subsp._infantis_ATCC_15697_=_JCM_1222_=_DSM_20088	bacteria	Bifidobacterium
	886	AP010889.1_fragment_20	226171	45.714	140	64	2	21668	22066	1	135	1.02e-41	152	COG3645	KilAC	Phage antirepressor protein YoqD, KilAC domain [Mobilome: prophages, transposons].	AP010889.1	61318	Bifidobacterium_longum_subsp._infantis_ATCC_15697_=_JCM_1222_=_DSM_20088	bacteria	Bifidobacterium
	887	AP010889.1_fragment_20	396227	39.103	156	93	2	57920	57456	1	155	6.04e-41	151	pfam01548	DEDD_Tnp_IS110	Transposase. Transposase proteins are necessary for efficient DNA transposition. This family includes an amino-terminal region of the pilin gene inverting protein (PIVML) and of members of the IS111A/IS1328/IS1533 family of transposases. The C-terminus is represented by family pfam02371.	AP010889.1	61318	Bifidobacterium_longum_subsp._infantis_ATCC_15697_=_JCM_1222_=_DSM_20088	bacteria	Bifidobacterium
	888	AP010889.1_fragment_20	397448	43.636	110	56	2	21728	22054	1	105	8.89e-41	148	pfam03374	ANT	Phage antirepressor protein KilAC domain. This domain was called the KilAC domain by Iyer and colleagues.	AP010889.1	61318	Bifidobacterium_longum_subsp._infantis_ATCC_15697_=_JCM_1222_=_DSM_20088	bacteria	Bifidobacterium
	889	AP010889.1_fragment_20	223348	32.195	205	129	5	19627	20220	1	202	1.88e-40	156	COG0270	Dcm	Site-specific DNA-cytosine methylase [Replication, recombination and repair].	AP010889.1	61318	Bifidobacterium_longum_subsp._infantis_ATCC_15697_=_JCM_1222_=_DSM_20088	bacteria	Bifidobacterium
	890	AP010889.1_fragment_20	223348	34.483	58	31	2	21078	21251	271	321	1.29e-08	62.1	COG0270	Dcm	Site-specific DNA-cytosine methylase [Replication, recombination and repair].	AP010889.1	61318	Bifidobacterium_longum_subsp._infantis_ATCC_15697_=_JCM_1222_=_DSM_20088	bacteria	Bifidobacterium
	891	AP010889.1_fragment_20	395093	38.65	163	94	4	19636	20121	1	158	3.65e-39	152	pfam00145	DNA_methylase	C-5 cytosine-specific DNA methylase.	AP010889.1	61318	Bifidobacterium_longum_subsp._infantis_ATCC_15697_=_JCM_1222_=_DSM_20088	bacteria	Bifidobacterium
	892	AP010889.1_fragment_20	395093	41.818	55	25	1	21087	21251	276	323	1.52e-08	61.9	pfam00145	DNA_methylase	C-5 cytosine-specific DNA methylase.	AP010889.1	61318	Bifidobacterium_longum_subsp._infantis_ATCC_15697_=_JCM_1222_=_DSM_20088	bacteria	Bifidobacterium
	893	AP010889.1_fragment_20	226144	42.754	138	75	4	21293	21700	5	140	7.06e-38	143	COG3617	COG3617	Prophage antirepressor [Mobilome: prophages, transposons].	AP010889.1	61318	Bifidobacterium_longum_subsp._infantis_ATCC_15697_=_JCM_1222_=_DSM_20088	bacteria	Bifidobacterium
	894	AP010889.1_fragment_20	226144	31.081	74	48	3	19294	19512	7	78	4.85e-08	57.8	COG3617	COG3617	Prophage antirepressor [Mobilome: prophages, transposons].	AP010889.1	61318	Bifidobacterium_longum_subsp._infantis_ATCC_15697_=_JCM_1222_=_DSM_20088	bacteria	Bifidobacterium
	895	AP010889.1_fragment_20	376797	44.211	95	45	2	21335	21595	2	96	7.59e-27	108	pfam02498	Bro-N	BRO family, N-terminal domain. This family includes the N-terminus of baculovirus BRO and ALI motif proteins. The function of BRO proteins is unknown. It has been suggested that BRO-A and BRO-C are DNA binding proteins that influence host DNA replication and/or transcription. This Pfam domain does not include the characteristic invariant alanine, leucine, isoleucine motif of the ALI proteins.	AP010889.1	61318	Bifidobacterium_longum_subsp._infantis_ATCC_15697_=_JCM_1222_=_DSM_20088	bacteria	Bifidobacterium
	896	AP010889.1_fragment_20	376797	28.986	69	41	2	19327	19509	1	69	6.92e-06	49.3	pfam02498	Bro-N	BRO family, N-terminal domain. This family includes the N-terminus of baculovirus BRO and ALI motif proteins. The function of BRO proteins is unknown. It has been suggested that BRO-A and BRO-C are DNA binding proteins that influence host DNA replication and/or transcription. This Pfam domain does not include the characteristic invariant alanine, leucine, isoleucine motif of the ALI proteins.	AP010889.1	61318	Bifidobacterium_longum_subsp._infantis_ATCC_15697_=_JCM_1222_=_DSM_20088	bacteria	Bifidobacterium
	897	AP010889.1_fragment_20	395941	29.032	186	112	8	59850	60368	1	179	4.52e-21	95.5	pfam01183	Glyco_hydro_25	Glycosyl hydrolases family 25.	AP010889.1	61318	Bifidobacterium_longum_subsp._infantis_ATCC_15697_=_JCM_1222_=_DSM_20088	bacteria	Bifidobacterium
	898	AP010889.1_fragment_20	226128	34.014	147	86	4	1495	1902	8	154	4.07e-20	91.8	COG3600	GepA	Uncharacterized phage-associated protein [Mobilome: prophages, transposons].	AP010889.1	61318	Bifidobacterium_longum_subsp._infantis_ATCC_15697_=_JCM_1222_=_DSM_20088	bacteria	Bifidobacterium
	899	AP010889.1_fragment_20	396790	45.783	83	44	1	57122	56874	5	86	3.38e-19	86.8	pfam02371	Transposase_20	Transposase IS116/IS110/IS902 family. Transposases are needed for efficient transposition of the insertion sequence or transposon DNA. This family includes transposases for IS116, IS110 and IS902. This region is often found with pfam01548. The exact function of this region is uncertain. This family contains a HHH motif suggesting a DNA-binding function.	AP010889.1	61318	Bifidobacterium_longum_subsp._infantis_ATCC_15697_=_JCM_1222_=_DSM_20088	bacteria	Bifidobacterium
	900	AP010889.1_fragment_20	404433	32.576	132	77	3	25427	25032	1	120	1.96e-17	82.9	pfam13541	ChlI	Subunit ChlI of Mg-chelatase.	AP010889.1	61318	Bifidobacterium_longum_subsp._infantis_ATCC_15697_=_JCM_1222_=_DSM_20088	bacteria	Bifidobacterium
	901	AP010889.1_fragment_20	223679	28.994	169	97	5	25433	24927	5	150	3.03e-15	84.2	COG0606	YifB	Predicted ATPase with chaperone activity [Posttranslational modification, protein turnover, chaperones].	AP010889.1	61318	Bifidobacterium_longum_subsp._infantis_ATCC_15697_=_JCM_1222_=_DSM_20088	bacteria	Bifidobacterium
	902	AP010889.1_fragment_20	404202	29.63	108	55	2	1549	1809	1	108	4.21e-14	72.8	pfam13274	DUF4065	Protein of unknown function (DUF4065). This family of proteins is functionally uncharacterized. This family of proteins is found in bacteria, archaea and viruses. Proteins in this family are typically between 155 and 202 amino acids in length.	AP010889.1	61318	Bifidobacterium_longum_subsp._infantis_ATCC_15697_=_JCM_1222_=_DSM_20088	bacteria	Bifidobacterium
	903	AP010889.1_fragment_20	226280	25.455	220	119	11	59838	60422	62	261	6.3e-13	74.4	COG3757	Acm	Lyzozyme M1 (1,4-beta-N-acetylmuramidase), GH25 family [Cell wall/membrane/envelope biogenesis].	AP010889.1	61318	Bifidobacterium_longum_subsp._infantis_ATCC_15697_=_JCM_1222_=_DSM_20088	bacteria	Bifidobacterium
	904	AP010889.1_fragment_20	395349	27.778	90	61	2	9279	9548	10	95	5.46e-12	66.9	pfam00436	SSB	Single-strand binding protein family. This family includes single stranded binding proteins and also the primosomal replication protein N (PriB). PriB forms a complex with PriA, PriC and ssDNA.	AP010889.1	61318	Bifidobacterium_longum_subsp._infantis_ATCC_15697_=_JCM_1222_=_DSM_20088	bacteria	Bifidobacterium
	905	AP010889.1_fragment_20	225619	38.776	49	30	0	27072	26926	4	52	5.19e-10	60.8	COG3077	RelB	Antitoxin component of the RelBE or YafQ-DinJ toxin-antitoxin module [Defense mechanisms].	AP010889.1	61318	Bifidobacterium_longum_subsp._infantis_ATCC_15697_=_JCM_1222_=_DSM_20088	bacteria	Bifidobacterium
	906	AP010889.1_fragment_20	398069	30.263	76	45	2	27072	26851	1	70	7.14e-10	60.2	pfam04221	RelB	RelB antitoxin. RelE and RelB form a toxin-antitoxin system. RelE represses translation, probably through binding ribosomes. RelB stably binds RelE, presumably deactivating it.	AP010889.1	61318	Bifidobacterium_longum_subsp._infantis_ATCC_15697_=_JCM_1222_=_DSM_20088	bacteria	Bifidobacterium
	907	AP010889.1_fragment_20	400505	56.41	39	14	1	30525	30418	1	39	3.3e-09	56.9	pfam08230	CW_7	CW_7 repeat. This domain was originally found in the C-terminal moiety of the Cpl-7 lysozyme encoded by the Streptococcus pneumoniae bacteriophage Cp-7. It is also found in the cell wall hydrolases of human and life-stock pathogens. CW_7 repeats make up a cell wall binding motif.	AP010889.1	61318	Bifidobacterium_longum_subsp._infantis_ATCC_15697_=_JCM_1222_=_DSM_20088	bacteria	Bifidobacterium
	908	AP010889.1_fragment_20	400505	43.59	39	19	1	60507	60614	2	40	6.85e-05	44.6	pfam08230	CW_7	CW_7 repeat. This domain was originally found in the C-terminal moiety of the Cpl-7 lysozyme encoded by the Streptococcus pneumoniae bacteriophage Cp-7. It is also found in the cell wall hydrolases of human and life-stock pathogens. CW_7 repeats make up a cell wall binding motif.	AP010889.1	61318	Bifidobacterium_longum_subsp._infantis_ATCC_15697_=_JCM_1222_=_DSM_20088	bacteria	Bifidobacterium
	909	AP010889.1_fragment_20	397785	23.077	208	140	6	41136	41750	106	296	3.45e-09	63.9	pfam03864	Phage_cap_E	Phage major capsid protein E. Major capsid protein E is involved with the stabilisation of the condensed form of the DNA molecule in phage heads.	AP010889.1	61318	Bifidobacterium_longum_subsp._infantis_ATCC_15697_=_JCM_1222_=_DSM_20088	bacteria	Bifidobacterium
	910	AP010889.1_fragment_20	407165	50	44	22	0	61116	61247	1	44	2.99e-08	54.7	pfam16938	Phage_holin_Dp1	Putative phage holin Dp-1. Phage_holin_Dp1 is a family of putative phage-holins from Gram-positive bacteria, largely Firmicutes, with two probable TMSs. The family shows lytic activity.	AP010889.1	61318	Bifidobacterium_longum_subsp._infantis_ATCC_15697_=_JCM_1222_=_DSM_20088	bacteria	Bifidobacterium
	911	AP010889.1_fragment_20	396843	41.27	63	30	2	14683	14865	1	58	3.5e-08	54.6	pfam02467	Whib	Transcription factor WhiB. WhiB is a putative transcription factor in Actinobacteria, required for differentiation and sporulation.	AP010889.1	61318	Bifidobacterium_longum_subsp._infantis_ATCC_15697_=_JCM_1222_=_DSM_20088	bacteria	Bifidobacterium
	912	AP010889.1_fragment_20	403779	21.495	214	129	9	6761	7363	3	190	4.69e-08	58.8	pfam12684	DUF3799	PDDEXK-like domain of unknown function (DUF3799). This family of proteins is functionally uncharacterized. This family of proteins is found in bacteria and viruses. Proteins in this family are typically between 265 and 420 amino acids in length. It appears that these proteins are distantly related to the PDDEXK superfamily and so these domains are likely to be nucleases. This family has a C-termi…	AP010889.1	61318	Bifidobacterium_longum_subsp._infantis_ATCC_15697_=_JCM_1222_=_DSM_20088	bacteria	Bifidobacterium
	913	AP010889.1_fragment_20	223702	27.103	107	75	3	9255	9575	5	108	9.79e-07	53.6	COG0629	Ssb	Single-stranded DNA-binding protein [Replication, recombination and repair].	AP010889.1	61318	Bifidobacterium_longum_subsp._infantis_ATCC_15697_=_JCM_1222_=_DSM_20088	bacteria	Bifidobacterium
	914	AP010889.1_fragment_20	226974	22.222	198	110	10	34728	35294	51	213	6.3e-06	54.7	COG4626	YmfN	Phage terminase-like protein, large subunit, contains N-terminal HTH domain [Mobilome: prophages, transposons].	AP010889.1	61318	Bifidobacterium_longum_subsp._infantis_ATCC_15697_=_JCM_1222_=_DSM_20088	bacteria	Bifidobacterium
	915	AP010889.1_fragment_20	226077	26.974	152	106	2	57251	56799	149	296	2.71e-05	51.5	COG3547	COG3547	Transposase [Mobilome: prophages, transposons].	AP010889.1	61318	Bifidobacterium_longum_subsp._infantis_ATCC_15697_=_JCM_1222_=_DSM_20088	bacteria	Bifidobacterium
	916	AP010889.1_fragment_20	396104	36	50	28	2	31124	30975	6	51	5.37e-05	45.2	pfam01381	HTH_3	Helix-turn-helix. This large family of DNA binding helix-turn helix proteins includes Cro and CI. Within Neisseria gonorrhoeae NGO_0477, the full protein fold incorporates a helix-turn-helix motif, but the function of this member is unlikely to be that of a DNA-binding regulator, the function of most other members, so is not necessarily characteristic of the whole family.	AP010889.1	61318	Bifidobacterium_longum_subsp._infantis_ATCC_15697_=_JCM_1222_=_DSM_20088	bacteria	Bifidobacterium
	917	AP010889.1_fragment_20	227076	19.136	162	113	8	52513	52989	642	788	7.17e-05	51.3	COG4733	COG4733	Phage-related protein, tail component [Mobilome: prophages, transposons].	AP010889.1	61318	Bifidobacterium_longum_subsp._infantis_ATCC_15697_=_JCM_1222_=_DSM_20088	bacteria	Bifidobacterium
	918	AP010889.1_fragment_20	398211	25.197	127	71	8	7543	7893	11	123	0.000263	46.2	pfam04404	ERF	ERF superfamily. The DNA single-strand annealing proteins (SSAPs), such as RecT, Red-beta, ERF and Rad52, function in RecA-dependent and RecA-independent DNA recombination pathways. This family includes proteins related to ERF.	AP010889.1	61318	Bifidobacterium_longum_subsp._infantis_ATCC_15697_=_JCM_1222_=_DSM_20088	bacteria	Bifidobacterium
	919	AP010889.1_fragment_20	403797	19.018	163	115	4	6833	7297	32	185	0.000369	47.5	pfam12705	PDDEXK_1	PD-(D/E)XK nuclease superfamily. Members of this family belong to the PD-(D/E)XK nuclease superfamily	AP010889.1	61318	Bifidobacterium_longum_subsp._infantis_ATCC_15697_=_JCM_1222_=_DSM_20088	bacteria	Bifidobacterium
	920	AP010889.1_fragment_22	225382	37.394	353	185	7	6246	7304	1	317	1e-72	246	COG2826	Tra8	Transposase and inactivated derivatives, IS30 family [Mobilome: prophages, transposons].	AP010889.1	7351	Bifidobacterium_longum_subsp._infantis_ATCC_15697_=_JCM_1222_=_DSM_20088	bacteria	Bifidobacterium
	921	AP010889.1_fragment_22	395941	35.602	191	108	3	1292	732	1	180	8.3e-34	129	pfam01183	Glyco_hydro_25	Glycosyl hydrolases family 25.	AP010889.1	7351	Bifidobacterium_longum_subsp._infantis_ATCC_15697_=_JCM_1222_=_DSM_20088	bacteria	Bifidobacterium
	922	AP010889.1_fragment_22	226280	28.947	228	123	10	1295	660	65	269	4.58e-19	89.4	COG3757	Acm	Lyzozyme M1 (1,4-beta-N-acetylmuramidase), GH25 family [Cell wall/membrane/envelope biogenesis].	AP010889.1	7351	Bifidobacterium_longum_subsp._infantis_ATCC_15697_=_JCM_1222_=_DSM_20088	bacteria	Bifidobacterium
	923	AP010889.1_fragment_22	404768	50	44	21	1	6258	6389	2	44	1.05e-08	52.8	pfam13936	HTH_38	Helix-turn-helix domain. This helix-turn-helix domain is often found in transferases and is likely to be DNA-binding.	AP010889.1	7351	Bifidobacterium_longum_subsp._infantis_ATCC_15697_=_JCM_1222_=_DSM_20088	bacteria	Bifidobacterium
	924	AP010889.1_fragment_22	407165	47.368	57	30	0	192	22	1	57	1.21e-08	53.2	pfam16938	Phage_holin_Dp1	Putative phage holin Dp-1. Phage_holin_Dp1 is a family of putative phage-holins from Gram-positive bacteria, largely Firmicutes, with two probable TMSs. The family shows lytic activity.	AP010889.1	7351	Bifidobacterium_longum_subsp._infantis_ATCC_15697_=_JCM_1222_=_DSM_20088	bacteria	Bifidobacterium
	925	AP010889.1_fragment_22	396179	40	40	24	0	410	291	1	40	2.93e-05	43.2	pfam01476	LysM	LysM domain. The LysM (lysin motif) domain is about 40 residues long. It is found in a variety of enzymes involved in bacterial cell wall degradation. This domain may have a general peptidoglycan binding function. The structure of this domain is known.	AP010889.1	7351	Bifidobacterium_longum_subsp._infantis_ATCC_15697_=_JCM_1222_=_DSM_20088	bacteria	Bifidobacterium
	926	AP010889.1_fragment_22	396422	29.63	54	31	2	4167	4006	1	47	0.000108	41.6	pfam01844	HNH	HNH endonuclease. His-Asn-His (HNH) proteins are a very common family of small nucleic acid-binding proteins that are generally associated with endonuclease activity.	AP010889.1	7351	Bifidobacterium_longum_subsp._infantis_ATCC_15697_=_JCM_1222_=_DSM_20088	bacteria	Bifidobacterium
	927	AP010889.1_fragment_22	405038	25.397	63	39	2	4167	3979	1	55	0.000123	41.9	pfam14279	HNH_5	HNH endonuclease. This domain is related to other HNH domain families such as pfam01844. Suggesting that these proteins have a nucleic acid cleaving function.	AP010889.1	7351	Bifidobacterium_longum_subsp._infantis_ATCC_15697_=_JCM_1222_=_DSM_20088	bacteria	Bifidobacterium
	928	AP010889.1_fragment_22	404301	33.333	36	23	1	4110	4003	18	52	0.000461	39.9	pfam13395	HNH_4	HNH endonuclease. This HNH nuclease domain is found in CRISPR-related proteins.	AP010889.1	7351	Bifidobacterium_longum_subsp._infantis_ATCC_15697_=_JCM_1222_=_DSM_20088	bacteria	Bifidobacterium
	929	AP010889.1_fragment_25	227091	49.856	347	172	2	3831	2791	3	347	3.62e-126	404	COG4748	COG4748	Uncharacterized protein, contains restriction enzyme R protein N terminal (HSDR_N) domain [Function unknown].	AP010889.1	38930	Bifidobacterium_longum_subsp._infantis_ATCC_15697_=_JCM_1222_=_DSM_20088	bacteria	Bifidobacterium
	930	AP010889.1_fragment_25	395349	39	100	58	1	7461	7760	4	100	6.56e-25	103	pfam00436	SSB	Single-strand binding protein family. This family includes single stranded binding proteins and also the primosomal replication protein N (PriB). PriB forms a complex with PriA, PriC and ssDNA.	AP010889.1	38930	Bifidobacterium_longum_subsp._infantis_ATCC_15697_=_JCM_1222_=_DSM_20088	bacteria	Bifidobacterium
	931	AP010889.1_fragment_25	225718	24.684	316	204	12	2262	1339	58	347	1.11e-24	110	COG3177	COG3177	Fic family protein [Transcription].	AP010889.1	38930	Bifidobacterium_longum_subsp._infantis_ATCC_15697_=_JCM_1222_=_DSM_20088	bacteria	Bifidobacterium
	932	AP010889.1_fragment_25	223702	29.091	110	77	1	7446	7775	1	109	1.81e-24	104	COG0629	Ssb	Single-stranded DNA-binding protein [Replication, recombination and repair].	AP010889.1	38930	Bifidobacterium_longum_subsp._infantis_ATCC_15697_=_JCM_1222_=_DSM_20088	bacteria	Bifidobacterium
	933	AP010889.1_fragment_25	224392	33.333	186	109	4	8052	8588	4	181	2.85e-23	103	COG1475	Spo0J	Chromosome segregation protein Spo0J, contains ParB-like nuclease domain [Cell cycle control, cell division, chromosome partitioning].	AP010889.1	38930	Bifidobacterium_longum_subsp._infantis_ATCC_15697_=_JCM_1222_=_DSM_20088	bacteria	Bifidobacterium
	934	AP010889.1_fragment_25	395941	29.032	186	112	8	37807	38325	1	179	3.03e-21	95.5	pfam01183	Glyco_hydro_25	Glycosyl hydrolases family 25.	AP010889.1	38930	Bifidobacterium_longum_subsp._infantis_ATCC_15697_=_JCM_1222_=_DSM_20088	bacteria	Bifidobacterium
	935	AP010889.1_fragment_25	395471	23.464	179	111	4	636	124	1	161	1.49e-17	84.3	pfam00589	Phage_integrase	Phage integrase family. Members of this family cleave DNA substrates by a series of staggered cuts, during which the protein becomes covalently linked to the DNA through a catalytic tyrosine residue at the carboxy end of the alignment. The catalytic site residues in CRE recombinase are Arg-173, His-289, Arg-292 and Tyr-324.	AP010889.1	38930	Bifidobacterium_longum_subsp._infantis_ATCC_15697_=_JCM_1222_=_DSM_20088	bacteria	Bifidobacterium
	936	AP010889.1_fragment_25	396667	40.659	91	49	3	8061	8330	3	89	2.5e-15	75.4	pfam02195	ParBc	ParB-like nuclease domain.	AP010889.1	38930	Bifidobacterium_longum_subsp._infantis_ATCC_15697_=_JCM_1222_=_DSM_20088	bacteria	Bifidobacterium
	937	AP010889.1_fragment_25	396984	23.077	104	67	2	2100	1789	4	94	4.21e-14	72.1	pfam02661	Fic	Fic/DOC family. This family consists of the Fic (filamentation induced by cAMP) protein and doc (death on curing). The Fic protein is involved in cell division and is suggested to be involved in the synthesis of PAB or folate, indicating that the Fic protein and cAMP are involved in a regulatory mechanism of cell division via folate metabolism. This family contains a central conserved motif HPFXX…	AP010889.1	38930	Bifidobacterium_longum_subsp._infantis_ATCC_15697_=_JCM_1222_=_DSM_20088	bacteria	Bifidobacterium
	938	AP010889.1_fragment_25	226280	25.455	220	119	11	37795	38379	62	261	4.25e-13	74	COG3757	Acm	Lyzozyme M1 (1,4-beta-N-acetylmuramidase), GH25 family [Cell wall/membrane/envelope biogenesis].	AP010889.1	38930	Bifidobacterium_longum_subsp._infantis_ATCC_15697_=_JCM_1222_=_DSM_20088	bacteria	Bifidobacterium
	939	AP010889.1_fragment_25	404596	44	50	28	0	9688	9837	6	55	1.87e-11	62.9	pfam13730	HTH_36	Helix-turn-helix domain.	AP010889.1	38930	Bifidobacterium_longum_subsp._infantis_ATCC_15697_=_JCM_1222_=_DSM_20088	bacteria	Bifidobacterium
	940	AP010889.1_fragment_25	286444	25.439	114	74	3	24578	24886	2	115	2.68e-10	61.8	pfam09355	Phage_Gp19	Phage protein Gp19/Gp15/Gp42. This family of proteins are functionally uncharacterized. They are found in a variety of bacteriophage.	AP010889.1	38930	Bifidobacterium_longum_subsp._infantis_ATCC_15697_=_JCM_1222_=_DSM_20088	bacteria	Bifidobacterium
	941	AP010889.1_fragment_25	225367	27.143	140	92	5	3819	3400	4	133	4.49e-10	65.3	COG2810	COG2810	Predicted type IV restriction endonuclease [Defense mechanisms].	AP010889.1	38930	Bifidobacterium_longum_subsp._infantis_ATCC_15697_=_JCM_1222_=_DSM_20088	bacteria	Bifidobacterium
	942	AP010889.1_fragment_25	227308	25.714	210	112	10	696	124	94	278	1.03e-08	61.5	COG4974	XerD	Site-specific recombinase XerD [Replication, recombination and repair].	AP010889.1	38930	Bifidobacterium_longum_subsp._infantis_ATCC_15697_=_JCM_1222_=_DSM_20088	bacteria	Bifidobacterium
	943	AP010889.1_fragment_25	223655	29.381	194	120	6	696	124	104	283	3.83e-07	56.8	COG0582	XerC	Integrase [Replication, recombination and repair, Mobilome: prophages, transposons].	AP010889.1	38930	Bifidobacterium_longum_subsp._infantis_ATCC_15697_=_JCM_1222_=_DSM_20088	bacteria	Bifidobacterium
	944	AP010889.1_fragment_25	398646	18.051	277	203	12	23024	23845	1	256	3.21e-05	50.5	pfam05065	Phage_capsid	Phage capsid family. Family of bacteriophage hypothetical proteins and capsid proteins.	AP010889.1	38930	Bifidobacterium_longum_subsp._infantis_ATCC_15697_=_JCM_1222_=_DSM_20088	bacteria	Bifidobacterium
	945	AP010889.1_fragment_25	400505	43.59	39	19	1	38464	38571	2	40	3.76e-05	44.6	pfam08230	CW_7	CW_7 repeat. This domain was originally found in the C-terminal moiety of the Cpl-7 lysozyme encoded by the Streptococcus pneumoniae bacteriophage Cp-7. It is also found in the cell wall hydrolases of human and life-stock pathogens. CW_7 repeats make up a cell wall binding motif.	AP010889.1	38930	Bifidobacterium_longum_subsp._infantis_ATCC_15697_=_JCM_1222_=_DSM_20088	bacteria	Bifidobacterium
	946	AP010889.1_fragment_25	399250	26.866	67	45	1	4142	3942	23	85	8.65e-05	46.3	pfam06114	Peptidase_M78	IrrE N-terminal-like domain. This entry includes the catalytic domain of the protein ImmA, which is a metallopeptidase containing an HEXXH zinc-binding motif from peptidase family M78. ImmA is encoded on a conjugative transposon. Conjugating bacteria are able to transfer conjugative transposons that can, for example, confer resistance to antibiotics. The transposon is integrated into the chromoso…	AP010889.1	38930	Bifidobacterium_longum_subsp._infantis_ATCC_15697_=_JCM_1222_=_DSM_20088	bacteria	Bifidobacterium
	947	AP010889.1_fragment_25	224860	22.581	186	130	5	10582	11139	1	172	8.95e-05	47.7	COG1949	Orn	Oligoribonuclease (3'-5' exoribonuclease) [RNA processing and modification].	AP010889.1	38930	Bifidobacterium_longum_subsp._infantis_ATCC_15697_=_JCM_1222_=_DSM_20088	bacteria	Bifidobacterium
	948	AP010889.1_fragment_25	405038	26.667	60	37	2	17080	17259	1	53	0.000305	42.7	pfam14279	HNH_5	HNH endonuclease. This domain is related to other HNH domain families such as pfam01844. Suggesting that these proteins have a nucleic acid cleaving function.	AP010889.1	38930	Bifidobacterium_longum_subsp._infantis_ATCC_15697_=_JCM_1222_=_DSM_20088	bacteria	Bifidobacterium
	949	AP010889.1_fragment_25	396179	41.463	41	24	0	38803	38925	1	41	0.000362	42	pfam01476	LysM	LysM domain. The LysM (lysin motif) domain is about 40 residues long. It is found in a variety of enzymes involved in bacterial cell wall degradation. This domain may have a general peptidoglycan binding function. The structure of this domain is known.	AP010889.1	38930	Bifidobacterium_longum_subsp._infantis_ATCC_15697_=_JCM_1222_=_DSM_20088	bacteria	Bifidobacterium
	950	AP010889.1_fragment_25	404475	29.348	92	59	4	3762	3490	2	88	0.000742	43.3	pfam13588	HSDR_N_2	Type I restriction enzyme R protein N-terminus (HSDR_N). This family consists of a number of N terminal regions found in type I restriction enzyme R (HSDR) proteins. Restriction and modification (R/M) systems are found in a wide variety of prokaryotes and are thought to protect the host bacterium from the uptake of foreign DNA. Type I restriction and modification systems are encoded by three gene…	AP010889.1	38930	Bifidobacterium_longum_subsp._infantis_ATCC_15697_=_JCM_1222_=_DSM_20088	bacteria	Bifidobacterium
	951	AP010889.1_fragment_5	225382	33.903	351	195	7	1	1044	1	317	5.02e-65	224	COG2826	Tra8	Transposase and inactivated derivatives, IS30 family [Mobilome: prophages, transposons].	AP010889.1	9081	Bifidobacterium_longum_subsp._infantis_ATCC_15697_=_JCM_1222_=_DSM_20088	bacteria	Bifidobacterium
	952	AP010889.1_fragment_5	395471	30.27	185	105	7	8468	9004	2	168	1.28e-17	82.8	pfam00589	Phage_integrase	Phage integrase family. Members of this family cleave DNA substrates by a series of staggered cuts, during which the protein becomes covalently linked to the DNA through a catalytic tyrosine residue at the carboxy end of the alignment. The catalytic site residues in CRE recombinase are Arg-173, His-289, Arg-292 and Tyr-324.	AP010889.1	9081	Bifidobacterium_longum_subsp._infantis_ATCC_15697_=_JCM_1222_=_DSM_20088	bacteria	Bifidobacterium
	953	AP010889.1_fragment_5	223655	22.291	323	227	6	8093	9052	5	306	5.85e-08	57.2	COG0582	XerC	Integrase [Replication, recombination and repair, Mobilome: prophages, transposons].	AP010889.1	9081	Bifidobacterium_longum_subsp._infantis_ATCC_15697_=_JCM_1222_=_DSM_20088	bacteria	Bifidobacterium
	954	AP010889.1_fragment_5	402423	28.866	97	44	6	6828	6583	6	92	3.31e-06	47.8	pfam10783	DUF2599	Protein of unknown function (DUF2599). This family is conserved in Actinobacteria. The function is not known.	AP010889.1	9081	Bifidobacterium_longum_subsp._infantis_ATCC_15697_=_JCM_1222_=_DSM_20088	bacteria	Bifidobacterium
	955	AP010889.1_fragment_5	404768	48.837	43	22	0	13	141	2	44	7.33e-06	45.1	pfam13936	HTH_38	Helix-turn-helix domain. This helix-turn-helix domain is often found in transferases and is likely to be DNA-binding.	AP010889.1	9081	Bifidobacterium_longum_subsp._infantis_ATCC_15697_=_JCM_1222_=_DSM_20088	bacteria	Bifidobacterium
	956	AP010890.1_fragment_13	225382	38.889	324	181	7	25065	24097	7	314	1.77e-90	299	COG2826	Tra8	Transposase and inactivated derivatives, IS30 family [Mobilome: prophages, transposons].	AP010890.1	38850	Bifidobacterium_longum_subsp._infantis_157F	bacteria	Bifidobacterium
	957	AP010890.1_fragment_13	225382	39.198	324	180	7	12663	13631	7	314	2.37e-90	299	COG2826	Tra8	Transposase and inactivated derivatives, IS30 family [Mobilome: prophages, transposons].	AP010890.1	38850	Bifidobacterium_longum_subsp._infantis_157F	bacteria	Bifidobacterium
	958	AP010890.1_fragment_13	401954	40.796	201	118	1	29114	29716	1	200	5.74e-25	106	pfam10145	PhageMin_Tail	Phage-related minor tail protein. Members of this family are found in putative phage tail tape measure proteins.	AP010890.1	38850	Bifidobacterium_longum_subsp._infantis_157F	bacteria	Bifidobacterium
	959	AP010890.1_fragment_13	395471	25.843	178	109	6	630	109	11	169	8.75e-19	87.8	pfam00589	Phage_integrase	Phage integrase family. Members of this family cleave DNA substrates by a series of staggered cuts, during which the protein becomes covalently linked to the DNA through a catalytic tyrosine residue at the carboxy end of the alignment. The catalytic site residues in CRE recombinase are Arg-173, His-289, Arg-292 and Tyr-324.	AP010890.1	38850	Bifidobacterium_longum_subsp._infantis_157F	bacteria	Bifidobacterium
	960	AP010890.1_fragment_13	395471	34.132	167	70	7	36545	36108	18	165	1.39e-12	70	pfam00589	Phage_integrase	Phage integrase family. Members of this family cleave DNA substrates by a series of staggered cuts, during which the protein becomes covalently linked to the DNA through a catalytic tyrosine residue at the carboxy end of the alignment. The catalytic site residues in CRE recombinase are Arg-173, His-289, Arg-292 and Tyr-324.	AP010890.1	38850	Bifidobacterium_longum_subsp._infantis_157F	bacteria	Bifidobacterium
	961	AP010890.1_fragment_13	226144	30	130	77	5	4918	5301	5	122	5.2e-13	71.6	COG3617	COG3617	Prophage antirepressor [Mobilome: prophages, transposons].	AP010890.1	38850	Bifidobacterium_longum_subsp._infantis_157F	bacteria	Bifidobacterium
	962	AP010890.1_fragment_13	227308	24.715	263	162	11	873	124	42	281	4.19e-12	71.9	COG4974	XerD	Site-specific recombinase XerD [Replication, recombination and repair].	AP010890.1	38850	Bifidobacterium_longum_subsp._infantis_157F	bacteria	Bifidobacterium
	963	AP010890.1_fragment_13	227308	30.348	201	96	7	36638	36111	100	281	2.95e-07	56.8	COG4974	XerD	Site-specific recombinase XerD [Replication, recombination and repair].	AP010890.1	38850	Bifidobacterium_longum_subsp._infantis_157F	bacteria	Bifidobacterium
	964	AP010890.1_fragment_13	395941	21.939	196	124	8	37475	38023	1	180	4.32e-12	68.9	pfam01183	Glyco_hydro_25	Glycosyl hydrolases family 25.	AP010890.1	38850	Bifidobacterium_longum_subsp._infantis_157F	bacteria	Bifidobacterium
	965	AP010890.1_fragment_13	404836	60.714	56	20	2	3376	3209	1	54	1.18e-11	63.7	pfam14020	DUF4236	Protein of unknown function (DUF4236). This family of proteins is functionally uncharacterized. This family of proteins is found in bacteria and viruses. Proteins in this family are typically between 69 and 402 amino acids in length.	AP010890.1	38850	Bifidobacterium_longum_subsp._infantis_157F	bacteria	Bifidobacterium
	966	AP010890.1_fragment_13	404768	54.545	44	20	0	12654	12785	1	44	2.21e-11	62.4	pfam13936	HTH_38	Helix-turn-helix domain. This helix-turn-helix domain is often found in transferases and is likely to be DNA-binding.	AP010890.1	38850	Bifidobacterium_longum_subsp._infantis_157F	bacteria	Bifidobacterium
	967	AP010890.1_fragment_13	404768	54.545	44	20	0	25074	24943	1	44	2.28e-11	62.4	pfam13936	HTH_38	Helix-turn-helix domain. This helix-turn-helix domain is often found in transferases and is likely to be DNA-binding.	AP010890.1	38850	Bifidobacterium_longum_subsp._infantis_157F	bacteria	Bifidobacterium
	968	AP010890.1_fragment_13	223655	25.121	207	138	4	696	76	114	303	4.04e-11	69.1	COG0582	XerC	Integrase [Replication, recombination and repair, Mobilome: prophages, transposons].	AP010890.1	38850	Bifidobacterium_longum_subsp._infantis_157F	bacteria	Bifidobacterium
	969	AP010890.1_fragment_13	223655	26.57	207	145	5	36656	36048	105	308	1.38e-07	58	COG0582	XerC	Integrase [Replication, recombination and repair, Mobilome: prophages, transposons].	AP010890.1	38850	Bifidobacterium_longum_subsp._infantis_157F	bacteria	Bifidobacterium
	970	AP010890.1_fragment_13	227307	23.864	264	166	9	834	70	55	292	6.44e-11	68.2	COG4973	XerC	Site-specific recombinase XerC [Replication, recombination and repair].	AP010890.1	38850	Bifidobacterium_longum_subsp._infantis_157F	bacteria	Bifidobacterium
	971	AP010890.1_fragment_13	227307	25.641	195	106	6	36635	36111	102	277	4.57e-08	59.3	COG4973	XerC	Site-specific recombinase XerC [Replication, recombination and repair].	AP010890.1	38850	Bifidobacterium_longum_subsp._infantis_157F	bacteria	Bifidobacterium
	972	AP010890.1_fragment_13	399117	72.222	36	10	0	2266	2159	1	36	6.39e-10	58.2	pfam05901	Excalibur	Excalibur calcium-binding domain. Extracellular Ca2+-dependent nuclease YokF from Bacillus subtilis and several other surface-exposed proteins from diverse bacteria are encoded in the genomes in two paralogous forms that differ by a ~45 amino acid fragment, which comprises a novel conserved domain. Sequence analysis of this domain revealed a conserved DxDxDGxxCE motif, which is strikingly similar…	AP010890.1	38850	Bifidobacterium_longum_subsp._infantis_157F	bacteria	Bifidobacterium
	973	AP010890.1_fragment_13	399102	25.664	113	61	3	7038	7316	1	110	2.53e-09	59.2	pfam05866	RusA	Endodeoxyribonuclease RusA. This family consists of several bacterial and phage Holliday junction resolvase (RusA) like proteins. The RusA protein of Escherichia coli is an endonuclease that can resolve Holliday intermediates and correct the defects in genetic recombination and DNA repair associated with inactivation of RuvAB or RuvC.	AP010890.1	38850	Bifidobacterium_longum_subsp._infantis_157F	bacteria	Bifidobacterium
	974	AP010890.1_fragment_13	407165	45.455	44	24	0	38648	38779	1	44	3.27e-08	54	pfam16938	Phage_holin_Dp1	Putative phage holin Dp-1. Phage_holin_Dp1 is a family of putative phage-holins from Gram-positive bacteria, largely Firmicutes, with two probable TMSs. The family shows lytic activity.	AP010890.1	38850	Bifidobacterium_longum_subsp._infantis_157F	bacteria	Bifidobacterium
	975	AP010890.1_fragment_13	226280	26.432	227	122	12	37454	38068	59	262	4.4e-07	55.9	COG3757	Acm	Lyzozyme M1 (1,4-beta-N-acetylmuramidase), GH25 family [Cell wall/membrane/envelope biogenesis].	AP010890.1	38850	Bifidobacterium_longum_subsp._infantis_157F	bacteria	Bifidobacterium
	976	AP010890.1_fragment_13	395538	23.301	103	66	4	24555	24274	1	99	5.96e-07	51.9	pfam00665	rve	Integrase core domain. Integrase mediates integration of a DNA copy of the viral genome into the host chromosome. Integrase is composed of three domains. The amino-terminal domain is a zinc binding domain pfam02022. This domain is the central catalytic domain. The carboxyl terminal domain that is a non-specific DNA binding domain pfam00552. The catalytic domain acts as an endonuclease when two nu…	AP010890.1	38850	Bifidobacterium_longum_subsp._infantis_157F	bacteria	Bifidobacterium
	977	AP010890.1_fragment_13	395538	23.301	103	66	4	13173	13454	1	99	6.2e-07	51.6	pfam00665	rve	Integrase core domain. Integrase mediates integration of a DNA copy of the viral genome into the host chromosome. Integrase is composed of three domains. The amino-terminal domain is a zinc binding domain pfam02022. This domain is the central catalytic domain. The carboxyl terminal domain that is a non-specific DNA binding domain pfam00552. The catalytic domain acts as an endonuclease when two nu…	AP010890.1	38850	Bifidobacterium_longum_subsp._infantis_157F	bacteria	Bifidobacterium
	978	AP010890.1_fragment_13	376797	21.905	105	64	4	4957	5244	1	96	7.14e-07	51.6	pfam02498	Bro-N	BRO family, N-terminal domain. This family includes the N-terminus of baculovirus BRO and ALI motif proteins. The function of BRO proteins is unknown. It has been suggested that BRO-A and BRO-C are DNA binding proteins that influence host DNA replication and/or transcription. This Pfam domain does not include the characteristic invariant alanine, leucine, isoleucine motif of the ALI proteins.	AP010890.1	38850	Bifidobacterium_longum_subsp._infantis_157F	bacteria	Bifidobacterium
	979	AP010890.1_fragment_13	398687	17.857	336	235	11	20105	21073	67	374	1.86e-06	55	pfam05133	Phage_prot_Gp6	Phage portal protein, SPP1 Gp6-like. This protein forms a hole, or portal, that enables DNA passage during packaging and ejection. It also forms the junction between the phage head (capsid) and the tail proteins. During SPP1 morphogenesis, Gp6 participates in the procapsid assembly reaction. This family also includes the old Pfam family Phage_min_cap (PF05126).	AP010890.1	38850	Bifidobacterium_longum_subsp._infantis_157F	bacteria	Bifidobacterium
	980	AP010890.1_fragment_13	397733	41.935	62	31	2	2866	2687	3	61	2.82e-06	48.8	pfam03793	PASTA	PASTA domain. This domain is found at the C termini of several Penicillin-binding proteins and bacterial serine/threonine kinases. It binds the beta-lactam stem, which implicates it in sensing D-alanyl-D-alanine - the PBP transpeptidase substrate. It is a small globular fold consisting of 3 beta-sheets and an alpha-helix. The name PASTA is derived from PBP and Serine/Threonine kinase Associated d…	AP010890.1	38850	Bifidobacterium_longum_subsp._infantis_157F	bacteria	Bifidobacterium
	981	AP010890.1_fragment_13	225372	26.271	118	74	5	2890	2561	85	197	3.31e-05	50.5	COG2815	PASTA	PASTA domain, binds beta-lactams [Cell wall/membrane/envelope biogenesis].	AP010890.1	38850	Bifidobacterium_longum_subsp._infantis_157F	bacteria	Bifidobacterium
	982	AP010890.1_fragment_13	225372	25.263	95	66	3	2881	2603	23	114	4.17e-05	50.5	COG2815	PASTA	PASTA domain, binds beta-lactams [Cell wall/membrane/envelope biogenesis].	AP010890.1	38850	Bifidobacterium_longum_subsp._infantis_157F	bacteria	Bifidobacterium
	983	AP010890.1_fragment_13	399250	27.473	91	57	2	3700	3455	22	112	0.000125	45.9	pfam06114	Peptidase_M78	IrrE N-terminal-like domain. This entry includes the catalytic domain of the protein ImmA, which is a metallopeptidase containing an HEXXH zinc-binding motif from peptidase family M78. ImmA is encoded on a conjugative transposon. Conjugating bacteria are able to transfer conjugative transposons that can, for example, confer resistance to antibiotics. The transposon is integrated into the chromoso…	AP010890.1	38850	Bifidobacterium_longum_subsp._infantis_157F	bacteria	Bifidobacterium
	984	AP010890.1_fragment_13	405362	22.642	53	40	1	36902	36744	1	52	0.000206	42.9	pfam14659	Phage_int_SAM_3	Phage integrase, N-terminal SAM-like domain. This domain is found in a variety of phage integrase proteins.	AP010890.1	38850	Bifidobacterium_longum_subsp._infantis_157F	bacteria	Bifidobacterium
	985	AP010890.1_fragment_9	223747	32.642	386	211	8	38313	37174	1	343	1.24e-61	219	COG0675	InsQ	Transposase [Mobilome: prophages, transposons].	AP010890.1	61027	Bifidobacterium_longum_subsp._infantis_157F	bacteria	Bifidobacterium
	986	AP010890.1_fragment_9	226144	45.39	141	74	3	40173	39757	1	140	3.47e-42	155	COG3617	COG3617	Prophage antirepressor [Mobilome: prophages, transposons].	AP010890.1	61027	Bifidobacterium_longum_subsp._infantis_157F	bacteria	Bifidobacterium
	987	AP010890.1_fragment_9	226144	30.667	75	49	3	41715	41494	7	79	2.32e-08	58.5	COG3617	COG3617	Prophage antirepressor [Mobilome: prophages, transposons].	AP010890.1	61027	Bifidobacterium_longum_subsp._infantis_157F	bacteria	Bifidobacterium
	988	AP010890.1_fragment_9	226171	45.714	140	64	2	39789	39391	1	135	6.69e-41	150	COG3645	KilAC	Phage antirepressor protein YoqD, KilAC domain [Mobilome: prophages, transposons].	AP010890.1	61027	Bifidobacterium_longum_subsp._infantis_157F	bacteria	Bifidobacterium
	989	AP010890.1_fragment_9	397448	43.636	110	56	2	39729	39403	1	105	1.18e-40	148	pfam03374	ANT	Phage antirepressor protein KilAC domain. This domain was called the KilAC domain by Iyer and colleagues.	AP010890.1	61027	Bifidobacterium_longum_subsp._infantis_157F	bacteria	Bifidobacterium
	990	AP010890.1_fragment_9	408832	41.509	106	56	2	41072	40755	6	105	3.77e-36	135	pfam19062	DUF5758	Family of unknown function (DUF5758). This is a family of uncharacterized proteins of unknown function found in viruses, as well as in bacteria. It is predicted to be a pentapeptide repeat-containing protein.	AP010890.1	61027	Bifidobacterium_longum_subsp._infantis_157F	bacteria	Bifidobacterium
	991	AP010890.1_fragment_9	396108	42.857	119	64	2	37821	37477	1	119	9.27e-29	115	pfam01385	OrfB_IS605	Probable transposase. This family includes IS891, IS1136 and IS1341. DUF1225, pfam06774, has now been merged into this family.	AP010890.1	61027	Bifidobacterium_longum_subsp._infantis_157F	bacteria	Bifidobacterium
	992	AP010890.1_fragment_9	376797	50.526	95	39	2	40122	39862	2	96	1.55e-28	113	pfam02498	Bro-N	BRO family, N-terminal domain. This family includes the N-terminus of baculovirus BRO and ALI motif proteins. The function of BRO proteins is unknown. It has been suggested that BRO-A and BRO-C are DNA binding proteins that influence host DNA replication and/or transcription. This Pfam domain does not include the characteristic invariant alanine, leucine, isoleucine motif of the ALI proteins.	AP010890.1	61027	Bifidobacterium_longum_subsp._infantis_157F	bacteria	Bifidobacterium
	993	AP010890.1_fragment_9	376797	28.986	69	41	2	41682	41500	1	69	1.2e-05	48.5	pfam02498	Bro-N	BRO family, N-terminal domain. This family includes the N-terminus of baculovirus BRO and ALI motif proteins. The function of BRO proteins is unknown. It has been suggested that BRO-A and BRO-C are DNA binding proteins that influence host DNA replication and/or transcription. This Pfam domain does not include the characteristic invariant alanine, leucine, isoleucine motif of the ALI proteins.	AP010890.1	61027	Bifidobacterium_longum_subsp._infantis_157F	bacteria	Bifidobacterium
	994	AP010890.1_fragment_9	284650	46.377	69	35	2	37380	37174	1	67	1.67e-25	104	pfam07282	OrfB_Zn_ribbon	Putative transposase DNA-binding domain. This putative domain is found at the C-terminus of a large number of transposase proteins. This domain contains four conserved cysteines suggestive of a zinc binding domain. Given the need for transposases to bind DNA as well as the large number of DNA-binding zinc fingers we hypothesize this domain is DNA-binding.	AP010890.1	61027	Bifidobacterium_longum_subsp._infantis_157F	bacteria	Bifidobacterium
	995	AP010890.1_fragment_9	224276	58.824	85	35	0	41351	41097	119	203	2.95e-19	91.9	COG1357	YjbI	Uncharacterized protein YjbI, contains pentapeptide repeats [Function unknown].	AP010890.1	61027	Bifidobacterium_longum_subsp._infantis_157F	bacteria	Bifidobacterium
	996	AP010890.1_fragment_9	224276	53.608	97	32	2	41351	41100	86	182	8.97e-18	87.6	COG1357	YjbI	Uncharacterized protein YjbI, contains pentapeptide repeats [Function unknown].	AP010890.1	61027	Bifidobacterium_longum_subsp._infantis_157F	bacteria	Bifidobacterium
	997	AP010890.1_fragment_9	224276	45.545	101	55	0	41348	41046	135	235	1.24e-16	84.5	COG1357	YjbI	Uncharacterized protein YjbI, contains pentapeptide repeats [Function unknown].	AP010890.1	61027	Bifidobacterium_longum_subsp._infantis_157F	bacteria	Bifidobacterium
	998	AP010890.1_fragment_9	224276	60.976	82	32	0	41348	41103	155	236	1.45e-15	81.5	COG1357	YjbI	Uncharacterized protein YjbI, contains pentapeptide repeats [Function unknown].	AP010890.1	61027	Bifidobacterium_longum_subsp._infantis_157F	bacteria	Bifidobacterium
	999	AP010890.1_fragment_9	224276	43.119	109	53	2	41399	41100	34	142	5.52e-12	70.7	COG1357	YjbI	Uncharacterized protein YjbI, contains pentapeptide repeats [Function unknown].	AP010890.1	61027	Bifidobacterium_longum_subsp._infantis_157F	bacteria	Bifidobacterium
	1000	AP010890.1_fragment_9	224276	62.687	67	25	0	41351	41151	169	235	2.7e-10	65.7	COG1357	YjbI	Uncharacterized protein YjbI, contains pentapeptide repeats [Function unknown].	AP010890.1	61027	Bifidobacterium_longum_subsp._infantis_157F	bacteria	Bifidobacterium
	1001	AP010890.1_fragment_9	224276	42.553	94	45	2	41348	41085	19	109	3.31e-06	53.7	COG1357	YjbI	Uncharacterized protein YjbI, contains pentapeptide repeats [Function unknown].	AP010890.1	61027	Bifidobacterium_longum_subsp._infantis_157F	bacteria	Bifidobacterium
	1002	AP010890.1_fragment_9	224276	50	92	43	2	41354	41088	22	113	8.23e-06	52.2	COG1357	YjbI	Uncharacterized protein YjbI, contains pentapeptide repeats [Function unknown].	AP010890.1	61027	Bifidobacterium_longum_subsp._infantis_157F	bacteria	Bifidobacterium
	1003	AP010890.1_fragment_9	397770	25.275	182	105	6	54976	54464	20	181	2.25e-18	88.2	pfam03837	RecT	RecT family. The DNA single-strand annealing proteins (SSAPs), such as RecT, Red-beta, ERF and Rad52, function in RecA-dependent and RecA-independent DNA recombination pathways. This family includes proteins related to RecT.	AP010890.1	61027	Bifidobacterium_longum_subsp._infantis_157F	bacteria	Bifidobacterium
	1004	AP010890.1_fragment_9	404433	33.333	132	76	3	35330	35725	1	120	3.08e-18	85.2	pfam13541	ChlI	Subunit ChlI of Mg-chelatase.	AP010890.1	61027	Bifidobacterium_longum_subsp._infantis_157F	bacteria	Bifidobacterium
	1005	AP010890.1_fragment_9	223679	28.994	169	97	5	35324	35830	5	150	3.85e-15	83.8	COG0606	YifB	Predicted ATPase with chaperone activity [Posttranslational modification, protein turnover, chaperones].	AP010890.1	61027	Bifidobacterium_longum_subsp._infantis_157F	bacteria	Bifidobacterium
	1006	AP010890.1_fragment_9	396203	26.154	130	80	3	678	301	2	119	3.74e-14	73.5	pfam01510	Amidase_2	N-acetylmuramoyl-L-alanine amidase. This family includes zinc amidases that have N-acetylmuramoyl-L-alanine amidase activity EC:3.5.1.28. This enzyme domain cleaves the amide bond between N-acetylmuramoyl and L-amino acids in bacterial cell walls (preferentially: D-lactyl-L-Ala). The structure is known for the bacteriophage T7 structure and shows that two of the conserved histidines are zinc bind…	AP010890.1	61027	Bifidobacterium_longum_subsp._infantis_157F	bacteria	Bifidobacterium
	1007	AP010890.1_fragment_9	403515	60	40	16	0	38310	38191	3	42	1.48e-13	69.1	pfam12323	HTH_OrfB_IS605	Helix-turn-helix domain. This is the N terminal helix-turn-helix domain of Transposase_2 pfam01385.	AP010890.1	61027	Bifidobacterium_longum_subsp._infantis_157F	bacteria	Bifidobacterium
	1008	AP010890.1_fragment_9	225619	38.776	49	30	0	33969	34115	4	52	5.16e-10	60.8	COG3077	RelB	Antitoxin component of the RelBE or YafQ-DinJ toxin-antitoxin module [Defense mechanisms].	AP010890.1	61027	Bifidobacterium_longum_subsp._infantis_157F	bacteria	Bifidobacterium
	1009	AP010890.1_fragment_9	398069	30.263	76	45	2	33969	34190	1	70	7.11e-10	60.2	pfam04221	RelB	RelB antitoxin. RelE and RelB form a toxin-antitoxin system. RelE represses translation, probably through binding ribosomes. RelB stably binds RelE, presumably deactivating it.	AP010890.1	61027	Bifidobacterium_longum_subsp._infantis_157F	bacteria	Bifidobacterium
	1010	AP010890.1_fragment_9	397785	21.311	244	155	10	19136	18450	113	334	8.23e-10	65.8	pfam03864	Phage_cap_E	Phage major capsid protein E. Major capsid protein E is involved with the stabilisation of the condensed form of the DNA molecule in phage heads.	AP010890.1	61027	Bifidobacterium_longum_subsp._infantis_157F	bacteria	Bifidobacterium
	1011	AP010890.1_fragment_9	395648	55	40	18	0	41294	41175	1	40	2.74e-08	54.3	pfam00805	Pentapeptide	Pentapeptide repeats (8 copies). These repeats are found in many cyanobacterial proteins. The repeats were first identified in hglK. The function of these repeats is unknown. The structure of this repeat has been predicted to be a beta-helix. The repeat can be approximately described as A(D/N)LXX, where X can be any amino acid.	AP010890.1	61027	Bifidobacterium_longum_subsp._infantis_157F	bacteria	Bifidobacterium
	1012	AP010890.1_fragment_9	395648	55	40	18	0	41249	41130	1	40	2e-07	51.6	pfam00805	Pentapeptide	Pentapeptide repeats (8 copies). These repeats are found in many cyanobacterial proteins. The repeats were first identified in hglK. The function of these repeats is unknown. The structure of this repeat has been predicted to be a beta-helix. The repeat can be approximately described as A(D/N)LXX, where X can be any amino acid.	AP010890.1	61027	Bifidobacterium_longum_subsp._infantis_157F	bacteria	Bifidobacterium
	1013	AP010890.1_fragment_9	395648	56.757	37	16	0	41351	41241	2	38	2e-07	51.6	pfam00805	Pentapeptide	Pentapeptide repeats (8 copies). These repeats are found in many cyanobacterial proteins. The repeats were first identified in hglK. The function of these repeats is unknown. The structure of this repeat has been predicted to be a beta-helix. The repeat can be approximately described as A(D/N)LXX, where X can be any amino acid.	AP010890.1	61027	Bifidobacterium_longum_subsp._infantis_157F	bacteria	Bifidobacterium
	1014	AP010890.1_fragment_9	395648	57.5	40	17	0	41279	41160	1	40	3.49e-07	51.2	pfam00805	Pentapeptide	Pentapeptide repeats (8 copies). These repeats are found in many cyanobacterial proteins. The repeats were first identified in hglK. The function of these repeats is unknown. The structure of this repeat has been predicted to be a beta-helix. The repeat can be approximately described as A(D/N)LXX, where X can be any amino acid.	AP010890.1	61027	Bifidobacterium_longum_subsp._infantis_157F	bacteria	Bifidobacterium
	1015	AP010890.1_fragment_9	395648	59.459	37	15	0	41234	41124	1	37	6.4e-07	50.4	pfam00805	Pentapeptide	Pentapeptide repeats (8 copies). These repeats are found in many cyanobacterial proteins. The repeats were first identified in hglK. The function of these repeats is unknown. The structure of this repeat has been predicted to be a beta-helix. The repeat can be approximately described as A(D/N)LXX, where X can be any amino acid.	AP010890.1	61027	Bifidobacterium_longum_subsp._infantis_157F	bacteria	Bifidobacterium
	1016	AP010890.1_fragment_9	395648	57.895	38	16	0	41264	41151	1	38	1.83e-06	48.9	pfam00805	Pentapeptide	Pentapeptide repeats (8 copies). These repeats are found in many cyanobacterial proteins. The repeats were first identified in hglK. The function of these repeats is unknown. The structure of this repeat has been predicted to be a beta-helix. The repeat can be approximately described as A(D/N)LXX, where X can be any amino acid.	AP010890.1	61027	Bifidobacterium_longum_subsp._infantis_157F	bacteria	Bifidobacterium
	1017	AP010890.1_fragment_9	395648	57.895	38	16	0	41339	41226	1	38	2.11e-06	48.9	pfam00805	Pentapeptide	Pentapeptide repeats (8 copies). These repeats are found in many cyanobacterial proteins. The repeats were first identified in hglK. The function of these repeats is unknown. The structure of this repeat has been predicted to be a beta-helix. The repeat can be approximately described as A(D/N)LXX, where X can be any amino acid.	AP010890.1	61027	Bifidobacterium_longum_subsp._infantis_157F	bacteria	Bifidobacterium
	1018	AP010890.1_fragment_9	395648	60	40	16	0	41219	41100	1	40	7.06e-06	47.3	pfam00805	Pentapeptide	Pentapeptide repeats (8 copies). These repeats are found in many cyanobacterial proteins. The repeats were first identified in hglK. The function of these repeats is unknown. The structure of this repeat has been predicted to be a beta-helix. The repeat can be approximately described as A(D/N)LXX, where X can be any amino acid.	AP010890.1	61027	Bifidobacterium_longum_subsp._infantis_157F	bacteria	Bifidobacterium
	1019	AP010890.1_fragment_9	396104	39.655	58	32	1	30226	30399	1	55	5.49e-08	53.7	pfam01381	HTH_3	Helix-turn-helix. This large family of DNA binding helix-turn helix proteins includes Cro and CI. Within Neisseria gonorrhoeae NGO_0477, the full protein fold incorporates a helix-turn-helix motif, but the function of this member is unlikely to be that of a DNA-binding regulator, the function of most other members, so is not necessarily characteristic of the whole family.	AP010890.1	61027	Bifidobacterium_longum_subsp._infantis_157F	bacteria	Bifidobacterium
	1020	AP010890.1_fragment_9	396104	38.182	55	30	2	29106	29270	1	51	4.64e-07	51	pfam01381	HTH_3	Helix-turn-helix. This large family of DNA binding helix-turn helix proteins includes Cro and CI. Within Neisseria gonorrhoeae NGO_0477, the full protein fold incorporates a helix-turn-helix motif, but the function of this member is unlikely to be that of a DNA-binding regulator, the function of most other members, so is not necessarily characteristic of the whole family.	AP010890.1	61027	Bifidobacterium_longum_subsp._infantis_157F	bacteria	Bifidobacterium
	1021	AP010890.1_fragment_9	396843	44.444	63	28	3	46764	46582	1	58	1.68e-07	52.6	pfam02467	Whib	Transcription factor WhiB. WhiB is a putative transcription factor in Actinobacteria, required for differentiation and sporulation.	AP010890.1	61027	Bifidobacterium_longum_subsp._infantis_157F	bacteria	Bifidobacterium
	1022	AP010890.1_fragment_9	399117	80.556	36	7	0	58662	58769	1	36	3.38e-07	50.9	pfam05901	Excalibur	Excalibur calcium-binding domain. Extracellular Ca2+-dependent nuclease YokF from Bacillus subtilis and several other surface-exposed proteins from diverse bacteria are encoded in the genomes in two paralogous forms that differ by a ~45 amino acid fragment, which comprises a novel conserved domain. Sequence analysis of this domain revealed a conserved DxDxDGxxCE motif, which is strikingly similar…	AP010890.1	61027	Bifidobacterium_longum_subsp._infantis_157F	bacteria	Bifidobacterium
	1023	AP010890.1_fragment_9	404345	33.898	59	37	1	30226	30402	2	58	1.06e-05	47.5	pfam13443	HTH_26	Cro/C1-type HTH DNA-binding domain. This is a helix-turn-helix domain that probably binds to DNA.	AP010890.1	61027	Bifidobacterium_longum_subsp._infantis_157F	bacteria	Bifidobacterium
	1024	AP010890.1_fragment_9	396667	43.396	53	26	2	47711	47556	26	75	2.54e-05	47.3	pfam02195	ParBc	ParB-like nuclease domain.	AP010890.1	61027	Bifidobacterium_longum_subsp._infantis_157F	bacteria	Bifidobacterium
	1025	AP010890.1_fragment_9	395031	19.355	217	141	7	2656	2009	6	189	4.15e-05	49.2	pfam00078	RVT_1	Reverse transcriptase (RNA-dependent DNA polymerase). A reverse transcriptase gene is usually indicative of a mobile element such as a retrotransposon or retrovirus. Reverse transcriptases occur in a variety of mobile elements, including retrotransposons, retroviruses, group II introns, bacterial msDNAs, hepadnaviruses, and caulimoviruses.	AP010890.1	61027	Bifidobacterium_longum_subsp._infantis_157F	bacteria	Bifidobacterium
	1026	AP010890.1_fragment_9	225567	27.35	117	73	5	714	397	27	142	4.53e-05	50.4	COG3023	AmpD	N-acetyl-anhydromuramyl-L-alanine amidase AmpD [Cell wall/membrane/envelope biogenesis].	AP010890.1	61027	Bifidobacterium_longum_subsp._infantis_157F	bacteria	Bifidobacterium
	1027	AP010890.1_fragment_9	403907	36.364	55	31	2	29106	29270	4	54	0.000162	44.2	pfam12844	HTH_19	Helix-turn-helix domain. Members of this family contains a DNA-binding helix-turn-helix domain. This family contains many example antitoxins from bacterial toxin-antitoxin systems. These antitoxins are likely to be DNA-binding domains.	AP010890.1	61027	Bifidobacterium_longum_subsp._infantis_157F	bacteria	Bifidobacterium
	1028	AP010890.1_fragment_9	224393	43.103	58	30	1	30226	30399	6	60	0.000433	43.4	COG1476	XRE	DNA-binding transcriptional regulator, XRE-family HTH domain [Transcription].	AP010890.1	61027	Bifidobacterium_longum_subsp._infantis_157F	bacteria	Bifidobacterium
	1029	AP011115.1_fragment_40	395471	29.143	175	99	6	603	112	1	161	2.34e-25	104	pfam00589	Phage_integrase	Phage integrase family. Members of this family cleave DNA substrates by a series of staggered cuts, during which the protein becomes covalently linked to the DNA through a catalytic tyrosine residue at the carboxy end of the alignment. The catalytic site residues in CRE recombinase are Arg-173, His-289, Arg-292 and Tyr-324.	AP011115.1	7358	Rhodococcus_opacus_B4	bacteria	Rhodococcus
	1030	AP011115.1_fragment_40	404379	33.14	172	99	6	3834	4310	27	195	3.45e-18	84.7	pfam13481	AAA_25	AAA domain. This AAA domain is found in a wide variety of presumed DNA repair proteins.	AP011115.1	7358	Rhodococcus_opacus_B4	bacteria	Rhodococcus
	1031	AP011115.1_fragment_40	223655	22.968	283	198	5	894	67	29	298	5.12e-17	84.6	COG0582	XerC	Integrase [Replication, recombination and repair, Mobilome: prophages, transposons].	AP011115.1	7358	Rhodococcus_opacus_B4	bacteria	Rhodococcus
	1032	AP011115.1_fragment_40	398646	23.81	252	161	7	6658	7347	31	273	3.76e-14	75.1	pfam05065	Phage_capsid	Phage capsid family. Family of bacteriophage hypothetical proteins and capsid proteins.	AP011115.1	7358	Rhodococcus_opacus_B4	bacteria	Rhodococcus
	1033	AP011115.1_fragment_40	227307	28.049	246	144	11	738	37	71	295	5.72e-13	72	COG4973	XerC	Site-specific recombinase XerC [Replication, recombination and repair].	AP011115.1	7358	Rhodococcus_opacus_B4	bacteria	Rhodococcus
	1034	AP011115.1_fragment_40	227308	26.102	295	181	12	897	67	17	292	1.34e-12	71.1	COG4974	XerD	Site-specific recombinase XerD [Replication, recombination and repair].	AP011115.1	7358	Rhodococcus_opacus_B4	bacteria	Rhodococcus
	1035	AP011115.1_fragment_40	226126	19.524	210	156	6	3834	4439	83	287	5.01e-07	54.5	COG3598	RepA	RecA-family ATPase [Replication, recombination and repair].	AP011115.1	7358	Rhodococcus_opacus_B4	bacteria	Rhodococcus
	1036	AP011115.1_fragment_40	223993	24.859	177	82	9	3837	4328	89	227	0.000337	45.7	COG1066	Sms	Predicted ATP-dependent serine protease [Posttranslational modification, protein turnover, chaperones].	AP011115.1	7358	Rhodococcus_opacus_B4	bacteria	Rhodococcus
	1037	AP011115.1_fragment_41	398687	19.577	378	272	13	16698	17780	44	406	2.92e-37	149	pfam05133	Phage_prot_Gp6	Phage portal protein, SPP1 Gp6-like. This protein forms a hole, or portal, that enables DNA passage during packaging and ejection. It also forms the junction between the phage head (capsid) and the tail proteins. During SPP1 morphogenesis, Gp6 participates in the procapsid assembly reaction. This family also includes the old Pfam family Phage_min_cap (PF05126).	AP011115.1	43545	Rhodococcus_opacus_B4	bacteria	Rhodococcus
	1038	AP011115.1_fragment_41	226144	42.718	103	57	2	88	393	28	129	2.57e-28	115	COG3617	COG3617	Prophage antirepressor [Mobilome: prophages, transposons].	AP011115.1	43545	Rhodococcus_opacus_B4	bacteria	Rhodococcus
	1039	AP011115.1_fragment_41	395471	30.061	163	91	5	43189	42764	9	169	2.15e-21	95.5	pfam00589	Phage_integrase	Phage integrase family. Members of this family cleave DNA substrates by a series of staggered cuts, during which the protein becomes covalently linked to the DNA through a catalytic tyrosine residue at the carboxy end of the alignment. The catalytic site residues in CRE recombinase are Arg-173, His-289, Arg-292 and Tyr-324.	AP011115.1	43545	Rhodococcus_opacus_B4	bacteria	Rhodococcus
	1040	AP011115.1_fragment_41	376797	30.208	96	57	3	58	315	1	96	7.86e-20	88.6	pfam02498	Bro-N	BRO family, N-terminal domain. This family includes the N-terminus of baculovirus BRO and ALI motif proteins. The function of BRO proteins is unknown. It has been suggested that BRO-A and BRO-C are DNA binding proteins that influence host DNA replication and/or transcription. This Pfam domain does not include the characteristic invariant alanine, leucine, isoleucine motif of the ALI proteins.	AP011115.1	43545	Rhodococcus_opacus_B4	bacteria	Rhodococcus
	1041	AP011115.1_fragment_41	227307	33.333	153	84	6	43168	42755	136	285	1.53e-17	88.2	COG4973	XerC	Site-specific recombinase XerC [Replication, recombination and repair].	AP011115.1	43545	Rhodococcus_opacus_B4	bacteria	Rhodococcus
	1042	AP011115.1_fragment_41	396843	45.455	66	28	2	2532	2729	1	58	2.97e-15	74.2	pfam02467	Whib	Transcription factor WhiB. WhiB is a putative transcription factor in Actinobacteria, required for differentiation and sporulation.	AP011115.1	43545	Rhodococcus_opacus_B4	bacteria	Rhodococcus
	1043	AP011115.1_fragment_41	227308	32.911	158	84	5	43168	42752	136	290	1.01e-14	79.6	COG4974	XerD	Site-specific recombinase XerD [Replication, recombination and repair].	AP011115.1	43545	Rhodococcus_opacus_B4	bacteria	Rhodococcus
	1044	AP011115.1_fragment_41	397448	30.526	95	63	2	451	726	7	101	3.46e-14	72.6	pfam03374	ANT	Phage antirepressor protein KilAC domain. This domain was called the KilAC domain by Iyer and colleagues.	AP011115.1	43545	Rhodococcus_opacus_B4	bacteria	Rhodococcus
	1045	AP011115.1_fragment_41	226974	21.148	331	231	13	15149	16081	43	363	6.62e-14	79.7	COG4626	YmfN	Phage terminase-like protein, large subunit, contains N-terminal HTH domain [Mobilome: prophages, transposons].	AP011115.1	43545	Rhodococcus_opacus_B4	bacteria	Rhodococcus
	1046	AP011115.1_fragment_41	401258	27.219	169	105	12	7447	7935	1	157	2.24e-10	63.6	pfam09250	Prim-Pol	Bifunctional DNA primase/polymerase, N-terminal. Members of this family adopt a structure consisting of a core of antiparallel beta sheets. They are found in various bacterial hypothetical proteins, and have been shown to harbour both primase and polymerase activities.	AP011115.1	43545	Rhodococcus_opacus_B4	bacteria	Rhodococcus
	1047	AP011115.1_fragment_41	287830	36.709	79	46	3	36307	36537	5	81	2.93e-10	62.2	pfam10910	DUF2744	Protein of unknown function (DUF2744). This is a viral family of proteins with unknown function.	AP011115.1	43545	Rhodococcus_opacus_B4	bacteria	Rhodococcus
	1048	AP011115.1_fragment_41	226171	22.727	110	78	2	415	726	16	124	1.79e-09	60.1	COG3645	KilAC	Phage antirepressor protein YoqD, KilAC domain [Mobilome: prophages, transposons].	AP011115.1	43545	Rhodococcus_opacus_B4	bacteria	Rhodococcus
	1049	AP011115.1_fragment_41	227766	31.429	175	99	7	37341	37814	149	319	1.97e-09	65.6	COG5479	Psp3	Uncharacterized conserved protein, contains LGFP repeats [Function unknown].	AP011115.1	43545	Rhodococcus_opacus_B4	bacteria	Rhodococcus
	1050	AP011115.1_fragment_41	223655	25.909	220	143	7	43360	42752	80	296	2.86e-08	60.3	COG0582	XerC	Integrase [Replication, recombination and repair, Mobilome: prophages, transposons].	AP011115.1	43545	Rhodococcus_opacus_B4	bacteria	Rhodococcus
	1051	AP011115.1_fragment_41	396788	38.75	80	44	2	24551	24784	1	77	4.99e-08	54.3	pfam02368	Big_2	Bacterial Ig-like domain (group 2). This family consists of bacterial domains with an Ig-like fold. Members of this family are found in bacterial and phage surface proteins such as intimins.	AP011115.1	43545	Rhodococcus_opacus_B4	bacteria	Rhodococcus
	1052	AP011115.1_fragment_41	400552	37.5	56	31	1	37545	37712	1	52	9.34e-07	49.9	pfam08310	LGFP	LGFP repeat. This 54 amino acid repeat is found in many hypothetical proteins. Several hypothetical proteins from C.glutamicum and C.efficiens along with PS1 protein contain this repeat region. The N-terminus region of PS1 contains an esterase domain which transfers corynomycolic acid. The C-terminus region consists of 4 tandem LGFP repeats. It is hypothesized that the PS1 proteins in Corynebacte…	AP011115.1	43545	Rhodococcus_opacus_B4	bacteria	Rhodococcus
	1053	AP011115.1_fragment_41	400552	42	50	28	1	37389	37538	4	52	6.38e-06	47.6	pfam08310	LGFP	LGFP repeat. This 54 amino acid repeat is found in many hypothetical proteins. Several hypothetical proteins from C.glutamicum and C.efficiens along with PS1 protein contain this repeat region. The N-terminus region of PS1 contains an esterase domain which transfers corynomycolic acid. The C-terminus region consists of 4 tandem LGFP repeats. It is hypothesized that the PS1 proteins in Corynebacte…	AP011115.1	43545	Rhodococcus_opacus_B4	bacteria	Rhodococcus
	1054	AP011115.1_fragment_41	395860	30.061	163	88	7	35679	36140	1	146	3.59e-05	48.9	pfam01083	Cutinase	Cutinase.	AP011115.1	43545	Rhodococcus_opacus_B4	bacteria	Rhodococcus
	1055	AP011115.1_fragment_41	226462	34.568	81	43	3	32311	32535	18	94	5.18e-05	49.5	COG3953	SLT	SLT domain protein [Mobilome: prophages, transposons].	AP011115.1	43545	Rhodococcus_opacus_B4	bacteria	Rhodococcus
	1056	AP011115.1_fragment_41	404168	19.118	136	94	5	19641	20042	8	129	6.97e-05	47.8	pfam13229	Beta_helix	Right handed beta helix region. This region contains a parallel beta helix region that shares some similarity with Pectate lyases.	AP011115.1	43545	Rhodococcus_opacus_B4	bacteria	Rhodococcus
	1057	AP011115.1_fragment_41	224117	20	160	122	2	29101	29565	333	491	9.37e-05	50.5	COG1196	Smc	Chromosome segregation ATPase [Cell cycle control, cell division, chromosome partitioning].	AP011115.1	43545	Rhodococcus_opacus_B4	bacteria	Rhodococcus
	1058	AP011115.1_fragment_41	369775	27.072	181	98	10	35772	36239	2	173	0.0001	48.5	pfam08237	PE-PPE	PE-PPE domain. This domain is found C terminal to the PE (pfam00934) and PPE (pfam00823) domains. The secondary structure of this domain is predicted to be a mixture of alpha helices and beta strands.	AP011115.1	43545	Rhodococcus_opacus_B4	bacteria	Rhodococcus
	1059	AP011115.1_fragment_41	402996	23.649	148	107	3	23873	24298	72	219	0.000181	49	pfam11651	P22_CoatProtein	P22 coat protein - gene protein 5. This family of proteins represents gene product 5 from bacteriophage P22. This protein is involved in the formation of the pro-capsid shells in the bacteriophage. In total, there are 415 molecules of the coat protein which are arranged in an icosahedral shell.	AP011115.1	43545	Rhodococcus_opacus_B4	bacteria	Rhodococcus
	1060	AP011115.1_fragment_41	227699	12.821	429	300	15	29662	30924	96	458	0.00035	48.6	COG5412	COG5412	Phage-related protein [Mobilome: prophages, transposons].	AP011115.1	43545	Rhodococcus_opacus_B4	bacteria	Rhodococcus
	1061	AP011115.1_fragment_71	398499	26.687	326	218	8	10045	10971	2	323	2.45e-52	189	pfam04860	Phage_portal	Phage portal protein. Bacteriophage portal proteins form a dodecamer and is located at a five-fold vertex of the viral capsid. The portal complex forms a channel through which the viral DNA is packaged into the capsid, and exits during infection. The portal protein is though to rotate during DNA packaging. Portal proteins from different phage show little sequence homology, so this family does not…	AP011115.1	16494	Rhodococcus_opacus_B4	bacteria	Rhodococcus
	1062	AP011115.1_fragment_71	226974	20.307	522	329	19	8434	9822	34	527	6.96e-27	119	COG4626	YmfN	Phage terminase-like protein, large subunit, contains N-terminal HTH domain [Mobilome: prophages, transposons].	AP011115.1	16494	Rhodococcus_opacus_B4	bacteria	Rhodococcus
	1063	AP011115.1_fragment_71	227039	23.929	397	249	17	9886	10971	1	379	3.51e-24	108	COG4695	BeeE	Phage portal protein BeeE [Mobilome: prophages, transposons].	AP011115.1	16494	Rhodococcus_opacus_B4	bacteria	Rhodococcus
	1064	AP011115.1_fragment_71	281364	20.601	466	309	18	8581	9834	14	466	1.86e-22	104	pfam03354	Terminase_1	Phage Terminase. The majority of the members of this family are bacteriophage proteins, several of which are thought to be terminase large subunit proteins. There are also a number of bacterial proteins of unknown function.	AP011115.1	16494	Rhodococcus_opacus_B4	bacteria	Rhodococcus
	1065	AP011115.1_fragment_71	309640	32.026	153	90	6	11084	11503	1	152	9.04e-18	83.6	pfam04586	Peptidase_S78	Caudovirus prohead serine protease. Family of Caudovirus prohead serine proteases also found in a number of bacteria possibly as the result of horizontal transfer.	AP011115.1	16494	Rhodococcus_opacus_B4	bacteria	Rhodococcus
	1066	AP011115.1_fragment_71	226263	34.104	173	89	10	11039	11503	5	170	1.09e-16	81.7	COG3740	COG3740	Phage head maturation protease [Mobilome: prophages, transposons].	AP011115.1	16494	Rhodococcus_opacus_B4	bacteria	Rhodococcus
	1067	AP011115.1_fragment_71	227699	15.672	402	275	7	14933	16057	95	459	9.18e-06	52.1	COG5412	COG5412	Phage-related protein [Mobilome: prophages, transposons].	AP011115.1	16494	Rhodococcus_opacus_B4	bacteria	Rhodococcus
	1068	AP011115.1_fragment_71	405038	51.613	31	15	0	7284	7376	10	40	1.37e-05	45.4	pfam14279	HNH_5	HNH endonuclease. This domain is related to other HNH domain families such as pfam01844. Suggesting that these proteins have a nucleic acid cleaving function.	AP011115.1	16494	Rhodococcus_opacus_B4	bacteria	Rhodococcus
	1069	AP011115.1_fragment_71	396422	50	34	17	0	7275	7376	8	41	4.66e-05	43.5	pfam01844	HNH	HNH endonuclease. His-Asn-His (HNH) proteins are a very common family of small nucleic acid-binding proteins that are generally associated with endonuclease activity.	AP011115.1	16494	Rhodococcus_opacus_B4	bacteria	Rhodococcus
	1070	AP011115.1_fragment_71	395471	27.273	66	45	2	508	699	104	168	5.68e-05	46.9	pfam00589	Phage_integrase	Phage integrase family. Members of this family cleave DNA substrates by a series of staggered cuts, during which the protein becomes covalently linked to the DNA through a catalytic tyrosine residue at the carboxy end of the alignment. The catalytic site residues in CRE recombinase are Arg-173, His-289, Arg-292 and Tyr-324.	AP011115.1	16494	Rhodococcus_opacus_B4	bacteria	Rhodococcus
	1071	AP012211.1_fragment_4_1	225913	25.984	381	249	12	937	2025	89	454	1.73e-62	223	COG3378	COG3378	Phage- or plasmid-associated DNA primase [Mobilome: prophages, transposons].	AP012211.1	8314	Eggerthella_sp._YY7918	bacteria	Eggerthella
	1072	AP012211.1_fragment_4_1	403907	42.373	59	34	0	7998	8174	1	59	9.46e-12	62.3	pfam12844	HTH_19	Helix-turn-helix domain. Members of this family contains a DNA-binding helix-turn-helix domain. This family contains many example antitoxins from bacterial toxin-antitoxin systems. These antitoxins are likely to be DNA-binding domains.	AP012211.1	8314	Eggerthella_sp._YY7918	bacteria	Eggerthella
	1073	AP012211.1_fragment_4_1	396104	43.636	55	31	0	8007	8171	1	55	3.49e-10	57.5	pfam01381	HTH_3	Helix-turn-helix. This large family of DNA binding helix-turn helix proteins includes Cro and CI. Within Neisseria gonorrhoeae NGO_0477, the full protein fold incorporates a helix-turn-helix motif, but the function of this member is unlikely to be that of a DNA-binding regulator, the function of most other members, so is not necessarily characteristic of the whole family.	AP012211.1	8314	Eggerthella_sp._YY7918	bacteria	Eggerthella
	1074	AP012211.1_fragment_4_1	404450	39.286	56	33	1	7992	8156	1	56	6.43e-09	54.1	pfam13560	HTH_31	Helix-turn-helix domain. This domain is a helix-turn-helix domain that probably binds to DNA.	AP012211.1	8314	Eggerthella_sp._YY7918	bacteria	Eggerthella
	1075	AP012211.1_fragment_4_1	224393	26.23	61	45	0	8001	8183	4	64	1.28e-06	48	COG1476	XRE	DNA-binding transcriptional regulator, XRE-family HTH domain [Transcription].	AP012211.1	8314	Eggerthella_sp._YY7918	bacteria	Eggerthella
	1076	AP012211.1_fragment_4_1	224314	28.704	108	74	2	7992	8312	1	106	2.85e-06	48.5	COG1396	HipB	Transcriptional regulator, contains XRE-family HTH domain [Transcription].	AP012211.1	8314	Eggerthella_sp._YY7918	bacteria	Eggerthella
	1077	AP012284.1_fragment_18	402484	54.223	367	158	3	32535	31462	1	366	2e-136	433	pfam10926	DUF2800	Protein of unknown function (DUF2800). This is a family of uncharacterized proteins found in bacteria and viruses. Some members of this family are annotated as being Phi APSE P51-like proteins.	AP012284.1	37733	Corynebacterium_ulcerans_0102	bacteria	Corynebacterium
	1078	AP012284.1_fragment_18	398782	55.349	215	90	4	27115	26474	5	214	7.39e-91	296	pfam05272	VirE	Virulence-associated protein E. This family contains several bacterial virulence-associated protein E like proteins. These proteins contain a P-loop motif.	AP012284.1	37733	Corynebacterium_ulcerans_0102	bacteria	Corynebacterium
	1079	AP012284.1_fragment_18	227832	31.841	402	248	11	27595	26414	1	384	1.55e-67	241	COG5545	COG5545	Predicted P-loop ATPase and inactivated derivatives [Mobilome: prophages, transposons].	AP012284.1	37733	Corynebacterium_ulcerans_0102	bacteria	Corynebacterium
	1080	AP012284.1_fragment_18	402534	48.851	174	79	6	31249	30737	1	167	3.97e-61	209	pfam10991	DUF2815	Protein of unknown function (DUF2815). This is a phage related family of proteins with unknown function.	AP012284.1	37733	Corynebacterium_ulcerans_0102	bacteria	Corynebacterium
	1081	AP012284.1_fragment_18	402260	41.121	107	60	1	36755	36444	3	109	6.4e-34	128	pfam10547	P22_AR_N	P22_AR N-terminal domain. This domain was identified by Iyer and colleagues.	AP012284.1	37733	Corynebacterium_ulcerans_0102	bacteria	Corynebacterium
	1082	AP012284.1_fragment_18	223811	26.19	168	117	4	16980	16483	28	190	1.23e-26	111	COG0740	ClpP	ATP-dependent protease ClpP, protease subunit [Posttranslational modification, protein turnover, chaperones].	AP012284.1	37733	Corynebacterium_ulcerans_0102	bacteria	Corynebacterium
	1083	AP012284.1_fragment_18	395456	27.273	165	115	3	16974	16483	13	173	1.54e-21	96.1	pfam00574	CLP_protease	Clp protease. The Clp protease has an active site catalytic triad. In E. coli Clp protease, ser-111, his-136 and asp-185 form the catalytic triad. Some members have lost active site residues and are therefore inactive, some contain one or two large insertions.	AP012284.1	37733	Corynebacterium_ulcerans_0102	bacteria	Corynebacterium
	1084	AP012284.1_fragment_18	227605	20.352	398	292	9	9992	8838	190	575	1.26e-20	101	COG5280	YqbO	Phage-related minor tail protein [Mobilome: prophages, transposons].	AP012284.1	37733	Corynebacterium_ulcerans_0102	bacteria	Corynebacterium
	1085	AP012284.1_fragment_18	395381	28.519	270	125	15	29846	29097	20	241	3.42e-19	94.4	pfam00476	DNA_pol_A	DNA polymerase family A.	AP012284.1	37733	Corynebacterium_ulcerans_0102	bacteria	Corynebacterium
	1086	AP012284.1_fragment_18	223627	21.881	489	297	19	25455	24214	367	845	6.25e-19	96.7	COG0553	HepA	Superfamily II DNA or RNA helicase, SNF2 family [Transcription, Replication, recombination and repair].	AP012284.1	37733	Corynebacterium_ulcerans_0102	bacteria	Corynebacterium
	1087	AP012284.1_fragment_18	395124	26.877	253	148	13	25455	24751	25	258	4.21e-18	89.8	pfam00176	SNF2_N	SNF2 family N-terminal domain. This domain is found in proteins involved in a variety of processes including transcription regulation (e.g., SNF2, STH1, brahma, MOT1), DNA repair (e.g., ERCC6, RAD16, RAD5), DNA recombination (e.g., RAD54), and chromatin unwinding (e.g., ISWI) as well as a variety of other proteins with little functional information (e.g., lodestar, ETL1).	AP012284.1	37733	Corynebacterium_ulcerans_0102	bacteria	Corynebacterium
	1088	AP012284.1_fragment_18	223820	27.881	269	122	12	29933	29202	203	424	3.06e-17	90.4	COG0749	PolA	DNA polymerase I - 3'-5' exonuclease and polymerase domains [Replication, recombination and repair].	AP012284.1	37733	Corynebacterium_ulcerans_0102	bacteria	Corynebacterium
	1089	AP012284.1_fragment_18	396203	26.515	132	77	6	977	603	2	120	3.21e-11	64.7	pfam01510	Amidase_2	N-acetylmuramoyl-L-alanine amidase. This family includes zinc amidases that have N-acetylmuramoyl-L-alanine amidase activity EC:3.5.1.28. This enzyme domain cleaves the amide bond between N-acetylmuramoyl and L-amino acids in bacterial cell walls (preferentially: D-lactyl-L-Ala). The structure is known for the bacteriophage T7 structure and shows that two of the conserved histidines are zinc bind…	AP012284.1	37733	Corynebacterium_ulcerans_0102	bacteria	Corynebacterium
	1090	AP012284.1_fragment_18	395208	22.973	148	101	8	25452	25030	24	165	3.02e-08	57.3	pfam00270	DEAD	DEAD/DEAH box helicase. Members of this family include the DEAD and DEAH box helicases. Helicases are involved in unwinding nucleic acids. The DEAD box helicases are involved in various aspects of RNA metabolism, including nuclear transcription, pre mRNA splicing, ribosome biogenesis, nucleocytoplasmic transport, translation, RNA decay and organellar gene expression.	AP012284.1	37733	Corynebacterium_ulcerans_0102	bacteria	Corynebacterium
	1091	AP012284.1_fragment_18	401954	24.615	130	93	2	9824	9447	27	155	4.77e-07	54.6	pfam10145	PhageMin_Tail	Phage-related minor tail protein. Members of this family are found in putative phage tail tape measure proteins.	AP012284.1	37733	Corynebacterium_ulcerans_0102	bacteria	Corynebacterium
	1092	AP012284.1_fragment_18	223689	23.116	199	114	8	16974	16486	64	259	9.22e-06	52.4	COG0616	SppA	Periplasmic serine protease, ClpP class [Posttranslational modification, protein turnover, chaperones].	AP012284.1	37733	Corynebacterium_ulcerans_0102	bacteria	Corynebacterium
	1093	AP012284.1_fragment_18	227699	16.165	266	188	10	8699	7941	250	493	0.000823	47.1	COG5412	COG5412	Phage-related protein [Mobilome: prophages, transposons].	AP012284.1	37733	Corynebacterium_ulcerans_0102	bacteria	Corynebacterium
	1094	AP012284.1_fragment_5	226144	35.57	149	93	3	5725	6165	5	152	7.81e-33	128	COG3617	COG3617	Prophage antirepressor [Mobilome: prophages, transposons].	AP012284.1	32929	Corynebacterium_ulcerans_0102	bacteria	Corynebacterium
	1095	AP012284.1_fragment_5	401954	40.223	179	107	0	21502	22038	22	200	2.2e-24	105	pfam10145	PhageMin_Tail	Phage-related minor tail protein. Members of this family are found in putative phage tail tape measure proteins.	AP012284.1	32929	Corynebacterium_ulcerans_0102	bacteria	Corynebacterium
	1096	AP012284.1_fragment_5	376797	37.5	96	51	2	5764	6024	1	96	3.06e-21	92	pfam02498	Bro-N	BRO family, N-terminal domain. This family includes the N-terminus of baculovirus BRO and ALI motif proteins. The function of BRO proteins is unknown. It has been suggested that BRO-A and BRO-C are DNA binding proteins that influence host DNA replication and/or transcription. This Pfam domain does not include the characteristic invariant alanine, leucine, isoleucine motif of the ALI proteins.	AP012284.1	32929	Corynebacterium_ulcerans_0102	bacteria	Corynebacterium
	1097	AP012284.1_fragment_5	225412	27.273	187	119	6	2007	1483	2	183	9.38e-19	89	COG2856	ImmA	Zn-dependent peptidase ImmA, M78 family [Posttranslational modification, protein turnover, chaperones].	AP012284.1	32929	Corynebacterium_ulcerans_0102	bacteria	Corynebacterium
	1098	AP012284.1_fragment_5	225412	24.581	179	105	6	4315	3824	1	164	0.000471	45.9	COG2856	ImmA	Zn-dependent peptidase ImmA, M78 family [Posttranslational modification, protein turnover, chaperones].	AP012284.1	32929	Corynebacterium_ulcerans_0102	bacteria	Corynebacterium
	1099	AP012284.1_fragment_5	395471	29.48	173	102	5	633	142	6	167	1e-13	73.1	pfam00589	Phage_integrase	Phage integrase family. Members of this family cleave DNA substrates by a series of staggered cuts, during which the protein becomes covalently linked to the DNA through a catalytic tyrosine residue at the carboxy end of the alignment. The catalytic site residues in CRE recombinase are Arg-173, His-289, Arg-292 and Tyr-324.	AP012284.1	32929	Corynebacterium_ulcerans_0102	bacteria	Corynebacterium
	1100	AP012284.1_fragment_5	396203	28.906	128	75	5	31958	32323	2	119	3.39e-13	70.1	pfam01510	Amidase_2	N-acetylmuramoyl-L-alanine amidase. This family includes zinc amidases that have N-acetylmuramoyl-L-alanine amidase activity EC:3.5.1.28. This enzyme domain cleaves the amide bond between N-acetylmuramoyl and L-amino acids in bacterial cell walls (preferentially: D-lactyl-L-Ala). The structure is known for the bacteriophage T7 structure and shows that two of the conserved histidines are zinc bind…	AP012284.1	32929	Corynebacterium_ulcerans_0102	bacteria	Corynebacterium
	1101	AP012284.1_fragment_5	398687	17.157	408	285	16	12558	13706	7	386	6.48e-12	72.4	pfam05133	Phage_prot_Gp6	Phage portal protein, SPP1 Gp6-like. This protein forms a hole, or portal, that enables DNA passage during packaging and ejection. It also forms the junction between the phage head (capsid) and the tail proteins. During SPP1 morphogenesis, Gp6 participates in the procapsid assembly reaction. This family also includes the old Pfam family Phage_min_cap (PF05126).	AP012284.1	32929	Corynebacterium_ulcerans_0102	bacteria	Corynebacterium
	1102	AP012284.1_fragment_5	397448	24.771	109	70	4	6157	6483	8	104	1.26e-10	62.2	pfam03374	ANT	Phage antirepressor protein KilAC domain. This domain was called the KilAC domain by Iyer and colleagues.	AP012284.1	32929	Corynebacterium_ulcerans_0102	bacteria	Corynebacterium
	1103	AP012284.1_fragment_5	227308	30.097	206	116	7	699	127	97	289	2.35e-10	66.1	COG4974	XerD	Site-specific recombinase XerD [Replication, recombination and repair].	AP012284.1	32929	Corynebacterium_ulcerans_0102	bacteria	Corynebacterium
	1104	AP012284.1_fragment_5	399250	34.091	132	65	6	1926	1564	2	122	3.46e-10	61.7	pfam06114	Peptidase_M78	IrrE N-terminal-like domain. This entry includes the catalytic domain of the protein ImmA, which is a metallopeptidase containing an HEXXH zinc-binding motif from peptidase family M78. ImmA is encoded on a conjugative transposon. Conjugating bacteria are able to transfer conjugative transposons that can, for example, confer resistance to antibiotics. The transposon is integrated into the chromoso…	AP012284.1	32929	Corynebacterium_ulcerans_0102	bacteria	Corynebacterium
	1105	AP012284.1_fragment_5	399250	29.412	85	50	2	4183	3959	2	86	5.06e-06	49.7	pfam06114	Peptidase_M78	IrrE N-terminal-like domain. This entry includes the catalytic domain of the protein ImmA, which is a metallopeptidase containing an HEXXH zinc-binding motif from peptidase family M78. ImmA is encoded on a conjugative transposon. Conjugating bacteria are able to transfer conjugative transposons that can, for example, confer resistance to antibiotics. The transposon is integrated into the chromoso…	AP012284.1	32929	Corynebacterium_ulcerans_0102	bacteria	Corynebacterium
	1106	AP012284.1_fragment_5	407168	49.275	69	34	1	32697	32900	1	69	4.44e-10	59.4	pfam16945	Phage_r1t_holin	Putative lactococcus lactis phage r1t holin. Phage_r1t_holin is a family of putative phage r1t holins from lactococcus. these holins carry two hydrophobic putative TMs separated by a short beta-turn region.	AP012284.1	32929	Corynebacterium_ulcerans_0102	bacteria	Corynebacterium
	1107	AP012284.1_fragment_5	223655	24.783	230	158	4	789	118	78	298	1.34e-08	61.1	COG0582	XerC	Integrase [Replication, recombination and repair, Mobilome: prophages, transposons].	AP012284.1	32929	Corynebacterium_ulcerans_0102	bacteria	Corynebacterium
	1108	AP012284.1_fragment_5	226974	23.188	207	129	7	11923	12462	339	542	3.74e-07	57.8	COG4626	YmfN	Phage terminase-like protein, large subunit, contains N-terminal HTH domain [Mobilome: prophages, transposons].	AP012284.1	32929	Corynebacterium_ulcerans_0102	bacteria	Corynebacterium
	1109	AP012284.1_fragment_5	400928	35.088	57	30	2	3743	3594	1	57	6.87e-07	51.2	pfam08797	HIRAN	HIRAN domain. The HIRAN domain (HIP116, Rad5p N-terminal) is found in the N-terminal regions of the SWI2/SNF2 proteins typified by HIP116 and Rad5p. The HIRAN domain is found as a standalone protein in several bacteria and prophages, or fused to other catalytic domains, such as a nuclease of the restriction endonuclease fold and TDP1-like DNA phosphoesterases, in the eukaryotes. It has been predi…	AP012284.1	32929	Corynebacterium_ulcerans_0102	bacteria	Corynebacterium
	1110	AP012284.1_fragment_5	404345	48.98	49	24	1	4570	4427	10	58	3.18e-06	48.3	pfam13443	HTH_26	Cro/C1-type HTH DNA-binding domain. This is a helix-turn-helix domain that probably binds to DNA.	AP012284.1	32929	Corynebacterium_ulcerans_0102	bacteria	Corynebacterium
	1111	AP012284.1_fragment_5	396104	34.043	47	31	0	4570	4430	9	55	0.000165	43.3	pfam01381	HTH_3	Helix-turn-helix. This large family of DNA binding helix-turn helix proteins includes Cro and CI. Within Neisseria gonorrhoeae NGO_0477, the full protein fold incorporates a helix-turn-helix motif, but the function of this member is unlikely to be that of a DNA-binding regulator, the function of most other members, so is not necessarily characteristic of the whole family.	AP012284.1	32929	Corynebacterium_ulcerans_0102	bacteria	Corynebacterium
	1112	AP012284.1_fragment_5	396104	37.5	32	20	0	2367	2272	1	32	0.000176	42.9	pfam01381	HTH_3	Helix-turn-helix. This large family of DNA binding helix-turn helix proteins includes Cro and CI. Within Neisseria gonorrhoeae NGO_0477, the full protein fold incorporates a helix-turn-helix motif, but the function of this member is unlikely to be that of a DNA-binding regulator, the function of most other members, so is not necessarily characteristic of the whole family.	AP012284.1	32929	Corynebacterium_ulcerans_0102	bacteria	Corynebacterium
	1113	AP012284.1_fragment_5	224314	42.857	35	20	0	2376	2272	3	37	0.000489	43.9	COG1396	HipB	Transcriptional regulator, contains XRE-family HTH domain [Transcription].	AP012284.1	32929	Corynebacterium_ulcerans_0102	bacteria	Corynebacterium
	1114	AP012284.1_fragment_5	227307	24.229	227	138	9	786	142	76	280	0.000589	46.6	COG4973	XerC	Site-specific recombinase XerC [Replication, recombination and repair].	AP012284.1	32929	Corynebacterium_ulcerans_0102	bacteria	Corynebacterium
	1115	AP012284.1_fragment_8	224588	25.517	968	475	31	3291	6074	56	817	2.58e-87	309	COG1674	FtsK	DNA segregation ATPase FtsK/SpoIIIE and related proteins [Cell cycle control, cell division, chromosome partitioning].	AP012284.1	52490	Corynebacterium_ulcerans_0102	bacteria	Corynebacterium
	1116	AP012284.1_fragment_8	223827	39.394	132	78	2	16177	16572	19	148	6.4e-34	130	COG0756	Dut	dUTPase [Nucleotide transport and metabolism, Defense mechanisms].	AP012284.1	52490	Corynebacterium_ulcerans_0102	bacteria	Corynebacterium
	1117	AP012284.1_fragment_8	399274	24.911	281	173	8	30185	30943	96	366	4.27e-30	127	pfam06152	Phage_min_cap2	Phage minor capsid protein 2. Family of related phage minor capsid proteins.	AP012284.1	52490	Corynebacterium_ulcerans_0102	bacteria	Corynebacterium
	1118	AP012284.1_fragment_8	279863	29.858	211	114	6	4116	4670	16	218	2.19e-28	117	pfam01580	FtsK_SpoIIIE	FtsK/SpoIIIE family. FtsK has extensive sequence similarity to wide variety of proteins from prokaryotes and plasmids, termed the FtsK/SpoIIIE family. This domain contains a putative ATP binding P-loop motif. It is found in the FtsK cell division protein from E. coli and the stage III sporulation protein E SpoIIIE which has roles in regulation of prespore specific gene expression in B. subtilis. …	AP012284.1	52490	Corynebacterium_ulcerans_0102	bacteria	Corynebacterium
	1119	AP012284.1_fragment_8	279863	22.222	234	154	6	5085	5750	2	219	4.27e-19	90.9	pfam01580	FtsK_SpoIIIE	FtsK/SpoIIIE family. FtsK has extensive sequence similarity to wide variety of proteins from prokaryotes and plasmids, termed the FtsK/SpoIIIE family. This domain contains a putative ATP binding P-loop motif. It is found in the FtsK cell division protein from E. coli and the stage III sporulation protein E SpoIIIE which has roles in regulation of prespore specific gene expression in B. subtilis. …	AP012284.1	52490	Corynebacterium_ulcerans_0102	bacteria	Corynebacterium
	1120	AP012284.1_fragment_8	401954	39.106	179	109	0	36764	37300	22	200	5.26e-27	113	pfam10145	PhageMin_Tail	Phage-related minor tail protein. Members of this family are found in putative phage tail tape measure proteins.	AP012284.1	52490	Corynebacterium_ulcerans_0102	bacteria	Corynebacterium
	1121	AP012284.1_fragment_8	401029	27.979	193	117	7	45840	46394	1	179	1.6e-25	108	pfam08924	DUF1906	Domain of unknown function (DUF1906). This domain is found in a set of uncharacterized hypothetical bacterial proteins.	AP012284.1	52490	Corynebacterium_ulcerans_0102	bacteria	Corynebacterium
	1122	AP012284.1_fragment_8	395035	31.802	283	163	8	1011	226	1	274	3.26e-22	101	pfam00082	Peptidase_S8	Subtilase family. Subtilases are a family of serine proteases. They appear to have independently and convergently evolved an Asp/Ser/His catalytic triad, like that found in the trypsin serine proteases (see pfam00089). Structure is an alpha/beta fold containing a 7-stranded parallel beta sheet, order 2314567.	AP012284.1	52490	Corynebacterium_ulcerans_0102	bacteria	Corynebacterium
	1123	AP012284.1_fragment_8	395349	32.184	87	56	2	14488	14748	4	87	2.28e-20	90.4	pfam00436	SSB	Single-strand binding protein family. This family includes single stranded binding proteins and also the primosomal replication protein N (PriB). PriB forms a complex with PriA, PriC and ssDNA.	AP012284.1	52490	Corynebacterium_ulcerans_0102	bacteria	Corynebacterium
	1124	AP012284.1_fragment_8	223702	36.264	91	57	1	14476	14748	2	91	2.17e-19	89.8	COG0629	Ssb	Single-stranded DNA-binding protein [Replication, recombination and repair].	AP012284.1	52490	Corynebacterium_ulcerans_0102	bacteria	Corynebacterium
	1125	AP012284.1_fragment_8	224322	29.801	302	186	11	1062	190	124	410	6.8e-19	95.8	COG1404	AprE	Serine protease, subtilisin family [Posttranslational modification, protein turnover, chaperones].	AP012284.1	52490	Corynebacterium_ulcerans_0102	bacteria	Corynebacterium
	1126	AP012284.1_fragment_8	395562	36.522	115	59	3	16237	16566	24	129	1.66e-17	83.1	pfam00692	dUTPase	dUTPase. dUTPase hydrolyzes dUTP to dUMP and pyrophosphate.	AP012284.1	52490	Corynebacterium_ulcerans_0102	bacteria	Corynebacterium
	1127	AP012284.1_fragment_8	400929	24.138	203	109	10	49457	49969	26	215	5.26e-14	75.8	pfam08798	CRISPR_assoc	CRISPR associated protein. This domain forms an anti-parallel beta strand structure with flanking alpha helical regions.	AP012284.1	52490	Corynebacterium_ulcerans_0102	bacteria	Corynebacterium
	1128	AP012284.1_fragment_8	399186	30.864	81	56	0	7819	8061	1	81	1.85e-13	70	pfam06013	WXG100	Proteins of 100 residues with WXG. ESAT-6 is a small protein appears to be of fundamental importance in virulence and protective immunity in Mycobacterium tuberculosis. homologs have been detected in other Gram-positive bacterial species. It may represent a novel secretion system potentially driven by the pfam01580 domains in the YukA-like proteins.	AP012284.1	52490	Corynebacterium_ulcerans_0102	bacteria	Corynebacterium
	1129	AP012284.1_fragment_8	396667	37.079	89	51	2	22805	23059	3	90	3.99e-13	69.2	pfam02195	ParBc	ParB-like nuclease domain.	AP012284.1	52490	Corynebacterium_ulcerans_0102	bacteria	Corynebacterium
	1130	AP012284.1_fragment_8	227179	28.261	92	66	0	7810	8085	1	92	2.33e-12	67.4	COG4842	YukE	Uncharacterized conserved protein YukE [Function unknown].	AP012284.1	52490	Corynebacterium_ulcerans_0102	bacteria	Corynebacterium
	1131	AP012284.1_fragment_8	224392	28.369	141	82	4	22790	23209	2	124	1.79e-11	69.1	COG1475	Spo0J	Chromosome segregation protein Spo0J, contains ParB-like nuclease domain [Cell cycle control, cell division, chromosome partitioning].	AP012284.1	52490	Corynebacterium_ulcerans_0102	bacteria	Corynebacterium
	1132	AP012284.1_fragment_8	395471	27.184	103	69	3	9084	9374	66	168	3.82e-11	66.2	pfam00589	Phage_integrase	Phage integrase family. Members of this family cleave DNA substrates by a series of staggered cuts, during which the protein becomes covalently linked to the DNA through a catalytic tyrosine residue at the carboxy end of the alignment. The catalytic site residues in CRE recombinase are Arg-173, His-289, Arg-292 and Tyr-324.	AP012284.1	52490	Corynebacterium_ulcerans_0102	bacteria	Corynebacterium
	1133	AP012284.1_fragment_8	397374	19.704	203	150	5	27057	27638	2	200	7.16e-08	57.8	pfam03237	Terminase_6	Terminase-like family. This family represents a group of terminase proteins.	AP012284.1	52490	Corynebacterium_ulcerans_0102	bacteria	Corynebacterium
	1134	AP012284.1_fragment_8	223789	32.143	84	54	2	16237	16488	75	155	2.1e-07	55.8	COG0717	Dcd	Deoxycytidine triphosphate deaminase [Nucleotide transport and metabolism].	AP012284.1	52490	Corynebacterium_ulcerans_0102	bacteria	Corynebacterium
	1135	AP012284.1_fragment_8	224697	18.868	265	179	11	27429	28169	153	399	3.6e-06	54.8	COG1783	XtmB	Phage terminase large subunit [Mobilome: prophages, transposons].	AP012284.1	52490	Corynebacterium_ulcerans_0102	bacteria	Corynebacterium
	1136	AP012284.1_fragment_8	227308	28.571	119	73	5	9084	9407	179	296	1.73e-05	51.8	COG4974	XerD	Site-specific recombinase XerD [Replication, recombination and repair].	AP012284.1	52490	Corynebacterium_ulcerans_0102	bacteria	Corynebacterium
	1137	AP012284.1_fragment_8	403907	33.333	72	39	1	9761	9546	1	63	2.52e-05	46.5	pfam12844	HTH_19	Helix-turn-helix domain. Members of this family contains a DNA-binding helix-turn-helix domain. This family contains many example antitoxins from bacterial toxin-antitoxin systems. These antitoxins are likely to be DNA-binding domains.	AP012284.1	52490	Corynebacterium_ulcerans_0102	bacteria	Corynebacterium
	1138	AP012284.1_fragment_8	396114	33.333	78	30	2	52108	52341	1	56	2.89e-05	45.9	pfam01391	Collagen	Collagen triple helix repeat (20 copies). Members of this family belong to the collagen superfamily. Collagens are generally extracellular structural proteins involved in formation of connective tissue structure. The alignment contains 20 copies of the G-X-Y repeat that forms a triple helix. The first position of the repeat is glycine, the second and third positions can be any residue but are fre…	AP012284.1	52490	Corynebacterium_ulcerans_0102	bacteria	Corynebacterium
	1139	AP012284.1_fragment_8	396114	30.233	86	28	2	52021	52278	4	57	5.42e-05	45.2	pfam01391	Collagen	Collagen triple helix repeat (20 copies). Members of this family belong to the collagen superfamily. Collagens are generally extracellular structural proteins involved in formation of connective tissue structure. The alignment contains 20 copies of the G-X-Y repeat that forms a triple helix. The first position of the repeat is glycine, the second and third positions can be any residue but are fre…	AP012284.1	52490	Corynebacterium_ulcerans_0102	bacteria	Corynebacterium
	1140	AP012284.1_fragment_8	404596	34.545	55	33	1	12581	12736	1	55	3.03e-05	45.9	pfam13730	HTH_36	Helix-turn-helix domain.	AP012284.1	52490	Corynebacterium_ulcerans_0102	bacteria	Corynebacterium
	1141	AP012284.1_fragment_8	403817	35.556	45	28	1	10016	10150	2	45	4.89e-05	45.1	pfam12728	HTH_17	Helix-turn-helix domain. This domain is a DNA-binding helix-turn-helix domain.	AP012284.1	52490	Corynebacterium_ulcerans_0102	bacteria	Corynebacterium
	1142	AP012284.1_fragment_8	395705	28.571	91	51	5	39548	39811	1	80	6.42e-05	46.5	pfam00877	NLPC_P60	NlpC/P60 family. The function of this domain is unknown. It is found in several lipoproteins.	AP012284.1	52490	Corynebacterium_ulcerans_0102	bacteria	Corynebacterium
	1143	AP012284.1_fragment_8	396203	23.485	132	88	5	46554	46949	1	119	8.76e-05	46.6	pfam01510	Amidase_2	N-acetylmuramoyl-L-alanine amidase. This family includes zinc amidases that have N-acetylmuramoyl-L-alanine amidase activity EC:3.5.1.28. This enzyme domain cleaves the amide bond between N-acetylmuramoyl and L-amino acids in bacterial cell walls (preferentially: D-lactyl-L-Ala). The structure is known for the bacteriophage T7 structure and shows that two of the conserved histidines are zinc bind…	AP012284.1	52490	Corynebacterium_ulcerans_0102	bacteria	Corynebacterium
	1144	AP012284.1_fragment_8	396104	35.484	62	31	2	9752	9567	1	53	0.000239	43.3	pfam01381	HTH_3	Helix-turn-helix. This large family of DNA binding helix-turn helix proteins includes Cro and CI. Within Neisseria gonorrhoeae NGO_0477, the full protein fold incorporates a helix-turn-helix motif, but the function of this member is unlikely to be that of a DNA-binding regulator, the function of most other members, so is not necessarily characteristic of the whole family.	AP012284.1	52490	Corynebacterium_ulcerans_0102	bacteria	Corynebacterium
	1145	AP012319.1_fragment_36_1	223382	37.558	434	266	5	84008	82716	1	432	3.15e-115	376	COG0305	DnaB	Replicative DNA helicase [Replication, recombination and repair].	AP012319.1	105027	Actinoplanes_missouriensis_431	bacteria	Actinoplanes
	1146	AP012319.1_fragment_36_1	397735	41.406	256	147	3	83477	82716	1	255	2.29e-101	329	pfam03796	DnaB_C	DnaB-like helicase C terminal domain. The hexameric helicase DnaB unwinds the DNA duplex at the Escherichia coli chromosome replication fork. Although the mechanism by which DnaB both couples ATP hydrolysis to translocation along DNA and denatures the duplex is unknown, a change in the quaternary structure of the protein involving dimerization of the N-terminal domain has been observed and may oc…	AP012319.1	105027	Actinoplanes_missouriensis_431	bacteria	Actinoplanes
	1147	AP012319.1_fragment_36_1	408667	25.893	224	117	8	96710	96096	1	194	2.26e-37	143	pfam18897	DUF5653	Family of unknown function (DUF5653). This entry contains a group of bacterial proteins of no known function. The proteins are approximately 230 amino acids in length.	AP012319.1	105027	Actinoplanes_missouriensis_431	bacteria	Actinoplanes
[truncated: 57,030 more rows]
