# Supplementary material for: Systematic analysis of prophage elements in actinobacterial genomes reveals a remarkable phylogenetic diversity
Source: Sci Rep. 2023 Mar 17;13:4410. doi: 10.1038/s41598-023-30829-z (PMC10023795; doi:10.1038/s41598-023-30829-z)
Supplement: Supplementary file 2 — Supplementary Information 2. [file 41598_2023_30829_MOESM2_ESM.zip › final-tables/S.Table 8.xlsx]

## Sheet: Pfam-enriched-domains
		STable 8: List of prophage encoding Pfam domains
		Sr.	PFAM1	Freq2	Gene3
		1	pfam00589	1370	Phage_integrase
		2	pfam01381	695	HTH_3
		3	pfam12728	611	HTH_17
		4	pfam05065	550	Phage_capsid
		5	pfam10145	481	PhageMin_Tail
		6	pfam01510	466	Amidase_2
		7	pfam05133	414	Phage_prot_Gp6
		8	pfam00436	385	SSB
		9	pfam00239	379	Resolvase
		10	pfam00665	340	rve
		11	pfam04860	330	Phage_portal
		12	pfam03374	322	ANT
		13	pfam13560	315	HTH_31
		14	pfam00805	313	Pentapeptide
		15	pfam02467	313	WhiB
		16	pfam01844	308	HNH
		17	pfam12844	307	HTH_19
		18	pfam03354	291	Terminase_1
		19	pfam02498	286	Bro-N
		20	pfam00145	279	DNA_methylase
		21	pfam04586	278	Peptidase_S78
		22	pfam14659	275	Phage_int_SAM_3
		23	pfam13481	260	AAA_25
		24	pfam07508	256	Recombinase
		25	pfam01555	246	N6_N4_Mtase
		26	pfam14279	245	HNH_5
		27	pfam13683	229	rve_3
		28	pfam01183	228	Glyco_hydro_25
		29	pfam06114	200	Peptidase_M78
		30	pfam13392	198	HNH_3
		31	pfam09588	191	YqaJ
		32	pfam09250	182	Prim-Pol
		33	pfam02195	167	ParBc
		34	pfam01551	163	Peptidase_M23
		35	pfam03837	163	RecT
		36	pfam13276	160	HTH_21
		37	pfam00293	153	NUDIX
		38	pfam00574	152	CLP_protease
		39	pfam01580	149	FtsK_SpoIIIE
		40	pfam00929	146	RNase_T
		41	pfam13730	143	HTH_36
		42	pfam00476	134	DNA_pol_A
		43	pfam01476	134	LysM
		44	pfam00004	128	AAA
		45	pfam03237	127	Terminase_6
		46	pfam08230	125	CW_7
		47	pfam14216	124	DUF4326
		48	pfam08706	123	D5_N
		49	pfam09355	120	Phage_Gp19
		50	pfam13443	120	HTH_26
		51	pfam05709	117	Sipho_tail
		52	pfam12684	116	DUF3799
		53	pfam04851	113	ResIII
		54	pfam00877	112	NLPC_P60
		55	pfam01695	112	IstB_IS21
		56	pfam03864	111	Phage_cap_E
		57	pfam12705	110	PDDEXK_1
		58	pfam06152	108	Phage_min_cap2
		59	pfam05866	103	RusA
		60	pfam00176	102	SNF2_N
		61	pfam00271	102	Helicase_C
		62	pfam13408	101	Zn_ribbon_recom
		63	pfam05119	100	Terminase_4
		64	pfam13599	96	Pentapeptide_4
		65	pfam00270	95	DEAD
		66	pfam19054	95	DUF5753
		67	pfam00392	94	GntR
		68	pfam05305	93	DUF732
		69	pfam01471	92	PG_binding_1
		70	pfam14594	92	Sipho_Gp37
		71	pfam00872	88	Transposase_mut
		72	pfam07282	88	OrfB_Zn_ribbon
		73	pfam11753	84	DUF3310
		74	pfam00772	83	DnaB
		75	pfam13649	83	Methyltransf_25
		76	pfam01145	82	Band_7
		77	pfam00462	81	Glutaredoxin
		78	pfam08310	81	LGFP
		79	pfam11651	81	P22_CoatProtein
		80	pfam11774	81	Lsr2
		81	pfam06605	79	Prophage_tail
		82	pfam13539	79	Peptidase_M15_4
		83	pfam01385	77	OrfB_IS605
		84	pfam16945	74	Phage_r1t_holin
		85	pfam00106	72	adh_short
		86	pfam10991	72	DUF2815
		87	pfam16938	71	Phage_holin_Dp1
		88	pfam02661	70	Fic
		89	pfam10910	70	DUF2744
		90	pfam03796	69	DnaB_C
		91	pfam07728	67	AAA_5
		92	pfam10547	67	P22_AR_N
		93	pfam02796	66	HTH_7
		94	pfam13229	66	Beta_helix
		95	pfam01612	64	DNA_pol_A_exo1
		96	pfam01391	63	Collagen
		97	pfam01464	63	SLT
		98	pfam13936	63	HTH_38
		99	pfam13245	62	AAA_19
		100	pfam13361	62	UvrD_C
		101	pfam04404	61	ERF
		102	pfam10926	61	DUF2800
		103	pfam13472	61	Lipase_GDSL_2
		104	pfam17318	61	DUF5361
		105	pfam06074	60	DUF935
		106	pfam08241	60	Methyltransf_11
		107	pfam13561	60	adh_short_C2
		108	pfam00692	59	dUTPase
		109	pfam03457	59	HA
		110	pfam04149	59	DUF397
		111	pfam02945	58	Endonuclease_7
		112	pfam01807	56	zf-CHC2
		113	pfam13395	56	HNH_4
		114	pfam07505	55	DUF5131
		115	pfam10065	54	DUF2303
		116	pfam13333	54	rve_2
		117	pfam01527	51	HTH_Tnp_1
		118	pfam07463	51	NUMOD4
		119	pfam12691	51	Minor_capsid_3
		120	pfam13155	51	Toprim_2
		121	pfam13479	50	AAA_24
		122	pfam00561	49	Abhydrolase_1
		123	pfam01757	47	Acyl_transf_3
		124	pfam12323	47	HTH_OrfB_IS605
		125	pfam13274	47	DUF4065
		126	pfam00069	46	Pkinase
		127	pfam01548	46	DEDD_Tnp_IS110
		128	pfam06841	46	Phage_T4_gp19
		129	pfam07702	46	UTRA
		130	pfam13489	46	Methyltransf_23
		131	pfam00005	45	ABC_tran
		132	pfam05105	45	Phage_holin_4_1
		133	pfam13604	45	AAA_30
		134	pfam02384	44	N6_Mtase
		135	pfam07510	44	DUF1524
		136	pfam16466	44	DUF5047
		137	pfam07714	43	Pkinase_Tyr
		138	pfam11662	43	DUF3263
		139	pfam00580	42	UvrD-helicase
		140	pfam01370	42	Epimerase
		141	pfam00144	40	Beta-lactamase
		142	pfam02371	40	Transposase_20
		143	pfam05257	40	CHAP
		144	pfam06559	40	DCD
		145	pfam17236	40	DUF5309
		146	pfam01972	39	SDH_sah
		147	pfam04542	39	Sigma70_r2
		148	pfam08924	39	DUF1906
		149	pfam10935	39	DUF2637
		150	pfam00082	38	Peptidase_S8
		151	pfam04466	38	Terminase_3
		152	pfam09669	38	Phage_pRha
		153	pfam13744	38	HTH_37
		154	pfam18897	38	DUF5653
		155	pfam00075	37	RNase_H
		156	pfam00078	37	RVT_1
		157	pfam04688	37	Holin_SPP1
		158	pfam07751	37	Abi_2
		159	pfam13148	37	DUF3987
		160	pfam13508	37	Acetyltransf_7
		161	pfam13538	37	UvrD_C_2
		162	pfam01656	36	CbiA
		163	pfam04233	36	Phage_Mu_F
		164	pfam13847	36	Methyltransf_31
		165	pfam00823	35	PPE
		166	pfam02086	35	MethyltransfD12
		167	pfam10708	35	DUF2510
		168	pfam13662	35	Toprim_4
		169	pfam13671	35	AAA_33
		170	pfam00583	34	Acetyltransf_1
		171	pfam00712	34	DNA_pol3_beta
		172	pfam01610	34	DDE_Tnp_ISL3
		173	pfam05901	34	Excalibur
		174	pfam00534	33	Glycos_transf_1
		175	pfam05272	33	VirE
		176	pfam12079	33	DUF3558
		177	pfam05973	32	Gp49
		178	pfam17395	32	DUF5403
		179	pfam04545	31	Sigma70_r4
		180	pfam04965	31	GPW_gp25
		181	pfam04984	31	Phage_sheath_1
		182	pfam07690	31	MFS_1
		183	pfam08708	31	PriCT_1
		184	pfam02867	30	Ribonuc_red_lgC
		185	pfam05869	30	Dam
		186	pfam12892	30	FctA
		187	pfam13814	30	Replic_Relax
		188	pfam04055	29	Radical_SAM
		189	pfam07553	29	Lipoprotein_Ltp
		190	pfam12146	29	Hydrolase_4
		191	pfam13304	29	AAA_21
		192	pfam14311	29	DUF4379
		193	pfam18906	29	Phage_tube_2
		194	pfam00196	28	GerE
		195	pfam02511	28	Thy1
		196	pfam04717	28	Phage_base_V
		197	pfam07724	28	AAA_2
		198	pfam08237	28	PE-PPE
		199	pfam13529	28	Peptidase_C39_2
		200	pfam13692	28	Glyco_trans_1_4
		201	pfam16473	28	DUF5051
		202	pfam17289	28	Terminase_6C
		203	pfam18451	28	CdiA_C
		204	pfam18756	28	Nmad4
		205	pfam00156	27	Pribosyltran
		206	pfam02650	27	HTH_WhiA
		207	pfam02773	27	S-AdoMet_synt_C
		208	pfam14359	27	DUF4406
		209	pfam01609	26	DDE_Tnp_1
		210	pfam03235	26	DUF262
		211	pfam08242	26	Methyltransf_12
		212	pfam17482	26	Phage_sheath_1C
		213	pfam00535	25	Glycos_transf_2
		214	pfam01230	25	HIT
		215	pfam02768	25	DNA_pol3_beta_3
		216	pfam08751	25	TrwC
		217	pfam09414	25	RNA_ligase
		218	pfam10097	25	DUF2335
		219	pfam10979	25	DUF2786
		220	pfam12307	25	DUF3631
		221	pfam13495	25	Phage_int_SAM_4
		222	pfam13518	25	HTH_28
		223	pfam13578	25	Methyltransf_24
		224	pfam02772	24	S-AdoMet_synt_M
		225	pfam11611	24	DUF4352
		226	pfam12846	24	AAA_10
		227	pfam13651	24	EcoRI_methylase
		228	pfam18013	24	Phage_lysozyme2
		229	pfam01073	23	3Beta_HSD
		230	pfam02481	23	DNA_processg_A
		231	pfam02767	23	DNA_pol3_beta_2
		232	pfam04203	23	Sortase
		233	pfam04321	23	RmlD_sub_bind
		234	pfam05711	23	TylF
		235	pfam08281	23	Sigma70_r4_2
		236	pfam13455	23	MUG113
		237	pfam16363	23	GDP_Man_Dehyd
		238	pfam00041	22	fn3
		239	pfam01135	22	PCMT
		240	pfam08275	22	Toprim_N
		241	pfam10410	22	DnaB_bind
		242	pfam13011	22	LZ_Tnp_IS481
		243	pfam13589	22	HATPase_c_3
		244	pfam00438	21	S-AdoMet_synt_N
		245	pfam02518	21	HATPase_c
		246	pfam03009	21	GDPD
		247	pfam09397	21	Ftsk_gamma
		248	pfam12789	21	PTR
		249	pfam13476	21	AAA_23
		250	pfam13701	21	DDE_Tnp_1_4
		251	pfam14690	21	zf-ISL3
		252	pfam16081	21	Phage_holin_7_1
		253	pfam02899	20	Phage_int_SAM_1
		254	pfam03747	20	ADP_ribosyl_GH
		255	pfam04607	20	RelA_SpoT
		256	pfam08278	20	DnaG_DnaB_bind
		257	pfam12161	20	HsdM_N
		258	pfam12697	20	Abhydrolase_6
		259	pfam13310	20	Virulence_RhuM
		260	pfam17975	20	RNR_Alpha
		261	pfam00149	19	Metallophos
		262	pfam00182	19	Glyco_hydro_19
		263	pfam00226	19	DnaJ
		264	pfam01139	19	RtcB
		265	pfam03382	19	DUF285
		266	pfam06941	19	NT5C
		267	pfam07927	19	HicA_toxin
		268	pfam13340	19	DUF4096
		269	pfam13401	19	AAA_22
		270	pfam13565	19	HTH_32
		271	pfam13810	19	DUF4185
		272	pfam00702	18	Hydrolase
		273	pfam01068	18	DNA_ligase_A_M
		274	pfam02924	18	HDPD
		275	pfam05063	18	MT-A70
		276	pfam05108	18	T7SS_ESX1_EccB
		277	pfam05345	18	He_PIG
		278	pfam10127	18	Nuc-transf
		279	pfam10544	18	T5orf172
		280	pfam12708	18	Pectate_lyase_3
		281	pfam13223	18	DUF4031
		282	pfam13614	18	AAA_31
		283	pfam03852	17	Vsr
		284	pfam06259	17	Abhydrolase_8
		285	pfam08797	17	HIRAN
		286	pfam10551	17	MULE
		287	pfam10888	17	DUF2742
		288	pfam13177	17	DNA_pol3_delta2
		289	pfam13581	17	HATPase_c_2
		290	pfam13588	17	HSDR_N_2
		291	pfam17765	17	MLTR_LBD
		292	pfam18555	17	MobL
		293	pfam00268	16	Ribonuc_red_sm
		294	pfam00415	16	RCC1
		295	pfam00657	16	Lipase_GDSL
		296	pfam01170	16	UPF0020
		297	pfam02026	16	RyR
		298	pfam04865	16	Baseplate_J
		299	pfam05175	16	MTS
		300	pfam05731	16	TROVE
		301	pfam10686	16	DUF2493
		302	pfam13411	16	MerR_1
		303	pfam14815	16	NUDIX_4
		304	pfam00188	15	CAP
		305	pfam00216	15	Bac_DNA_binding
		306	pfam00684	15	DnaJ_CXXCXGXG
		307	pfam01083	15	Cutinase
		308	pfam01420	15	Methylase_S
		309	pfam01556	15	DnaJ_C
		310	pfam01797	15	Y1_Tnp
		311	pfam01935	15	DUF87
		312	pfam02368	15	Big_2
		313	pfam02586	15	SRAP
		314	pfam07484	15	Collar
		315	pfam07761	15	DUF1617
		316	pfam08346	15	AntA
		317	pfam09299	15	Mu-transpos_C
		318	pfam09346	15	SMI1_KNR4
		319	pfam12961	15	DUF3850
		320	pfam13551	15	HTH_29
		321	pfam13643	15	DUF4145
		322	pfam13673	15	Acetyltransf_10
		323	pfam14192	15	DUF4314
		324	pfam14243	15	DUF4343
		325	pfam16461	15	Phage_TTP_12
		326	pfam17866	15	AAA_lid_6
		327	pfam18957	15	RibLong
		328	pfam00067	14	p450
		329	pfam00210	14	Ferritin
		330	pfam00782	14	DSPc
		331	pfam01541	14	GIY-YIG
		332	pfam02557	14	VanY
		333	pfam04095	14	NAPRTase
		334	pfam05521	14	Phage_H_T_join
		335	pfam06067	14	DUF932
		336	pfam06737	14	Transglycosylas
		337	pfam07161	14	LppX_LprAFG
		338	pfam10123	14	Mu-like_Pro
		339	pfam10298	14	WhiA_N
		340	pfam10988	14	DUF2807
		341	pfam12696	14	TraG-D_C
		342	pfam12957	14	DUF3846
		343	pfam13175	14	AAA_15
		344	pfam13385	14	Laminin_G_3
		345	pfam13541	14	ChlI
		346	pfam13586	14	DDE_Tnp_1_2
		347	pfam18007	14	DUF5593
		348	pfam18127	14	DUF5598
		349	pfam18299	14	R2K_2
		350	pfam00308	13	Bac_DnaA
		351	pfam00383	13	dCMP_cyt_deam_1
		352	pfam00644	13	PARP
		353	pfam01661	13	Macro
		354	pfam05406	13	WGR
		355	pfam05970	13	PIF1
		356	pfam08887	13	GAD-like
		357	pfam09479	13	Flg_new
		358	pfam09509	13	Hypoth_Ymh
		359	pfam11367	13	DUF3168
		360	pfam12083	13	DUF3560
		361	pfam13306	13	LRR_5
		362	pfam13384	13	HTH_23
		363	pfam13460	13	NAD_binding_10
		364	pfam13676	13	TIR_2
		365	pfam13884	13	Peptidase_S74
		366	pfam14527	13	LAGLIDADG_WhiA
		367	pfam14568	13	SUKH_6
		368	pfam17768	13	RecJ_OB
		369	pfam18740	13	EC042_2821
		370	pfam18766	13	SWI2_SNF2
		371	pfam02018	12	CBM_4_9
		372	pfam02817	12	E3_binding
		373	pfam03668	12	ATP_bind_2
		374	pfam04313	12	HSDR_N
		375	pfam04326	12	AlbA_2
		376	pfam04471	12	Mrr_cat
		377	pfam04883	12	HK97-gp10_like
		378	pfam07993	12	NAD_binding_4
		379	pfam08378	12	NERD
		380	pfam08659	12	KR
		381	pfam10874	12	DUF2746
		382	pfam13641	12	Glyco_tranf_2_3
		383	pfam14032	12	PknH_C
		384	pfam14280	12	DUF4365
		385	pfam15649	12	Tox-REase-7
		386	pfam17802	12	SpaA
		387	pfam18909	12	DUF5664
		388	pfam19040	12	SGNH
		389	pfam00565	11	SNase
		390	pfam00717	11	Peptidase_S24
		391	pfam01131	11	Topoisom_bac
		392	pfam01507	11	PAPS_reduct
		393	pfam01726	11	LexA_DNA_bind
		394	pfam01751	11	Toprim
		395	pfam04221	11	RelB
		396	pfam05013	11	FGase
		397	pfam05016	11	ParE_toxin
		398	pfam05724	11	TPMT
		399	pfam05908	11	Gamma_PGA_hydro
		400	pfam06013	11	WXG100
		401	pfam08719	11	DUF1768
		402	pfam08774	11	VRR_NUC
		403	pfam08877	11	MepB
		404	pfam09369	11	DUF1998
		405	pfam09951	11	DUF2185
		406	pfam12358	11	DUF3644
		407	pfam12796	11	Ank_2
		408	pfam13242	11	Hydrolase_like
		409	pfam13419	11	HAD_2
		410	pfam15644	11	Gln_amidase
		411	pfam16277	11	DUF4926
		412	pfam17468	11	Gp52
		413	pfam19127	11	Choline_bind_3
		414	pfam00440	10	TetR_N
		415	pfam00984	10	UDPG_MGDP_dh
		416	pfam01327	10	Pep_deformylase
		417	pfam01367	10	5_3_exonuc
		418	pfam02534	10	T4SS-DNA_transf
		419	pfam02739	10	5_3_exonuc_N
		420	pfam03288	10	Pox_D5
		421	pfam03496	10	ADPrib_exo_Tox
		422	pfam04539	10	Sigma70_r3
		423	pfam06199	10	Phage_tail_2
		424	pfam06325	10	PrmA
		425	pfam06745	10	ATPase
		426	pfam09511	10	RNA_lig_T4_1
		427	pfam09954	10	DUF2188
		428	pfam10783	10	DUF2599
		429	pfam12666	10	PrgI
		430	pfam12840	10	HTH_20
		431	pfam13087	10	AAA_12
		432	pfam13091	10	PLDc_2
		433	pfam13156	10	Mrr_cat_2
		434	pfam13191	10	AAA_16
		435	pfam13391	10	HNH_2
		436	pfam13637	10	Ank_4
		437	pfam13930	10	Endonuclea_NS_2
		438	pfam14020	10	DUF4236
		439	pfam00089	9	Trypsin
		440	pfam00551	9	Formyl_trans_N
		441	pfam01242	9	PTPS
		442	pfam02388	9	FemAB
		443	pfam02735	9	Ku
		444	pfam03372	9	Exo_endo_phos
		445	pfam03720	9	UDPG_MGDP_dh_C
		446	pfam03721	9	UDPG_MGDP_dh_N
		447	pfam03793	9	PASTA
		448	pfam05048	9	NosD
		449	pfam05621	9	TniB
		450	pfam07275	9	ArdA
		451	pfam08906	9	DUF1851
		452	pfam09643	9	YopX
		453	pfam09956	9	DUF2190
		454	pfam13102	9	Phage_int_SAM_5
		455	pfam13365	9	Trypsin_2
		456	pfam13394	9	Fer4_14
		457	pfam13482	9	RNase_H_2
		458	pfam13830	9	DUF4192
		459	pfam14410	9	GH-E
		460	pfam14470	9	bPH_3
		461	pfam14657	9	Arm-DNA-bind_4
		462	pfam17388	9	GP24_25
		463	pfam18967	9	DUF5706
		464	pfam00083	8	Sugar_tr
		465	pfam00317	8	Ribonuc_red_lgN
		466	pfam00376	8	MerR
		467	pfam00549	8	Ligase_CoA
		468	pfam00588	8	SpoU_methylase
		469	pfam00817	8	IMS
		470	pfam01022	8	HTH_5
		471	pfam01227	8	GTP_cyclohydroI
		472	pfam02223	8	Thymidylate_kin
		473	pfam04255	8	DUF433
		474	pfam04365	8	BrnT_toxin
		475	pfam04536	8	TPM_phosphatase
		476	pfam04679	8	DNA_ligase_A_C
		477	pfam07693	8	KAP_NTPase
		478	pfam07804	8	HipA_C
		479	pfam09234	8	DUF1963
		480	pfam09445	8	Methyltransf_15
		481	pfam10592	8	AIPR
		482	pfam10593	8	Z1
		483	pfam10609	8	ParA
		484	pfam11969	8	DcpS_C
		485	pfam12802	8	MarR_2
		486	pfam12965	8	DUF3854
		487	pfam13519	8	VWA_2
		488	pfam13632	8	Glyco_trans_2_3
		489	pfam13657	8	Couple_hipA
		490	pfam14028	8	Lant_dehydr_C
		491	pfam14085	8	DUF4265
		492	pfam00072	7	Response_reg
		493	pfam00107	7	ADH_zinc_N
		494	pfam00912	7	Transgly
		495	pfam00990	7	GGDEF
		496	pfam01808	7	AICARFT_IMPCHas
		497	pfam02142	7	MGS
		498	pfam02342	7	TerD
		499	pfam02441	7	Flavoprotein
		500	pfam02463	7	SMC_N
		501	pfam02720	7	DUF222
		502	pfam03432	7	Relaxase
		503	pfam04098	7	Rad52_Rad22
		504	pfam04686	7	SsgA
		505	pfam05147	7	LANC_like
		506	pfam05443	7	ROS_MUCR
		507	pfam05534	7	HicB
		508	pfam07083	7	DUF1351
		509	pfam07669	7	Eco57I
		510	pfam07729	7	FCD
		511	pfam07859	7	Abhydrolase_3
		512	pfam07972	7	Flavodoxin_NdrI
		513	pfam08343	7	RNR_N
		514	pfam08388	7	GIIM
		515	pfam08798	7	CRISPR_assoc
		516	pfam08817	7	YukD
		517	pfam08843	7	AbiEii
		518	pfam09140	7	MipZ
		519	pfam09203	7	MspA
		520	pfam09565	7	RE_NgoFVII
		521	pfam10088	7	DUF2326
		522	pfam10412	7	TrwB_AAD_bind
		523	pfam11799	7	IMS_C
		524	pfam13358	7	DDE_3
		525	pfam13742	7	tRNA_anti_2
		526	pfam13793	7	Pribosyltran_N
		527	pfam14200	7	RicinB_lectin_2
		528	pfam14436	7	EndoU_bacteria
		529	pfam14437	7	MafB19-deam
		530	pfam14472	7	DUF4429
		531	pfam14572	7	Pribosyl_synth
		532	pfam18478	7	PIN_10
		533	pfam18885	7	DUF5648
		534	pfam00154	6	RecA
		535	pfam00313	6	CSD
		536	pfam00350	6	Dynamin_N
		537	pfam00483	6	NTP_transferase
		538	pfam00908	6	dTDP_sugar_isom
		539	pfam01442	6	Apolipoprotein
		540	pfam01522	6	Polysacc_deac_1
		541	pfam01636	6	APH
		542	pfam01832	6	Glucosaminidase
		543	pfam02374	6	ArsA_ATPase
		544	pfam02604	6	PhdYeFM_antitox
		545	pfam03096	6	Ndr
		546	pfam03167	6	UDG
		547	pfam03771	6	SPDY
		548	pfam05872	6	DUF853
		549	pfam05954	6	Phage_GPD
		550	pfam06414	6	Zeta_toxin
		551	pfam08007	6	Cupin_4
		552	pfam08463	6	EcoEI_R_C
		553	pfam08937	6	DUF1863
		554	pfam09424	6	YqeY
		555	pfam09524	6	Phg_2220_C
		556	pfam09684	6	Tail_P2_I
		557	pfam10138	6	vWA-TerF-like
		558	pfam11114	6	Minor_capsid_2
		559	pfam11133	6	Phage_head_fibr
		560	pfam12804	6	NTP_transf_3
		561	pfam12833	6	HTH_18
		562	pfam13020	6	DUF3883
		563	pfam13086	6	AAA_11
		564	pfam13279	6	4HBT_2
		565	pfam13302	6	Acetyltransf_3
		566	pfam13307	6	Helicase_C_2
		567	pfam13439	6	Glyco_transf_4
		568	pfam14230	6	DUF4333
		569	pfam14354	6	Lar_restr_allev
		570	pfam15919	6	HicB_lk_antitox
		571	pfam16677	6	GP3_package
		572	pfam17471	6	Gp63
		573	pfam17914	6	HopA1
		574	pfam18135	6	Type_ISP_C
		575	pfam18755	6	RAMA
		576	pfam18864	6	AbiTii
		577	pfam19044	6	P-loop_TraG
		578	pfam00023	5	Ank
		579	pfam00126	5	HTH_1
		580	pfam00186	5	DHFR_1
		581	pfam00248	5	Aldo_ket_red
		582	pfam00334	5	NDK
		583	pfam00501	5	AMP-binding
		584	pfam00733	5	Asn_synthase
		585	pfam00910	5	RNA_helicase
		586	pfam00916	5	Sulfate_transp
		587	pfam00999	5	Na_H_Exchanger
		588	pfam01078	5	Mg_chelatase
		589	pfam01451	5	LMWPc
		590	pfam01503	5	PRA-PH
		591	pfam01740	5	STAS
		592	pfam02310	5	B12-binding
		593	pfam02517	5	Abi
		594	pfam02811	5	PHP
		595	pfam03551	5	PadR
		596	pfam03734	5	YkuD
		597	pfam03989	5	DNA_gyraseA_C
		598	pfam04011	5	LemA
		599	pfam04343	5	DUF488
		600	pfam04672	5	Methyltransf_19
		601	pfam04738	5	Lant_dehydr_N
		602	pfam05103	5	DivIVA
		603	pfam05496	5	RuvB_N
		604	pfam05593	5	RHS_repeat
		605	pfam06048	5	DUF927
		606	pfam07261	5	DnaB_2
		607	pfam07411	5	DUF1508
		608	pfam07726	5	AAA_3
		609	pfam07733	5	DNA_pol3_alpha
		610	pfam07902	5	Gp58
		611	pfam08240	5	ADH_N
		612	pfam08863	5	YolD
		613	pfam09195	5	Endonuc-BglII
		614	pfam09851	5	SHOCT
		615	pfam10124	5	Mu-like_gpT
		616	pfam10665	5	Minor_capsid_1
		617	pfam11259	5	DUF3060
		618	pfam12686	5	DUF3800
		619	pfam13250	5	DUF4041
		620	pfam13313	5	DUF4082
		621	pfam13359	5	DDE_Tnp_4
		622	pfam13362	5	Toprim_3
		623	pfam13524	5	Glyco_trans_1_2
		624	pfam13546	5	DDE_5
		625	pfam13563	5	2_5_RNA_ligase2
		626	pfam13699	5	DUF4157
		627	pfam13749	5	HATPase_c_4
		628	pfam13784	5	Fic_N
		629	pfam14065	5	DUF4255
		630	pfam14072	5	DndB
		631	pfam17210	5	SdrD_B
		632	pfam17288	5	Terminase_3C
		633	pfam17657	5	DNA_pol3_finger
		634	pfam18741	5	MTES_1575
		635	pfam18895	5	T4SS_pilin
		636	pfam18934	5	DUF5682
		637	pfam19062	5	DUF5758
		638	pfam00009	4	GTP_EFTU
		639	pfam00085	4	Thioredoxin
		640	pfam00135	4	COesterase
		641	pfam00303	4	Thymidylat_synt
		642	pfam00356	4	LacI
		643	pfam00472	4	RF-1
		644	pfam00533	4	BRCT
		645	pfam00753	4	Lactamase_B
		646	pfam01028	4	Topoisom_I
		647	pfam01336	4	tRNA_anti-codon
		648	pfam01467	4	CTP_transf_like
		649	pfam01520	4	Amidase_3
		650	pfam01833	4	TIG
		651	pfam01966	4	HD
		652	pfam02089	4	Palm_thioest
		653	pfam02407	4	Viral_Rep
		654	pfam02629	4	CoA_binding
		655	pfam03466	4	LysR_substrate
		656	pfam03583	4	LIP
		657	pfam03733	4	YccF
		658	pfam03887	4	YfbU
		659	pfam04327	4	Peptidase_Prp
		660	pfam04383	4	KilA-N
		661	pfam04531	4	Phage_holin_1
		662	pfam05154	4	TM2
		663	pfam05488	4	PAAR_motif
		664	pfam05598	4	DUF772
		665	pfam05762	4	VWA_CoxE
		666	pfam06293	4	Kdo
		667	pfam06508	4	QueC
		668	pfam06527	4	TniQ
		669	pfam07799	4	DUF1643
		670	pfam07883	4	Cupin_2
		671	pfam08423	4	Rad51
		672	pfam08433	4	KTI12
		673	pfam08442	4	ATP-grasp_2
		674	pfam10117	4	McrBC
		675	pfam10431	4	ClpB_D2-small
		676	pfam10546	4	P63C
		677	pfam11528	4	DUF3224
		678	pfam12419	4	DUF3670
		679	pfam12642	4	TpcC
		680	pfam12706	4	Lactamase_B_2
		681	pfam12710	4	HAD
		682	pfam13271	4	DUF4062
		683	pfam13298	4	LigD_N
		684	pfam13328	4	HD_4
		685	pfam13335	4	Mg_chelatase_C
		686	pfam13438	4	DUF4113
		687	pfam13540	4	RCC1_2
		688	pfam13545	4	HTH_Crp_2
		689	pfam13576	4	Pentapeptide_3
		690	pfam13607	4	Succ_CoA_lig
		691	pfam13707	4	RloB
		692	pfam13751	4	DDE_Tnp_1_6
		693	pfam14011	4	ESX-1_EspG
		694	pfam14018	4	DUF4234
		695	pfam14022	4	DUF4238
		696	pfam14367	4	DUF4411
		697	pfam14386	4	DUF4417
		698	pfam14579	4	HHH_6
		699	pfam16289	4	DUF4935
		700	pfam17429	4	GP70
		701	pfam17469	4	Gp68
		702	pfam17964	4	Big_10
		703	pfam18944	4	DUF5691
		704	pfam00012	3	HSP70
		705	pfam00070	3	Pyr_redox
		706	pfam00122	3	E1-E2_ATPase
		707	pfam00166	3	Cpn10
		708	pfam00324	3	AA_permease
		709	pfam00400	3	WD40
		710	pfam00652	3	Ricin_B_lectin
		711	pfam00672	3	HAMP
		712	pfam00679	3	EFG_C
		713	pfam00986	3	DNA_gyraseB_C
		714	pfam01041	3	DegT_DnrJ_EryC1
		715	pfam01047	3	MarR
		716	pfam01149	3	Fapy_DNA_glyco
		717	pfam01209	3	Ubie_methyltran
		718	pfam01345	3	DUF11
		719	pfam01653	3	DNA_ligase_aden
		720	pfam01734	3	Patatin
		721	pfam01743	3	PolyA_pol
		722	pfam01870	3	Hjc
		723	pfam01904	3	DUF72
		724	pfam01926	3	MMR_HSR1
		725	pfam01928	3	CYTH
		726	pfam02021	3	UPF0102
		727	pfam02585	3	PIG-L
		728	pfam02698	3	DUF218
		729	pfam02719	3	Polysacc_synt_2
		730	pfam03061	3	4HBT
		731	pfam03129	3	HGTP_anticodon
		732	pfam03629	3	SASA
		733	pfam03764	3	EFG_IV
		734	pfam03965	3	Penicillinase_R
		735	pfam04266	3	ASCH
		736	pfam04307	3	YdjM
		737	pfam04446	3	Thg1
		738	pfam04488	3	Gly_transf_sug
		739	pfam05050	3	Methyltransf_21
		740	pfam05135	3	Phage_connect_1
		741	pfam05203	3	Hom_end_hint
		742	pfam05423	3	Mycobact_memb
		743	pfam05532	3	CsbD
		744	pfam05977	3	MFS_3
		745	pfam06056	3	Terminase_5
		746	pfam06616	3	BsuBI_PstI_RE
		747	pfam06831	3	H2TH
		748	pfam06953	3	ArsD
		749	pfam07638	3	Sigma70_ECF
		750	pfam07992	3	Pyr_redox_2
		751	pfam08020	3	DUF1706
		752	pfam08386	3	Abhydrolase_4
		753	pfam08401	3	DUF1738
		754	pfam08667	3	BetR
		755	pfam08681	3	DUF1778
		756	pfam09992	3	NAGPA
		757	pfam10049	3	DUF2283
		758	pfam10111	3	Glyco_tranf_2_2
		759	pfam10552	3	ORF6C
		760	pfam10947	3	DUF2628
		761	pfam11284	3	DUF3085
		762	pfam12002	3	MgsA_C
		763	pfam12138	3	Spherulin4
		764	pfam12464	3	Mac
		765	pfam12639	3	Colicin-DNase
		766	pfam12645	3	HTH_16
		767	pfam12770	3	CHAT
		768	pfam12917	3	HD_2
		769	pfam13023	3	HD_3
		770	pfam13184	3	KH_5
		771	pfam13193	3	AMP-binding_C
		772	pfam13195	3	DUF4011
		773	pfam13336	3	AcetylCoA_hyd_C
		774	pfam13353	3	Fer4_12
		775	pfam13368	3	Toprim_C_rpt
		776	pfam13406	3	SLT_2
		777	pfam13412	3	HTH_24
		778	pfam13450	3	NAD_binding_8
		779	pfam13470	3	PIN_3
		780	pfam13499	3	EF-hand_7
		781	pfam13520	3	AA_permease_2
		782	pfam13522	3	GATase_6
		783	pfam13537	3	GATase_7
		784	pfam13542	3	HTH_Tnp_ISL3
		785	pfam13579	3	Glyco_trans_4_4
		786	pfam13610	3	DDE_Tnp_IS240
		787	pfam13613	3	HTH_Tnp_4
		788	pfam13619	3	KTSC
		789	pfam13857	3	Ank_5
		790	pfam14078	3	DUF4259
		791	pfam14198	3	TnpV
		792	pfam14414	3	WHH
		793	pfam14492	3	EFG_II
		794	pfam14511	3	RE_EcoO109I
		795	pfam14528	3	LAGLIDADG_3
		796	pfam15891	3	Nuc_deoxyri_tr2
		797	pfam16124	3	RecQ_Zn_bind
		798	pfam16193	3	AAA_assoc_2
		799	pfam16555	3	GramPos_pilinD1
		800	pfam16708	3	LppA
		801	pfam17164	3	DUF5122
		802	pfam17338	3	GP88
		803	pfam17463	3	Gp79
		804	pfam17728	3	BsuBI_PstI_RE_N
		805	pfam17862	3	AAA_lid_3
		806	pfam17871	3	AAA_lid_9
		807	pfam17925	3	TetR_C_20
		808	pfam18029	3	Glyoxalase_6
		809	pfam18731	3	HEPN_Swt1
		810	pfam18862	3	ApeA_NTD1
		811	pfam18894	3	PhageMetallopep
		812	pfam18896	3	SLT_3
		813	pfam00035	2	dsrm
		814	pfam00092	2	VWA
		815	pfam00108	2	Thiolase_N
		816	pfam00132	2	Hexapep
		817	pfam00155	2	Aminotran_1_2
		818	pfam00171	2	Aldedh
		819	pfam00199	2	Catalase
		820	pfam00204	2	DNA_gyraseB
		821	pfam00211	2	Guanylate_cyc
		822	pfam00296	2	Bac_luciferase
		823	pfam00300	2	His_Phos_1
		824	pfam00391	2	PEP-utilizers
		825	pfam00398	2	RrnaAD
		826	pfam00413	2	Peptidase_M10
		827	pfam00437	2	T2SSE
		828	pfam00441	2	Acyl-CoA_dh_1
		829	pfam00486	2	Trans_reg_C
		830	pfam00498	2	FHA
		831	pfam00521	2	DNA_topoisoIV
		832	pfam00550	2	PP-binding
		833	pfam00570	2	HRDC
		834	pfam00587	2	tRNA-synt_2b
		835	pfam00636	2	Ribonuclease_3
		836	pfam00656	2	Peptidase_C14
		837	pfam00704	2	Glyco_hydro_18
		838	pfam00801	2	PKD
		839	pfam00857	2	Isochorismatase
		840	pfam00899	2	ThiF
		841	pfam00905	2	Transpeptidase
		842	pfam00932	2	LTD
		843	pfam00939	2	Na_sulph_symp
		844	pfam00959	2	Phage_lysozyme
		845	pfam01326	2	PPDK_N
		846	pfam01341	2	Glyco_hydro_6
		847	pfam01343	2	Peptidase_S49
		848	pfam01344	2	Kelch_1
		849	pfam01443	2	Viral_helicase1
		850	pfam01526	2	DDE_Tnp_Tn3
		851	pfam01531	2	Glyco_transf_11
		852	pfam01544	2	CorA
		853	pfam01593	2	Amino_oxidase
		854	pfam01638	2	HxlR
		855	pfam01783	2	Ribosomal_L32p
		856	pfam01850	2	PIN
		857	pfam01930	2	Cas_Cas4
		858	pfam01936	2	NYN
		859	pfam01979	2	Amidohydro_1
		860	pfam01980	2	UPF0066
		861	pfam02037	2	SAP
		862	pfam02151	2	UVR
		863	pfam02163	2	Peptidase_M50
		864	pfam02417	2	Chromate_transp
		865	pfam02452	2	PemK_toxin
		866	pfam02575	2	YbaB_DNA_bd
		867	pfam02592	2	Vut_1
		868	pfam02620	2	DUF177
		869	pfam02633	2	Creatininase
		870	pfam02709	2	Glyco_transf_7C
		871	pfam02770	2	Acyl-CoA_dh_M
		872	pfam02771	2	Acyl-CoA_dh_N
		873	pfam02803	2	Thiolase_C
		874	pfam02896	2	PEP-utilizers_C
		875	pfam03109	2	ABC1
		876	pfam03120	2	DNA_ligase_OB
		877	pfam03169	2	OPT
		878	pfam03176	2	MMPL
		879	pfam03275	2	GLF
		880	pfam03446	2	NAD_binding_2
		881	pfam03462	2	PCRF
		882	pfam03600	2	CitMHS
		883	pfam03691	2	UPF0167
		884	pfam03704	2	BTAD
		885	pfam03781	2	FGE-sulfatase
		886	pfam03880	2	DbpA
		887	pfam03881	2	Fructosamin_kin
		888	pfam03988	2	DUF347
		889	pfam03995	2	Inhibitor_I36
		890	pfam04228	2	Zn_peptidase
		891	pfam04232	2	SpoVS
		892	pfam04519	2	Bactofilin
		893	pfam04647	2	AgrB
		894	pfam04760	2	IF2_N
		895	pfam04892	2	VanZ
		896	pfam05122	2	SpdB
		897	pfam05204	2	Hom_end
		898	pfam05697	2	Trigger_N
		899	pfam05698	2	Trigger_C
		900	pfam05707	2	Zot
		901	pfam05713	2	MobC
		902	pfam05729	2	NACHT
		903	pfam06445	2	GyrI-like
		904	pfam06564	2	CBP_BcsQ
		905	pfam06827	2	zf-FPG_IleRS
		906	pfam06854	2	Phage_Gp15
		907	pfam07015	2	VirC1
		908	pfam07460	2	NUMOD3
		909	pfam07485	2	DUF1529
		910	pfam07755	2	DUF1611
		911	pfam07885	2	Ion_trans_2
		912	pfam07929	2	PRiA4_ORF3
		913	pfam08000	2	bPH_1
		914	pfam08291	2	Peptidase_M15_3
		915	pfam08460	2	SH3_5
		916	pfam08486	2	SpoIID
		917	pfam08707	2	PriCT_2
		918	pfam08861	2	DUF1828
		919	pfam08862	2	DUF1829
		920	pfam08867	2	FRG
		921	pfam08890	2	Phage_TAC_5
		922	pfam08965	2	DUF1870
		923	pfam09126	2	NaeI
		924	pfam09339	2	HTH_IclR
		925	pfam09388	2	SpoOE-like
		926	pfam09423	2	PhoD
		927	pfam09552	2	RE_BstXI
		928	pfam09848	2	DUF2075
		929	pfam10076	2	DUF2313
		930	pfam10387	2	DUF2442
		931	pfam10543	2	ORF6N
		932	pfam10604	2	Polyketide_cyc2
		933	pfam10611	2	DUF2469
		934	pfam10934	2	DUF2634
		935	pfam10987	2	DUF2806
		936	pfam11171	2	DUF2958
		937	pfam11195	2	DUF2829
		938	pfam11236	2	DUF3037
		939	pfam11238	2	DUF3039
		940	pfam11343	2	DUF3145
		941	pfam11443	2	DUF2828
		942	pfam11750	2	DUF3307
		943	pfam11863	2	DUF3383
		944	pfam11907	2	DUF3427
		945	pfam11964	2	SpoIIAA-like
		946	pfam12169	2	DNA_pol3_gamma3
		947	pfam12224	2	Amidoligase_2
		948	pfam12848	2	ABC_tran_Xtn
		949	pfam13031	2	DUF3892
		950	pfam13088	2	BNR_2
		951	pfam13098	2	Thioredoxin_2
		952	pfam13166	2	AAA_13
		953	pfam13173	2	AAA_14
		954	pfam13180	2	PDZ_2
		955	pfam13186	2	SPASM
		956	pfam13227	2	DUF4035
		957	pfam13238	2	AAA_18
		958	pfam13403	2	Hint_2
		959	pfam13462	2	Thioredoxin_4
		960	pfam13477	2	Glyco_trans_4_2
		961	pfam13521	2	AAA_28
		962	pfam13555	2	AAA_29
		963	pfam13621	2	Cupin_8
		964	pfam13635	2	DUF4143
		965	pfam13693	2	HTH_35
		966	pfam13711	2	DUF4160
		967	pfam13735	2	tRNA_NucTran2_2
		968	pfam13768	2	VWA_3
		969	pfam13808	2	DDE_Tnp_1_assoc
		970	pfam13833	2	EF-hand_8
		971	pfam14041	2	Lipoprotein_21
		972	pfam14062	2	DUF4253
		973	pfam14088	2	DUF4268
		974	pfam14096	2	DUF4274
		975	pfam14205	2	Cys_rich_KTR
		976	pfam14253	2	AbiH
		977	pfam14265	2	DUF4355
		978	pfam14273	2	DUF4360
		979	pfam14335	2	DUF4391
		980	pfam14355	2	Abi_C
		981	pfam14464	2	Prok-JAB
		982	pfam14622	2	Ribonucleas_3_3
		983	pfam14890	2	Intein_splicing
		984	pfam15604	2	Ntox15
		985	pfam15648	2	Tox-REase-5
		986	pfam15738	2	YafQ_toxin
		987	pfam15892	2	BNR_4
		988	pfam15943	2	YdaS_antitoxin
		989	pfam16280	2	DUF4928
		990	pfam16472	2	DUF5050
		991	pfam16697	2	Yop-YscD_cpl
		992	pfam17420	2	Gp17
		993	pfam17782	2	DprA_WH
		994	pfam17820	2	PDZ_6
		995	pfam17863	2	AAA_lid_2
		996	pfam18143	2	HAD_SAK_2
		997	pfam18454	2	Mtd_N
		998	pfam18621	2	DUF5628
		999	pfam18662	2	HTH_56
		1000	pfam18723	2	aGPT-Pplase1
		1001	pfam18735	2	HEPN_RiboL-PSP
		1002	pfam18911	2	PKD_4
		1003	pfam18928	2	DUF5677
		1004	pfam18994	2	Prophage_tailD1
		1005	pfam00011	1	HSP20
		1006	pfam00015	1	MCPsignal
		1007	pfam00027	1	cNMP_binding
		1008	pfam00036	1	EF-hand_1
		1009	pfam00080	1	Sod_Cu
		1010	pfam00109	1	ketoacyl-synt
		1011	pfam00115	1	COX1
		1012	pfam00117	1	GATase
		1013	pfam00118	1	Cpn60_TCP1
		1014	pfam00140	1	Sigma70_r1_2
		1015	pfam00142	1	Fer4_NifH
		1016	pfam00150	1	Cellulase
		1017	pfam00152	1	tRNA-synt_2
		1018	pfam00160	1	Pro_isomerase
		1019	pfam00202	1	Aminotran_3
		1020	pfam00205	1	TPP_enzyme_M
		1021	pfam00230	1	MIP
		1022	pfam00246	1	Peptidase_M14
		1023	pfam00253	1	Ribosomal_S14
		1024	pfam00254	1	FKBP_C
		1025	pfam00265	1	TK
		1026	pfam00266	1	Aminotran_5
		1027	pfam00291	1	PALP
		1028	pfam00294	1	PfkB
		1029	pfam00326	1	Peptidase_S9
		1030	pfam00327	1	Ribosomal_L30
		1031	pfam00355	1	Rieske
		1032	pfam00381	1	PTS-HPr
		1033	pfam00388	1	PI-PLC-X
		1034	pfam00389	1	2-Hacid_dh
		1035	pfam00393	1	6PGD
		1036	pfam00408	1	PGM_PMM_IV
		1037	pfam00464	1	SHMT
		1038	pfam00471	1	Ribosomal_L33
		1039	pfam00475	1	IGPD
		1040	pfam00496	1	SBP_bac_5
		1041	pfam00497	1	SBP_bac_3
		1042	pfam00512	1	HisKA
		1043	pfam00520	1	Ion_trans
		1044	pfam00571	1	CBS
		1045	pfam00578	1	AhpC-TSA
		1046	pfam00582	1	Usp
		1047	pfam00591	1	Glycos_transf_3
		1048	pfam00689	1	Cation_ATPase_C
		1049	pfam00690	1	Cation_ATPase_N
		1050	pfam00707	1	IF3_C
		1051	pfam00709	1	Adenylsucc_synt
		1052	pfam00722	1	Glyco_hydro_16
		1053	pfam00763	1	THF_DHG_CYH
		1054	pfam00797	1	Acetyltransf_2
		1055	pfam00830	1	Ribosomal_L28
		1056	pfam00881	1	Nitroreductase
		1057	pfam00892	1	EamA
		1058	pfam00903	1	Glyoxalase
		1059	pfam00924	1	MS_channel
		1060	pfam00931	1	NB-ARC
		1061	pfam00934	1	PE
		1062	pfam00958	1	GMP_synt_C
		1063	pfam00975	1	Thioesterase
		1064	pfam01042	1	Ribonuc_L-PSP
		1065	pfam01048	1	PNP_UDP_1
		1066	pfam01053	1	Cys_Met_Meta_PP
		1067	pfam01095	1	Pectinesterase
		1068	pfam01126	1	Heme_oxygenase
		1069	pfam01128	1	IspD
		1070	pfam01177	1	Asp_Glu_race
		1071	pfam01228	1	Gly_radical
		1072	pfam01243	1	Putative_PNPOx
		1073	pfam01256	1	Carb_kinase
		1074	pfam01259	1	SAICAR_synt
		1075	pfam01324	1	Diphtheria_R
		1076	pfam01325	1	Fe_dep_repress
		1077	pfam01329	1	Pterin_4a
		1078	pfam01337	1	Barstar
		1079	pfam01361	1	Tautomerase
		1080	pfam01396	1	zf-C4_Topoisom
		1081	pfam01411	1	tRNA-synt_2c
		1082	pfam01425	1	Amidase
		1083	pfam01434	1	Peptidase_M41
		1084	pfam01470	1	Peptidase_C15
		1085	pfam01477	1	PLAT
		1086	pfam01494	1	FAD_binding_3
		1087	pfam01557	1	FAA_hydrolase
		1088	pfam01565	1	FAD_binding_4
		1089	pfam01569	1	PAP2
		1090	pfam01575	1	MaoC_dehydratas
		1091	pfam01582	1	TIR
		1092	pfam01590	1	GAF
		1093	pfam01596	1	Methyltransf_3
		1094	pfam01614	1	IclR
		1095	pfam01625	1	PMSR
		1096	pfam01739	1	CheR
		1097	pfam01769	1	MgtE
		1098	pfam01841	1	Transglut_core
		1099	pfam01872	1	RibD_C
		1100	pfam01882	1	DUF58
		1101	pfam01925	1	TauE
		1102	pfam01934	1	DUF86
		1103	pfam01978	1	TrmB
		1104	pfam01981	1	PTH2
		1105	pfam01982	1	CTP-dep_RFKase
		1106	pfam01988	1	VIT1
		1107	pfam02146	1	SIR2
		1108	pfam02156	1	Glyco_hydro_26
		1109	pfam02182	1	SAD_SRA
		1110	pfam02210	1	Laminin_G_2
		1111	pfam02245	1	Pur_DNA_glyco
		1112	pfam02257	1	RFX_DNA_binding
		1113	pfam02423	1	OCD_Mu_crystall
		1114	pfam02449	1	Glyco_hydro_42
		1115	pfam02464	1	CinA
		1116	pfam02475	1	Met_10
		1117	pfam02486	1	Rep_trans
		1118	pfam02502	1	LacAB_rpiB
		1119	pfam02540	1	NAD_synthase
		1120	pfam02544	1	Steroid_dh
		1121	pfam02554	1	CstA
		1122	pfam02556	1	SecB
		1123	pfam02559	1	CarD_CdnL_TRCF
		1124	pfam02562	1	PhoH
		1125	pfam02601	1	Exonuc_VII_L
		1126	pfam02617	1	ClpS
		1127	pfam02630	1	SCO1-SenC
		1128	pfam02668	1	TauD
		1129	pfam02743	1	dCache_1
		1130	pfam02763	1	Diphtheria_C
		1131	pfam02764	1	Diphtheria_T
		1132	pfam02775	1	TPP_enzyme_C
		1133	pfam02776	1	TPP_enzyme_N
		1134	pfam02801	1	Ketoacyl-synt_C
		1135	pfam02824	1	TGS
		1136	pfam02826	1	2-Hacid_dh_C
		1137	pfam02852	1	Pyr_redox_dim
		1138	pfam02873	1	MurB_C
		1139	pfam02878	1	PGM_PMM_I
		1140	pfam02879	1	PGM_PMM_II
		1141	pfam02880	1	PGM_PMM_III
		1142	pfam02882	1	THF_DHG_CYH_C
		1143	pfam02885	1	Glycos_trans_3N
		1144	pfam02909	1	TetR_C
		1145	pfam03013	1	Pyr_excise
		1146	pfam03050	1	DDE_Tnp_IS66
		1147	pfam03070	1	TENA_THI-4
		1148	pfam03091	1	CutA1
		1149	pfam03098	1	An_peroxidase
		1150	pfam03154	1	Atrophin-1
		1151	pfam03330	1	DPBB_1
		1152	pfam03448	1	MgtE_N
		1153	pfam03473	1	MOSC
		1154	pfam03477	1	ATP-cone
		1155	pfam03592	1	Terminase_2
		1156	pfam03596	1	Cad
		1157	pfam03699	1	UPF0182
		1158	pfam03738	1	GSP_synth
		1159	pfam03772	1	Competence
		1160	pfam03795	1	YCII
		1161	pfam03803	1	Scramblase
		1162	pfam03838	1	RecU
		1163	pfam03848	1	TehB
		1164	pfam03853	1	YjeF_N
		1165	pfam03861	1	ANTAR
		1166	pfam03960	1	ArsC
		1167	pfam04024	1	PspC
		1168	pfam04069	1	OpuAC
		1169	pfam04235	1	DUF418
		1170	pfam04250	1	DUF429
		1171	pfam04284	1	DUF441
		1172	pfam04293	1	SpoVR
		1173	pfam04328	1	Sel_put
		1174	pfam04434	1	SWIM
		1175	pfam04447	1	DUF550
		1176	pfam04454	1	Linocin_M18
		1177	pfam04465	1	DUF499
		1178	pfam04480	1	DUF559
		1179	pfam04555	1	XhoI
		1180	pfam04630	1	Phage_TTP_1
		1181	pfam04740	1	LXG
		1182	pfam04932	1	Wzy_C
		1183	pfam04960	1	Glutaminase
		1184	pfam04973	1	NMN_transporter
		1185	pfam04978	1	DUF664
		1186	pfam04993	1	TfoX_N
		1187	pfam05015	1	HigB-like_toxin
		1188	pfam05066	1	HARE-HTH
		1189	pfam05118	1	Asp_Arg_Hydrox
		1190	pfam05198	1	IF3_N
		1191	pfam05223	1	MecA_N
		1192	pfam05258	1	DUF721
		1193	pfam05368	1	NmrA
		1194	pfam05402	1	PqqD
		1195	pfam05481	1	Myco_19_kDa
		1196	pfam05595	1	DUF771
		1197	pfam05610	1	DUF779
		1198	pfam05675	1	DUF817
		1199	pfam05685	1	Uma2
		1200	pfam05701	1	WEMBL
		1201	pfam05719	1	GPP34
		1202	pfam05738	1	Cna_B
		1203	pfam05816	1	TelA
		1204	pfam05853	1	BKACE
		1205	pfam05876	1	Terminase_GpA
		1206	pfam05895	1	DUF859
		1207	pfam05922	1	Inhibitor_I9
		1208	pfam05990	1	DUF900
		1209	pfam06054	1	CoiA
		1210	pfam06068	1	TIP49
		1211	pfam06094	1	GGACT
		1212	pfam06108	1	DUF952
		1213	pfam06222	1	Phage_TAC_1
		1214	pfam06305	1	LapA_dom
		1215	pfam06342	1	DUF1057
		1216	pfam06480	1	FtsH_ext
		1217	pfam06609	1	TRI12
		1218	pfam06689	1	zf-C4_ClpX
		1219	pfam06725	1	3D
		1220	pfam06772	1	LtrA
		1221	pfam06791	1	TMP_2
		1222	pfam06810	1	Phage_GP20
		1223	pfam06855	1	YozE_SAM_like
		1224	pfam06966	1	DUF1295
		1225	pfam06983	1	3-dmu-9_3-mt
		1226	pfam06993	1	DUF1304
		1227	pfam07022	1	Phage_CI_repr
		1228	pfam07285	1	DUF1444
		1229	pfam07464	1	ApoLp-III
		1230	pfam07471	1	Phage_Nu1
		1231	pfam07486	1	Hydrolase_2
		1232	pfam07538	1	ChW
		1233	pfam07722	1	Peptidase_C26
		1234	pfam07730	1	HisKA_3
		1235	pfam07819	1	PGAP1
		1236	pfam07831	1	PYNP_C
		1237	pfam07907	1	YibE_F
		1238	pfam07969	1	Amidohydro_3
		1239	pfam07973	1	tRNA_SAD
		1240	pfam08028	1	Acyl-CoA_dh_2
		1241	pfam08044	1	DUF1707
		1242	pfam08239	1	SH3_3
		1243	pfam08298	1	AAA_PrkA
		1244	pfam08299	1	Bac_DnaA_C
		1245	pfam08305	1	NPCBM
		1246	pfam08317	1	Spc7
		1247	pfam08450	1	SGL
		1248	pfam08534	1	Redoxin
		1249	pfam08543	1	Phos_pyr_kin
		1250	pfam08761	1	dUTPase_2
		1251	pfam08822	1	DUF1804
		1252	pfam08838	1	DUF1811
		1253	pfam08870	1	DndE
		1254	pfam08878	1	DUF1837
		1255	pfam08889	1	WbqC
		1256	pfam08940	1	DUF1918
		1257	pfam09015	1	NgoMIV_restric
		1258	pfam09019	1	EcoRII-C
		1259	pfam09084	1	NMT1
		1260	pfam09286	1	Pro-kuma_activ
		1261	pfam09382	1	RQC
		1262	pfam09393	1	DUF2001
		1263	pfam09438	1	DUF2017
		1264	pfam09491	1	RE_AlwI
		1265	pfam09517	1	RE_Eco29kI
		1266	pfam09519	1	RE_HindVP
		1267	pfam09572	1	RE_XamI
		1268	pfam09609	1	Cas_GSU0054
		1269	pfam09617	1	Cas_GSU0053
		1270	pfam09693	1	Phage_XkdX
		1271	pfam09852	1	DUF2079
		1272	pfam09924	1	DUF2156
		1273	pfam09949	1	DUF2183
		1274	pfam09965	1	DUF2199
		1275	pfam09967	1	DUF2201
		1276	pfam10002	1	DUF2243
		1277	pfam10021	1	DUF2263
		1278	pfam10092	1	DUF2330
		1279	pfam10099	1	RskA
		1280	pfam10370	1	DUF2437
		1281	pfam10502	1	Peptidase_S26
		1282	pfam10668	1	Phage_terminase
		1283	pfam10711	1	DUF2513
		1284	pfam10712	1	NAD-GH
		1285	pfam10720	1	DUF2515
		1286	pfam10774	1	DUF4226
		1287	pfam10844	1	DUF2577
		1288	pfam10960	1	Holin_BhlA
		1289	pfam11185	1	DUF2971
		1290	pfam11361	1	DUF3159
		1291	pfam11380	1	Stealth_CR2
		1292	pfam11553	1	DUF3231
		1293	pfam11645	1	PDDEXK_5
		1294	pfam11681	1	DUF3277
		1295	pfam11784	1	DUF3320
		1296	pfam11855	1	DUF3375
		1297	pfam11867	1	DUF3387
		1298	pfam11962	1	Peptidase_G2
		1299	pfam11999	1	DUF3494
		1300	pfam12008	1	EcoR124_C
		1301	pfam12089	1	DUF3566
		1302	pfam12102	1	DUF3578
		1303	pfam12158	1	DUF3592
		1304	pfam12388	1	Peptidase_M57
		1305	pfam12481	1	DUF3700
		1306	pfam12487	1	DUF3703
		1307	pfam12564	1	TypeIII_RM_meth
		1308	pfam12587	1	DUF3761
		1309	pfam12627	1	PolyA_pol_RNAbd
		1310	pfam12648	1	TcpE
		1311	pfam12680	1	SnoaL_2
		1312	pfam12775	1	AAA_7
		1313	pfam12787	1	EcsC
		1314	pfam12826	1	HHH_2
		1315	pfam12836	1	HHH_3
		1316	pfam12850	1	Metallophos_2
		1317	pfam12851	1	Tet_JBP
		1318	pfam12867	1	DinB_2
		1319	pfam12900	1	Pyridox_ox_2
		1320	pfam12949	1	HeH
		1321	pfam12974	1	Phosphonate-bd
		1322	pfam13006	1	Nterm_IS4
		1323	pfam13026	1	DUF3887
		1324	pfam13032	1	DUF3893
		1325	pfam13037	1	DUF3898
		1326	pfam13039	1	DUF3900
		1327	pfam13111	1	DUF3962
		1328	pfam13151	1	DUF3990
		1329	pfam13185	1	GAF_2
		1330	pfam13203	1	DUF2201_N
		1331	pfam13246	1	Cation_ATPase
		1332	pfam13280	1	WYL
		1333	pfam13289	1	SIR2_2
		1334	pfam13305	1	WHG
		1335	pfam13342	1	Toprim_Crpt
		1336	pfam13350	1	Y_phosphatase3
		1337	pfam13360	1	PQQ_2
		1338	pfam13379	1	NMT1_2
		1339	pfam13393	1	tRNA-synt_His
		1340	pfam13405	1	EF-hand_6
		1341	pfam13420	1	Acetyltransf_4
		1342	pfam13434	1	K_oxygenase
		1343	pfam13449	1	Phytase-like
		1344	pfam13463	1	HTH_27
		1345	pfam13468	1	Glyoxalase_3
		1346	pfam13471	1	Transglut_core3
		1347	pfam13506	1	Glyco_transf_21
		1348	pfam13523	1	Acetyltransf_8
		1349	pfam13531	1	SBP_bac_11
		1350	pfam13556	1	HTH_30
		1351	pfam13558	1	SbcCD_C
		1352	pfam13569	1	DUF4132
		1353	pfam13577	1	SnoaL_4
		1354	pfam13597	1	NRDD
		1355	pfam13602	1	ADH_zinc_N_2
		1356	pfam13606	1	Ank_3
		1357	pfam13620	1	CarboxypepD_reg
		1358	pfam13638	1	PIN_4
		1359	pfam13640	1	2OG-FeII_Oxy_3
		1360	pfam13653	1	GDPD_2
		1361	pfam13655	1	RVT_N
		1362	pfam13672	1	PP2C_2
		1363	pfam13700	1	DUF4158
		1364	pfam13704	1	Glyco_tranf_2_4
		1365	pfam13708	1	DUF4942
		1366	pfam13722	1	CstA_5TM
		1367	pfam13738	1	Pyr_redox_3
		1368	pfam13783	1	DUF4177
		1369	pfam13823	1	ADH_N_assoc
		1370	pfam13827	1	DUF4189
		1371	pfam13835	1	DUF4194
		1372	pfam13845	1	Septum_form
		1373	pfam13935	1	Ead_Ea22
		1374	pfam13964	1	Kelch_6
		1375	pfam13977	1	TetR_C_6
		1376	pfam14040	1	DNase_NucA_NucB
		1377	pfam14076	1	DUF4258
		1378	pfam14080	1	DUF4261
		1379	pfam14081	1	DUF4262
		1380	pfam14082	1	DUF4263
		1381	pfam14090	1	HTH_39
		1382	pfam14094	1	DUF4272
		1383	pfam14214	1	Helitron_like_N
		1384	pfam14219	1	DUF4328
		1385	pfam14287	1	DUF4368
		1386	pfam14305	1	ATPgrasp_TupA
		1387	pfam14337	1	DUF4393
		1388	pfam14338	1	Mrr_N
		1389	pfam14390	1	DUF4420
		1390	pfam14408	1	Actino_peptide
		1391	pfam14430	1	Imm1
		1392	pfam14433	1	SUKH-3
		1393	pfam14457	1	Prok-E2_A
		1394	pfam14559	1	TPR_19
		1395	pfam14567	1	SUKH_5
		1396	pfam14595	1	Thioredoxin_9
		1397	pfam15541	1	Ntox4
		1398	pfam15542	1	Ntox50
		1399	pfam15543	1	Ntox5
		1400	pfam15567	1	Imm35
		1401	pfam15588	1	Imm10
		1402	pfam15589	1	Imm21
		1403	pfam15595	1	Imm51
		1404	pfam16169	1	DUF4872
		1405	pfam16259	1	DUF4913
		1406	pfam16263	1	DUF4917
		1407	pfam16364	1	Antigen_C
		1408	pfam16475	1	DUF5052
		1409	pfam16525	1	MHB
		1410	pfam16571	1	FBP_C
		1411	pfam16640	1	Big_3_5
		1412	pfam16729	1	DUF5067
		1413	pfam16807	1	DUF5072
		1414	pfam16912	1	Glu_dehyd_C
		1415	pfam17201	1	Cache_3-Cache_2
		1416	pfam17356	1	PBSX_XtrA
		1417	pfam17396	1	DUF1611_N
		1418	pfam17428	1	DUF5412
		1419	pfam17481	1	Phage_sheath_1N
		1420	pfam17749	1	MIP-T3_C
		1421	pfam17767	1	NAPRTase_N
		1422	pfam17912	1	OB_MalK
		1423	pfam17936	1	Big_6
		1424	pfam17989	1	ALP_N
		1425	pfam17998	1	AgI_II_C2
		1426	pfam18019	1	HD_6
		1427	pfam18066	1	Phage_ABA_S
		1428	pfam18075	1	FtsX_ECD
		1429	pfam18144	1	SMODS
		1430	pfam18154	1	pPIWI_RE_REase
		1431	pfam18155	1	pPIWI_RE_Z
		1432	pfam18156	1	pPIWI_RE_Y
		1433	pfam18157	1	MID_pPIWI_RE
		1434	pfam18171	1	LSDAT_prok
		1435	pfam18180	1	LD_cluster3
		1436	pfam18185	1	STALD
		1437	pfam18352	1	Gp138_N
		1438	pfam18406	1	DUF1281_C
		1439	pfam18476	1	PIN_8
		1440	pfam18722	1	MazG_C
		1441	pfam18724	1	aGPT-Pplase2
		1442	pfam18751	1	Ploopntkinase3
		1443	pfam18818	1	MPTase-PolyVal
		1444	pfam18847	1	LPD29
		1445	pfam18899	1	DUF5655
		1446	pfam18932	1	DUF5681
		1Pfam name at CDD database/Pfam database
		2Number of Pfam domain in identified prophages
		3Gene name at CDD database/Pfam database
