# Supplementary material for: Systematic analysis of prophage elements in actinobacterial genomes reveals a remarkable phylogenetic diversity
Source: Sci Rep. 2023 Mar 17;13:4410. doi: 10.1038/s41598-023-30829-z (PMC10023795; doi:10.1038/s41598-023-30829-z)
Supplement: Supplementary file 2 — Supplementary Information 2. [file 41598_2023_30829_MOESM2_ESM.zip › final-tables/S.Table 9.xlsx]

## Sheet: Sheet1
			S.Table 9: List of the identified secondary metabolite clusters in prophages from bacterial chromosomes.
			S.no	Prophage1	Host2	Size3	Organism Name4	Chromosome5	Classification6	Antismash7
			1	CP028130.1_fragment_9	CP028130.1	172380	Rathayibacter_iranicus	bacteria	remnant	butyrolactone
			2	CP062262.1_fragment_51	CP062262.1	46802	Brevibacterium_sp._JNUCC-42	bacteria	intact	cyclic-lactone-autoinducer
			3	CP062262.1_fragment_62	CP062262.1	53670	Brevibacterium_sp._JNUCC-42	bacteria	intact	cyclic-lactone-autoinducer
			4	CP015726.1_fragment_43_1	CP015726.1	70522	Streptomyces_sp._RTd22	bacteria	intact	lanthipeptide-class-i
			5	CP022545.1_fragment_49_1	CP022545.1	50266	Streptomyces_sp._11-1-2	bacteria	remnant	lanthipeptide-class-i
			6	CP028834.1_fragment_87_1	CP028834.1	93629	Streptomyces_sp._M2	bacteria	intact	lanthipeptide-class-i
			7	CP029618.1_fragment_70	CP029618.1	107541	Streptomyces_sp._WAC_06738	bacteria	remnant	lanthipeptide-class-i
			8	CP065050.1_fragment_30	CP065050.1	49484	Streptomyces_solisilvae	bacteria	remnant	lanthipeptide-class-i
			9	CP010407.1_fragment_12	CP010407.1	11113	Streptomyces_vietnamensis	bacteria	remnant	lanthipeptide-class-iv
			10	CP001778.1_fragment_66_1	CP001778.1	41780	Stackebrandtia_nassauensis_DSM_44728	bacteria	intact	lassopeptide
			11	CP059898.1_fragment_48_1	CP059898.1	21316	Streptomyces_sp._M54	bacteria	intact	NRPS-like
			12	AP023358.1_fragment_87_1	AP023358.1	91362	Micromonospora_endophytica	bacteria	intact	nucleoside
			13	CP016793.1_fragment_39_1	CP016793.1	52849	Lentzea_guizhouensis	bacteria	intact	RRE-containing
			1Prophage name
			2Host genome accession numbers in Genbank
			3Prophage size
			4Host organism name
			5Only Bacterial chromosome
			6Classification according current analysis
			7Secondary metabolites clusters name identified by Antismash
			S.Table 9: List of the identified secondary metabolite clusters in prophages from bacterial plasmids.
			S.no	Prophage1	Host2	Size3	Organism Name4	Chromosome5	Classification6	Antismash7
			1	CP032230.1	CP032230.1	86882	Streptomyces_seoulensis	plasmid	remnant	T3PKS
			2	CP046906.1	CP046906.1	91197	Streptomyces_sp._QHH-9511	plasmid	remnant	T3PKS
			3	CP058980.1	CP058980.1	87893	Streptomyces_sp._NEAU-sy36	plasmid	intact	T3PKS
			4	CP070261.1	CP070261.1	85024	Streptomyces_californicus	plasmid	intact	T3PKS
			5	LN831788.1	LN831788.1	86370	Streptomyces_leeuwenhoekii	plasmid	intact	T3PKS
			1Prophage name
			2Host genome accession numbers in Genbank
			3Prophage size
			4Host organism name
			5Only Plasmid chromosome
			6Classification according current analysis
			7Secondary metabolites clusters name identified by Antismash
