# Supplementary material for: Systematic analysis of prophage elements in actinobacterial genomes reveals a remarkable phylogenetic diversity
Source: Sci Rep. 2023 Mar 17;13:4410. doi: 10.1038/s41598-023-30829-z (PMC10023795; doi:10.1038/s41598-023-30829-z)
Supplement: Supplementary file 2 — Supplementary Information 2. [file 41598_2023_30829_MOESM2_ESM.zip › final-tables/S.Table 10.xlsx]

## Sheet: Sheet1
	S.Table 10: List of the identified defense system in prophages from bacterial chromosomes
	Sr.no	Prophage	sys_id	type	subtype	sys_beg	sys_end	protein_in_syst	genes_count	name_of_profiles_in_sys	Intact/remnant	length	Identity	Host	Chromsome	Cluster
	1	CP006841.1_fragment_14_1	PD-Lambda-5_1	PD-Lambda-5	PD-Lambda-5	CP006841.1_fragment_14_1_49	CP006841.1_fragment_14_1_50	CP006841.1_fragment_14_1_49,CP006841.1_fragment_14_1_50	2	PD-Lambda-5__PD-Lambda-5_A,PD-Lambda-5__PD-Lambda-5_B	remnant	38694	100	Corynebacterium_lactis_RW2-5	bacteria	Cluster_1001
	2	CP029254.1_fragment_43_1	Druantia_II_1	Druantia	Druantia_II	CP029254.1_fragment_43_1_37	CP029254.1_fragment_43_1_42	CP029254.1_fragment_43_1_37,CP029254.1_fragment_43_1_40,CP029254.1_fragment_43_1_41,CP029254.1_fragment_43_1_42	4	Druantia_II__DruM,Druantia__DruE_2,Druantia_II__DruF,Druantia_II__DruF	intact	94306	100	Streptomyces_spongiicola	bacteria	Cluster_105
	3	CP015267.1_fragment_59_1	AbiD_1	AbiD	AbiD	CP015267.1_fragment_59_1_22	CP015267.1_fragment_59_1_22	CP015267.1_fragment_59_1_22	1	AbiD__AbiD	remnant	37138	100	Mycobacterium_intracellulare_subsp._chimaera	bacteria	Cluster_1056
	4	CP022223.1_fragment_53_1	AbiD_1	AbiD	AbiD	CP022223.1_fragment_53_1_22	CP022223.1_fragment_53_1_22	CP022223.1_fragment_53_1_22	1	AbiD__AbiD	remnant	35584	99.9947	Mycobacterium_intracellulare_subsp._chimaera	bacteria	Cluster_1056
	5	CP000479.1_fragment_5	RM_Type_III_1	RM	RM_Type_III	CP000479.1_fragment_5_23	CP000479.1_fragment_5_24	CP000479.1_fragment_5_23,CP000479.1_fragment_5_24	2	RM_Type_III__Type_III_REases,RM_Type_III__Type_III_MTases	remnant	37098	100	Mycobacterium_avium_104	bacteria	Cluster_1057
	6	CP065521.1_fragment_7_1	PD-Lambda-1_1	PD-Lambda-1	PD-Lambda-1	CP065521.1_fragment_7_1_48	CP065521.1_fragment_7_1_48	CP065521.1_fragment_7_1_48	1	PD-Lambda-1__PD-Lambda-1	intact	36307	100	Schaalia_sp._19OD2882	bacteria	Cluster_1083
	7	CP080375.1_fragment_77	PD-T4-7_1	PD-T4-7	PD-T4-7	CP080375.1_fragment_77_28	CP080375.1_fragment_77_28	CP080375.1_fragment_77_28	1	PD-T4-7__PD-T4-7	intact	35753	100	Brevibacterium_sp._PAMC21349	bacteria	Cluster_1098
	8	CP028834.1_fragment_87_1	RM_Type_II_1	RM	RM_Type_II	CP028834.1_fragment_87_1_18	CP028834.1_fragment_87_1_25	CP028834.1_fragment_87_1_18,CP028834.1_fragment_87_1_24,CP028834.1_fragment_87_1_25	3	RM_Type_II__Type_II_MTases,RM_Type_II__Type_II_REases,RM_Type_II__Type_II_REases	intact	93629	100	Streptomyces_sp._M2	bacteria	Cluster_110
	9	LT990688.1_fragment_49	AbiD_1	AbiD	AbiD	LT990688.1_fragment_49_16	LT990688.1_fragment_49_16	LT990688.1_fragment_49_16	1	AbiD__AbiD	intact	35277	100	Corynebacterium_diphtheriae_subsp._lausannense	bacteria	Cluster_1107
	10	LT990688.1_fragment_49	AbiD_2	AbiD	AbiD	LT990688.1_fragment_49_43	LT990688.1_fragment_49_43	LT990688.1_fragment_49_43	1	AbiD__AbiD	intact	35277	100	Corynebacterium_diphtheriae_subsp._lausannense	bacteria	Cluster_1107
	11	LT990688.1_fragment_49	RM_Type_I_1	RM	RM_Type_I	LT990688.1_fragment_49_26	LT990688.1_fragment_49_31	LT990688.1_fragment_49_26,LT990688.1_fragment_49_27,LT990688.1_fragment_49_28,LT990688.1_fragment_49_30,LT990688.1_fragment_49_31	5	RM__Type_I_REases,RM__Type_I_S,RM__Type_I_MTases,RM__Type_I_MTases,RM__Type_I_MTases	intact	35277	100	Corynebacterium_diphtheriae_subsp._lausannense	bacteria	Cluster_1107
	12	AP018530.1_fragment_9	AbiL_1	AbiL	AbiL	AP018530.1_fragment_9_57	AP018530.1_fragment_9_58	AP018530.1_fragment_9_57,AP018530.1_fragment_9_58	2	AbiL__AbiLi2,AbiL__AbiLii2	remnant	35170	100	Olsenella_sp._GAM18	bacteria	Cluster_1112
	13	CP016191.1_fragment_5_1	RM_Type_IIG_1	RM	RM_Type_IIG	CP016191.1_fragment_5_1_4	CP016191.1_fragment_5_1_4	CP016191.1_fragment_5_1_4	1	RM_Type_IIG__Type_IIG	remnant	35045	100	Mycobacteroides_abscessus	bacteria	Cluster_1117
	14	CP021122.1_fragment_5_1	RM_Type_IIG_1	RM	RM_Type_IIG	CP021122.1_fragment_5_1_2	CP021122.1_fragment_5_1_2	CP021122.1_fragment_5_1_2	1	RM_Type_IIG__Type_IIG	remnant	33581	100	Mycobacteroides_abscessus_subsp._massiliense	bacteria	Cluster_1117
	15	AP019367.1_fragment_5	AbiD_1	AbiD	AbiD	AP019367.1_fragment_5_2	AP019367.1_fragment_5_2	AP019367.1_fragment_5_2	1	AbiD__AbiD	remnant	33983	100	Parolsenella_catena	bacteria	Cluster_1138
	16	CP062133.1_fragment_33	CBASS_II_3	CBASS	CBASS_II	CP062133.1_fragment_33_25	CP062133.1_fragment_33_27	CP062133.1_fragment_33_25,CP062133.1_fragment_33_26,CP062133.1_fragment_33_27	3	CBASS__AG_E1_ThiF,CBASS__Cyclase_II,CBASS__Phospholipase	intact	33473	100	Mycobacteroides_abscessus	bacteria	Cluster_1145
	17	AP012284.1_fragment_5	RosmerTA_1	RosmerTA	RosmerTA	AP012284.1_fragment_5_2	AP012284.1_fragment_5_6	AP012284.1_fragment_5_2,AP012284.1_fragment_5_3,AP012284.1_fragment_5_5,AP012284.1_fragment_5_6	4	RosmerTA__RmrA_2676476075,RosmerTA__RmrT_2676476075,RosmerTA__RmrA_2734955840,RosmerTA__RmrA_2676476075	intact	32929	100	Corynebacterium_ulcerans_0102	bacteria	Cluster_1157
	18	AP019662.1_fragment_5	RosmerTA_1	RosmerTA	RosmerTA	AP019662.1_fragment_5_2	AP019662.1_fragment_5_6	AP019662.1_fragment_5_2,AP019662.1_fragment_5_3,AP019662.1_fragment_5_5,AP019662.1_fragment_5_6	4	RosmerTA__RmrA_2676476075,RosmerTA__RmrT_2676476075,RosmerTA__RmrA_2734955840,RosmerTA__RmrA_2676476075	intact	32929	100	Corynebacterium_ulcerans	bacteria	Cluster_1157
	19	AP019663.1_fragment_5	RosmerTA_1	RosmerTA	RosmerTA	AP019663.1_fragment_5_2	AP019663.1_fragment_5_6	AP019663.1_fragment_5_2,AP019663.1_fragment_5_3,AP019663.1_fragment_5_5,AP019663.1_fragment_5_6	4	RosmerTA__RmrA_2676476075,RosmerTA__RmrT_2676476075,RosmerTA__RmrA_2734955840,RosmerTA__RmrA_2676476075	intact	32929	99.98	Corynebacterium_ulcerans	bacteria	Cluster_1157
	20	CP012479.1_fragment_7	AbiD_1	AbiD	AbiD	CP012479.1_fragment_7_2	CP012479.1_fragment_7_2	CP012479.1_fragment_7_2	1	AbiD__AbiD	intact	32462	100	Arthrobacter_sp._ERGS1:01	bacteria	Cluster_1163
	21	CP034463.1_fragment_146	AbiU_1	AbiU	AbiU	CP034463.1_fragment_146_14	CP034463.1_fragment_146_14	CP034463.1_fragment_146_14	1	AbiU__AbiU	remnant	32438	100	Streptomyces_aquilus	bacteria	Cluster_1164
	22	CP034463.1_fragment_1	AbiU_1	AbiU	AbiU	CP034463.1_fragment_1_24	CP034463.1_fragment_1_24	CP034463.1_fragment_1_24	1	AbiU__AbiU	remnant	32438	100	Streptomyces_aquilus	bacteria	Cluster_1164
	23	CP059164.1_fragment_59	Tiamat_1	Tiamat	Tiamat	CP059164.1_fragment_59_19	CP059164.1_fragment_59_19	CP059164.1_fragment_59_19	1	Tiamat__TmtA_2734769103	remnant	32272	100	Nocardioides_ungokensis	bacteria	Cluster_1166
	24	CP002329.1_fragment_12_1	RM_Type_IIG_1	RM	RM_Type_IIG	CP002329.1_fragment_12_1_18	CP002329.1_fragment_12_1_18	CP002329.1_fragment_12_1_18	1	RM_Type_IIG__Type_IIG	remnant	31417	100	Mycolicibacter_sinensis	bacteria	Cluster_1179
	25	CP031194.1_fragment_76	AbiU_1	AbiU	AbiU	CP031194.1_fragment_76_32	CP031194.1_fragment_76_32	CP031194.1_fragment_76_32	1	AbiU__AbiU	intact	30078	100	Streptomyces_paludis	bacteria	Cluster_1193
	26	CP058316.1_fragment_12	CapRel_1	CapRel	CapRel	CP058316.1_fragment_12_24	CP058316.1_fragment_12_24	CP058316.1_fragment_12_24	1	CapRel__CapRel	intact	29910	100	Microbacterium_oleivorans	bacteria	Cluster_1198
	27	CP075371.1_fragment_27	RM_Type_IIG_1	RM	RM_Type_IIG	CP075371.1_fragment_27_4	CP075371.1_fragment_27_4	CP075371.1_fragment_27_4	1	RM_Type_IIG__Type_IIG	remnant	26689	100	Nocardioides_aquaticus	bacteria	Cluster_1231
	28	CP007287.1_fragment_12	AbiH_1	AbiH	AbiH	CP007287.1_fragment_12_1	CP007287.1_fragment_12_1	CP007287.1_fragment_12_1	1	AbiH__AbiH	remnant	26497	100	Bifidobacterium_coryneforme	bacteria	Cluster_1235
	29	CP074413.1_fragment_3	AbiD_1	AbiD	AbiD	CP074413.1_fragment_3_21	CP074413.1_fragment_3_21	CP074413.1_fragment_3_21	1	AbiD__AbiD	intact	26040	100	Corynebacterium_diphtheriae	bacteria	Cluster_1237
	30	CP074413.1_fragment_3	Lamassu-Fam_2	Lamassu-Fam	Lamassu-Fam	CP074413.1_fragment_3_28	CP074413.1_fragment_3_30	CP074413.1_fragment_3_28,CP074413.1_fragment_3_29,CP074413.1_fragment_3_30	3	Lamassu-Fam__LmuA_effector_hypothetical,Lamassu-Fam__LmuC_acc_hypothetical,Lamassu-Fam__LmuB_SMC_hypothetical	intact	26040	100	Corynebacterium_diphtheriae	bacteria	Cluster_1237
	31	CP031194.1_fragment_104	RM_Type_IIG_1	RM	RM_Type_IIG	CP031194.1_fragment_104_8	CP031194.1_fragment_104_8	CP031194.1_fragment_104_8	1	RM_Type_IIG__Type_IIG	remnant	25258	100	Streptomyces_paludis	bacteria	Cluster_1246
	32	AP019620.1_fragment_39	RM_Type_I_1	RM	RM_Type_I	AP019620.1_fragment_39_4	AP019620.1_fragment_39_7	AP019620.1_fragment_39_4,AP019620.1_fragment_39_5,AP019620.1_fragment_39_6,AP019620.1_fragment_39_7	4	RM__Type_I_S,RM__Type_I_MTases,RM__Type_I_MTases,RM__Type_I_REases	remnant	24876	100	Streptomyces_antimycoticus	bacteria	Cluster_1253
	33	CP045806.1_fragment_36	RM_Type_IIG_1	RM	RM_Type_IIG	CP045806.1_fragment_36_8	CP045806.1_fragment_36_8	CP045806.1_fragment_36_8	1	RM_Type_IIG__Type_IIG	remnant	23771	100	Gordonia_pseudoamarae	bacteria	Cluster_1259
	34	CP076053.1_fragment_21	RM_Type_III_1	RM	RM_Type_III	CP076053.1_fragment_21_2	CP076053.1_fragment_21_3	CP076053.1_fragment_21_2,CP076053.1_fragment_21_3	2	RM_Type_III__Type_III_REases,RM_Type_III__Type_III_MTases	remnant	22304	100	Nocardioidaceae_bacterium	bacteria	Cluster_1270
	35	CP001684.1_fragment_19	RM_Type_IIG_1	RM	RM_Type_IIG	CP001684.1_fragment_19_16	CP001684.1_fragment_19_16	CP001684.1_fragment_19_16	1	RM_Type_IIG__Type_IIG	intact	22287	100	Slackia_heliotrinireducens_DSM_20476	bacteria	Cluster_1271
	36	LR134379.1_fragment_18	RM_Type_IIG_1	RM	RM_Type_IIG	LR134379.1_fragment_18_16	LR134379.1_fragment_18_16	LR134379.1_fragment_18_16	1	RM_Type_IIG__Type_IIG	intact	22287	100	Slackia_heliotrinireducens	bacteria	Cluster_1271
	37	CP045806.1_fragment_24	Gabija_1	Gabija	Gabija	CP045806.1_fragment_24_19	CP045806.1_fragment_24_20	CP045806.1_fragment_24_19,CP045806.1_fragment_24_20	2	Gabija__GajA,Gabija__GajB_2	remnant	20770	100	Gordonia_pseudoamarae	bacteria	Cluster_1288
	38	CP045806.1_fragment_24	RM_Type_II_1	RM	RM_Type_II	CP045806.1_fragment_24_5	CP045806.1_fragment_24_6	CP045806.1_fragment_24_5,CP045806.1_fragment_24_6	2	RM_Type_II__Type_II_MTases,RM_Type_II__Type_II_REases	remnant	20770	100	Gordonia_pseudoamarae	bacteria	Cluster_1288
	39	CP002299.1_fragment_98	Retron_III_1	Retron	Retron_III	CP002299.1_fragment_98_10	CP002299.1_fragment_98_11	CP002299.1_fragment_98_10,CP002299.1_fragment_98_11	2	Retron_III__PRTase_WH,Retron__RT_Tot	intact	19919	100	Frankia_inefficax	bacteria	Cluster_1299
	40	CP026652.1_fragment_12	RM_Type_IIG_1	RM	RM_Type_IIG	CP026652.1_fragment_12_10	CP026652.1_fragment_12_10	CP026652.1_fragment_12_10	1	RM_Type_IIG__Type_IIG	remnant	19880	100	Streptomyces_dengpaensis	bacteria	Cluster_1301
	41	CP034121.1_fragment_33	RM_Type_IV_1	RM	RM_Type_IV	CP034121.1_fragment_33_20	CP034121.1_fragment_33_21	CP034121.1_fragment_33_20,CP034121.1_fragment_33_21	2	RM_Type_IV__Type_IV_REases,RM_Type_IV__Type_IV_REases	remnant	19462	100	Microbacterium_sp._RG1	bacteria	Cluster_1308
	42	CP034121.1_fragment_33	SoFic_1	SoFIC	SoFic	CP034121.1_fragment_33_23	CP034121.1_fragment_33_23	CP034121.1_fragment_33_23	1	SoFic__SoFic	remnant	19462	100	Microbacterium_sp._RG1	bacteria	Cluster_1308
	43	CP027434.1_fragment_13	Uzume_1	Uzume	Uzume	CP027434.1_fragment_13_3	CP027434.1_fragment_13_3	CP027434.1_fragment_13_3	1	Uzume__UzuA_2712538620	remnant	19094	99.68	Microbacterium_sp._str._'China'	bacteria	Cluster_1314
	44	CP050453.1_fragment_18	Uzume_1	Uzume	Uzume	CP050453.1_fragment_18_3	CP050453.1_fragment_18_3	CP050453.1_fragment_18_3	1	Uzume__UzuA_2712538620	remnant	16005	99.98	Microbacterium_sp._Se63.02b	bacteria	Cluster_1314
	45	CP080491.1_fragment_13	Uzume_1	Uzume	Uzume	CP080491.1_fragment_13_3	CP080491.1_fragment_13_3	CP080491.1_fragment_13_3	1	Uzume__UzuA_2712538620	remnant	19117	100	Microbacterium_sp._Se5.02b	bacteria	Cluster_1314
	46	LR880474.1_fragment_10	Uzume_1	Uzume	Uzume	LR880474.1_fragment_10_3	LR880474.1_fragment_10_3	LR880474.1_fragment_10_3	1	Uzume__UzuA_2712538620	remnant	19094	99.7	Microbacterium_sp._Nx66	bacteria	Cluster_1314
	47	CP013049.1_fragment_67	AbiD_1	AbiD	AbiD	CP013049.1_fragment_67_35	CP013049.1_fragment_67_35	CP013049.1_fragment_67_35	1	AbiD__AbiD	intact	89749	100	Mycobacteroides_abscessus	bacteria	Cluster_132
	48	CP014956.1_fragment_12	AbiD_1	AbiD	AbiD	CP014956.1_fragment_12_58	CP014956.1_fragment_12_58	CP014956.1_fragment_12_58	1	AbiD__AbiD	remnant	64963	99.8327	Mycobacteroides_abscessus	bacteria	Cluster_132
	49	CP016190.1_fragment_12	AbiD_1	AbiD	AbiD	CP016190.1_fragment_12_58	CP016190.1_fragment_12_58	CP016190.1_fragment_12_58	1	AbiD__AbiD	remnant	64963	99.8327	Mycobacteroides_abscessus	bacteria	Cluster_132
	50	CP013049.1_fragment_67	RM_Type_II_1	RM	RM_Type_II	CP013049.1_fragment_67_85	CP013049.1_fragment_67_86	CP013049.1_fragment_67_85,CP013049.1_fragment_67_86	2	RM_Type_II__Type_II_REases,RM_Type_II__Type_II_MTases	intact	89749	100	Mycobacteroides_abscessus	bacteria	Cluster_132
	51	CP014956.1_fragment_46_1	RM_Type_II_1	RM	RM_Type_II	CP014956.1_fragment_46_1_25	CP014956.1_fragment_46_1_26	CP014956.1_fragment_46_1_25,CP014956.1_fragment_46_1_26	2	RM_Type_II__Type_II_MTases,RM_Type_II__Type_II_REases	remnant	44654	99.9017	Mycobacteroides_abscessus	bacteria	Cluster_132
	52	CP016190.1_fragment_46_1	RM_Type_II_1	RM	RM_Type_II	CP016190.1_fragment_46_1_25	CP016190.1_fragment_46_1_26	CP016190.1_fragment_46_1_25,CP016190.1_fragment_46_1_26	2	RM_Type_II__Type_II_MTases,RM_Type_II__Type_II_REases	remnant	44654	99.9017	Mycobacteroides_abscessus	bacteria	Cluster_132
	53	CP014956.1_fragment_12	RM_Type_III_1	RM	RM_Type_III	CP014956.1_fragment_12_59	CP014956.1_fragment_12_60	CP014956.1_fragment_12_59,CP014956.1_fragment_12_60	2	RM_Type_III__Type_III_MTases,RM_Type_III__Type_III_REases	remnant	64963	99.8327	Mycobacteroides_abscessus	bacteria	Cluster_132
	54	CP016190.1_fragment_12	RM_Type_III_1	RM	RM_Type_III	CP016190.1_fragment_12_59	CP016190.1_fragment_12_60	CP016190.1_fragment_12_59,CP016190.1_fragment_12_60	2	RM_Type_III__Type_III_MTases,RM_Type_III__Type_III_REases	remnant	64963	99.8327	Mycobacteroides_abscessus	bacteria	Cluster_132
	55	CP013049.1_fragment_67	RM_Type_III_2	RM	RM_Type_III	CP013049.1_fragment_67_36	CP013049.1_fragment_67_37	CP013049.1_fragment_67_36,CP013049.1_fragment_67_37	2	RM_Type_III__Type_III_MTases,RM_Type_III__Type_III_REases	intact	89749	100	Mycobacteroides_abscessus	bacteria	Cluster_132
	56	CP025959.1_fragment_8	AbiD_1	AbiD	AbiD	CP025959.1_fragment_8_23	CP025959.1_fragment_8_23	CP025959.1_fragment_8_23	1	AbiD__AbiD	remnant	18461	100	Rhodococcus_qingshengii	bacteria	Cluster_1328
	57	CP045806.1_fragment_37	SoFic_1	SoFIC	SoFic	CP045806.1_fragment_37_14	CP045806.1_fragment_37_14	CP045806.1_fragment_37_14	1	SoFic__SoFic	intact	18377	100	Gordonia_pseudoamarae	bacteria	Cluster_1329
	58	CP021557.1_fragment_17	RM_Type_II_1	RM	RM_Type_II	CP021557.1_fragment_17_18	CP021557.1_fragment_17_19	CP021557.1_fragment_17_18,CP021557.1_fragment_17_19	2	RM_Type_II__Type_II_REases,RM_Type_II__Type_II_MTases	remnant	17078	100	Bifidobacterium_breve	bacteria	Cluster_1365
	59	CP008885.1_fragment_4	RM_Type_II_1	RM	RM_Type_II	CP008885.1_fragment_4_5	CP008885.1_fragment_4_6	CP008885.1_fragment_4_5,CP008885.1_fragment_4_6	2	RM_Type_II__Type_II_REases,RM_Type_II__Type_II_MTases	remnant	16699	100	Bifidobacterium_longum	bacteria	Cluster_1374
	60	CP018870.1_fragment_63	RM_Type_II_1	RM	RM_Type_II	CP018870.1_fragment_63_1	CP018870.1_fragment_63_11	CP018870.1_fragment_63_1,CP018870.1_fragment_63_5,CP018870.1_fragment_63_10,CP018870.1_fragment_63_11	4	RM_Type_II__Type_II_MTases,RM_Type_II__Type_II_REases,RM_Type_II__Type_II_REases,RM_Type_II__Type_II_MTases	remnant	16630	100	Streptomyces_sp._TN58	bacteria	Cluster_1378
	61	AP012334.1_fragment_7	RM_Type_II_1	RM	RM_Type_II	AP012334.1_fragment_7_14	AP012334.1_fragment_7_15	AP012334.1_fragment_7_14,AP012334.1_fragment_7_15	2	RM_Type_II__Type_II_MTases,RM_Type_II__Type_II_REases	remnant	16382	100	Scardovia_inopinata_JCM_12537	bacteria	Cluster_1388
	62	AP012334.1_fragment_7	RM_Type_IIG_2	RM	RM_Type_IIG	AP012334.1_fragment_7_16	AP012334.1_fragment_7_16	AP012334.1_fragment_7_16	1	RM_Type_IIG__Type_IIG	remnant	16382	100	Scardovia_inopinata_JCM_12537	bacteria	Cluster_1388
	63	CP043653.1_fragment_5	RM_Type_II_1	RM	RM_Type_II	CP043653.1_fragment_5_9	CP043653.1_fragment_5_10	CP043653.1_fragment_5_9,CP043653.1_fragment_5_10	2	RM_Type_II__Type_II_REases,RM_Type_II__Type_II_MTases	remnant	16277	100	Glaciihabitans_sp._INWT7	bacteria	Cluster_1392
	64	BX248353.1_fragment_12	RM_Type_III_1	RM	RM_Type_III	BX248353.1_fragment_12_10	BX248353.1_fragment_12_11	BX248353.1_fragment_12_10,BX248353.1_fragment_12_11	2	RM_Type_III__Type_III_REases,RM_Type_III__Type_III_MTases	remnant	12933	99.81	Corynebacterium_diphtheriae_NCTC_13129	bacteria	Cluster_1418
	65	CP003207.1_fragment_11	RM_Type_III_1	RM	RM_Type_III	CP003207.1_fragment_11_10	CP003207.1_fragment_11_11	CP003207.1_fragment_11_10,CP003207.1_fragment_11_11	2	RM_Type_III__Type_III_REases,RM_Type_III__Type_III_MTases	remnant	12930	99.79	Corynebacterium_diphtheriae_241	bacteria	Cluster_1418
	66	CP003212.1_fragment_11	RM_Type_III_1	RM	RM_Type_III	CP003212.1_fragment_11_10	CP003212.1_fragment_11_11	CP003212.1_fragment_11_10,CP003212.1_fragment_11_11	2	RM_Type_III__Type_III_REases,RM_Type_III__Type_III_MTases	remnant	12930	99.79	Corynebacterium_diphtheriae_HC01	bacteria	Cluster_1418
	67	CP003214.1_fragment_11	RM_Type_III_1	RM	RM_Type_III	CP003214.1_fragment_11_10	CP003214.1_fragment_11_11	CP003214.1_fragment_11_10,CP003214.1_fragment_11_11	2	RM_Type_III__Type_III_REases,RM_Type_III__Type_III_MTases	remnant	15620	100	Corynebacterium_diphtheriae_HC03	bacteria	Cluster_1418
	68	CP020410.2_fragment_4	RM_Type_III_1	RM	RM_Type_III	CP020410.2_fragment_4_10	CP020410.2_fragment_4_11	CP020410.2_fragment_4_10,CP020410.2_fragment_4_11	2	RM_Type_III__Type_III_REases,RM_Type_III__Type_III_MTases	remnant	12933	99.81	Corynebacterium_diphtheriae	bacteria	Cluster_1418
	69	CP068160.1_fragment_29	RM_Type_IIG_1	RM	RM_Type_IIG	CP068160.1_fragment_29_6	CP068160.1_fragment_29_6	CP068160.1_fragment_29_6	1	RM_Type_IIG__Type_IIG	remnant	15072	100	Corynebacterium_propinquum	bacteria	Cluster_1439
	70	CP064997.1_fragment_6	RM_Type_II_1	RM	RM_Type_II	CP064997.1_fragment_6_2	CP064997.1_fragment_6_3	CP064997.1_fragment_6_2,CP064997.1_fragment_6_3	2	RM_Type_II__Type_II_REases,RM_Type_II__Type_II_MTases	remnant	14573	100	Actinobacteria_bacterium	bacteria	Cluster_1470
	71	CP064997.1_fragment_6	RM_Type_IIG_2	RM	RM_Type_IIG	CP064997.1_fragment_6_1	CP064997.1_fragment_6_1	CP064997.1_fragment_6_1	1	RM_Type_IIG__Type_IIG	remnant	14573	100	Actinobacteria_bacterium	bacteria	Cluster_1470
	72	AP012323.1_fragment_18	PD-T7-2_1	PD-T7-2	PD-T7-2	AP012323.1_fragment_18_12	AP012323.1_fragment_18_14	AP012323.1_fragment_18_12,AP012323.1_fragment_18_14	2	PD-T7-2__PD-T7-2_A,PD-T7-2__PD-T7-2_B	remnant	14384	100	Bifidobacterium_bifidum_ATCC_29521_=_JCM_1255_=_DSM_20456	bacteria	Cluster_1479
	73	LR134344.1_fragment_20	PD-T7-2_1	PD-T7-2	PD-T7-2	LR134344.1_fragment_20_3	LR134344.1_fragment_20_5	LR134344.1_fragment_20_3,LR134344.1_fragment_20_5	2	PD-T7-2__PD-T7-2_B,PD-T7-2__PD-T7-2_A	remnant	14383	99.99	Bifidobacterium_bifidum	bacteria	Cluster_1479
	74	AP012323.1_fragment_18	RM_Type_IIG_1	RM	RM_Type_IIG	AP012323.1_fragment_18_8	AP012323.1_fragment_18_8	AP012323.1_fragment_18_8	1	RM_Type_IIG__Type_IIG	remnant	14384	100	Bifidobacterium_bifidum_ATCC_29521_=_JCM_1255_=_DSM_20456	bacteria	Cluster_1479
	75	LR134344.1_fragment_20	RM_Type_IIG_1	RM	RM_Type_IIG	LR134344.1_fragment_20_9	LR134344.1_fragment_20_9	LR134344.1_fragment_20_9	1	RM_Type_IIG__Type_IIG	remnant	14383	99.99	Bifidobacterium_bifidum	bacteria	Cluster_1479
	76	CP064655.1_fragment_33	RM_Type_III_1	RM	RM_Type_III	CP064655.1_fragment_33_3	CP064655.1_fragment_33_4	CP064655.1_fragment_33_3,CP064655.1_fragment_33_4	2	RM_Type_III__Type_III_MTases,RM_Type_III__Type_III_REases	remnant	14383	100	Miltoncostaea_marina	bacteria	Cluster_1480
	77	CP028834.1_fragment_68	PD-Lambda-1_1	PD-Lambda-1	PD-Lambda-1	CP028834.1_fragment_68_8	CP028834.1_fragment_68_8	CP028834.1_fragment_68_8	1	PD-Lambda-1__PD-Lambda-1	remnant	13969	100	Streptomyces_sp._M2	bacteria	Cluster_1495
	78	AP022573.1_fragment_25	Pycsar_1	Pycsar	Pycsar	AP022573.1_fragment_25_15	AP022573.1_fragment_25_16	AP022573.1_fragment_25_15,AP022573.1_fragment_25_16	2	Pycsar__AG_cyclase,CBASS__2TM_5	remnant	13950	100	Mycobacterium_saskatchewanense	bacteria	Cluster_1496
	79	CP023563.1_fragment_23	RM_Type_IIG_1	RM	RM_Type_IIG	CP023563.1_fragment_23_15	CP023563.1_fragment_23_15	CP023563.1_fragment_23_15	1	RM_Type_IIG__Type_IIG	remnant	13651	100	Brachybacterium_vulturis	bacteria	Cluster_1510
	80	CP012299.1_fragment_30	Uzume_1	Uzume	Uzume	CP012299.1_fragment_30_16	CP012299.1_fragment_30_16	CP012299.1_fragment_30_16	1	Uzume__UzuA_2712538620	remnant	13583	100	Microbacterium_sp._CGR1	bacteria	Cluster_1514
	81	CP061725.1_fragment_54	Lamassu-Fam_1	Lamassu-Fam	Lamassu-Fam	CP061725.1_fragment_54_7	CP061725.1_fragment_54_9	CP061725.1_fragment_54_7,CP061725.1_fragment_54_8,CP061725.1_fragment_54_9	3	Lamassu-Fam__LmuA_effector_PDDEXK,Lamassu-Fam__LmuB_SMC_PDDEXK,Lamassu-Fam__LmuC_acc_PDDEXK	remnant	85423	100	Micromonospora_craniellae	bacteria	Cluster_152
	82	CP061725.1_fragment_54	RM_Type_II_1	RM	RM_Type_II	CP061725.1_fragment_54_1	CP061725.1_fragment_54_2	CP061725.1_fragment_54_1,CP061725.1_fragment_54_2	2	RM_Type_II__Type_II_MTases,RM_Type_II__Type_II_REases	remnant	85423	100	Micromonospora_craniellae	bacteria	Cluster_152
	83	AP022582.1_fragment_35	RM_Type_IIG_1	RM	RM_Type_IIG	AP022582.1_fragment_35_1	AP022582.1_fragment_35_1	AP022582.1_fragment_35_1	1	RM_Type_IIG__Type_IIG	remnant	13470	100	Mycobacterium_seoulense	bacteria	Cluster_1521
	84	CP016775.1_fragment_7	RM_Type_II_1	RM	RM_Type_II	CP016775.1_fragment_7_6	CP016775.1_fragment_7_10	CP016775.1_fragment_7_6,CP016775.1_fragment_7_10	2	RM_Type_II__Type_II_REases,RM_Type_II__Type_II_MTases	remnant	13210	100	Candidatus_Planktophila_versatilis	bacteria	Cluster_1531
	85	CP018783.1_fragment_28	ShosTA_1	ShosTA	ShosTA	CP018783.1_fragment_28_9	CP018783.1_fragment_28_10	CP018783.1_fragment_28_9,CP018783.1_fragment_28_10	2	ShosTA__ShosA,ShosTA__ShosT	remnant	13135	100	Curtobacterium_pusillum	bacteria	Cluster_1533
	86	AP012331.1_fragment_16_1	RM_Type_II_1	RM	RM_Type_II	AP012331.1_fragment_16_1_9	AP012331.1_fragment_16_1_10	AP012331.1_fragment_16_1_9,AP012331.1_fragment_16_1_10	2	RM_Type_II__Type_II_REases,RM_Type_II__Type_II_MTases	intact	12853	100	Bifidobacterium_scardovii_JCM_12489_=_DSM_13734	bacteria	Cluster_1546
	87	CP023778.1_fragment_6_1	RM_Type_I_1	RM	RM_Type_I	CP023778.1_fragment_6_1_24	CP023778.1_fragment_6_1_26	CP023778.1_fragment_6_1_24,CP023778.1_fragment_6_1_25,CP023778.1_fragment_6_1_26	3	RM__Type_I_REases,RM__Type_I_S,RM__Type_I_MTases	intact	84600	100	Nocardia_terpenica	bacteria	Cluster_157
	88	CP018043.1_fragment_33	RM_Type_IIG_1	RM	RM_Type_IIG	CP018043.1_fragment_33_3	CP018043.1_fragment_33_3	CP018043.1_fragment_33_3	1	RM_Type_IIG__Type_IIG	remnant	12054	100	Mycobacterium_sp._WY10	bacteria	Cluster_1579
	89	LT549889.1_fragment_61_1	Pycsar_1	Pycsar	Pycsar	LT549889.1_fragment_61_1_13	LT549889.1_fragment_61_1_14	LT549889.1_fragment_61_1_13,LT549889.1_fragment_61_1_14	2	CBASS__2TM_5,Pycsar__AG_cyclase	intact	11137	100	Mycolicibacterium_aurum	bacteria	Cluster_1621
	90	CP007790.1_fragment_6	RM_Type_I_1	RM	RM_Type_I	CP007790.1_fragment_6_6	CP007790.1_fragment_6_8	CP007790.1_fragment_6_6,CP007790.1_fragment_6_7,CP007790.1_fragment_6_8	3	RM__Type_I_REases,PrrC__EcoprrI,RM__Type_I_MTases	remnant	10802	100	Corynebacterium_marinum_DSM_44953	bacteria	Cluster_1634
	91	CP003053.1_fragment_60	RM_Type_IIG_1	RM	RM_Type_IIG	CP003053.1_fragment_60_14	CP003053.1_fragment_60_14	CP003053.1_fragment_60_14	1	RM_Type_IIG__Type_IIG	remnant	10777	100	Mycolicibacterium_chubuense_NBB4	bacteria	Cluster_1638
	92	CP070996.1_fragment_30	gp29_gp30_1	gp29_gp30	gp29_gp30	CP070996.1_fragment_30_4	CP070996.1_fragment_30_63	CP070996.1_fragment_30_4,CP070996.1_fragment_30_5,CP070996.1_fragment_30_62,CP070996.1_fragment_30_63	4	gp29_gp30__gp29,gp29_gp30__gp30,gp29_gp30__gp29,gp29_gp30__gp30	intact	46671	91.9931	Bifidobacterium_longum_subsp._suillum	bacteria	Cluster_168
	93	CP079202.1_fragment_5	gp29_gp30_1	gp29_gp30	gp29_gp30	CP079202.1_fragment_5_4	CP079202.1_fragment_5_5	CP079202.1_fragment_5_4,CP079202.1_fragment_5_5	2	gp29_gp30__gp29,gp29_gp30__gp30	intact	42739	91.9905	Bifidobacterium_longum_subsp._suillum	bacteria	Cluster_168
	94	CP003206.1_fragment_35	AbiL_1	AbiL	AbiL	CP003206.1_fragment_35_2	CP003206.1_fragment_35_3	CP003206.1_fragment_35_2,CP003206.1_fragment_35_3	2	AbiL__AbiLii2,AbiL__AbiLi2	remnant	9011	98.3638	Corynebacterium_diphtheriae_31A	bacteria	Cluster_1683
	95	CP003209.1_fragment_39	AbiL_1	AbiL	AbiL	CP003209.1_fragment_39_2	CP003209.1_fragment_39_3	CP003209.1_fragment_39_2,CP003209.1_fragment_39_3	2	AbiL__AbiLii2,AbiL__AbiLi2	remnant	9041	98.8259	Corynebacterium_diphtheriae_BH8	bacteria	Cluster_1683
	96	LR134538.1_fragment_28	AbiL_1	AbiL	AbiL	LR134538.1_fragment_28_2	LR134538.1_fragment_28_3	LR134538.1_fragment_28_2,LR134538.1_fragment_28_3	2	AbiL__AbiLii2,AbiL__AbiLi2	intact	10046	100	Corynebacterium_diphtheriae	bacteria	Cluster_1683
	97	AP012324.1_fragment_8	RM_Type_IIG_1	RM	RM_Type_IIG	AP012324.1_fragment_8_6	AP012324.1_fragment_8_6	AP012324.1_fragment_8_6	1	RM_Type_IIG__Type_IIG	remnant	9863	100	Bifidobacterium_breve_DSM_20213_=_JCM_1192	bacteria	Cluster_1694
	98	CP006711.1_fragment_6	RM_Type_IIG_1	RM	RM_Type_IIG	CP006711.1_fragment_6_6	CP006711.1_fragment_6_6	CP006711.1_fragment_6_6	1	RM_Type_IIG__Type_IIG	remnant	9863	99.76	Bifidobacterium_breve_12L	bacteria	Cluster_1694
	99	CP006715.1_fragment_10	RM_Type_IIG_1	RM	RM_Type_IIG	CP006715.1_fragment_10_6	CP006715.1_fragment_10_6	CP006715.1_fragment_10_6	1	RM_Type_IIG__Type_IIG	remnant	9863	99.85	Bifidobacterium_breve_689b	bacteria	Cluster_1694
	100	CP021384.1_fragment_7	RM_Type_IIG_1	RM	RM_Type_IIG	CP021384.1_fragment_7_6	CP021384.1_fragment_7_6	CP021384.1_fragment_7_6	1	RM_Type_IIG__Type_IIG	remnant	9863	100	Bifidobacterium_breve	bacteria	Cluster_1694
	101	CP033841.1_fragment_7	RM_Type_IIG_1	RM	RM_Type_IIG	CP033841.1_fragment_7_6	CP033841.1_fragment_7_6	CP033841.1_fragment_7_6	1	RM_Type_IIG__Type_IIG	remnant	9863	100	Bifidobacterium_breve	bacteria	Cluster_1694
	102	LR134348.1_fragment_7	RM_Type_IIG_1	RM	RM_Type_IIG	LR134348.1_fragment_7_6	LR134348.1_fragment_7_6	LR134348.1_fragment_7_6	1	RM_Type_IIG__Type_IIG	remnant	9863	100	Bifidobacterium_breve	bacteria	Cluster_1694
	103	AP010888.1_fragment_13	RM_Type_II_1	RM	RM_Type_II	AP010888.1_fragment_13_167	AP010888.1_fragment_13_169	AP010888.1_fragment_13_167,AP010888.1_fragment_13_168,AP010888.1_fragment_13_169	3	RM_Type_II__Type_II_MTases,RM_Type_II__Type_II_REases,RM_Type_II__Type_II_MTases	intact	171690	96.5006	Bifidobacterium_longum_subsp._longum_JCM_1217	bacteria	Cluster_17
	104	CP070995.1_fragment_24	RM_Type_II_1	RM	RM_Type_II	CP070995.1_fragment_24_167	CP070995.1_fragment_24_169	CP070995.1_fragment_24_167,CP070995.1_fragment_24_168,CP070995.1_fragment_24_169	3	RM_Type_II__Type_II_MTases,RM_Type_II__Type_II_REases,RM_Type_II__Type_II_MTases	intact	171230	96.5365	Bifidobacterium_longum_subsp._longum	bacteria	Cluster_17
	105	LR134369.1_fragment_13	RM_Type_II_1	RM	RM_Type_II	LR134369.1_fragment_13_167	LR134369.1_fragment_13_169	LR134369.1_fragment_13_167,LR134369.1_fragment_13_168,LR134369.1_fragment_13_169	3	RM_Type_II__Type_II_MTases,RM_Type_II__Type_II_REases,RM_Type_II__Type_II_MTases	intact	171690	96.5006	Bifidobacterium_longum	bacteria	Cluster_17
	106	AP010889.1_fragment_14	RM_Type_IIG_1	RM	RM_Type_IIG	AP010889.1_fragment_14_166	AP010889.1_fragment_14_166	AP010889.1_fragment_14_166	1	RM_Type_IIG__Type_IIG	remnant	166905	92.2027	Bifidobacterium_longum_subsp._infantis_ATCC_15697_=_JCM_1222_=_DSM_20088	bacteria	Cluster_17
	107	CP001095.1_fragment_14	RM_Type_IIG_1	RM	RM_Type_IIG	CP001095.1_fragment_14_166	CP001095.1_fragment_14_166	CP001095.1_fragment_14_166	1	RM_Type_IIG__Type_IIG	remnant	166905	92.2027	Bifidobacterium_longum_subsp._infantis_ATCC_15697_=_JCM_1222_=_DSM_20088	bacteria	Cluster_17
	108	CP011965.1_fragment_12	RM_Type_IIG_1	RM	RM_Type_IIG	CP011965.1_fragment_12_47	CP011965.1_fragment_12_47	CP011965.1_fragment_12_47	1	RM_Type_IIG__Type_IIG	remnant	184449	100	Bifidobacterium_longum_subsp._longum	bacteria	Cluster_17
	109	LR134354.1_fragment_14	RM_Type_IIG_1	RM	RM_Type_IIG	LR134354.1_fragment_14_166	LR134354.1_fragment_14_166	LR134354.1_fragment_14_166	1	RM_Type_IIG__Type_IIG	remnant	166906	92.2027	Bifidobacterium_longum_subsp._infantis	bacteria	Cluster_17
	110	LR655210.1_fragment_20_1	RM_Type_IIG_1	RM	RM_Type_IIG	LR655210.1_fragment_20_1_33	LR655210.1_fragment_20_1_33	LR655210.1_fragment_20_1_33	1	RM_Type_IIG__Type_IIG	remnant	162394	92.2021	Bifidobacterium_longum_subsp._infantis	bacteria	Cluster_17
	111	LR698953.1_fragment_14	RM_Type_IIG_1	RM	RM_Type_IIG	LR698953.1_fragment_14_166	LR698953.1_fragment_14_166	LR698953.1_fragment_14_166	1	RM_Type_IIG__Type_IIG	remnant	166905	92.2027	Bifidobacterium_longum	bacteria	Cluster_17
	112	AP010888.1_fragment_13	RM_Type_IIG_2	RM	RM_Type_IIG	AP010888.1_fragment_13_17	AP010888.1_fragment_13_17	AP010888.1_fragment_13_17	1	RM_Type_IIG__Type_IIG	intact	171690	96.5006	Bifidobacterium_longum_subsp._longum_JCM_1217	bacteria	Cluster_17
	113	CP011965.1_fragment_12	RM_Type_IIG_2	RM	RM_Type_IIG	CP011965.1_fragment_12_137	CP011965.1_fragment_12_137	CP011965.1_fragment_12_137	1	RM_Type_IIG__Type_IIG	remnant	184449	100	Bifidobacterium_longum_subsp._longum	bacteria	Cluster_17
	114	CP070995.1_fragment_24	RM_Type_IIG_2	RM	RM_Type_IIG	CP070995.1_fragment_24_17	CP070995.1_fragment_24_17	CP070995.1_fragment_24_17	1	RM_Type_IIG__Type_IIG	intact	171230	96.5365	Bifidobacterium_longum_subsp._longum	bacteria	Cluster_17
	115	LR134369.1_fragment_13	RM_Type_IIG_2	RM	RM_Type_IIG	LR134369.1_fragment_13_17	LR134369.1_fragment_13_17	LR134369.1_fragment_13_17	1	RM_Type_IIG__Type_IIG	intact	171690	96.5006	Bifidobacterium_longum	bacteria	Cluster_17
	116	AP010888.1_fragment_13	RM_Type_IIG_3	RM	RM_Type_IIG	AP010888.1_fragment_13_125	AP010888.1_fragment_13_125	AP010888.1_fragment_13_125	1	RM_Type_IIG__Type_IIG	intact	171690	96.5006	Bifidobacterium_longum_subsp._longum_JCM_1217	bacteria	Cluster_17
	117	CP070995.1_fragment_24	RM_Type_IIG_3	RM	RM_Type_IIG	CP070995.1_fragment_24_125	CP070995.1_fragment_24_125	CP070995.1_fragment_24_125	1	RM_Type_IIG__Type_IIG	intact	171230	96.5365	Bifidobacterium_longum_subsp._longum	bacteria	Cluster_17
	118	LR134369.1_fragment_13	RM_Type_IIG_3	RM	RM_Type_IIG	LR134369.1_fragment_13_125	LR134369.1_fragment_13_125	LR134369.1_fragment_13_125	1	RM_Type_IIG__Type_IIG	intact	171690	96.5006	Bifidobacterium_longum	bacteria	Cluster_17
	119	CP011965.1_fragment_12	RosmerTA_1	RosmerTA	RosmerTA	CP011965.1_fragment_12_9	CP011965.1_fragment_12_10	CP011965.1_fragment_12_9,CP011965.1_fragment_12_10	2	RosmerTA__RmrA_2634932349,RosmerTA__RmrT_2634932349	remnant	184449	100	Bifidobacterium_longum_subsp._longum	bacteria	Cluster_17
	120	AP010889.1_fragment_14	ShosTA_1	ShosTA	ShosTA	AP010889.1_fragment_14_55	AP010889.1_fragment_14_56	AP010889.1_fragment_14_55,AP010889.1_fragment_14_56	2	ShosTA__ShosA,ShosTA__ShosT	remnant	166905	92.2027	Bifidobacterium_longum_subsp._infantis_ATCC_15697_=_JCM_1222_=_DSM_20088	bacteria	Cluster_17
	121	CP001095.1_fragment_14	ShosTA_1	ShosTA	ShosTA	CP001095.1_fragment_14_55	CP001095.1_fragment_14_56	CP001095.1_fragment_14_55,CP001095.1_fragment_14_56	2	ShosTA__ShosA,ShosTA__ShosT	remnant	166905	92.2027	Bifidobacterium_longum_subsp._infantis_ATCC_15697_=_JCM_1222_=_DSM_20088	bacteria	Cluster_17
	122	LR134354.1_fragment_14	ShosTA_1	ShosTA	ShosTA	LR134354.1_fragment_14_55	LR134354.1_fragment_14_56	LR134354.1_fragment_14_55,LR134354.1_fragment_14_56	2	ShosTA__ShosA,ShosTA__ShosT	remnant	166906	92.2027	Bifidobacterium_longum_subsp._infantis	bacteria	Cluster_17
	123	LR655210.1_fragment_20_1	ShosTA_1	ShosTA	ShosTA	LR655210.1_fragment_20_1_143	LR655210.1_fragment_20_1_144	LR655210.1_fragment_20_1_143,LR655210.1_fragment_20_1_144	2	ShosTA__ShosT,ShosTA__ShosA	remnant	162394	92.2021	Bifidobacterium_longum_subsp._infantis	bacteria	Cluster_17
	124	LR698953.1_fragment_14	ShosTA_1	ShosTA	ShosTA	LR698953.1_fragment_14_55	LR698953.1_fragment_14_56	LR698953.1_fragment_14_55,LR698953.1_fragment_14_56	2	ShosTA__ShosA,ShosTA__ShosT	remnant	166905	92.2027	Bifidobacterium_longum	bacteria	Cluster_17
	125	LR134406.1_fragment_19	RM_Type_IV_1	RM	RM_Type_IV	LR134406.1_fragment_19_10	LR134406.1_fragment_19_10	LR134406.1_fragment_19_10	1	RM_Type_IV__Type_IV_REases	intact	9680	100	Arachnia_propionica	bacteria	Cluster_1704
	126	CP018762.1_fragment_30	Gabija_1	Gabija	Gabija	CP018762.1_fragment_30_17	CP018762.1_fragment_30_18	CP018762.1_fragment_30_17,CP018762.1_fragment_30_18	2	Gabija__GajA,Gabija__GajB_2	remnant	81478	100	Microbacterium_aurum	bacteria	Cluster_171
	127	CP018762.1_fragment_30	Pycsar_1	Pycsar	Pycsar	CP018762.1_fragment_30_70	CP018762.1_fragment_30_72	CP018762.1_fragment_30_70,CP018762.1_fragment_30_71,CP018762.1_fragment_30_72	3	CBASS__2TM_5,Pycsar__AG_cyclase,CBASS__TRIP13	remnant	81478	100	Microbacterium_aurum	bacteria	Cluster_171
	128	CP018762.1_fragment_30	RM_Type_I_1	RM	RM_Type_I	CP018762.1_fragment_30_63	CP018762.1_fragment_30_64	CP018762.1_fragment_30_63,CP018762.1_fragment_30_64	2	RM__Type_I_REases,RM__Type_I_MTases	remnant	81478	100	Microbacterium_aurum	bacteria	Cluster_171
	129	CP018762.1_fragment_30	RM_Type_IIG_2	RM	RM_Type_IIG	CP018762.1_fragment_30_15	CP018762.1_fragment_30_15	CP018762.1_fragment_30_15	1	RM_Type_IIG__Type_IIG	remnant	81478	100	Microbacterium_aurum	bacteria	Cluster_171
	130	CP006842.1_fragment_38	RM_Type_IIG_1	RM	RM_Type_IIG	CP006842.1_fragment_38_8	CP006842.1_fragment_38_8	CP006842.1_fragment_38_8	1	RM_Type_IIG__Type_IIG	remnant	8658	100	Corynebacterium_glyciniphilum_AJ_3170	bacteria	Cluster_1766
	131	CP027541.1_fragment_16	Azaca_1	Azaca	Azaca	CP027541.1_fragment_16_29	CP027541.1_fragment_16_31	CP027541.1_fragment_16_29,CP027541.1_fragment_16_30,CP027541.1_fragment_16_31	3	Azaca__ZacA,Azaca__ZacB,Azaca__ZacC	remnant	80383	100	Mycolicibacterium_smegmatis_MKD8	bacteria	Cluster_177
	132	CP027541.1_fragment_16	Gao_TerY_1	Gao_TerY	Gao_TerY	CP027541.1_fragment_16_34	CP027541.1_fragment_16_36	CP027541.1_fragment_16_34,CP027541.1_fragment_16_35,CP027541.1_fragment_16_36	3	Gao_TerY__TerYC,Gao_TerY__TerYB,Gao_TerY__TerYA	remnant	80383	100	Mycolicibacterium_smegmatis_MKD8	bacteria	Cluster_177
	133	CP027541.1_fragment_16	RM_Type_III_1	RM	RM_Type_III	CP027541.1_fragment_16_18	CP027541.1_fragment_16_19	CP027541.1_fragment_16_18,CP027541.1_fragment_16_19	2	RM_Type_III__Type_III_MTases,RM_Type_III__Type_III_REases	remnant	80383	100	Mycolicibacterium_smegmatis_MKD8	bacteria	Cluster_177
	134	CP027541.1_fragment_16	Wadjet_I_2	Wadjet	Wadjet_I	CP027541.1_fragment_16_57	CP027541.1_fragment_16_59	CP027541.1_fragment_16_57,CP027541.1_fragment_16_58,CP027541.1_fragment_16_59	3	Wadjet__JetA_I,Wadjet__JetB_I,Wadjet__JetC_I	remnant	80383	100	Mycolicibacterium_smegmatis_MKD8	bacteria	Cluster_177
	135	CP045121.1_fragment_44	RM_Type_II_1	RM	RM_Type_II	CP045121.1_fragment_44_1	CP045121.1_fragment_44_2	CP045121.1_fragment_44_1,CP045121.1_fragment_44_2	2	RM_Type_II__Type_II_MTases,RM_Type_II__Type_II_REases	remnant	8138	100	Rubrobacter_sp._SCSIO_52915	bacteria	Cluster_1792
	136	CP045121.1_fragment_44	RM_Type_IIG_2	RM	RM_Type_IIG	CP045121.1_fragment_44_3	CP045121.1_fragment_44_3	CP045121.1_fragment_44_3	1	RM_Type_IIG__Type_IIG	remnant	8138	100	Rubrobacter_sp._SCSIO_52915	bacteria	Cluster_1792
	137	CP001706.1_fragment_19_1	Lit_1	Lit	Lit	CP001706.1_fragment_19_1_3	CP001706.1_fragment_19_1_3	CP001706.1_fragment_19_1_3	1	Lit__Lit	intact	38882	96.2818	Jonesia_denitrificans_DSM_20603	bacteria	Cluster_180
	138	CP022038.2_fragment_15_1	Lit_1	Lit	Lit	CP022038.2_fragment_15_1_62	CP022038.2_fragment_15_1_62	CP022038.2_fragment_15_1_62	1	Lit__Lit	intact	40243	96.3015	Jonesia_denitrificans	bacteria	Cluster_180
	139	CP077403.1_fragment_4_1	Lit_1	Lit	Lit	CP077403.1_fragment_4_1_62	CP077403.1_fragment_4_1_62	CP077403.1_fragment_4_1_62	1	Lit__Lit	intact	40243	96.3015	Jonesia_denitrificans	bacteria	Cluster_180
	140	LS483423.1_fragment_19_1	Lit_1	Lit	Lit	LS483423.1_fragment_19_1_3	LS483423.1_fragment_19_1_3	LS483423.1_fragment_19_1_3	1	Lit__Lit	intact	38882	96.2818	Jonesia_denitrificans	bacteria	Cluster_180
	141	CP016191.1_fragment_34	RM_Type_I_1	RM	RM_Type_I	CP016191.1_fragment_34_4	CP016191.1_fragment_34_5	CP016191.1_fragment_34_4,CP016191.1_fragment_34_5	2	RM__Type_I_MTases,RM__Type_I_REases	remnant	34387	95.1895	Mycobacteroides_abscessus	bacteria	Cluster_181
	142	CP023701.1_fragment_76	AbiU_1	AbiU	AbiU	CP023701.1_fragment_76_9	CP023701.1_fragment_76_9	CP023701.1_fragment_76_9	1	AbiU__AbiU	remnant	7842	100	Streptomyces_subrutilus	bacteria	Cluster_1811
	143	CP071683.1_fragment_6	AbiH_1	AbiH	AbiH	CP071683.1_fragment_6_10	CP071683.1_fragment_6_10	CP071683.1_fragment_6_10	1	AbiH__AbiH	remnant	7640	100	Bifidobacterium_longum_subsp._longum	bacteria	Cluster_1825
	144	LR698995.1_fragment_9	AbiD_1	AbiD	AbiD	LR698995.1_fragment_9_3	LR698995.1_fragment_9_3	LR698995.1_fragment_9_3	1	AbiD__AbiD	remnant	7433	100	Atopobiaceae_bacterium	bacteria	Cluster_1834
	145	LT635455.1_fragment_9	AbiD_1	AbiD	AbiD	LT635455.1_fragment_9_3	LT635455.1_fragment_9_3	LT635455.1_fragment_9_3	1	AbiD__AbiD	remnant	7433	100	Olsenella_timonensis	bacteria	Cluster_1834
	146	LR698995.1_fragment_9	RosmerTA_1	RosmerTA	RosmerTA	LR698995.1_fragment_9_4	LR698995.1_fragment_9_5	LR698995.1_fragment_9_4,LR698995.1_fragment_9_5	2	RosmerTA__RmrA_2662548665,RosmerTA__RmrT_2623274509	remnant	7433	100	Atopobiaceae_bacterium	bacteria	Cluster_1834
	147	LT635455.1_fragment_9	RosmerTA_1	RosmerTA	RosmerTA	LT635455.1_fragment_9_4	LT635455.1_fragment_9_5	LT635455.1_fragment_9_4,LT635455.1_fragment_9_5	2	RosmerTA__RmrA_2662548665,RosmerTA__RmrT_2623274509	remnant	7433	100	Olsenella_timonensis	bacteria	Cluster_1834
	148	CP072500.1_fragment_2	RM_Type_II_1	RM	RM_Type_II	CP072500.1_fragment_2_1	CP072500.1_fragment_2_2	CP072500.1_fragment_2_1,CP072500.1_fragment_2_2	2	RM_Type_II__Type_II_MTases,RM_Type_II__Type_II_REases	remnant	6818	100	Bifidobacterium_longum	bacteria	Cluster_1868
	149	CP072501.1_fragment_2	RM_Type_II_1	RM	RM_Type_II	CP072501.1_fragment_2_1	CP072501.1_fragment_2_2	CP072501.1_fragment_2_1,CP072501.1_fragment_2_2	2	RM_Type_II__Type_II_MTases,RM_Type_II__Type_II_REases	remnant	6818	100	Bifidobacterium_longum	bacteria	Cluster_1868
	150	AP022868.1_fragment_2	RM_Type_II_1	RM	RM_Type_II	AP022868.1_fragment_2_1	AP022868.1_fragment_2_2	AP022868.1_fragment_2_1,AP022868.1_fragment_2_2	2	RM_Type_II__Type_II_MTases,RM_Type_II__Type_II_REases	remnant	6804	100	Bifidobacterium_longum	bacteria	Cluster_1870
	151	CP020809.1_fragment_52	RM_Type_III_1	RM	RM_Type_III	CP020809.1_fragment_52_112	CP020809.1_fragment_52_113	CP020809.1_fragment_52_112,CP020809.1_fragment_52_113	2	RM_Type_III__Type_III_MTases,RM_Type_III__Type_III_REases	intact	175237	100	Mycobacterium_dioxanotrophicus	bacteria	Cluster_19
	152	CP003211.1_fragment_30	AbiD_1	AbiD	AbiD	CP003211.1_fragment_30_6	CP003211.1_fragment_30_6	CP003211.1_fragment_30_6	1	AbiD__AbiD	remnant	5564	100	Corynebacterium_diphtheriae_CDCE_8392	bacteria	Cluster_1918
	153	CP003214.1_fragment_32_1	AbiD_1	AbiD	AbiD	CP003214.1_fragment_32_1_6	CP003214.1_fragment_32_1_6	CP003214.1_fragment_32_1_6	1	AbiD__AbiD	remnant	4676	98.1233	Corynebacterium_diphtheriae_HC03	bacteria	Cluster_1918
	154	CP003215.1_fragment_32_1	AbiD_1	AbiD	AbiD	CP003215.1_fragment_32_1_6	CP003215.1_fragment_32_1_6	CP003215.1_fragment_32_1_6	1	AbiD__AbiD	remnant	4676	98.1233	Corynebacterium_diphtheriae_HC04	bacteria	Cluster_1918
	155	CP003216.1_fragment_35_1	AbiD_1	AbiD	AbiD	CP003216.1_fragment_35_1_5	CP003216.1_fragment_35_1_5	CP003216.1_fragment_35_1_5	1	AbiD__AbiD	remnant	4105	99.0015	Corynebacterium_diphtheriae_PW8	bacteria	Cluster_1918
	156	CP003217.1_fragment_29_1	AbiD_1	AbiD	AbiD	CP003217.1_fragment_29_1_6	CP003217.1_fragment_29_1_6	CP003217.1_fragment_29_1_6	1	AbiD__AbiD	remnant	4676	98.1233	Corynebacterium_diphtheriae_VA01	bacteria	Cluster_1918
	157	CP029644.1_fragment_32	AbiD_1	AbiD	AbiD	CP029644.1_fragment_32_6	CP029644.1_fragment_32_6	CP029644.1_fragment_32_6	1	AbiD__AbiD	remnant	5564	99.98	Corynebacterium_diphtheriae	bacteria	Cluster_1918
	158	CP038504.1_fragment_31_1	AbiD_1	AbiD	AbiD	CP038504.1_fragment_31_1_5	CP038504.1_fragment_31_1_5	CP038504.1_fragment_31_1_5	1	AbiD__AbiD	remnant	4337	98.99	Corynebacterium_diphtheriae	bacteria	Cluster_1918
	159	CP002638.1_fragment_36	Azaca_1	Azaca	Azaca	CP002638.1_fragment_36_5	CP002638.1_fragment_36_7	CP002638.1_fragment_36_5,CP002638.1_fragment_36_6,CP002638.1_fragment_36_7	3	Azaca__ZacC,Azaca__ZacB,Azaca__ZacA	remnant	74145	100	Micromonospora_maris_AB-18-032	bacteria	Cluster_210
	160	CP018331.1_fragment_29	PD-Lambda-5_1	PD-Lambda-5	PD-Lambda-5	CP018331.1_fragment_29_1	CP018331.1_fragment_29_2	CP018331.1_fragment_29_1,CP018331.1_fragment_29_2	2	PD-Lambda-5__PD-Lambda-5_A,PD-Lambda-5__PD-Lambda-5_B	intact	36227	94.2405	Corynebacterium_diphtheriae	bacteria	Cluster_232
	161	CP001630.1_fragment_90_1	ShosTA_1	ShosTA	ShosTA	CP001630.1_fragment_90_1_37	CP001630.1_fragment_90_1_38	CP001630.1_fragment_90_1_37,CP001630.1_fragment_90_1_38	2	ShosTA__ShosA,ShosTA__ShosT	intact	71166	100	Actinosynnema_mirum_DSM_43827	bacteria	Cluster_234
	162	AP014719.1_fragment_1	RM_Type_IIG_1	RM	RM_Type_IIG	AP014719.1_fragment_1_198	AP014719.1_fragment_1_198	AP014719.1_fragment_1_198	1	RM_Type_IIG__Type_IIG	remnant	164832	100	Arthrobacter_sp._Hiyo8	bacteria	Cluster_25
	163	AP014719.1_fragment_1	RM_Type_IV_2	RM	RM_Type_IV	AP014719.1_fragment_1_54	AP014719.1_fragment_1_55	AP014719.1_fragment_1_54,AP014719.1_fragment_1_55	2	RM_Type_IV__Type_IV_REases,RM_Type_IV__Type_IV_REases	remnant	164832	100	Arthrobacter_sp._Hiyo8	bacteria	Cluster_25
	164	CP063165.1_fragment_16	Dnd_ABCDE_1	Dnd	Dnd_ABCDE	CP063165.1_fragment_16_83	CP063165.1_fragment_16_87	CP063165.1_fragment_16_83,CP063165.1_fragment_16_84,CP063165.1_fragment_16_85,CP063165.1_fragment_16_86,CP063165.1_fragment_16_87	5	Dnd__DndA,Dnd__DndB,Dnd__DndC,Dnd__DndD,Dnd__DndE	intact	69093	100	Mycobacteroides_abscessus_subsp._abscessus	bacteria	Cluster_259
	165	CP035493.1_fragment_23	AbiD_1	AbiD	AbiD	CP035493.1_fragment_23_18	CP035493.1_fragment_23_18	CP035493.1_fragment_23_18	1	AbiD__AbiD	intact	66021	100	Xylanimicrobium_sp._FW10M-9	bacteria	Cluster_285
	166	CP043010.1_fragment_33	RM_Type_I_1	RM	RM_Type_I	CP043010.1_fragment_33_8	CP043010.1_fragment_33_10	CP043010.1_fragment_33_8,CP043010.1_fragment_33_9,CP043010.1_fragment_33_10	3	RM__Type_I_REases,RM__Type_I_S,RM__Type_I_MTases	remnant	158706	100	Paenarthrobacter_ureafaciens	bacteria	Cluster_29
	167	CP053544.1_fragment_17	RM_Type_I_1	RM	RM_Type_I	CP053544.1_fragment_17_142	CP053544.1_fragment_17_144	CP053544.1_fragment_17_142,CP053544.1_fragment_17_143,CP053544.1_fragment_17_144	3	RM__Type_I_MTases,RM__Type_I_S,RM__Type_I_REases	remnant	140456	92.5421	Paenarthrobacter_sp._YJN-5	bacteria	Cluster_29
	168	CP043010.1_fragment_33	Uzume_1	Uzume	Uzume	CP043010.1_fragment_33_158	CP043010.1_fragment_33_158	CP043010.1_fragment_33_158	1	Uzume__UzuA_2712538620	remnant	158706	100	Paenarthrobacter_ureafaciens	bacteria	Cluster_29
	169	CP053544.1_fragment_17	Uzume_1	Uzume	Uzume	CP053544.1_fragment_17_6	CP053544.1_fragment_17_6	CP053544.1_fragment_17_6	1	Uzume__UzuA_2712538620	remnant	140456	92.5421	Paenarthrobacter_sp._YJN-5	bacteria	Cluster_29
	170	CP020468.1_fragment_18	RosmerTA_1	RosmerTA	RosmerTA	CP020468.1_fragment_18_84	CP020468.1_fragment_18_85	CP020468.1_fragment_18_84,CP020468.1_fragment_18_85	2	RosmerTA__RmrT_2676476075,RosmerTA__RmrA_2676476075	remnant	65009	100	Actinomyces_gaoshouyii	bacteria	Cluster_293
	171	CP063318.1_fragment_37	RM_Type_IIG_1	RM	RM_Type_IIG	CP063318.1_fragment_37_289	CP063318.1_fragment_37_289	CP063318.1_fragment_37_289	1	RM_Type_IIG__Type_IIG	intact	254681	100	Mycobacteroides_abscessus_subsp._abscessus	bacteria	Cluster_3
	172	CP054919.1_fragment_92	CAS_Class1-Subtype-I-G_1	Cas	CAS_Class1-Subtype-I-G	CP054919.1_fragment_92_55	CP054919.1_fragment_92_57	CP054919.1_fragment_92_55,CP054919.1_fragment_92_56,CP054919.1_fragment_92_57	3	Cas__csb1gr7_I-G_1,Cas__csb2gr5_I-G_1,Cas__cas3_I-G_3	remnant	63491	100	Kitasatospora_sp._NA04385	bacteria	Cluster_309
	173	CP054919.1_fragment_92	RosmerTA_1	RosmerTA	RosmerTA	CP054919.1_fragment_92_51	CP054919.1_fragment_92_52	CP054919.1_fragment_92_51,CP054919.1_fragment_92_52	2	RosmerTA__RmrA_2634932349,RosmerTA__RmrT_2634932349	remnant	63491	100	Kitasatospora_sp._NA04385	bacteria	Cluster_309
	174	CP040916.1_fragment_97	Borvo_1	Borvo	Borvo	CP040916.1_fragment_97_13	CP040916.1_fragment_97_13	CP040916.1_fragment_97_13	1	Borvo__BovA_addition	remnant	63240	100	Streptomyces_spectabilis	bacteria	Cluster_312
	175	AP022606.1_fragment_70	PARIS_I_merge_1	Rst_PARIS	PARIS_I_merge	AP022606.1_fragment_70_7	AP022606.1_fragment_70_7	AP022606.1_fragment_70_7	1	PARIS_I_merge__AAA_15_DUF4435	remnant	20945	99.61	Mycobacterium_branderi	bacteria	Cluster_330
	176	CP000667.1_fragment_13_1	RM_Type_II_1	RM	RM_Type_II	CP000667.1_fragment_13_1_69	CP000667.1_fragment_13_1_72	CP000667.1_fragment_13_1_69,CP000667.1_fragment_13_1_71,CP000667.1_fragment_13_1_72	3	RM_Type_II__Type_II_REases,RM_Type_II__Type_II_REases,RM_Type_II__Type_II_MTases	intact	60368	100	Salinispora_tropica_CNB-440	bacteria	Cluster_365
	177	CP063212.1_fragment_14	AbiD_1	AbiD	AbiD	CP063212.1_fragment_14_60	CP063212.1_fragment_14_60	CP063212.1_fragment_14_60	1	AbiD__AbiD	intact	59065	100	Trueperella_pecoris	bacteria	Cluster_391
	178	CP063212.1_fragment_14	Lamassu-Fam_2	Lamassu-Fam	Lamassu-Fam	CP063212.1_fragment_14_69	CP063212.1_fragment_14_71	CP063212.1_fragment_14_69,CP063212.1_fragment_14_70,CP063212.1_fragment_14_71	3	Lamassu-Fam__LmuA_effector_hypothetical,Lamassu-Fam__LmuC_acc_hypothetical,Lamassu-Fam__LmuB_SMC_hypothetical	intact	59065	100	Trueperella_pecoris	bacteria	Cluster_391
	179	CP001992.1_fragment_17	Lamassu-Fam_1	Lamassu-Fam	Lamassu-Fam	CP001992.1_fragment_17_64	CP001992.1_fragment_17_66	CP001992.1_fragment_17_64,CP001992.1_fragment_17_66	2	Lamassu-Fam__LmuA_effector_hypothetical,Lamassu-Fam__LmuB_SMC_Mrr	intact	54844	100	Mobiluncus_curtisii_ATCC_43063	bacteria	Cluster_396
	180	CP068112.1_fragment_3	Lamassu-Fam_1	Lamassu-Fam	Lamassu-Fam	CP068112.1_fragment_3_5	CP068112.1_fragment_3_7	CP068112.1_fragment_3_5,CP068112.1_fragment_3_7	2	Lamassu-Fam__LmuB_SMC_Mrr,Lamassu-Fam__LmuA_effector_hypothetical	intact	58721	100	Mobiluncus_curtisii	bacteria	Cluster_396
	181	LR134476.1_fragment_17	RM_Type_IIG_1	RM	RM_Type_IIG	LR134476.1_fragment_17_62	LR134476.1_fragment_17_62	LR134476.1_fragment_17_62	1	RM_Type_IIG__Type_IIG	intact	58270	100	Trueperella_bialowiezensis	bacteria	Cluster_401
	182	CP059492.1_fragment_13	Abi2_1	Abi2	Abi2	CP059492.1_fragment_13_23	CP059492.1_fragment_13_23	CP059492.1_fragment_13_23	1	Abi2__Abi_2	intact	139319	100	Arcanobacterium_sp._JY-X040	bacteria	Cluster_41
	183	CP059492.1_fragment_13	RM_Type_II_1	RM	RM_Type_II	CP059492.1_fragment_13_15	CP059492.1_fragment_13_21	CP059492.1_fragment_13_15,CP059492.1_fragment_13_16,CP059492.1_fragment_13_17,CP059492.1_fragment_13_21	4	RM_Type_II__Type_II_REases,RM_Type_II__Type_II_MTases,RM_Type_II__Type_II_MTases,RM_Type_II__Type_II_MTases	intact	139319	100	Arcanobacterium_sp._JY-X040	bacteria	Cluster_41
	184	CP059492.1_fragment_13	RM_Type_III_2	RM	RM_Type_III	CP059492.1_fragment_13_87	CP059492.1_fragment_13_88	CP059492.1_fragment_13_87,CP059492.1_fragment_13_88	2	RM_Type_III__Type_III_REases,RM_Type_III__Type_III_MTases	intact	139319	100	Arcanobacterium_sp._JY-X040	bacteria	Cluster_41
	185	CP027557.1_fragment_6_1	Lit_1	Lit	Lit	CP027557.1_fragment_6_1_2	CP027557.1_fragment_6_1_2	CP027557.1_fragment_6_1_2	1	Lit__Lit	intact	56330	100	Rhodococcus_rhodochrous	bacteria	Cluster_448
	186	CP025299.1_fragment_19	AbiE_1	AbiE	AbiE	CP025299.1_fragment_19_89	CP025299.1_fragment_19_90	CP025299.1_fragment_19_89,CP025299.1_fragment_19_90	2	AbiEii__AbiEi_1,AbiEii__AbiEii	remnant	135519	100	Microbacterium_hominis	bacteria	Cluster_46
	187	CP005286.1_fragment_9	PD-Lambda-5_1	PD-Lambda-5	PD-Lambda-5	CP005286.1_fragment_9_41	CP005286.1_fragment_9_42	CP005286.1_fragment_9_41,CP005286.1_fragment_9_42	2	PD-Lambda-5__PD-Lambda-5_A,PD-Lambda-5__PD-Lambda-5_B	intact	55781	100	Corynebacterium_humireducens_NBRC_106098_=_DSM_45392	bacteria	Cluster_463
	188	AP023333.1_fragment_74	DISARM_1_1	DISARM	DISARM_1	AP023333.1_fragment_74_24	AP023333.1_fragment_74_28	AP023333.1_fragment_74_24,AP023333.1_fragment_74_25,AP023333.1_fragment_74_27,AP023333.1_fragment_74_28	4	DISARM_1__drmMI,DISARM_1__drmD,DISARM__drmB,DISARM__drmA	remnant	55525	100	Mycolicibacterium_sp._TY66	bacteria	Cluster_468
	189	AP023362.1_fragment_13	DISARM_1_1	DISARM	DISARM_1	AP023362.1_fragment_13_15	AP023362.1_fragment_13_19	AP023362.1_fragment_13_15,AP023362.1_fragment_13_16,AP023362.1_fragment_13_18,AP023362.1_fragment_13_19	4	DISARM__drmA,DISARM__drmB,DISARM_1__drmD,DISARM_1__drmMI	remnant	55523	99.99	Mycolicibacterium_sp._TY81	bacteria	Cluster_468
	190	CP040634.1_fragment_24	CapRel_1	CapRel	CapRel	CP040634.1_fragment_24_18	CP040634.1_fragment_24_18	CP040634.1_fragment_24_18	1	CapRel__CapRel	intact	55410	100	Acidipropionibacterium_acidipropionici	bacteria	Cluster_470
	191	CP040634.1_fragment_24	RM_Type_IIG_1	RM	RM_Type_IIG	CP040634.1_fragment_24_3	CP040634.1_fragment_24_3	CP040634.1_fragment_24_3	1	RM_Type_IIG__Type_IIG	intact	55410	100	Acidipropionibacterium_acidipropionici	bacteria	Cluster_470
	192	CP049863.1_fragment_35_1	AVAST_III_1	AVAST	AVAST_III	CP049863.1_fragment_35_1_69	CP049863.1_fragment_35_1_70	CP049863.1_fragment_35_1_69,CP049863.1_fragment_35_1_70	2	AVAST_III__Avs3A,AVAST_III__Avs3B	intact	55341	100	Leucobacter_viscericola	bacteria	Cluster_471
	193	AE017283.1_fragment_17_1	AbiD_1	AbiD	AbiD	AE017283.1_fragment_17_1_18	AE017283.1_fragment_17_1_18	AE017283.1_fragment_17_1_18	1	AbiD__AbiD	remnant	24550	88.2255	Cutibacterium_acnes_KPA171202	bacteria	Cluster_472
	194	CP002815.1_fragment_17_1	AbiD_1	AbiD	AbiD	CP002815.1_fragment_17_1_18	CP002815.1_fragment_17_1_18	CP002815.1_fragment_17_1_18	1	AbiD__AbiD	remnant	24550	88.2306	Cutibacterium_acnes_6609	bacteria	Cluster_472
	195	CP004353.1_fragment_6_1	AbiD_1	AbiD	AbiD	CP004353.1_fragment_6_1_35	CP004353.1_fragment_6_1_35	CP004353.1_fragment_6_1_35	1	AbiD__AbiD	intact	55246	100	Corynebacterium_vitaeruminis_DSM_20294	bacteria	Cluster_472
	196	CP012351.1_fragment_17_1	AbiD_1	AbiD	AbiD	CP012351.1_fragment_17_1_19	CP012351.1_fragment_17_1_19	CP012351.1_fragment_17_1_19	1	AbiD__AbiD	remnant	24551	88.233	Cutibacterium_acnes	bacteria	Cluster_472
	197	CP025935.1_fragment_17_1	AbiD_1	AbiD	AbiD	CP025935.1_fragment_17_1_18	CP025935.1_fragment_17_1_18	CP025935.1_fragment_17_1_18	1	AbiD__AbiD	remnant	24550	88.2255	Cutibacterium_acnes_KPA171202	bacteria	Cluster_472
	198	CP031442.1_fragment_24_1	AbiD_1	AbiD	AbiD	CP031442.1_fragment_24_1_8	CP031442.1_fragment_24_1_8	CP031442.1_fragment_24_1_8	1	AbiD__AbiD	remnant	23153	88.2366	Cutibacterium_acnes	bacteria	Cluster_472
	199	CP004353.1_fragment_6_1	Lamassu-Fam_2	Lamassu-Fam	Lamassu-Fam	CP004353.1_fragment_6_1_44	CP004353.1_fragment_6_1_46	CP004353.1_fragment_6_1_44,CP004353.1_fragment_6_1_45,CP004353.1_fragment_6_1_46	3	Lamassu-Fam__LmuA_effector_hypothetical,Lamassu-Fam__LmuC_acc_hypothetical,Lamassu-Fam__LmuB_SMC_hypothetical	intact	55246	100	Corynebacterium_vitaeruminis_DSM_20294	bacteria	Cluster_472
	200	CP004353.1_fragment_6_1	RM_Type_IIG_1	RM	RM_Type_IIG	CP004353.1_fragment_6_1_51	CP004353.1_fragment_6_1_51	CP004353.1_fragment_6_1_51	1	RM_Type_IIG__Type_IIG	intact	55246	100	Corynebacterium_vitaeruminis_DSM_20294	bacteria	Cluster_472
	201	CP004353.1_fragment_6_1	RM_Type_III_2	RM	RM_Type_III	CP004353.1_fragment_6_1_48	CP004353.1_fragment_6_1_49	CP004353.1_fragment_6_1_48,CP004353.1_fragment_6_1_49	2	RM_Type_III__Type_III_MTases,RM_Type_III__Type_III_REases	intact	55246	100	Corynebacterium_vitaeruminis_DSM_20294	bacteria	Cluster_472
	202	AP023172.1_fragment_43	gp29_gp30_1	gp29_gp30	gp29_gp30	AP023172.1_fragment_43_7	AP023172.1_fragment_43_8	AP023172.1_fragment_43_7,AP023172.1_fragment_43_8	2	gp29_gp30__gp30,gp29_gp30__gp29	remnant	55218	100	Rhodococcus_qingshengii	bacteria	Cluster_474
	203	CP062008.1_fragment_69_1	PD-Lambda-5_1	PD-Lambda-5	PD-Lambda-5	CP062008.1_fragment_69_1_7	CP062008.1_fragment_69_1_8	CP062008.1_fragment_69_1_7,CP062008.1_fragment_69_1_8	2	PD-Lambda-5__PD-Lambda-5_A,PD-Lambda-5__PD-Lambda-5_B	intact	54858	100	Mycolicibacterium_mucogenicum_DSM_44124	bacteria	Cluster_483
	204	AP017369.1_fragment_25	RM_Type_II_1	RM	RM_Type_II	AP017369.1_fragment_25_108	AP017369.1_fragment_25_110	AP017369.1_fragment_25_108,AP017369.1_fragment_25_109,AP017369.1_fragment_25_110	3	RM_Type_II__Type_II_MTases,RM_Type_II__Type_II_REases,RM_Type_II__Type_II_REases	intact	189391	89.8483	Corynebacterium_suranareeae	bacteria	Cluster_5
	205	BA000036.3_fragment_25	RM_Type_II_1	RM	RM_Type_II	BA000036.3_fragment_25_100	BA000036.3_fragment_25_102	BA000036.3_fragment_25_100,BA000036.3_fragment_25_101,BA000036.3_fragment_25_102	3	RM_Type_II__Type_II_MTases,RM_Type_II__Type_II_REases,RM_Type_II__Type_II_REases	intact	217165	99.8858	Corynebacterium_glutamicum_ATCC_13032	bacteria	Cluster_5
	206	BX927147.1_fragment_25	RM_Type_II_1	RM	RM_Type_II	BX927147.1_fragment_25_100	BX927147.1_fragment_25_102	BX927147.1_fragment_25_100,BX927147.1_fragment_25_101,BX927147.1_fragment_25_102	3	RM_Type_II__Type_II_MTases,RM_Type_II__Type_II_REases,RM_Type_II__Type_II_REases	remnant	185741	99.8026	Corynebacterium_glutamicum_ATCC_13032	bacteria	Cluster_5
	207	CP020658.1_fragment_9	RM_Type_II_1	RM	RM_Type_II	CP020658.1_fragment_9_71	CP020658.1_fragment_9_73	CP020658.1_fragment_9_71,CP020658.1_fragment_9_72,CP020658.1_fragment_9_73	3	RM_Type_II__Type_II_REases,RM_Type_II__Type_II_REases,RM_Type_II__Type_II_MTases	remnant	185739	99.791	Corynebacterium_glutamicum	bacteria	Cluster_5
	208	CP025533.1_fragment_25	RM_Type_II_1	RM	RM_Type_II	CP025533.1_fragment_25_102	CP025533.1_fragment_25_104	CP025533.1_fragment_25_102,CP025533.1_fragment_25_103,CP025533.1_fragment_25_104	3	RM_Type_II__Type_II_MTases,RM_Type_II__Type_II_REases,RM_Type_II__Type_II_REases	intact	219757	100	Corynebacterium_glutamicum	bacteria	Cluster_5
	209	CP025534.1_fragment_36	RM_Type_II_1	RM	RM_Type_II	CP025534.1_fragment_36_101	CP025534.1_fragment_36_103	CP025534.1_fragment_36_101,CP025534.1_fragment_36_102,CP025534.1_fragment_36_103	3	RM_Type_II__Type_II_MTases,RM_Type_II__Type_II_REases,RM_Type_II__Type_II_REases	intact	217163	99.8835	Corynebacterium_glutamicum	bacteria	Cluster_5
	210	HE802067.1_fragment_25	RM_Type_II_1	RM	RM_Type_II	HE802067.1_fragment_25_100	HE802067.1_fragment_25_102	HE802067.1_fragment_25_100,HE802067.1_fragment_25_101,HE802067.1_fragment_25_102	3	RM_Type_II__Type_II_MTases,RM_Type_II__Type_II_REases,RM_Type_II__Type_II_REases	intact	217165	99.8858	Corynebacterium_glutamicum_K051	bacteria	Cluster_5
	211	AP017369.1_fragment_25	Uzume_1	Uzume	Uzume	AP017369.1_fragment_25_11	AP017369.1_fragment_25_11	AP017369.1_fragment_25_11	1	Uzume__UzuA	intact	189391	89.8483	Corynebacterium_suranareeae	bacteria	Cluster_5
	212	AP022567.1_fragment_47	RM_Type_II_1	RM	RM_Type_II	AP022567.1_fragment_47_47	AP022567.1_fragment_47_48	AP022567.1_fragment_47_47,AP022567.1_fragment_47_48	2	RM_Type_II__Type_II_MTases,RM_Type_II__Type_II_REases	remnant	54448	100	Mycolicibacterium_mageritense	bacteria	Cluster_500
	213	CP007519.1_fragment_5	RloC_1	RloC	RloC	CP007519.1_fragment_5_58	CP007519.1_fragment_5_58	CP007519.1_fragment_5_58	1	RloC__RloC	intact	53499	100	Trueperella_pyogenes	bacteria	Cluster_525
	214	CP028833.1_fragment_5	RloC_1	RloC	RloC	CP028833.1_fragment_5_56	CP028833.1_fragment_5_56	CP028833.1_fragment_5_56	1	RloC__RloC	intact	53497	96.76	Trueperella_pyogenes	bacteria	Cluster_525
	215	CP007519.1_fragment_5	RM_Type_I_1	RM	RM_Type_I	CP007519.1_fragment_5_60	CP007519.1_fragment_5_61	CP007519.1_fragment_5_60,CP007519.1_fragment_5_61	2	RM__Type_I_REases,RM__Type_I_MTases	intact	53499	100	Trueperella_pyogenes	bacteria	Cluster_525
	216	CP028833.1_fragment_5	RM_Type_I_1	RM	RM_Type_I	CP028833.1_fragment_5_58	CP028833.1_fragment_5_59	CP028833.1_fragment_5_58,CP028833.1_fragment_5_59	2	RM__Type_I_REases,RM__Type_I_MTases	intact	53497	96.76	Trueperella_pyogenes	bacteria	Cluster_525
	217	CP068113.1_fragment_16	AbiD_1	AbiD	AbiD	CP068113.1_fragment_16_15	CP068113.1_fragment_16_15	CP068113.1_fragment_16_15	1	AbiD__AbiD	remnant	53438	100	Mobiluncus_curtisii	bacteria	Cluster_526
	218	CP068113.1_fragment_16	Hachiman_1	Hachiman	Hachiman	CP068113.1_fragment_16_2	CP068113.1_fragment_16_3	CP068113.1_fragment_16_2,CP068113.1_fragment_16_3	2	Hachiman__HamB,Hachiman__HamA_1	remnant	53438	100	Mobiluncus_curtisii	bacteria	Cluster_526
	219	CP008944.1_fragment_19	RM_Type_I_1	RM	RM_Type_I	CP008944.1_fragment_19_52	CP008944.1_fragment_19_54	CP008944.1_fragment_19_52,CP008944.1_fragment_19_53,CP008944.1_fragment_19_54	3	RM__Type_I_REases,RM__Type_I_S,RM__Type_I_MTases	intact	48226	86.3503	Corynebacterium_atypicum	bacteria	Cluster_526
	220	CP068113.1_fragment_16	RM_Type_III_1	RM	RM_Type_III	CP068113.1_fragment_16_4	CP068113.1_fragment_16_5	CP068113.1_fragment_16_4,CP068113.1_fragment_16_5	2	RM_Type_III__Type_III_REases,RM_Type_III__Type_III_MTases	remnant	53438	100	Mobiluncus_curtisii	bacteria	Cluster_526
	221	CP026948.1_fragment_27	CAS_Class1-Type-IV_1	Cas	CAS_Class1-Type-IV	CP026948.1_fragment_27_44	CP026948.1_fragment_27_47	CP026948.1_fragment_27_44,CP026948.1_fragment_27_47	2	Cas__csf2gr7_IV_1,Cas__cas6e_I_II_III_IV_V_VI_2	intact	53398	100	Corynebacterium_liangguodongii	bacteria	Cluster_529
	222	CP069512.1_fragment_4	gp29_gp30_1	gp29_gp30	gp29_gp30	CP069512.1_fragment_4_33	CP069512.1_fragment_4_34	CP069512.1_fragment_4_33,CP069512.1_fragment_4_34	2	gp29_gp30__gp29,gp29_gp30__gp30	intact	53397	100	Corynebacterium_kroppenstedtii	bacteria	Cluster_530
	223	CP001620.1_fragment_19	RM_Type_IIG_1	RM	RM_Type_IIG	CP001620.1_fragment_19_37	CP001620.1_fragment_19_37	CP001620.1_fragment_19_37	1	RM_Type_IIG__Type_IIG	remnant	48561	94.019	Corynebacterium_kroppenstedtii_DSM_44385	bacteria	Cluster_530
	224	CP069509.1_fragment_23	RM_Type_IIG_1	RM	RM_Type_IIG	CP069509.1_fragment_23_29	CP069509.1_fragment_23_29	CP069509.1_fragment_23_29	1	RM_Type_IIG__Type_IIG	intact	52444	94.0248	Corynebacterium_kroppenstedtii	bacteria	Cluster_530
	225	CP008944.1_fragment_5_1	AbiD_1	AbiD	AbiD	CP008944.1_fragment_5_1_44	CP008944.1_fragment_5_1_44	CP008944.1_fragment_5_1_44	1	AbiD__AbiD	intact	46436	94.6741	Corynebacterium_atypicum	bacteria	Cluster_534
	226	CP024931.1_fragment_34_1	AbiD_1	AbiD	AbiD	CP024931.1_fragment_34_1_51	CP024931.1_fragment_34_1_51	CP024931.1_fragment_34_1_51	1	AbiD__AbiD	intact	53275	100	Corynebacterium_striatum	bacteria	Cluster_534
	227	LR134377.1_fragment_17_1	AbiD_1	AbiD	AbiD	LR134377.1_fragment_17_1_7	LR134377.1_fragment_17_1_7	LR134377.1_fragment_17_1_7	1	AbiD__AbiD	remnant	27956	90.279	Corynebacterium_kutscheri	bacteria	Cluster_534
	228	LR134407.1_fragment_24_1	AbiD_1	AbiD	AbiD	LR134407.1_fragment_24_1_7	LR134407.1_fragment_24_1_7	LR134407.1_fragment_24_1_7	1	AbiD__AbiD	remnant	27956	90.2915	Corynebacterium_kutscheri	bacteria	Cluster_534
	229	CP003213.1_fragment_23_1	Lamassu-Fam_1	Lamassu-Fam	Lamassu-Fam	CP003213.1_fragment_23_1_44	CP003213.1_fragment_23_1_46	CP003213.1_fragment_23_1_44,CP003213.1_fragment_23_1_46	2	Lamassu-Fam__LmuA_effector_hypothetical,Lamassu-Fam__LmuB_SMC_Cap4_nuclease_II	intact	47322	96.3505	Corynebacterium_diphtheriae_HC02	bacteria	Cluster_534
	230	CP033902.1_fragment_1	Lamassu-Fam_1	Lamassu-Fam	Lamassu-Fam	CP033902.1_fragment_1_26	CP033902.1_fragment_1_29	CP033902.1_fragment_1_26,CP033902.1_fragment_1_27,CP033902.1_fragment_1_28,CP033902.1_fragment_1_29	4	Lamassu-Fam__LmuA_effector_hypothetical,Lamassu-Fam__LmuC_acc_hypothetical,Lamassu-Fam__LmuB_SMC_hypothetical,Lamassu-Fam__LmuB_SMC_hypothetical	remnant	25732	93.2904	Trueperella_pyogenes	bacteria	Cluster_534
	231	LR134377.1_fragment_17_1	RM_Type_I_1	RM	RM_Type_I	LR134377.1_fragment_17_1_21	LR134377.1_fragment_17_1_23	LR134377.1_fragment_17_1_21,LR134377.1_fragment_17_1_22,LR134377.1_fragment_17_1_23	3	RM__Type_I_MTases,RM__Type_I_S,RM__Type_I_REases	remnant	27956	90.279	Corynebacterium_kutscheri	bacteria	Cluster_534
	232	LR134407.1_fragment_24_1	RM_Type_I_1	RM	RM_Type_I	LR134407.1_fragment_24_1_21	LR134407.1_fragment_24_1_23	LR134407.1_fragment_24_1_21,LR134407.1_fragment_24_1_22,LR134407.1_fragment_24_1_23	3	RM__Type_I_MTases,RM__Type_I_S,RM__Type_I_REases	remnant	27956	90.2915	Corynebacterium_kutscheri	bacteria	Cluster_534
	233	CP008944.1_fragment_5_1	RM_Type_IIG_1	RM	RM_Type_IIG	CP008944.1_fragment_5_1_1	CP008944.1_fragment_5_1_1	CP008944.1_fragment_5_1_1	1	RM_Type_IIG__Type_IIG	intact	46436	94.6741	Corynebacterium_atypicum	bacteria	Cluster_534
	234	CP033902.1_fragment_1	RM_Type_IIG_1	RM	RM_Type_IIG	CP033902.1_fragment_1_33	CP033902.1_fragment_1_33	CP033902.1_fragment_1_33	1	RM_Type_IIG__Type_IIG	remnant	25732	93.2904	Trueperella_pyogenes	bacteria	Cluster_534
	235	LR134377.1_fragment_17_1	RM_Type_IIG_2	RM	RM_Type_IIG	LR134377.1_fragment_17_1_24	LR134377.1_fragment_17_1_24	LR134377.1_fragment_17_1_24	1	RM_Type_IIG__Type_IIG	remnant	27956	90.279	Corynebacterium_kutscheri	bacteria	Cluster_534
	236	LR134407.1_fragment_24_1	RM_Type_IIG_2	RM	RM_Type_IIG	LR134407.1_fragment_24_1_24	LR134407.1_fragment_24_1_24	LR134407.1_fragment_24_1_24	1	RM_Type_IIG__Type_IIG	remnant	27956	90.2915	Corynebacterium_kutscheri	bacteria	Cluster_534
	237	CP008944.1_fragment_5_1	Shedu_2	Shedu	Shedu	CP008944.1_fragment_5_1_24	CP008944.1_fragment_5_1_24	CP008944.1_fragment_5_1_24	1	Shedu__SduA	intact	46436	94.6741	Corynebacterium_atypicum	bacteria	Cluster_534
	238	CP044211.1_fragment_45	RosmerTA_1	RosmerTA	RosmerTA	CP044211.1_fragment_45_4	CP044211.1_fragment_45_5	CP044211.1_fragment_45_4,CP044211.1_fragment_45_5	2	RosmerTA__RmrT_2676476075,RosmerTA__RmrA_2676476075	intact	52823	100	Rhodococcus_ruber	bacteria	Cluster_548
	239	CP035037.1_fragment_35	RosmerTA_1	RosmerTA	RosmerTA	CP035037.1_fragment_35_2	CP035037.1_fragment_35_60	CP035037.1_fragment_35_2,CP035037.1_fragment_35_4,CP035037.1_fragment_35_60	3	RosmerTA__RmrA_2600853143,RosmerTA__RmrA_2753529055,RosmerTA__RmrT_2676476075	intact	51048	100	Leucobacter_muris	bacteria	Cluster_597
	240	CP009249.1_fragment_24	CAS_Class1-Subtype-IV-A_1	Cas	CAS_Class1-Subtype-IV-A	CP009249.1_fragment_24_34	CP009249.1_fragment_24_37	CP009249.1_fragment_24_34,CP009249.1_fragment_24_36,CP009249.1_fragment_24_37	3	Cas__csf2gr7_IV_1,Cas__csf1gr8_IV-A_5,Cas__cas6e_I_II_III_IV_V_VI_2	intact	50056	100	Corynebacterium_phocae	bacteria	Cluster_630
	241	CP074406.1_fragment_23	RM_Type_III_1	RM	RM_Type_III	CP074406.1_fragment_23_36	CP074406.1_fragment_23_37	CP074406.1_fragment_23_36,CP074406.1_fragment_23_37	2	RM_Type_III__Type_III_REases,RM_Type_III__Type_III_MTases	remnant	49532	100	Nocardioides_sp._zg-536	bacteria	Cluster_641
	242	CP065959.1_fragment_48	PD-Lambda-1_1	PD-Lambda-1	PD-Lambda-1	CP065959.1_fragment_48_68	CP065959.1_fragment_48_68	CP065959.1_fragment_48_68	1	PD-Lambda-1__PD-Lambda-1	intact	48932	100	Streptomyces_alfalfae	bacteria	Cluster_658
	243	CP041647.1_fragment_54	CapRel_1	CapRel	CapRel	CP041647.1_fragment_54_51	CP041647.1_fragment_54_51	CP041647.1_fragment_54_51	1	CapRel__CapRel	intact	47189	100	Rhodococcus_hoagii	bacteria	Cluster_689
	244	CP053688.1_fragment_26_1	RM_Type_I_1	RM	RM_Type_I	CP053688.1_fragment_26_1_35	CP053688.1_fragment_26_1_37	CP053688.1_fragment_26_1_35,CP053688.1_fragment_26_1_36,CP053688.1_fragment_26_1_37	3	RM__Type_I_S,RM__Type_I_MTases,RM__Type_I_REases	intact	47079	100	Arthrobacter_citreus	bacteria	Cluster_690
	245	CP029074.1_fragment_36	RM_Type_IIG_1	RM	RM_Type_IIG	CP029074.1_fragment_36_36	CP029074.1_fragment_36_36	CP029074.1_fragment_36_36	1	RM_Type_IIG__Type_IIG	remnant	46535	100	Mycobacteroides_abscessus	bacteria	Cluster_706
	246	CP077258.1_fragment_33	CAS_Class1-Type-IV_1	Cas	CAS_Class1-Type-IV	CP077258.1_fragment_33_25	CP077258.1_fragment_33_28	CP077258.1_fragment_33_25,CP077258.1_fragment_33_28	2	Cas__cas6e_I_II_III_IV_V_VI_3,Cas__csf2gr7_IV_1	intact	46447	100	Corynebacterium_freneyi	bacteria	Cluster_709
	247	CP016174.1_fragment_123	RosmerTA_1	RosmerTA	RosmerTA	CP016174.1_fragment_123_1	CP016174.1_fragment_123_2	CP016174.1_fragment_123_1,CP016174.1_fragment_123_2	2	RosmerTA__RmrA_2634932349,RosmerTA__RmrT_2634932349	remnant	45986	100	Amycolatopsis_orientalis	bacteria	Cluster_723
	248	AE016822.1_fragment_49_1	CapRel_1	CapRel	CapRel	AE016822.1_fragment_49_1_59	AE016822.1_fragment_49_1_59	AE016822.1_fragment_49_1_59	1	CapRel__CapRel	intact	44839	100	Leifsonia_xyli_subsp._xyli_str._CTCB07	bacteria	Cluster_766
	249	CP066023.1_fragment_2	PD-Lambda-5_1	PD-Lambda-5	PD-Lambda-5	CP066023.1_fragment_2_50	CP066023.1_fragment_2_51	CP066023.1_fragment_2_50,CP066023.1_fragment_2_51	2	PD-Lambda-5__PD-Lambda-5_A,PD-Lambda-5__PD-Lambda-5_B	intact	44835	100	Corynebacterium_amycolatum	bacteria	Cluster_767
	250	CP045096.1_fragment_42	RM_Type_I_1	RM	RM_Type_I	CP045096.1_fragment_42_56	CP045096.1_fragment_42_58	CP045096.1_fragment_42_56,CP045096.1_fragment_42_57,CP045096.1_fragment_42_58	3	RM__Type_I_REases,RM__Type_I_S,RM__Type_I_MTases	intact	111181	100	Streptomyces_phaeolivaceus	bacteria	Cluster_77
	251	CP079216.1_fragment_31	CapRel_1	CapRel	CapRel	CP079216.1_fragment_31_54	CP079216.1_fragment_31_54	CP079216.1_fragment_31_54	1	CapRel__CapRel	remnant	44620	100	Tessaracoccus_sp._J1M15	bacteria	Cluster_770
	252	CP021417.1_fragment_12_1	Lamassu-Fam_1	Lamassu-Fam	Lamassu-Fam	CP021417.1_fragment_12_1_2	CP021417.1_fragment_12_1_4	CP021417.1_fragment_12_1_2,CP021417.1_fragment_12_1_3,CP021417.1_fragment_12_1_4	3	Lamassu-Fam__LmuB_SMC_hypothetical,Lamassu-Fam__LmuC_acc_hypothetical,Lamassu-Fam__LmuA_effector_hypothetical	intact	44535	100	Corynebacterium_silvaticum	bacteria	Cluster_774
	253	CP040750.1_fragment_26	RM_Type_II_1	RM	RM_Type_II	CP040750.1_fragment_26_19	CP040750.1_fragment_26_21	CP040750.1_fragment_26_19,CP040750.1_fragment_26_20,CP040750.1_fragment_26_21	3	RM_Type_II__Type_II_REases,RM_Type_II__Type_II_REases,RM_Type_II__Type_II_MTases	intact	44136	100	Plantibacter_sp._M259	bacteria	Cluster_788
	254	CP021389.1_fragment_12	RM_Type_IIG_1	RM	RM_Type_IIG	CP021389.1_fragment_12_32	CP021389.1_fragment_12_32	CP021389.1_fragment_12_32	1	RM_Type_IIG__Type_IIG	intact	193233	96.4036	Bifidobacterium_breve	bacteria	Cluster_8
	255	CP021558.1_fragment_17	RM_Type_IIG_1	RM	RM_Type_IIG	CP021558.1_fragment_17_37	CP021558.1_fragment_17_37	CP021558.1_fragment_17_37	1	RM_Type_IIG__Type_IIG	intact	206872	100	Bifidobacterium_breve	bacteria	Cluster_8
	256	AP010889.1_fragment_13	RM_Type_II_1	RM	RM_Type_II	AP010889.1_fragment_13_50	AP010889.1_fragment_13_51	AP010889.1_fragment_13_50,AP010889.1_fragment_13_51	2	RM_Type_II__Type_II_MTases,RM_Type_II__Type_II_REases	intact	43750	100	Bifidobacterium_longum_subsp._infantis_ATCC_15697_=_JCM_1222_=_DSM_20088	bacteria	Cluster_800
	257	CP001095.1_fragment_13	RM_Type_II_1	RM	RM_Type_II	CP001095.1_fragment_13_50	CP001095.1_fragment_13_51	CP001095.1_fragment_13_50,CP001095.1_fragment_13_51	2	RM_Type_II__Type_II_MTases,RM_Type_II__Type_II_REases	intact	43750	100	Bifidobacterium_longum_subsp._infantis_ATCC_15697_=_JCM_1222_=_DSM_20088	bacteria	Cluster_800
	258	LR134354.1_fragment_13	RM_Type_II_1	RM	RM_Type_II	LR134354.1_fragment_13_50	LR134354.1_fragment_13_51	LR134354.1_fragment_13_50,LR134354.1_fragment_13_51	2	RM_Type_II__Type_II_MTases,RM_Type_II__Type_II_REases	intact	43750	100	Bifidobacterium_longum_subsp._infantis	bacteria	Cluster_800
	259	LR655210.1_fragment_21	RM_Type_II_1	RM	RM_Type_II	LR655210.1_fragment_21_6	LR655210.1_fragment_21_7	LR655210.1_fragment_21_6,LR655210.1_fragment_21_7	2	RM_Type_II__Type_II_REases,RM_Type_II__Type_II_MTases	intact	42372	100	Bifidobacterium_longum_subsp._infantis	bacteria	Cluster_800
	260	LR698953.1_fragment_13	RM_Type_II_1	RM	RM_Type_II	LR698953.1_fragment_13_50	LR698953.1_fragment_13_51	LR698953.1_fragment_13_50,LR698953.1_fragment_13_51	2	RM_Type_II__Type_II_MTases,RM_Type_II__Type_II_REases	intact	43750	100	Bifidobacterium_longum	bacteria	Cluster_800
	261	CP024087.1_fragment_89_1	RosmerTA_1	RosmerTA	RosmerTA	CP024087.1_fragment_89_1_13	CP024087.1_fragment_89_1_14	CP024087.1_fragment_89_1_13,CP024087.1_fragment_89_1_14	2	RosmerTA__RmrA_2676476075,RosmerTA__RmrT_2676476075	remnant	43691	100	Micromonospora_tulbaghiae	bacteria	Cluster_804
	262	CP069516.1_fragment_36	ShosTA_1	ShosTA	ShosTA	CP069516.1_fragment_36_30	CP069516.1_fragment_36_31	CP069516.1_fragment_36_30,CP069516.1_fragment_36_31	2	ShosTA__ShosT,ShosTA__ShosA	intact	43395	95.0119	Corynebacterium_macginleyi	bacteria	Cluster_813
	263	CP021390.1_fragment_15	RM_Type_II_1	RM	RM_Type_II	CP021390.1_fragment_15_54	CP021390.1_fragment_15_55	CP021390.1_fragment_15_54,CP021390.1_fragment_15_55	2	RM_Type_II__Type_II_MTases,RM_Type_II__Type_II_REases	intact	42472	97.9791	Bifidobacterium_breve	bacteria	Cluster_824
	264	CP021553.1_fragment_15	RM_Type_II_1	RM	RM_Type_II	CP021553.1_fragment_15_50	CP021553.1_fragment_15_51	CP021553.1_fragment_15_50,CP021553.1_fragment_15_51	2	RM_Type_II__Type_II_MTases,RM_Type_II__Type_II_REases	intact	41577	98.3761	Bifidobacterium_breve	bacteria	Cluster_824
	265	CP071683.1_fragment_21	RM_Type_II_1	RM	RM_Type_II	CP071683.1_fragment_21_1	CP071683.1_fragment_21_2	CP071683.1_fragment_21_1,CP071683.1_fragment_21_2	2	RM_Type_II__Type_II_MTases,RM_Type_II__Type_II_REases	remnant	9381	89.31	Bifidobacterium_longum_subsp._longum	bacteria	Cluster_824
	266	CP021391.1_fragment_13	RM_Type_IIG_1	RM	RM_Type_IIG	CP021391.1_fragment_13_6	CP021391.1_fragment_13_6	CP021391.1_fragment_13_6	1	RM_Type_IIG__Type_IIG	remnant	12413	99.96	Bifidobacterium_breve	bacteria	Cluster_824
	267	AP018530.1_fragment_10	AbiD_1	AbiD	AbiD	AP018530.1_fragment_10_45	AP018530.1_fragment_10_45	AP018530.1_fragment_10_45	1	AbiD__AbiD	remnant	35375	98.8827	Olsenella_sp._GAM18	bacteria	Cluster_862
	268	AP018530.1_fragment_7	AbiD_1	AbiD	AbiD	AP018530.1_fragment_7_2	AP018530.1_fragment_7_2	AP018530.1_fragment_7_2	1	AbiD__AbiD	intact	42033	100	Olsenella_sp._GAM18	bacteria	Cluster_862
	269	CP063212.1_fragment_22	PD-Lambda-1_1	PD-Lambda-1	PD-Lambda-1	CP063212.1_fragment_22_54	CP063212.1_fragment_22_54	CP063212.1_fragment_22_54	1	PD-Lambda-1__PD-Lambda-1	intact	41815	100	Trueperella_pecoris	bacteria	Cluster_868
	270	CP044284.1_fragment_31_1	Pycsar_1	Pycsar	Pycsar	CP044284.1_fragment_31_1_50	CP044284.1_fragment_31_1_52	CP044284.1_fragment_31_1_50,CP044284.1_fragment_31_1_51,CP044284.1_fragment_31_1_52	3	CBASS__2TM_5,Pycsar__AG_cyclase,Pycsar__AG_cyclase	intact	103418	100	Rhodococcus_erythropolis	bacteria	Cluster_87
	271	CP053688.1_fragment_55	AbiD_1	AbiD	AbiD	CP053688.1_fragment_55_47	CP053688.1_fragment_55_47	CP053688.1_fragment_55_47	1	AbiD__AbiD	remnant	41531	100	Arthrobacter_citreus	bacteria	Cluster_878
	272	CP014209.1_fragment_23_1	RM_Type_II_1	RM	RM_Type_II	CP014209.1_fragment_23_1_41	CP014209.1_fragment_23_1_42	CP014209.1_fragment_23_1_41,CP014209.1_fragment_23_1_42	2	RM_Type_II__Type_II_MTases,RM_Type_II__Type_II_REases	intact	41150	100	Isoptericola_dokdonensis_DS-3	bacteria	Cluster_887
	273	CP064655.1_fragment_36_1	PD-Lambda-5_1	PD-Lambda-5	PD-Lambda-5	CP064655.1_fragment_36_1_50	CP064655.1_fragment_36_1_51	CP064655.1_fragment_36_1_50,CP064655.1_fragment_36_1_51	2	PD-Lambda-5__PD-Lambda-5_B,PD-Lambda-5__PD-Lambda-5_A	intact	41004	100	Miltoncostaea_marina	bacteria	Cluster_889
	274	CP069512.1_fragment_13_1	gp29_gp30_1	gp29_gp30	gp29_gp30	CP069512.1_fragment_13_1_29	CP069512.1_fragment_13_1_30	CP069512.1_fragment_13_1_29,CP069512.1_fragment_13_1_30	2	gp29_gp30__gp30,gp29_gp30__gp29	remnant	40631	100	Corynebacterium_kroppenstedtii	bacteria	Cluster_905
	275	CP006764.1_fragment_7	Lit_1	Lit	Lit	CP006764.1_fragment_7_7	CP006764.1_fragment_7_7	CP006764.1_fragment_7_7	1	Lit__Lit	intact	40610	100	Corynebacterium_doosanense_CAU_212_=_DSM_45436	bacteria	Cluster_908
	276	CP004353.1_fragment_1	PD-Lambda-1_1	PD-Lambda-1	PD-Lambda-1	CP004353.1_fragment_1_3	CP004353.1_fragment_1_3	CP004353.1_fragment_1_3	1	PD-Lambda-1__PD-Lambda-1	intact	36943	99.9931	Corynebacterium_vitaeruminis_DSM_20294	bacteria	Cluster_911
	277	AP022565.1_fragment_33	DISARM_1_1	DISARM	DISARM_1	AP022565.1_fragment_33_45	AP022565.1_fragment_33_56	AP022565.1_fragment_33_45,AP022565.1_fragment_33_46,AP022565.1_fragment_33_49,AP022565.1_fragment_33_50,AP022565.1_fragment_33_56	5	DISARM_1__drmMI,DISARM_1__drmD,DISARM__drmB,DISARM__drmA,DISARM_1__drmD	remnant	100680	100	Mycolicibacterium_alvei	bacteria	Cluster_93
	278	AP022565.1_fragment_33	Gabija_2	Gabija	Gabija	AP022565.1_fragment_33_41	AP022565.1_fragment_33_44	AP022565.1_fragment_33_41,AP022565.1_fragment_33_43,AP022565.1_fragment_33_44	3	Gabija__GajB_2,Gabija__GajB_2,Gabija__GajA	remnant	100680	100	Mycolicibacterium_alvei	bacteria	Cluster_93
	279	CP014961.1_fragment_11	RM_Type_IIG_1	RM	RM_Type_IIG	CP014961.1_fragment_11_125	CP014961.1_fragment_11_125	CP014961.1_fragment_11_125	1	RM_Type_IIG__Type_IIG	intact	99959	100	Mycobacteroides_abscessus	bacteria	Cluster_94
	280	CP016193.1_fragment_11	RM_Type_IIG_1	RM	RM_Type_IIG	CP016193.1_fragment_11_125	CP016193.1_fragment_11_125	CP016193.1_fragment_11_125	1	RM_Type_IIG__Type_IIG	intact	99959	100	Mycobacteroides_abscessus	bacteria	Cluster_94
	281	CP011786.1_fragment_9	CAS_Class1-Subtype-IV-A_1	Cas	CAS_Class1-Subtype-IV-A	CP011786.1_fragment_9_29	CP011786.1_fragment_9_32	CP011786.1_fragment_9_29,CP011786.1_fragment_9_31,CP011786.1_fragment_9_32	3	Cas__csf2gr7_IV_1,Cas__csf1gr8_IV-A_5,Cas__cas6e_I_II_III_IV_V_VI_3	intact	39918	100	Bifidobacterium_actinocoloniiforme_DSM_22766	bacteria	Cluster_943
	282	CP010437.1_fragment_9	SoFic_1	SoFIC	SoFic	CP010437.1_fragment_9_3	CP010437.1_fragment_9_3	CP010437.1_fragment_9_3	1	SoFic__SoFic	intact	37654	96.8384	Bifidobacterium_adolescentis	bacteria	Cluster_949
	283	CP023005.1_fragment_15	SoFic_1	SoFIC	SoFic	CP023005.1_fragment_15_49	CP023005.1_fragment_15_49	CP023005.1_fragment_15_49	1	SoFic__SoFic	intact	39765	100	Bifidobacterium_adolescentis	bacteria	Cluster_949
	284	LR698990.1_fragment_9	SoFic_1	SoFIC	SoFic	LR698990.1_fragment_9_3	LR698990.1_fragment_9_3	LR698990.1_fragment_9_3	1	SoFic__SoFic	intact	37654	96.8384	Bifidobacterium_adolescentis	bacteria	Cluster_949
	285	CP040235.1_fragment_15	RM_Type_II_1	RM	RM_Type_II	CP040235.1_fragment_15_4	CP040235.1_fragment_15_5	CP040235.1_fragment_15_4,CP040235.1_fragment_15_5	2	RM_Type_II__Type_II_REases,RM_Type_II__Type_II_MTases	intact	38682	92.5937	Bifidobacterium_longum	bacteria	Cluster_980
	286	CP059493.1_fragment_7	PD-Lambda-1_1	PD-Lambda-1	PD-Lambda-1	CP059493.1_fragment_7_55	CP059493.1_fragment_7_55	CP059493.1_fragment_7_55	1	PD-Lambda-1__PD-Lambda-1	intact	39056	100	Actinotalea_sp._JY-7876	bacteria	Cluster_983
	287	CP065280.1_fragment_12_1	RM_Type_III_1	RM	RM_Type_III	CP065280.1_fragment_12_1_21	CP065280.1_fragment_12_1_22	CP065280.1_fragment_12_1_21,CP065280.1_fragment_12_1_22	2	RM_Type_III__Type_III_REases,RM_Type_III__Type_III_MTases	remnant	38989	100	Mycobacteroides_abscessus_subsp._abscessus	bacteria	Cluster_987
	S.Table 10: List of the identified defense system in prophages from bacterial plasmids.
	Sr.no	Prophage	sys_id	type	subtype	sys_beg	sys_end	protein_in_syst	genes_count	name_of_profiles_in_sys	Intact/remnant	length	Identity	Host	Chromsome	Cluster
	1	CP061722.1_fragment_1	RM_Type_III_1	RM	RM_Type_III	CP061722.1_fragment_1_276	CP061722.1_fragment_1_278	CP061722.1_fragment_1_276,CP061722.1_fragment_1_278	2	RM_Type_III__Type_III_MTases,RM_Type_III__Type_III_REases	remnant	261020	100	Pseudarthrobacter_sp._BIM_B-2242	plasmid	Cluster_1
	2	CP076860.1_fragment_1	RM_Type_III_1	RM	RM_Type_III	CP076860.1_fragment_1_206	CP076860.1_fragment_1_207	CP076860.1_fragment_1_206,CP076860.1_fragment_1_207	2	RM_Type_III__Type_III_REases,RM_Type_III__Type_III_MTases	intact	202784	100	Mycobacterium_avium_subsp._hominissuis	plasmid	Cluster_10
	3	CP042827.1	RM_Type_II_1	RM	RM_Type_II	CP042827.1_26	CP042827.1_27	CP042827.1_26,CP042827.1_27	2	RM_Type_II__Type_II_REases,RM_Type_II__Type_II_MTases	remnant	38372	100	Ruania_sp._HY168	plasmid	Cluster_1009
	4	CP021119.1_fragment_2	Lamassu-Fam_1	Lamassu-Fam	Lamassu-Fam	CP021119.1_fragment_2_106	CP021119.1_fragment_2_108	CP021119.1_fragment_2_106,CP021119.1_fragment_2_108	2	Lamassu-Fam__LmuA_effector_Cap4_nuclease_II,Lamassu-Fam__LmuB_SMC_Lipase	intact	93939	100	Streptomyces_sp._CLI2509	plasmid	Cluster_108
	5	CP065398.1_fragment_1	RM_Type_IIG_1	RM	RM_Type_IIG	CP065398.1_fragment_1_48	CP065398.1_fragment_1_48	CP065398.1_fragment_1_48	1	RM_Type_IIG__Type_IIG	remnant	92769	100	Bifidobacterium_longum	plasmid	Cluster_114
	6	CP025436.1	RM_Type_II_1	RM	RM_Type_II	CP025436.1_38	CP025436.1_39	CP025436.1_38,CP025436.1_39	2	RM_Type_II__Type_II_REases,RM_Type_II__Type_II_MTases	intact	91767	100	Gordonia_sp._YC-JH1	plasmid	Cluster_117
	7	CP015237.1_fragment_3	AbiD_1	AbiD	AbiD	CP015237.1_fragment_3_13	CP015237.1_fragment_3_13	CP015237.1_fragment_3_13	1	AbiD__AbiD	remnant	31879	100	Rhodococcus_fascians_D188	plasmid	Cluster_1173
	8	CP023712.1_fragment_3	AbiD_1	AbiD	AbiD	CP023712.1_fragment_3_4	CP023712.1_fragment_3_4	CP023712.1_fragment_3_4	1	AbiD__AbiD	remnant	21359	100	Rhodococcus_ruber	plasmid	Cluster_1280
	9	CP051009.1	Lamassu-Fam_1	Lamassu-Fam	Lamassu-Fam	CP051009.1_102	CP051009.1_104	CP051009.1_102,CP051009.1_103,CP051009.1_104	3	Lamassu-Fam__LmuA_effector_Mrr,Lamassu-Fam__LmuC_acc_Mrr,Lamassu-Fam__LmuB_SMC_Mrr	remnant	86413	100	Streptomyces_griseofuscus	plasmid	Cluster_146
	10	CP003080.1_fragment_2	CAS_Class1-Subtype-IV-B_1	Cas	CAS_Class1-Subtype-IV-B	CP003080.1_fragment_2_83	CP003080.1_fragment_2_89	CP003080.1_fragment_2_83,CP003080.1_fragment_2_84,CP003080.1_fragment_2_85,CP003080.1_fragment_2_86,CP003080.1_fragment_2_89	5	Cas__csf3gr5_IV-B_1,Cas__csf2gr7_IV-B_1,Cas__csf4gr11_IV-B_2,Cas__csf1gr8_IV-A_4,CAS_Class1-Subtype-IV-B__cysH_IV-B_1	intact	85984	100	Mycobacterium_sp._JS623	plasmid	Cluster_149
	11	CP012699.1_fragment_1	RM_Type_III_1	RM	RM_Type_III	CP012699.1_fragment_1_4	CP012699.1_fragment_1_5	CP012699.1_fragment_1_4,CP012699.1_fragment_1_5	2	RM_Type_III__Type_III_MTases,RM_Type_III__Type_III_REases	intact	13170	100	Microbacterium_sp._No._7	plasmid	Cluster_1532
	12	CP031166.1_fragment_3	RM_Type_IIG_1	RM	RM_Type_IIG	CP031166.1_fragment_3_52	CP031166.1_fragment_3_52	CP031166.1_fragment_3_52	1	RM_Type_IIG__Type_IIG	remnant	184479	100	Euzebya_pacifica	plasmid	Cluster_16
	13	CP040720.1_fragment_2	AbiE_1	AbiE	AbiE	CP040720.1_fragment_2_42	CP040720.1_fragment_2_43	CP040720.1_fragment_2_42,CP040720.1_fragment_2_43	2	AbiEii__AbiEii,AbiEii__AbiEi_4	remnant	74465	99.7426	Rhodococcus_pyridinivorans	plasmid	Cluster_173
	14	CP050179.1_fragment_1	AbiE_1	AbiE	AbiE	CP050179.1_fragment_1_51	CP050179.1_fragment_1_52	CP050179.1_fragment_1_51,CP050179.1_fragment_1_52	2	AbiEii__AbiEi_4,AbiEii__AbiEii	remnant	81211	100	Rhodococcus_pyridinivorans	plasmid	Cluster_173
	15	AP023334.1_fragment_2	AbiD_1	AbiD	AbiD	AP023334.1_fragment_2_75	AP023334.1_fragment_2_75	AP023334.1_fragment_2_75	1	AbiD__AbiD	intact	179833	100	Mycolicibacterium_sp._TY66	plasmid	Cluster_18
	16	CP017304.1_fragment_4	CAS_Class1-Subtype-IV-B_1	Cas	CAS_Class1-Subtype-IV-B	CP017304.1_fragment_4_23	CP017304.1_fragment_4_28	CP017304.1_fragment_4_23,CP017304.1_fragment_4_25,CP017304.1_fragment_4_26,CP017304.1_fragment_4_27,CP017304.1_fragment_4_28	5	CAS_Class1-Subtype-IV-B__cysH_IV-B_1,Cas__csf1gr8_IV-A_4,Cas__csf4gr11_IV-B_2,Cas__csf2gr7_IV-B_1,Cas__csf3gr5_IV-B_1	remnant	34925	93.7008	Rhodococcus_sp._YL-1	plasmid	Cluster_191
	17	CP077419.1_fragment_2	CAS_Class1-Subtype-IV-B_1	Cas	CAS_Class1-Subtype-IV-B	CP077419.1_fragment_2_33	CP077419.1_fragment_2_38	CP077419.1_fragment_2_33,CP077419.1_fragment_2_34,CP077419.1_fragment_2_35,CP077419.1_fragment_2_36,CP077419.1_fragment_2_38	5	Cas__csf3gr5_IV-B_1,Cas__csf2gr7_IV-B_1,Cas__csf4gr11_IV-B_2,Cas__csf1gr8_IV-A_4,CAS_Class1-Subtype-IV-B__cysH_IV-B_1	intact	77795	100	Rhodococcus_qingshengii	plasmid	Cluster_191
	18	LT703506.1_fragment_3	ShosTA_1	ShosTA	ShosTA	LT703506.1_fragment_3_139	LT703506.1_fragment_3_140	LT703506.1_fragment_3_139,LT703506.1_fragment_3_140	2	ShosTA__ShosT,ShosTA__ShosA	intact	258747	100	Mycobacterium_intracellulare_subsp._chimaera	plasmid	Cluster_2
	19	CP000433.1_fragment_2	CAS_Class1-Subtype-IV-B_1	Cas	CAS_Class1-Subtype-IV-B	CP000433.1_fragment_2_16	CP000433.1_fragment_2_23	CP000433.1_fragment_2_16,CP000433.1_fragment_2_19,CP000433.1_fragment_2_20,CP000433.1_fragment_2_21,CP000433.1_fragment_2_22,CP000433.1_fragment_2_23	6	Cas__DEDDh_I_II_III_IV_V_VI_1,CAS_Class1-Subtype-IV-B__cysH_IV-B_1,Cas__csf1gr8_IV-A_4,Cas__csf4gr11_IV-B_2,Cas__csf2gr7_IV-B_1,Cas__csf3gr5_IV-B_1	remnant	42196	92.9649	Rhodococcus_jostii_RHA1	plasmid	Cluster_201
	20	CP046573.1_fragment_7	CAS_Class1-Subtype-IV-B_1	Cas	CAS_Class1-Subtype-IV-B	CP046573.1_fragment_7_24	CP046573.1_fragment_7_26	CP046573.1_fragment_7_24,CP046573.1_fragment_7_25,CP046573.1_fragment_7_26	3	Cas__csf3gr5_IV-B_1,Cas__csf2gr7_IV-B_1,Cas__csf4gr11_IV-B_2	intact	47596	94.6231	Rhodococcus_sp._WAY2	plasmid	Cluster_201
	21	CP046575.1_fragment_5	CAS_Class1-Subtype-IV-B_1	Cas	CAS_Class1-Subtype-IV-B	CP046575.1_fragment_5_53	CP046575.1_fragment_5_55	CP046575.1_fragment_5_53,CP046575.1_fragment_5_54,CP046575.1_fragment_5_55	3	Cas__csf3gr5_IV-B_1,Cas__csf2gr7_IV-B_1,Cas__csf4gr11_IV-B_2	intact	75835	100	Rhodococcus_sp._WAY2	plasmid	Cluster_201
	22	CP000433.1_fragment_2	RosmerTA_1	RosmerTA	RosmerTA	CP000433.1_fragment_2_33	CP000433.1_fragment_2_34	CP000433.1_fragment_2_33,CP000433.1_fragment_2_34	2	RosmerTA__RmrA_2634932349,RosmerTA__RmrT_2634932349	remnant	42196	92.9649	Rhodococcus_jostii_RHA1	plasmid	Cluster_201
	23	CP069243.1	AbiD_1	AbiD	AbiD	CP069243.1_106	CP069243.1_106	CP069243.1_106	1	AbiD__AbiD	intact	173319	100	Rhodococcus_sp._USK13	plasmid	Cluster_22
	24	CP069243.1	AbiD_2	AbiD	AbiD	CP069243.1_121	CP069243.1_121	CP069243.1_121	1	AbiD__AbiD	intact	173319	100	Rhodococcus_sp._USK13	plasmid	Cluster_22
	25	CP069243.1	CAS_Class1-Subtype-IV-B_1	Cas	CAS_Class1-Subtype-IV-B	CP069243.1_94	CP069243.1_100	CP069243.1_94,CP069243.1_96,CP069243.1_98,CP069243.1_99,CP069243.1_100	5	CAS_Class1-Subtype-IV-B__cysH_IV-B_1,Cas__csf1gr8_IV-A_4,Cas__csf4gr11_IV-B_2,Cas__csf2gr7_IV-B_1,Cas__csf3gr5_IV-B_1	intact	173319	100	Rhodococcus_sp._USK13	plasmid	Cluster_22
	26	CP069243.1	CAS_Class1-Subtype-IV-B_2	Cas	CAS_Class1-Subtype-IV-B	CP069243.1_127	CP069243.1_133	CP069243.1_127,CP069243.1_128,CP069243.1_129,CP069243.1_131,CP069243.1_133	5	Cas__csf3gr5_IV-B_1,Cas__csf2gr7_IV-B_1,Cas__csf4gr11_IV-B_2,Cas__csf1gr8_IV-A_4,CAS_Class1-Subtype-IV-B__cysH_IV-B_1	intact	173319	100	Rhodococcus_sp._USK13	plasmid	Cluster_22
	27	AP020327.1_fragment_1	AbiE_1	AbiE	AbiE	AP020327.1_fragment_1_151	AP020327.1_fragment_1_152	AP020327.1_fragment_1_151,AP020327.1_fragment_1_152	2	AbiEii__AbiEi_4,AbiEii__AbiEii	intact	169546	100	Mycobacterium_avium_subsp._hominissuis	plasmid	Cluster_24
	28	CP003081.1_fragment_2	CAS_Class1-Subtype-IV-B_1	Cas	CAS_Class1-Subtype-IV-B	CP003081.1_fragment_2_12	CP003081.1_fragment_2_15	CP003081.1_fragment_2_12,CP003081.1_fragment_2_13,CP003081.1_fragment_2_14,CP003081.1_fragment_2_15	4	Cas__csf3gr5_IV-B_1,Cas__csf2gr7_IV-B_1,Cas__csf4gr11_IV-B_2,Cas__csf1gr8_IV-A_4	remnant	66500	100	Mycobacterium_sp._JS623	plasmid	Cluster_283
	29	CP001342.1_fragment_1	RM_Type_III_1	RM	RM_Type_III	CP001342.1_fragment_1_105	CP001342.1_fragment_1_107	CP001342.1_fragment_1_105,CP001342.1_fragment_1_107	2	RM_Type_III__Type_III_MTases,RM_Type_III__Type_III_REases	remnant	150929	100	Pseudarthrobacter_chlorophenolicus_A6	plasmid	Cluster_34
	30	CP006997.1_fragment_1	RM_Type_I_1	RM	RM_Type_I	CP006997.1_fragment_1_9	CP006997.1_fragment_1_11	CP006997.1_fragment_1_9,CP006997.1_fragment_1_10,CP006997.1_fragment_1_11	3	RM__Type_I_MTases,RM__Type_I_S,RM__Type_I_REases	intact	60753	100	Rhodococcus_pyridinivorans_SB3094	plasmid	Cluster_358
	31	CP053545.1_fragment_1	RM_Type_IIG_1	RM	RM_Type_IIG	CP053545.1_fragment_1_226	CP053545.1_fragment_1_226	CP053545.1_fragment_1_226	1	RM_Type_IIG__Type_IIG	intact	224523	100	Paenarthrobacter_sp._YJN-5	plasmid	Cluster_4
	32	CP008945.1	RM_Type_I_1	RM	RM_Type_I	CP008945.1_51	CP008945.1_53	CP008945.1_51,CP008945.1_52,CP008945.1_53	3	RM__Type_I_REases,RM__Type_I_S,RM__Type_I_MTases	intact	48068	86.3503	Corynebacterium_atypicum	plasmid	Cluster_526
	33	LR134447.1_fragment_2	RM_Type_IIG_1	RM	RM_Type_IIG	LR134447.1_fragment_2_5	LR134447.1_fragment_2_5	LR134447.1_fragment_2_5	1	RM_Type_IIG__Type_IIG	intact	53427	100	Tsukamurella_tyrosinosolvens	plasmid	Cluster_528
	34	CP000657.1_fragment_5	RM_Type_IIG_1	RM	RM_Type_IIG	CP000657.1_fragment_5_61	CP000657.1_fragment_5_61	CP000657.1_fragment_5_61	1	RM_Type_IIG__Type_IIG	remnant	123480	100	Mycolicibacterium_gilvum_PYR-GCK	plasmid	Cluster_59
	35	CP012886.2_fragment_2_1	CAS_Class1-Subtype-IV-B_1	Cas	CAS_Class1-Subtype-IV-B	CP012886.2_fragment_2_1_5	CP012886.2_fragment_2_1_8	CP012886.2_fragment_2_1_5,CP012886.2_fragment_2_1_6,CP012886.2_fragment_2_1_7,CP012886.2_fragment_2_1_8	4	Cas__csf1gr8_IV-A_4,Cas__csf4gr11_IV-B_2,Cas__csf2gr7_IV-B_1,Cas__csf3gr5_IV-B_1	intact	207602	100	Mycobacterium_intracellulare_subsp._chimaera	plasmid	Cluster_6
	36	CP015597.1_fragment_3	CAS_Class1-Subtype-IV-B_1	Cas	CAS_Class1-Subtype-IV-B	CP015597.1_fragment_3_95	CP015597.1_fragment_3_101	CP015597.1_fragment_3_95,CP015597.1_fragment_3_96,CP015597.1_fragment_3_97,CP015597.1_fragment_3_98,CP015597.1_fragment_3_101	5	Cas__csf3gr5_IV-B_1,Cas__csf2gr7_IV-B_1,Cas__csf4gr11_IV-B_2,Cas__csf1gr8_IV-A_4,CAS_Class1-Subtype-IV-B__cysH_IV-B_1	remnant	122625	100	Mycobacterium_sp._YC-RL4	plasmid	Cluster_60
	37	CP015597.1_fragment_3	dCTPdeaminase_1	dCTPdeaminase	dCTPdeaminase	CP015597.1_fragment_3_2	CP015597.1_fragment_3_2	CP015597.1_fragment_3_2	1	dCTPdeaminase__dCTPdeaminase	remnant	122625	100	Mycobacterium_sp._YC-RL4	plasmid	Cluster_60
	38	CP063453.1_fragment_1	AbiD_1	AbiD	AbiD	CP063453.1_fragment_1_103	CP063453.1_fragment_1_103	CP063453.1_fragment_1_103	1	AbiD__AbiD	intact	110078	100	Rhodococcus_pyridinivorans	plasmid	Cluster_79
	39	CP063453.1_fragment_1	RM_Type_I_1	RM	RM_Type_I	CP063453.1_fragment_1_95	CP063453.1_fragment_1_97	CP063453.1_fragment_1_95,CP063453.1_fragment_1_96,CP063453.1_fragment_1_97	3	RM__Type_I_MTases,RM__Type_I_S,RM__Type_I_REases	intact	110078	100	Rhodococcus_pyridinivorans	plasmid	Cluster_79
	40	CP027239.1_fragment_2	RM_Type_IIG_1	RM	RM_Type_IIG	CP027239.1_fragment_2_6	CP027239.1_fragment_2_6	CP027239.1_fragment_2_6	1	RM_Type_IIG__Type_IIG	remnant	103072	100	Dietzia_sp._oral_taxon_368	plasmid	Cluster_88
	41	CP046573.1_fragment_11	RM_Type_IIG_1	RM	RM_Type_IIG	CP046573.1_fragment_11_82	CP046573.1_fragment_11_82	CP046573.1_fragment_11_82	1	RM_Type_IIG__Type_IIG	remnant	101696	100	Rhodococcus_sp._WAY2	plasmid	Cluster_90
	42	CP064357.1_fragment_3	RM_Type_II_1	RM	RM_Type_II	CP064357.1_fragment_3_86	CP064357.1_fragment_3_87	CP064357.1_fragment_3_86,CP064357.1_fragment_3_87	2	RM_Type_II__Type_II_MTases,RM_Type_II__Type_II_REases	remnant	101027	100	Miltoncostaea_oceani	plasmid	Cluster_92
