# Supplementary material for: Systematic analysis of prophage elements in actinobacterial genomes reveals a remarkable phylogenetic diversity
Source: Sci Rep. 2023 Mar 17;13:4410. doi: 10.1038/s41598-023-30829-z (PMC10023795; doi:10.1038/s41598-023-30829-z)
Supplement: Supplementary file 2 — Supplementary Information 2. [file 41598_2023_30829_MOESM2_ESM.zip › final-tables/S.Table 11.xlsx]

## Sheet: Sheet1
		S.Table 11: List of Pfam domains used to classify the intact and remnant prophages.
		SR-NO	Domain1	Category2	Combine3
		1	pfam00239	Integration	Integration
		2	pfam00292	Integration	Integration
		3	pfam00292	Integration	Integration
		4	pfam00589	Integration	Integration
		5	pfam00872	Integration	Integration
		6	pfam01385	Integration	Integration
		7	pfam01526	Integration	Integration
		8	pfam01548	Integration	Integration
		9	pfam01710	Integration	Integration
		10	pfam01797	Integration	Integration
		11	pfam01798	Integration	Integration
		12	pfam02371	Integration	Integration
		13	pfam02914	Integration	Integration
		14	pfam03050	Integration	Integration
		15	pfam03400	Integration	Integration
		16	pfam04754	Integration	Integration
		17	pfam04827	Integration	Integration
		18	pfam04936	Integration	Integration
		19	pfam05496	Integration	Integration
		20	pfam05717	Integration	Integration
		21	pfam06782	Integration	Integration
		22	pfam06806	Integration	Integration
		23	pfam06806	Integration	Integration
		24	pfam07282	Integration	Integration
		25	pfam07592	Integration	Integration
		26	pfam07638	Integration	Integration
		27	pfam09607	Integration	Integration
		28	pfam09862	Integration	Integration
		29	pfam10013	Integration	Integration
		30	pfam10078	Integration	Integration
		31	pfam10935	Integration	Integration
		32	pfam11112	Integration	Integration
		33	pfam13102	Integration	Integration
		34	pfam13591	Integration	Integration
		35	pfam13613	Integration	Integration
		36	pfam13701	Integration	Integration
		37	pfam13986	Integration	Integration
		38	pfam16475	Integration	Integration
		39	pfam00665	Integration	Integration
		40	pfam13683	Integration	Integration
		41	pfam13333	Integration	Integration
		42	pfam12835	Integration	Integration
		43	pfam13495	Integration	Integration
		44	pfam02899	Integration	Integration
		45	pfam14659	Integration	Integration
		46	pfam07508	Integration	Integration
		47	pfam00055	Capsid	CTP
		48	pfam00089	Capsid	CTP
		49	pfam00147	Capsid	CTP
		50	pfam00166	Capsid	CTP
		51	pfam00227	Capsid	CTP
		52	pfam00263	Capsid	CTP
		53	pfam00292	Capsid	CTP
		54	pfam00308	Capsid	CTP
		55	pfam00354	Capsid	CTP
		56	pfam00378	Capsid	CTP
		57	pfam00386	Capsid	CTP
		58	pfam00574	Capsid	CTP
		59	pfam00622	Capsid	CTP
		60	pfam00959	Capsid	CTP
		61	pfam01079	Capsid	CTP
		62	pfam01637	Capsid	CTP
		63	pfam01819	Capsid	CTP
		64	pfam02230	Capsid	CTP
		65	pfam02304	Capsid	CTP
		66	pfam02305	Capsid	CTP
		67	pfam02306	Capsid	CTP
		68	pfam02456	Capsid	CTP
		69	pfam02500	Capsid	CTP
		70	pfam02560	Capsid	CTP
		71	pfam02924	Capsid	CTP
		72	pfam02924	Capsid	CTP
		73	pfam02925	Capsid	CTP
		74	pfam02973	Capsid	CTP
		75	pfam03009	Capsid	CTP
		76	pfam03089	Capsid	CTP
		77	pfam03118	Capsid	CTP
		78	pfam03135	Capsid	CTP
		79	pfam03256	Capsid	CTP
		80	pfam03336	Capsid	CTP
		81	pfam03354	Capsid	CTP
		82	pfam03420	Capsid	CTP
		83	pfam03496	Capsid	CTP
		84	pfam03592	Capsid	CTP
		85	pfam03668	Capsid	CTP
		86	pfam03863	Capsid	CTP
		87	pfam03864	Capsid	CTP
		88	pfam03921	Capsid	CTP
		89	pfam03921	Capsid	CTP
		90	pfam04011	Capsid	CTP
		91	pfam04233	Capsid	CTP
		92	pfam04454	Capsid	CTP
		93	pfam04466	Capsid	CTP
		94	pfam04586	Capsid	CTP
		95	pfam04860	Capsid	CTP
		96	pfam04862	Capsid	CTP
		97	pfam04883	Capsid	CTP
		98	pfam05065	Capsid	CTP
		99	pfam05119	Capsid	CTP
		100	pfam05125	Capsid	CTP
		101	pfam05133	Capsid	CTP
		102	pfam05135	Capsid	CTP
		103	pfam05136	Capsid	CTP
		104	pfam05203	Capsid	CTP
		105	pfam05263	Capsid	CTP
		106	pfam05356	Capsid	CTP
		107	pfam05357	Capsid	CTP
		108	pfam05371	Capsid	CTP
		109	pfam05396	Capsid	CTP
		110	pfam05521	Capsid	CTP
		111	pfam05565	Capsid	CTP
		112	pfam05616	Capsid	CTP
		113	pfam05707	Capsid	CTP
		114	pfam05876	Capsid	CTP
		115	pfam05894	Capsid	CTP
		116	pfam05929	Capsid	CTP
		117	pfam05939	Capsid	CTP
		118	pfam05944	Capsid	CTP
		119	pfam05954	Capsid	CTP
		120	pfam06056	Capsid	CTP
		121	pfam06074	Capsid	CTP
		122	pfam06152	Capsid	CTP
		123	pfam06167	Capsid	CTP
		124	pfam06214	Capsid	CTP
		125	pfam06281	Capsid	CTP
		126	pfam06295	Capsid	CTP
		127	pfam06381	Capsid	CTP
		128	pfam06433	Capsid	CTP
		129	pfam06439	Capsid	CTP
		130	pfam06488	Capsid	CTP
		131	pfam06605	Capsid	CTP
		132	pfam06673	Capsid	CTP
		133	pfam06810	Capsid	CTP
		134	pfam06848	Capsid	CTP
		135	pfam06940	Capsid	CTP
		136	pfam06995	Capsid	CTP
		137	pfam07068	Capsid	CTP
		138	pfam07141	Capsid	CTP
		139	pfam07166	Capsid	CTP
		140	pfam07230	Capsid	CTP
		141	pfam07278	Capsid	CTP
		142	pfam07471	Capsid	CTP
		143	pfam07484	Capsid	CTP
		144	pfam07484	Capsid	CTP
		145	pfam07498	Capsid	CTP
		146	pfam07602	Capsid	CTP
		147	pfam07691	Capsid	CTP
		148	pfam07750	Capsid	CTP
		149	pfam07866	Capsid	CTP
		150	pfam07888	Capsid	CTP
		151	pfam07953	Capsid	CTP
		152	pfam08410	Capsid	CTP
		153	pfam08822	Capsid	CTP
		154	pfam08873	Capsid	CTP
		155	pfam08949	Capsid	CTP
		156	pfam09018	Capsid	CTP
		157	pfam09300	Capsid	CTP
		158	pfam09306	Capsid	CTP
		159	pfam09343	Capsid	CTP
		160	pfam09393	Capsid	CTP
		161	pfam09588	Capsid	CTP
		162	pfam09646	Capsid	CTP
		163	pfam09675	Capsid	CTP
		164	pfam09822	Capsid	CTP
		165	pfam09956	Capsid	CTP
		166	pfam09979	Capsid	CTP
		167	pfam09979	Capsid	CTP
		168	pfam10076	Capsid	CTP
		169	pfam10123	Capsid	CTP
		170	pfam10124	Capsid	CTP
		171	pfam10389	Capsid	CTP
		172	pfam10389	Capsid	CTP
		173	pfam10469	Capsid	CTP
		174	pfam10528	Capsid	CTP
		175	pfam10651	Capsid	CTP
		176	pfam10651	Capsid	CTP
		177	pfam10665	Capsid	CTP
		178	pfam10666	Capsid	CTP
		179	pfam10734	Capsid	CTP
		180	pfam10772	Capsid	CTP
		181	pfam10794	Capsid	CTP
		182	pfam10983	Capsid	CTP
		183	pfam11039	Capsid	CTP
		184	pfam11041	Capsid	CTP
		185	pfam11053	Capsid	CTP
		186	pfam11112	Capsid	CTP
		187	pfam11113	Capsid	CTP
		188	pfam11123	Capsid	CTP
		189	pfam11133	Capsid	CTP
		190	pfam11134	Capsid	CTP
		191	pfam11367	Capsid	CTP
		192	pfam11367	Capsid	CTP
		193	pfam11418	Capsid	CTP
		194	pfam11602	Capsid	CTP
		195	pfam11634	Capsid	CTP
		196	pfam11651	Capsid	CTP
		197	pfam11681	Capsid	CTP
		198	pfam11681	Capsid	CTP
		199	pfam11860	Capsid	CTP
		200	pfam11863	Capsid	CTP
		201	pfam11985	Capsid	CTP
		202	pfam12025	Capsid	CTP
		203	pfam12206	Capsid	CTP
		204	pfam12568	Capsid	CTP
		205	pfam12568	Capsid	CTP
		206	pfam12571	Capsid	CTP
		207	pfam12691	Capsid	CTP
		208	pfam12699	Capsid	CTP
		209	pfam12708	Capsid	CTP
		210	pfam12789	Capsid	CTP
		211	pfam12810	Capsid	CTP
		212	pfam13118	Capsid	CTP
		213	pfam13151	Capsid	CTP
		214	pfam13252	Capsid	CTP
		215	pfam13262	Capsid	CTP
		216	pfam13406	Capsid	CTP
		217	pfam13523	Capsid	CTP
		218	pfam13591	Capsid	CTP
		219	pfam13884	Capsid	CTP
		220	pfam13980	Capsid	CTP
		221	pfam14000	Capsid	CTP
		222	pfam14240	Capsid	CTP
		223	pfam14240	Capsid	CTP
		224	pfam14240	Capsid	CTP
		225	pfam14265	Capsid	CTP
		226	pfam14265	Capsid	CTP
		227	pfam14301	Capsid	CTP
		228	pfam14550	Capsid	CTP
		229	pfam14592	Capsid	CTP
		230	pfam14606	Capsid	CTP
		231	pfam15254	Capsid	CTP
		232	pfam16084	Capsid	CTP
		233	pfam16113	Capsid	CTP
		234	pfam16173	Capsid	CTP
		235	pfam16389	Capsid	CTP
		236	pfam16510	Capsid	CTP
		237	pfam16677	Capsid	CTP
		238	pfam16807	Capsid	CTP
		239	pfam16814	Capsid	CTP
		240	pfam16855	Capsid	CTP
		241	pfam16903	Capsid	CTP
		242	pfam17005	Capsid	CTP
		243	pfam17236	Capsid	CTP
		244	pfam17236	Capsid	CTP
		245	pfam17253	Capsid	CTP
		246	pfam17288	Capsid	CTP
		247	pfam17289	Capsid	CTP
		248	pfam17537	Capsid	CTP
		249	pfam17588	Capsid	CTP
		250	pfam17634	Capsid	CTP
		251	pfam00082	Tail	CTP
		252	pfam00116	Tail	CTP
		253	pfam00144	Tail	CTP
		254	pfam00147	Tail	CTP
		255	pfam00182	Tail	CTP
		256	pfam00295	Tail	CTP
		257	pfam00354	Tail	CTP
		258	pfam00386	Tail	CTP
		259	pfam00386	Tail	CTP
		260	pfam00386	Tail	CTP
		261	pfam00386	Tail	CTP
		262	pfam00629	Tail	CTP
		263	pfam00775	Tail	CTP
		264	pfam00955	Tail	CTP
		265	pfam00959	Tail	CTP
		266	pfam01095	Tail	CTP
		267	pfam01333	Tail	CTP
		268	pfam01410	Tail	CTP
		269	pfam01413	Tail	CTP
		270	pfam01484	Tail	CTP
		271	pfam01832	Tail	CTP
		272	pfam02011	Tail	CTP
		273	pfam02395	Tail	CTP
		274	pfam02413	Tail	CTP
		275	pfam02557	Tail	CTP
		276	pfam03009	Tail	CTP
		277	pfam03065	Tail	CTP
		278	pfam03198	Tail	CTP
		279	pfam03200	Tail	CTP
		280	pfam03256	Tail	CTP
		281	pfam03420	Tail	CTP
		282	pfam03523	Tail	CTP
		283	pfam03629	Tail	CTP
		284	pfam03629	Tail	CTP
		285	pfam03629	Tail	CTP
		286	pfam03665	Tail	CTP
		287	pfam03781	Tail	CTP
		288	pfam03797	Tail	CTP
		289	pfam03895	Tail	CTP
		290	pfam03903	Tail	CTP
		291	pfam03906	Tail	CTP
		292	pfam03921	Tail	CTP
		293	pfam04002	Tail	CTP
		294	pfam04311	Tail	CTP
		295	pfam04582	Tail	CTP
		296	pfam04616	Tail	CTP
		297	pfam04630	Tail	CTP
		298	pfam04687	Tail	CTP
		299	pfam04717	Tail	CTP
		300	pfam04862	Tail	CTP
		301	pfam04865	Tail	CTP
		302	pfam04883	Tail	CTP
		303	pfam04917	Tail	CTP
		304	pfam04965	Tail	CTP
		305	pfam05069	Tail	CTP
		306	pfam05100	Tail	CTP
		307	pfam05119	Tail	CTP
		308	pfam05135	Tail	CTP
		309	pfam05268	Tail	CTP
		310	pfam05268	Tail	CTP
		311	pfam05543	Tail	CTP
		312	pfam05657	Tail	CTP
		313	pfam05666	Tail	CTP
		314	pfam05709	Tail	CTP
		315	pfam05752	Tail	CTP
		316	pfam05895	Tail	CTP
		317	pfam05895	Tail	CTP
		318	pfam05899	Tail	CTP
		319	pfam05939	Tail	CTP
		320	pfam05954	Tail	CTP
		321	pfam06006	Tail	CTP
		322	pfam06120	Tail	CTP
		323	pfam06141	Tail	CTP
		324	pfam06152	Tail	CTP
		325	pfam06199	Tail	CTP
		326	pfam06222	Tail	CTP
		327	pfam06223	Tail	CTP
		328	pfam06249	Tail	CTP
		329	pfam06439	Tail	CTP
		330	pfam06488	Tail	CTP
		331	pfam06528	Tail	CTP
		332	pfam06605	Tail	CTP
		333	pfam06714	Tail	CTP
		334	pfam06737	Tail	CTP
		335	pfam06763	Tail	CTP
		336	pfam06791	Tail	CTP
		337	pfam06805	Tail	CTP
		338	pfam06820	Tail	CTP
		339	pfam06841	Tail	CTP
		340	pfam06871	Tail	CTP
		341	pfam06890	Tail	CTP
		342	pfam06894	Tail	CTP
		343	pfam06896	Tail	CTP
		344	pfam06940	Tail	CTP
		345	pfam06995	Tail	CTP
		346	pfam07087	Tail	CTP
		347	pfam07157	Tail	CTP
		348	pfam07409	Tail	CTP
		349	pfam07484	Tail	CTP
		350	pfam07484	Tail	CTP
		351	pfam07602	Tail	CTP
		352	pfam07880	Tail	CTP
		353	pfam07888	Tail	CTP
		354	pfam07902	Tail	CTP
		355	pfam07902	Tail	CTP
		356	pfam07921	Tail	CTP
		357	pfam08291	Tail	CTP
		358	pfam08400	Tail	CTP
		359	pfam08677	Tail	CTP
		360	pfam08748	Tail	CTP
		361	pfam08809	Tail	CTP
		362	pfam08809	Tail	CTP
		363	pfam08890	Tail	CTP
		364	pfam08931	Tail	CTP
		365	pfam09008	Tail	CTP
		366	pfam09097	Tail	CTP
		367	pfam09215	Tail	CTP
		368	pfam09251	Tail	CTP
		369	pfam09327	Tail	CTP
		370	pfam09327	Tail	CTP
		371	pfam09343	Tail	CTP
		372	pfam09356	Tail	CTP
		373	pfam09393	Tail	CTP
		374	pfam09393	Tail	CTP
		375	pfam09511	Tail	CTP
		376	pfam09550	Tail	CTP
		377	pfam09684	Tail	CTP
		378	pfam09693	Tail	CTP
		379	pfam09718	Tail	CTP
		380	pfam09726	Tail	CTP
		381	pfam09931	Tail	CTP
		382	pfam10076	Tail	CTP
		383	pfam10078	Tail	CTP
		384	pfam10106	Tail	CTP
		385	pfam10109	Tail	CTP
		386	pfam10145	Tail	CTP
		387	pfam10162	Tail	CTP
		388	pfam10618	Tail	CTP
		389	pfam10651	Tail	CTP
		390	pfam10651	Tail	CTP
		391	pfam10758	Tail	CTP
		392	pfam10758	Tail	CTP
		393	pfam10794	Tail	CTP
		394	pfam10872	Tail	CTP
		395	pfam10874	Tail	CTP
		396	pfam10876	Tail	CTP
		397	pfam10902	Tail	CTP
		398	pfam10910	Tail	CTP
		399	pfam10934	Tail	CTP
		400	pfam10963	Tail	CTP
		401	pfam10983	Tail	CTP
		402	pfam10983	Tail	CTP
		403	pfam11041	Tail	CTP
		404	pfam11091	Tail	CTP
		405	pfam11110	Tail	CTP
		406	pfam11134	Tail	CTP
		407	pfam11192	Tail	CTP
		408	pfam11192	Tail	CTP
		409	pfam11246	Tail	CTP
		410	pfam11304	Tail	CTP
		411	pfam11367	Tail	CTP
		412	pfam11681	Tail	CTP
		413	pfam11836	Tail	CTP
		414	pfam11863	Tail	CTP
		415	pfam11941	Tail	CTP
		416	pfam11962	Tail	CTP
		417	pfam12217	Tail	CTP
		418	pfam12218	Tail	CTP
		419	pfam12322	Tail	CTP
		420	pfam12363	Tail	CTP
		421	pfam12421	Tail	CTP
		422	pfam12571	Tail	CTP
		423	pfam12571	Tail	CTP
		424	pfam12604	Tail	CTP
		425	pfam12604	Tail	CTP
		426	pfam12671	Tail	CTP
		427	pfam12708	Tail	CTP
		428	pfam12789	Tail	CTP
		429	pfam12789	Tail	CTP
		430	pfam12810	Tail	CTP
		431	pfam13004	Tail	CTP
		432	pfam13287	Tail	CTP
		433	pfam13364	Tail	CTP
		434	pfam13406	Tail	CTP
		435	pfam13406	Tail	CTP
		436	pfam13547	Tail	CTP
		437	pfam13550	Tail	CTP
		438	pfam13856	Tail	CTP
		439	pfam13884	Tail	CTP
		440	pfam14240	Tail	CTP
		441	pfam14301	Tail	CTP
		442	pfam14519	Tail	CTP
		443	pfam14592	Tail	CTP
		444	pfam14594	Tail	CTP
		445	pfam14606	Tail	CTP
		446	pfam14863	Tail	CTP
		447	pfam14870	Tail	CTP
		448	pfam14928	Tail	CTP
		449	pfam15254	Tail	CTP
		450	pfam15254	Tail	CTP
		451	pfam15425	Tail	CTP
		452	pfam15425	Tail	CTP
		453	pfam15711	Tail	CTP
		454	pfam15711	Tail	CTP
		455	pfam15892	Tail	CTP
		456	pfam15910	Tail	CTP
		457	pfam15921	Tail	CTP
		458	pfam15967	Tail	CTP
		459	pfam16075	Tail	CTP
		460	pfam16075	Tail	CTP
		461	pfam16141	Tail	CTP
		462	pfam16227	Tail	CTP
		463	pfam16255	Tail	CTP
		464	pfam16314	Tail	CTP
		465	pfam16323	Tail	CTP
		466	pfam16323	Tail	CTP
		467	pfam16389	Tail	CTP
		468	pfam16461	Tail	CTP
		469	pfam16462	Tail	CTP
		470	pfam16467	Tail	CTP
		471	pfam16532	Tail	CTP
		472	pfam16724	Tail	CTP
		473	pfam16778	Tail	CTP
		474	pfam16792	Tail	CTP
		475	pfam16838	Tail	CTP
		476	pfam17091	Tail	CTP
		477	pfam17212	Tail	CTP
		478	pfam17212	Tail	CTP
		479	pfam17312	Tail	CTP
		480	pfam17318	Tail	CTP
		481	pfam17318	Tail	CTP
		482	pfam17388	Tail	CTP
		483	pfam17541	Tail	CTP
		484	pfam17594	Tail	CTP
		485	pfam04984	Tail	CTP
		486	pfam17481	Tail	CTP
		487	pfam17482	Tail	CTP
		488	pfam02831	Connector	CTP
		489	pfam02831	Connector	CTP
		490	pfam04883	Connector	CTP
		491	pfam04985	Connector	CTP
		492	pfam05069	Connector	CTP
		493	pfam05135	Connector	CTP
		494	pfam05352	Connector	CTP
		495	pfam05354	Connector	CTP
		496	pfam05367	Connector	CTP
		497	pfam05521	Connector	CTP
		498	pfam05926	Connector	CTP
		499	pfam06141	Connector	CTP
		500	pfam06763	Connector	CTP
		501	pfam06891	Connector	CTP
		502	pfam07030	Connector	CTP
		503	pfam08722	Connector	CTP
		504	pfam09355	Connector	CTP
		505	pfam10651	Connector	CTP
		506	pfam10651	Connector	CTP
		507	pfam10665	Connector	CTP
		508	pfam11133	Connector	CTP
		509	pfam11134	Connector	CTP
		510	pfam11367	Connector	CTP
		511	pfam11436	Connector	CTP
		512	pfam11436	Connector	CTP
		513	pfam11649	Connector	CTP
		514	pfam11650	Connector	CTP
		515	pfam11962	Connector	CTP
		516	pfam12206	Connector	CTP
		517	pfam12236	Connector	CTP
		518	pfam12691	Connector	CTP
		519	pfam12949	Connector	CTP
		520	pfam13262	Connector	CTP
		521	pfam13554	Connector	CTP
		522	pfam13856	Connector	CTP
		523	pfam14592	Connector	CTP
		524	pfam14606	Connector	CTP
		525	pfam16807	Connector	CTP
		526	pfam17395	Connector	CTP
		1Conserved Pfam protein domain names according to Pfam/Cdd database
		2Protein domains function
		3Integration (All integration domains), CTP (All Capsid, Tail, and portal domains)

## Sheet: Sheet2
pfam00239	21
pfam00589	22
pfam00665	26
pfam00872	18
pfam01385	19
pfam01526	17
pfam01527	20
pfam01548	17
pfam01609	21
pfam01610	17
pfam01726	16
pfam01797	16
pfam01818	17
pfam02061	16
pfam02316	16
pfam02899	17
pfam02914	15
pfam03050	14
pfam03374	14
pfam03400	13
pfam04754	12
pfam04761	12
pfam05269	11
pfam05598	11
pfam05973	14
pfam06543	12
pfam07022	13
pfam07282	11
pfam07508	13
pfam09003	10
pfam09299	11
pfam09588	10
pfam09669	10
pfam10551	9
pfam12167	8
pfam12472	8
pfam12760	7
pfam13022	6
pfam13333	6
pfam13340	6
pfam13356	6
pfam13408	6
pfam13586	6
pfam13701	6
pfam13737	6
pfam14657	6
pfam14659	6
pfam16452	5
pfam16795	5
